# Supplementary material for: A Unique Relative of Rotifer Birnavirus Isolated from Australian Mosquitoes
Source: Viruses. 2020 Sep 22;12(9):1056. doi: 10.3390/v12091056 (PMC7552023; doi:10.3390/v12091056)
Supplement: Supplementary file 1 [file viruses-12-01056-s001.zip]

Archive with 8 entries (8 files):
- Revised suplemenrary figures and files/Figure S1 - collection sites and additional screening.tif
- Revised suplemenrary figures and files/Figure S2 - rdrp alignment.tif
- Revised suplemenrary figures and files/Figure S3 - vertebrate cell assay.tif
- Revised suplemenrary figures and files/Supplementary file 1 - ABV gel MS.xlsx
- Revised suplemenrary figures and files/Supplementary file 2 - predicted ezymatic digestions.xlsx
- Revised suplemenrary figures and files/Supplementary file 3 - Birnavirus_PNGaseF.xlsx
- Revised suplemenrary figures and files/Supplementary file 4 - Birnavirus_No_PNGaseF.xlsx
- Revised suplemenrary figures and files/Supplementary tables and figures proofed.docx
