# Supplementary material for: A Unique Relative of Rotifer Birnavirus Isolated from Australian Mosquitoes
Source: Viruses. 2020 Sep 22;12(9):1056. doi: 10.3390/v12091056 (PMC7552023; doi:10.3390/v12091056)
Supplement: Supplementary file 1 [file viruses-12-01056-s001.zip › Revised suplemenrary figures and files/Supplementary file 1 - ABV gel MS.xlsx]

## Sheet: ABV1
Conf	Sequence	Sequence	no. peptides	Protein
99	AVNRAMEK	AVNRAMEK	2	VP1
99	AVNRAMEK	EGIDVLNWLYK	5	VP3
52.89	EGIDVLNWLYK	EVWDEATAVLSESDPVFR	98	VP3
52.89	EGIDVLNWLYK	GNATNSNHSRSAR	1	VP1
52.89	EGIDVLNWLYK	GRQVRNRTR	8	VP3
55.27	EGIDVLNWLYK	GTAAAFPL	6	pVP2
87.58	EGIDVLNWLYK	GTAAAFPLSR	19	pVP2
52.89	EVWDEATAVLSESDPVFR	GTAAAFPLSRPVVDVIDDFATNNIDR	1	pVP2
52.89	EVWDEATAVLSESDPVFR	IATVAR	1	VP4
52.89	EVWDEATAVLSESDPVFR	IIKDIVLK	71	pVP2
52.89	EVWDEATAVLSESDPVFR	LAESIALPK	3	VP1
52.89	EVWDEATAVLSESDPVFR	LATSLQQQYPDITASWVIK	74	VP3
52.89	EVWDEATAVLSESDPVFR	LATSLQQQYPDITASWVIKNGYR	5	VP3
52.89	EVWDEATAVLSESDPVFR	LPEAGYTPIDALGDKVEAIVLN	3	VP3
54.54	EVWDEATAVLSESDPVFR	NLVRDVQR	2	VP3
60.42	EVWDEATAVLSESDPVFR	PVVDVIDDFATN	7	pVP2
67.5	EVWDEATAVLSESDPVFR	PVVDVIDDFATNNIDR	78	pVP2
75.3	EVWDEATAVLSESDPVFR	SAGGMPVAMAR	1	pVP2
80.88	EVWDEATAVLSESDPVFR	SAGGTPVVGAVR	6	pVP2
83.96	EVWDEATAVLSESDPVFR	SRPVVDVIDDFATN	4	pVP2
84.06	EVWDEATAVLSESDPVFR	SRPVVDVIDDFATNNIDR	12	pVP2
85.52	EVWDEATAVLSESDPVFR	VWDEATAVLSESDPVFR	1	VP3
87.58	EVWDEATAVLSESDPVFR	YDHSKWLTK	1	VP1
87.58	EVWDEATAVLSESDPVFR
87.58	EVWDEATAVLSESDPVFR
92.53	EVWDEATAVLSESDPVFR
92.97	EVWDEATAVLSESDPVFR
95.72	EVWDEATAVLSESDPVFR
96.97	EVWDEATAVLSESDPVFR
97.68	EVWDEATAVLSESDPVFR
97.84	EVWDEATAVLSESDPVFR
98.01	EVWDEATAVLSESDPVFR
98.75	EVWDEATAVLSESDPVFR
98.77	EVWDEATAVLSESDPVFR
99	EVWDEATAVLSESDPVFR
99	EVWDEATAVLSESDPVFR
99	EVWDEATAVLSESDPVFR
99	EVWDEATAVLSESDPVFR
99	EVWDEATAVLSESDPVFR
99	EVWDEATAVLSESDPVFR
99	EVWDEATAVLSESDPVFR
99	EVWDEATAVLSESDPVFR
99	EVWDEATAVLSESDPVFR
99	EVWDEATAVLSESDPVFR
99	EVWDEATAVLSESDPVFR
99	EVWDEATAVLSESDPVFR
99	EVWDEATAVLSESDPVFR
99	EVWDEATAVLSESDPVFR
99	EVWDEATAVLSESDPVFR
99	EVWDEATAVLSESDPVFR
99	EVWDEATAVLSESDPVFR
99	EVWDEATAVLSESDPVFR
99	EVWDEATAVLSESDPVFR
99	EVWDEATAVLSESDPVFR
99	EVWDEATAVLSESDPVFR
99	EVWDEATAVLSESDPVFR
99	EVWDEATAVLSESDPVFR
99	EVWDEATAVLSESDPVFR
99	EVWDEATAVLSESDPVFR
99	EVWDEATAVLSESDPVFR
99	EVWDEATAVLSESDPVFR
99	EVWDEATAVLSESDPVFR
99	EVWDEATAVLSESDPVFR
99	EVWDEATAVLSESDPVFR
99	EVWDEATAVLSESDPVFR
99	EVWDEATAVLSESDPVFR
99	EVWDEATAVLSESDPVFR
99	EVWDEATAVLSESDPVFR
99	EVWDEATAVLSESDPVFR
99	EVWDEATAVLSESDPVFR
99	EVWDEATAVLSESDPVFR
99	EVWDEATAVLSESDPVFR
99	EVWDEATAVLSESDPVFR
99	EVWDEATAVLSESDPVFR
99	EVWDEATAVLSESDPVFR
99	EVWDEATAVLSESDPVFR
99	EVWDEATAVLSESDPVFR
99	EVWDEATAVLSESDPVFR
99	EVWDEATAVLSESDPVFR
99	EVWDEATAVLSESDPVFR
99	EVWDEATAVLSESDPVFR
99	EVWDEATAVLSESDPVFR
99	EVWDEATAVLSESDPVFR
99	EVWDEATAVLSESDPVFR
99	EVWDEATAVLSESDPVFR
99	EVWDEATAVLSESDPVFR
99	EVWDEATAVLSESDPVFR
99	EVWDEATAVLSESDPVFR
99	EVWDEATAVLSESDPVFR
99	EVWDEATAVLSESDPVFR
99	EVWDEATAVLSESDPVFR
99	EVWDEATAVLSESDPVFR
99	EVWDEATAVLSESDPVFR
99	EVWDEATAVLSESDPVFR
99	EVWDEATAVLSESDPVFR
99	EVWDEATAVLSESDPVFR
99	EVWDEATAVLSESDPVFR
99	EVWDEATAVLSESDPVFR
99	EVWDEATAVLSESDPVFR
99	EVWDEATAVLSESDPVFR
99	EVWDEATAVLSESDPVFR
99	EVWDEATAVLSESDPVFR
99	EVWDEATAVLSESDPVFR
99	EVWDEATAVLSESDPVFR
99	EVWDEATAVLSESDPVFR
99	GNATNSNHSRSAR
69.72	GRQVRNRTR
69.72	GRQVRNRTR
69.72	GRQVRNRTR
69.72	GRQVRNRTR
69.72	GRQVRNRTR
69.72	GRQVRNRTR
81.61	GRQVRNRTR
81.61	GRQVRNRTR
97.99	GTAAAFPL
97.99	GTAAAFPL
97.99	GTAAAFPL
97.99	GTAAAFPL
97.99	GTAAAFPL
97.99	GTAAAFPL
93.66	GTAAAFPLSR
93.66	GTAAAFPLSR
93.66	GTAAAFPLSR
93.66	GTAAAFPLSR
93.66	GTAAAFPLSR
93.66	GTAAAFPLSR
93.66	GTAAAFPLSR
93.66	GTAAAFPLSR
93.66	GTAAAFPLSR
93.66	GTAAAFPLSR
93.66	GTAAAFPLSR
93.66	GTAAAFPLSR
93.66	GTAAAFPLSR
93.66	GTAAAFPLSR
93.66	GTAAAFPLSR
93.66	GTAAAFPLSR
93.66	GTAAAFPLSR
93.66	GTAAAFPLSR
99	GTAAAFPLSR
99	GTAAAFPLSRPVVDVIDDFATNNIDR
99	IATVAR
69.72	IIKDIVLK
69.72	IIKDIVLK
69.72	IIKDIVLK
69.72	IIKDIVLK
69.72	IIKDIVLK
93.66	IIKDIVLK
93.66	IIKDIVLK
93.66	IIKDIVLK
93.66	IIKDIVLK
97.99	IIKDIVLK
98.71	IIKDIVLK
99	IIKDIVLK
99	IIKDIVLK
99	IIKDIVLK
99	IIKDIVLK
99	IIKDIVLK
99	IIKDIVLK
99	IIKDIVLK
99	IIKDIVLK
99	IIKDIVLK
99	IIKDIVLK
99	IIKDIVLK
99	IIKDIVLK
99	IIKDIVLK
99	IIKDIVLK
99	IIKDIVLK
99	IIKDIVLK
99	IIKDIVLK
99	IIKDIVLK
99	IIKDIVLK
99	IIKDIVLK
99	IIKDIVLK
99	IIKDIVLK
99	IIKDIVLK
99	IIKDIVLK
99	IIKDIVLK
99	IIKDIVLK
99	IIKDIVLK
99	IIKDIVLK
99	IIKDIVLK
99	IIKDIVLK
99	IIKDIVLK
99	IIKDIVLK
99	IIKDIVLK
99	IIKDIVLK
99	IIKDIVLK
99	IIKDIVLK
99	IIKDIVLK
99	IIKDIVLK
99	IIKDIVLK
99	IIKDIVLK
99	IIKDIVLK
99	IIKDIVLK
99	IIKDIVLK
99	IIKDIVLK
99	IIKDIVLK
99	IIKDIVLK
99	IIKDIVLK
99	IIKDIVLK
99	IIKDIVLK
99	IIKDIVLK
99	IIKDIVLK
99	IIKDIVLK
99	IIKDIVLK
99	IIKDIVLK
99	IIKDIVLK
99	IIKDIVLK
99	IIKDIVLK
99	IIKDIVLK
99	IIKDIVLK
99	IIKDIVLK
99	LAESIALPK
99	LAESIALPK
99	LAESIALPK
50.77	LATSLQQQYPDITASWVIK
55.09	LATSLQQQYPDITASWVIK
57.65	LATSLQQQYPDITASWVIK
57.89	LATSLQQQYPDITASWVIK
74.74	LATSLQQQYPDITASWVIK
87.48	LATSLQQQYPDITASWVIK
92.21	LATSLQQQYPDITASWVIK
94.76	LATSLQQQYPDITASWVIK
95.08	LATSLQQQYPDITASWVIK
96.23	LATSLQQQYPDITASWVIK
97.78	LATSLQQQYPDITASWVIK
98.48	LATSLQQQYPDITASWVIK
98.76	LATSLQQQYPDITASWVIK
98.76	LATSLQQQYPDITASWVIK
98.76	LATSLQQQYPDITASWVIK
99	LATSLQQQYPDITASWVIK
99	LATSLQQQYPDITASWVIK
99	LATSLQQQYPDITASWVIK
99	LATSLQQQYPDITASWVIK
99	LATSLQQQYPDITASWVIK
99	LATSLQQQYPDITASWVIK
99	LATSLQQQYPDITASWVIK
99	LATSLQQQYPDITASWVIK
99	LATSLQQQYPDITASWVIK
99	LATSLQQQYPDITASWVIK
99	LATSLQQQYPDITASWVIK
99	LATSLQQQYPDITASWVIK
99	LATSLQQQYPDITASWVIK
99	LATSLQQQYPDITASWVIK
99	LATSLQQQYPDITASWVIK
99	LATSLQQQYPDITASWVIK
99	LATSLQQQYPDITASWVIK
99	LATSLQQQYPDITASWVIK
99	LATSLQQQYPDITASWVIK
99	LATSLQQQYPDITASWVIK
99	LATSLQQQYPDITASWVIK
99	LATSLQQQYPDITASWVIK
99	LATSLQQQYPDITASWVIK
99	LATSLQQQYPDITASWVIK
99	LATSLQQQYPDITASWVIK
99	LATSLQQQYPDITASWVIK
99	LATSLQQQYPDITASWVIK
99	LATSLQQQYPDITASWVIK
99	LATSLQQQYPDITASWVIK
99	LATSLQQQYPDITASWVIK
99	LATSLQQQYPDITASWVIK
99	LATSLQQQYPDITASWVIK
99	LATSLQQQYPDITASWVIK
99	LATSLQQQYPDITASWVIK
99	LATSLQQQYPDITASWVIK
99	LATSLQQQYPDITASWVIK
99	LATSLQQQYPDITASWVIK
99	LATSLQQQYPDITASWVIK
99	LATSLQQQYPDITASWVIK
99	LATSLQQQYPDITASWVIK
99	LATSLQQQYPDITASWVIK
99	LATSLQQQYPDITASWVIK
99	LATSLQQQYPDITASWVIK
99	LATSLQQQYPDITASWVIK
99	LATSLQQQYPDITASWVIK
99	LATSLQQQYPDITASWVIK
99	LATSLQQQYPDITASWVIK
99	LATSLQQQYPDITASWVIK
99	LATSLQQQYPDITASWVIK
99	LATSLQQQYPDITASWVIK
99	LATSLQQQYPDITASWVIK
99	LATSLQQQYPDITASWVIK
99	LATSLQQQYPDITASWVIK
99	LATSLQQQYPDITASWVIK
99	LATSLQQQYPDITASWVIK
99	LATSLQQQYPDITASWVIK
99	LATSLQQQYPDITASWVIK
99	LATSLQQQYPDITASWVIK
99	LATSLQQQYPDITASWVIK
99	LATSLQQQYPDITASWVIKNGYR
99	LATSLQQQYPDITASWVIKNGYR
99	LATSLQQQYPDITASWVIKNGYR
99	LATSLQQQYPDITASWVIKNGYR
99	LATSLQQQYPDITASWVIKNGYR
52.89	LPEAGYTPIDALGDKVEAIVLN
52.89	LPEAGYTPIDALGDKVEAIVLN
87.58	LPEAGYTPIDALGDKVEAIVLN
87.44	NLVRDVQR
94.95	NLVRDVQR
99	PVVDVIDDFATN
99	PVVDVIDDFATN
99	PVVDVIDDFATN
99	PVVDVIDDFATN
99	PVVDVIDDFATN
99	PVVDVIDDFATN
99	PVVDVIDDFATN
91.48	PVVDVIDDFATNNIDR
95.4	PVVDVIDDFATNNIDR
98.41	PVVDVIDDFATNNIDR
99	PVVDVIDDFATNNIDR
99	PVVDVIDDFATNNIDR
99	PVVDVIDDFATNNIDR
99	PVVDVIDDFATNNIDR
99	PVVDVIDDFATNNIDR
99	PVVDVIDDFATNNIDR
99	PVVDVIDDFATNNIDR
99	PVVDVIDDFATNNIDR
99	PVVDVIDDFATNNIDR
99	PVVDVIDDFATNNIDR
99	PVVDVIDDFATNNIDR
99	PVVDVIDDFATNNIDR
99	PVVDVIDDFATNNIDR
99	PVVDVIDDFATNNIDR
99	PVVDVIDDFATNNIDR
99	PVVDVIDDFATNNIDR
99	PVVDVIDDFATNNIDR
99	PVVDVIDDFATNNIDR
99	PVVDVIDDFATNNIDR
99	PVVDVIDDFATNNIDR
99	PVVDVIDDFATNNIDR
99	PVVDVIDDFATNNIDR
99	PVVDVIDDFATNNIDR
99	PVVDVIDDFATNNIDR
99	PVVDVIDDFATNNIDR
99	PVVDVIDDFATNNIDR
99	PVVDVIDDFATNNIDR
99	PVVDVIDDFATNNIDR
99	PVVDVIDDFATNNIDR
99	PVVDVIDDFATNNIDR
99	PVVDVIDDFATNNIDR
99	PVVDVIDDFATNNIDR
99	PVVDVIDDFATNNIDR
99	PVVDVIDDFATNNIDR
99	PVVDVIDDFATNNIDR
99	PVVDVIDDFATNNIDR
99	PVVDVIDDFATNNIDR
99	PVVDVIDDFATNNIDR
99	PVVDVIDDFATNNIDR
99	PVVDVIDDFATNNIDR
99	PVVDVIDDFATNNIDR
99	PVVDVIDDFATNNIDR
99	PVVDVIDDFATNNIDR
99	PVVDVIDDFATNNIDR
99	PVVDVIDDFATNNIDR
99	PVVDVIDDFATNNIDR
99	PVVDVIDDFATNNIDR
99	PVVDVIDDFATNNIDR
99	PVVDVIDDFATNNIDR
99	PVVDVIDDFATNNIDR
99	PVVDVIDDFATNNIDR
99	PVVDVIDDFATNNIDR
99	PVVDVIDDFATNNIDR
99	PVVDVIDDFATNNIDR
99	PVVDVIDDFATNNIDR
99	PVVDVIDDFATNNIDR
99	PVVDVIDDFATNNIDR
99	PVVDVIDDFATNNIDR
99	PVVDVIDDFATNNIDR
99	PVVDVIDDFATNNIDR
99	PVVDVIDDFATNNIDR
99	PVVDVIDDFATNNIDR
99	PVVDVIDDFATNNIDR
99	PVVDVIDDFATNNIDR
99	PVVDVIDDFATNNIDR
99	PVVDVIDDFATNNIDR
99	PVVDVIDDFATNNIDR
99	PVVDVIDDFATNNIDR
99	PVVDVIDDFATNNIDR
99	PVVDVIDDFATNNIDR
99	PVVDVIDDFATNNIDR
99	PVVDVIDDFATNNIDR
99	PVVDVIDDFATNNIDR
99	PVVDVIDDFATNNIDR
99	PVVDVIDDFATNNIDR
80.66	SAGGMPVAMAR
99	SAGGTPVVGAVR
99	SAGGTPVVGAVR
99	SAGGTPVVGAVR
99	SAGGTPVVGAVR
99	SAGGTPVVGAVR
99	SAGGTPVVGAVR
99	SRPVVDVIDDFATN
99	SRPVVDVIDDFATN
99	SRPVVDVIDDFATN
99	SRPVVDVIDDFATN
99	SRPVVDVIDDFATNNIDR
99	SRPVVDVIDDFATNNIDR
99	SRPVVDVIDDFATNNIDR
99	SRPVVDVIDDFATNNIDR
99	SRPVVDVIDDFATNNIDR
99	SRPVVDVIDDFATNNIDR
99	SRPVVDVIDDFATNNIDR
99	SRPVVDVIDDFATNNIDR
99	SRPVVDVIDDFATNNIDR
99	SRPVVDVIDDFATNNIDR
99	SRPVVDVIDDFATNNIDR
99	SRPVVDVIDDFATNNIDR
58.77	VWDEATAVLSESDPVFR
58.51	YDHSKWLTK

## Sheet: ABV16
Conf	Sequence	Sequence	no. peptides	Protein
53.87	APLIETPEDSDG	APLIETPEDSDG	1	pVP2
56.82	PVVDVIDDFATNNIDR	PVVDVIDDFATNNIDR	10	pVP2
62.41	LVTTMGEYIR	LVTTMGEYIR	11	VP3
72.1	GRQVRNRTR	GRQVRNRTR	2	VP3
72.1	GRQVRNRTR	PIPDDIMK	2	pVP2
82.39	PIPDDIMK	SPYLESLLIPAVGPR	2	pVP2
89.06	PVVDVIDDFATNNIDR	SRPVVDVIDDFATNNIDR	1	pVP2
89.06	SPYLESLLIPAVGPR	GTAAAFPLSR	9	pVP2
89.06	SRPVVDVIDDFATNNIDR	AVIQLMSTYPQAEVVAK	1	VP4
89.06	PVVDVIDDFATNNIDR	CYSIGESVIEK	2	pVP2
89.06	PVVDVIDDFATNNIDR	DLYLLDSEVIAR	4	pVP2
89.06	PVVDVIDDFATNNIDR	DTPNINLDEEILK	4	VP4
89.06	PVVDVIDDFATNNIDR	GDYSMYLPEAAR	5	VP4
89.06	PVVDVIDDFATNNIDR	GMLINTIGLAK	8	pVP2
89.06	PVVDVIDDFATNNIDR	GSGLTGEELAEIR	3	VP3
89.06	PVVDVIDDFATNNIDR	GVAITGNVVR	4	VP4
89.06	PVVDVIDDFATNNIDR	HPLDTTKVEEVVAR	4	pVP2
89.06	SPYLESLLIPAVGPR	LISQIITTK	8	pVP2
91.73	PIPDDIMK	LNPEEAAAAR	3	VP3
97.32	GTAAAFPLSR	LTANPTAADAQR	4	VP3
97.32	GTAAAFPLSR	MMVNYVTNVEGVVR	6	VP3
97.32	GTAAAFPLSR	MTSLGFIPMDK	6	pVP2
97.32	GTAAAFPLSR	SAGGTPVVGAVR	1	pVP2
97.32	GTAAAFPLSR	LSILESEMSR	1	x
97.32	GTAAAFPLSR	ITLGEEVVEGR	1	VP1
97.32	GTAAAFPLSR
97.32	GTAAAFPLSR
97.32	GTAAAFPLSR
99	AVIQLMSTYPQAEVVAK
99	CYSIGESVIEK
99	DLYLLDSEVIAR
99	DTPNINLDEEILK
99	GDYSMYLPEAAR
99	GMLINTIGLAK
99	GSGLTGEELAEIR
99	GVAITGNVVR
99	HPLDTTKVEEVVAR
99	LISQIITTK
99	LNPEEAAAAR
99	LTANPTAADAQR
99	LVTTMGEYIR
99	MMVNYVTNVEGVVR
99	MTSLGFIPMDK
99	SAGGTPVVGAVR
99	CYSIGESVIEK
99	DLYLLDSEVIAR
99	DLYLLDSEVIAR
99	DLYLLDSEVIAR
99	DTPNINLDEEILK
99	DTPNINLDEEILK
99	DTPNINLDEEILK
99	GDYSMYLPEAAR
99	GDYSMYLPEAAR
99	GDYSMYLPEAAR
99	GDYSMYLPEAAR
99	GMLINTIGLAK
99	GMLINTIGLAK
99	GMLINTIGLAK
99	GMLINTIGLAK
99	GMLINTIGLAK
99	GMLINTIGLAK
99	GMLINTIGLAK
99	GSGLTGEELAEIR
99	GSGLTGEELAEIR
99	GVAITGNVVR
99	GVAITGNVVR
99	GVAITGNVVR
99	HPLDTTKVEEVVAR
99	HPLDTTKVEEVVAR
99	HPLDTTKVEEVVAR
99	LISQIITTK
99	LISQIITTK
99	LISQIITTK
99	LISQIITTK
99	LISQIITTK
99	LISQIITTK
99	LISQIITTK
99	LNPEEAAAAR
99	LNPEEAAAAR
99	LTANPTAADAQR
99	LTANPTAADAQR
99	LTANPTAADAQR
99	LVTTMGEYIR
99	LVTTMGEYIR
99	LVTTMGEYIR
99	LVTTMGEYIR
99	LVTTMGEYIR
99	LVTTMGEYIR
99	LVTTMGEYIR
99	LVTTMGEYIR
99	LVTTMGEYIR
99	MMVNYVTNVEGVVR
99	MMVNYVTNVEGVVR
99	MMVNYVTNVEGVVR
99	MMVNYVTNVEGVVR
99	MMVNYVTNVEGVVR
99	MTSLGFIPMDK
99	MTSLGFIPMDK
99	MTSLGFIPMDK
99	MTSLGFIPMDK
99	MTSLGFIPMDK
99	LSILESEMSR
99	ITLGEEVVEGR

## Sheet: ABV25
Conf	Sequence	Sequence	no. peptides	Protein
50.37	ISQIITTK	ISQIITTK	1	pvp2
50.37	ALDSVEELSMAILDK	ALDSVEELSMAILDK	119	vp4
50.37	ALDSVEELSMAILDK	AVIQLMSTYPQAEVVAK	230	vp4
50.37	AVIQLMSTYPQAEVVAK	AVIQLMSTYPQAEVVAKVR	20	vp4
50.37	AVIQLMSTYPQAEVVAK	DQGIISNDELDSFLMR	80	vp4
50.37	AVIQLMSTYPQAEVVAK	DQGIISNDELDSFLMRR	48	vp4
50.37	AVIQLMSTYPQAEVVAK	DTPNINLDEEILK	214	vp4
50.37	AVIQLMSTYPQAEVVAK	ETASYAMRAVIQLMSTYPQAEVVAK	1	vp4
50.37	AVIQLMSTYPQAEVVAK	EYLASIGLQMIESTETASYAMR	147	vp4
50.37	AVIQLMSTYPQAEVVAK	KEYLASIGLQMIESTETASYAMR	21	vp4
50.37	AVIQLMSTYPQAEVVAK	LASIGLQMIESTETASYAMR	13	vp4
50.37	AVIQLMSTYPQAEVVAK	LATSLQQQYPDITASWVIKNGYR	48	vp3
50.37	AVIQLMSTYPQAEVVAK	NSSGDTILDLYASN	11	vp4
50.37	AVIQLMSTYPQAEVVAK	VIQLMSTYPQAEVVAK	61	vp4
50.37	AVIQLMSTYPQAEVVAK	VIQLMSTYPQAEVVAKVR	5	vp4
50.37	AVIQLMSTYPQAEVVAK	GDLERVINN	1	vp3
50.37	AVIQLMSTYPQAEVVAK	NKPFVRF	1	pvp2
50.37	AVIQLMSTYPQAEVVAK	NLDEEILK	2	vp4
50.37	AVIQLMSTYPQAEVVAK	DLFNTSKGK	1	vp1
50.37	AVIQLMSTYPQAEVVAK	LMSTYPQAEVVAKVRALDSVEELSMAILDK	1	vp4
50.37	AVIQLMSTYPQAEVVAKVR	ILSDVTLLPVTEVR	10	vp4
50.37	DQGIISNDELDSFLMR	LATSLQQQYPDITASWVIK	28	vp3
50.37	DQGIISNDELDSFLMR	EVWDEATAVLSESDPVFR	46	vp3
50.37	DQGIISNDELDSFLMR	VRALDSVEELSMAILDK	1	vp4
50.37	DQGIISNDELDSFLMR	ASYPSYDVPVTQELVNSVLIPNPVSYIKK	4	vp4
50.37	DQGIISNDELDSFLMR	LDSVEELSMAILDK	2	vp4
50.37	DQGIISNDELDSFLMRR	YIFSGGN	1	pvp2
50.37	DQGIISNDELDSFLMRR	SYPSYDVPVTQELVNSVLIPNPVSYIK	4	vp4
50.37	DQGIISNDELDSFLMRR	SYPSYDVPVTQELVNSVLIPNPVSY	6	vp4
50.37	DQGIISNDELDSFLMRR	ASNTVGALFPVLLTEGTR	2	vp4
50.37	DQGIISNDELDSFLMRR	ASYPSYDVPVTQELVNSVLIPNPVSY	6	vp4
50.37	DQGIISNDELDSFLMRR	LPEAGYTPIDALGDKVEAIVL	1	vp3
50.37	DQGIISNDELDSFLMRR	TVGALFPVLLTEGTR	7	vp4
50.37	DQGIISNDELDSFLMRR	EGIDVLNWLYK	2	vp3
50.37	DQGIISNDELDSFLMRR	ALDSVEELSM	2	vp4
50.37	DQGIISNDELDSFLMRR	ASVQLANWVGVKGVAITGNVVR	1	vp4
50.37	DTPNINLDEEILK	ASYPSYDVPVTQELVN	12	vp4
50.37	DTPNINLDEEILK	ASYPSYDVPVTQELVNSVLIPNPVSYIK	6	vp4
50.37	DTPNINLDEEILK	EYLASIGLQMIESTETAS	1	vp4
50.37	DTPNINLDEEILK	GDYSMYLPEAAR	68	vp4
50.37	DTPNINLDEEILK	GHYTLSIN	3	vp4
50.37	DTPNINLDEEILK	GHYTLSING	1	vp4
50.37	DTPNINLDEEILK	GHYTLSINGYK	121	vp4
50.37	DTPNINLDEEILK	GSGLTGEELAEIR	8	vp3
50.37	DTPNINLDEEILK	GVAITGNVVR	96	vp4
50.37	DTPNINLDEEILK	IGLQMIESTETASYAMR	1	vp4
50.37	DTPNINLDEEILK	LISQIITTK	1	pvp2
50.37	DTPNINLDEEILK	LNPEEAAAAR	9	vp3
50.37	DTPNINLDEEILK	LPEAGYTPIDALGDK	1	vp3
50.37	DTPNINLDEEILK	LPEAGYTPIDALGDKVEAIVLN	3	vp3
50.37	DTPNINLDEEILK	LTANPTAADAQR	13	vp3
50.37	DTPNINLDEEILK	LVTTMGEYIR	18	vp3
50.37	DTPNINLDEEILK	MESELISLR	27	vp4
50.37	ETASYAMRAVIQLMSTYPQAEVVAK	MIESTETASYAMR	2	vp4
50.37	EYLASIGLQMIESTETASYAMR	MLYIAVK	4	vp4
50.37	EYLASIGLQMIESTETASYAMR	MMVNYVTNVEGVVR	10	vp3
50.37	EYLASIGLQMIESTETASYAMR	MRRDTPNINLDEEILK	3	vp4
50.37	EYLASIGLQMIESTETASYAMR	MSTYPQAEVVAK	40	vp4
50.37	EYLASIGLQMIESTETASYAMR	NATQAQEDALR	4	vp3
50.37	EYLASIGLQMIESTETASYAMR	NLVRDVQR	1	vp3
50.37	EYLASIGLQMIESTETASYAMR	PIYTTPGPSR	1	vp3
50.37	EYLASIGLQMIESTETASYAMR	RDQGIISNDELDSFLMR	1	vp4
50.37	EYLASIGLQMIESTETASYAMR	RDTPNINLDEEILK	53	vp4
50.37	EYLASIGLQMIESTETASYAMR	RRDTPNINLDEEILK	3	vp4
50.37	EYLASIGLQMIESTETASYAMR	SMESELISLR	2	vp4
50.37	EYLASIGLQMIESTETASYAMR	SMYLPEAAR	2	vp4
50.37	EYLASIGLQMIESTETASYAMR	STYPQAEVVAK	16	vp4
50.37	EYLASIGLQMIESTETASYAMR	SVLIPNPVSY	8	vp4
50.37	EYLASIGLQMIESTETASYAMR	SVLIPNPVSYIK	10	vp4
50.37	EYLASIGLQMIESTETASYAMR	SVLIPNPVSYIKK	10	vp4
50.37	KEYLASIGLQMIESTETASYAMR	SVQLANWVGVKGVAITGNVVR	1	vp4
50.37	KEYLASIGLQMIESTETASYAMR	SYPSYDVPVTQELVN	9	vp4
50.37	KEYLASIGLQMIESTETASYAMR	TGPLVTAQNL	1	pvp2
50.37	LASIGLQMIESTETASYAMR	TLSINGYK	1	vp4
50.37	LASIGLQMIESTETASYAMR	TVGCMLYIAVK	11	vp4
50.37	LATSLQQQYPDITASWVIKNGYR	TVGCMLYIAVKGDYSMYLPEAAR	1	vp4
50.37	LATSLQQQYPDITASWVIKNGYR	VAITGNVVR	7	vp4
50.37	LATSLQQQYPDITASWVIKNGYR	VINNTISNNR	1	vp3
50.37	LATSLQQQYPDITASWVIKNGYR	QNKDQFGIR	1	pvp2
50.37	NSSGDTILDLYASN	QMIESTETASYAMR	1	vp4
50.37	VIQLMSTYPQAEVVAK	ITLGEEVVEGR	2	vp1
50.37	VIQLMSTYPQAEVVAK	LPVVLER	1	vp1
50.37	VIQLMSTYPQAEVVAK	SLVSGYDLSDSSLPLETLSK	1	vp1
50.37	VIQLMSTYPQAEVVAKVR	QVDRVLNR	2	vp4
50.38	GDLERVINN	VLNRLADEQAQTANK	1	x
50.38	AVIQLMSTYPQAEVVAKVR
50.38	DQGIISNDELDSFLMR
50.38	DTPNINLDEEILK
50.38	DTPNINLDEEILK
50.38	DTPNINLDEEILK
50.38	DTPNINLDEEILK
50.38	EYLASIGLQMIESTETASYAMR
50.38	EYLASIGLQMIESTETASYAMR
50.38	KEYLASIGLQMIESTETASYAMR
50.38	LASIGLQMIESTETASYAMR
50.38	NKPFVRF
50.38	NLDEEILK
50.38	VIQLMSTYPQAEVVAK
50.38	VIQLMSTYPQAEVVAK
50.5	DTPNINLDEEILK
50.64	EYLASIGLQMIESTETASYAMR
54.54	DTPNINLDEEILK
56.66	DLFNTSKGK
58.69	LMSTYPQAEVVAKVRALDSVEELSMAILDK
59.18	ILSDVTLLPVTEVR
59.3	LATSLQQQYPDITASWVIK
60.3	DQGIISNDELDSFLMR
63.32	ALDSVEELSMAILDK
64.3	EVWDEATAVLSESDPVFR
67.63	ALDSVEELSMAILDK
69.9	ALDSVEELSMAILDK
70.65	DQGIISNDELDSFLMR
70.73	DQGIISNDELDSFLMR
74.16	VRALDSVEELSMAILDK
75.17	ASYPSYDVPVTQELVNSVLIPNPVSYIKK
75.17	ASYPSYDVPVTQELVNSVLIPNPVSYIKK
75.17	ASYPSYDVPVTQELVNSVLIPNPVSYIKK
75.17	ASYPSYDVPVTQELVNSVLIPNPVSYIKK
75.17	LDSVEELSMAILDK
75.17	LDSVEELSMAILDK
77.96	ALDSVEELSMAILDK
78.25	ALDSVEELSMAILDK
78.69	LATSLQQQYPDITASWVIK
80.06	YIFSGGN
80.15	ALDSVEELSMAILDK
81.57	DTPNINLDEEILK
82.39	DQGIISNDELDSFLMR
83.67	ALDSVEELSMAILDK
84.2	SYPSYDVPVTQELVNSVLIPNPVSYIK
84.2	SYPSYDVPVTQELVNSVLIPNPVSYIK
84.2	SYPSYDVPVTQELVNSVLIPNPVSYIK
84.2	SYPSYDVPVTQELVNSVLIPNPVSYIK
85.42	ALDSVEELSMAILDK
85.42	ALDSVEELSMAILDK
85.91	LATSLQQQYPDITASWVIK
85.91	LATSLQQQYPDITASWVIK
87.59	DQGIISNDELDSFLMR
88.82	ALDSVEELSMAILDK
88.82	EVWDEATAVLSESDPVFR
90.39	EVWDEATAVLSESDPVFR
90.39	EVWDEATAVLSESDPVFR
90.39	SYPSYDVPVTQELVNSVLIPNPVSY
90.39	SYPSYDVPVTQELVNSVLIPNPVSY
90.39	SYPSYDVPVTQELVNSVLIPNPVSY
90.39	SYPSYDVPVTQELVNSVLIPNPVSY
90.39	SYPSYDVPVTQELVNSVLIPNPVSY
90.39	SYPSYDVPVTQELVNSVLIPNPVSY
91.02	LATSLQQQYPDITASWVIK
91.72	DQGIISNDELDSFLMR
92.45	DQGIISNDELDSFLMR
92.59	EYLASIGLQMIESTETASYAMR
92.8	DQGIISNDELDSFLMR
92.82	ALDSVEELSMAILDK
93.29	ALDSVEELSMAILDK
93.6	DQGIISNDELDSFLMR
93.73	DQGIISNDELDSFLMR
94	ASNTVGALFPVLLTEGTR
94.32	ALDSVEELSMAILDK
94.32	ASYPSYDVPVTQELVNSVLIPNPVSY
94.32	EVWDEATAVLSESDPVFR
94.32	EVWDEATAVLSESDPVFR
94.32	EVWDEATAVLSESDPVFR
94.32	EVWDEATAVLSESDPVFR
94.88	LATSLQQQYPDITASWVIK
95.19	DQGIISNDELDSFLMR
95.33	ALDSVEELSMAILDK
95.65	LPEAGYTPIDALGDKVEAIVL
95.66	ASNTVGALFPVLLTEGTR
96.7	ASYPSYDVPVTQELVNSVLIPNPVSY
96.7	EVWDEATAVLSESDPVFR
96.7	EVWDEATAVLSESDPVFR
96.7	EVWDEATAVLSESDPVFR
96.7	EVWDEATAVLSESDPVFR
97	TVGALFPVLLTEGTR
97.02	ALDSVEELSMAILDK
97.49	ALDSVEELSMAILDK
97.51	ALDSVEELSMAILDK
97.63	EVWDEATAVLSESDPVFR
97.7	EVWDEATAVLSESDPVFR
97.9	DQGIISNDELDSFLMR
97.91	EGIDVLNWLYK
98.09	ASYPSYDVPVTQELVNSVLIPNPVSY
98.09	ASYPSYDVPVTQELVNSVLIPNPVSY
98.09	ASYPSYDVPVTQELVNSVLIPNPVSY
98.09	ASYPSYDVPVTQELVNSVLIPNPVSY
98.26	ALDSVEELSMAILDK
98.4	DQGIISNDELDSFLMR
98.68	LATSLQQQYPDITASWVIK
98.84	ALDSVEELSMAILDK
98.93	ALDSVEELSMAILDK
98.96	ALDSVEELSMAILDK
98.98	LATSLQQQYPDITASWVIK
99	ALDSVEELSM
99	ALDSVEELSMAILDK
99	ASVQLANWVGVKGVAITGNVVR
99	ASYPSYDVPVTQELVN
99	ASYPSYDVPVTQELVNSVLIPNPVSYIK
99	AVIQLMSTYPQAEVVAK
99	AVIQLMSTYPQAEVVAKVR
99	DQGIISNDELDSFLMR
99	DQGIISNDELDSFLMRR
99	DTPNINLDEEILK
99	EGIDVLNWLYK
99	EVWDEATAVLSESDPVFR
99	EYLASIGLQMIESTETAS
99	EYLASIGLQMIESTETASYAMR
99	GDYSMYLPEAAR
99	GHYTLSIN
99	GHYTLSING
99	GHYTLSINGYK
99	GSGLTGEELAEIR
99	GVAITGNVVR
99	IGLQMIESTETASYAMR
99	ILSDVTLLPVTEVR
99	KEYLASIGLQMIESTETASYAMR
99	LASIGLQMIESTETASYAMR
99	LATSLQQQYPDITASWVIK
99	LATSLQQQYPDITASWVIKNGYR
99	LISQIITTK
99	LNPEEAAAAR
99	LPEAGYTPIDALGDK
99	LPEAGYTPIDALGDKVEAIVLN
99	LTANPTAADAQR
99	LVTTMGEYIR
99	MESELISLR
99	MIESTETASYAMR
99	MLYIAVK
99	MMVNYVTNVEGVVR
99	MRRDTPNINLDEEILK
99	MSTYPQAEVVAK
99	NATQAQEDALR
99	NLDEEILK
99	NLVRDVQR
99	NSSGDTILDLYASN
99	PIYTTPGPSR
99	RDQGIISNDELDSFLMR
99	RDTPNINLDEEILK
99	RRDTPNINLDEEILK
99	SMESELISLR
99	SMYLPEAAR
99	STYPQAEVVAK
99	SVLIPNPVSY
99	SVLIPNPVSYIK
99	SVLIPNPVSYIKK
99	SVQLANWVGVKGVAITGNVVR
99	SYPSYDVPVTQELVN
99	TGPLVTAQNL
99	TLSINGYK
99	TVGALFPVLLTEGTR
99	TVGCMLYIAVK
99	TVGCMLYIAVKGDYSMYLPEAAR
99	VAITGNVVR
99	VINNTISNNR
99	VIQLMSTYPQAEVVAK
99	VIQLMSTYPQAEVVAKVR
99	QNKDQFGIR
99	ALDSVEELSM
99	ALDSVEELSMAILDK
99	ALDSVEELSMAILDK
99	ALDSVEELSMAILDK
99	ALDSVEELSMAILDK
99	ALDSVEELSMAILDK
99	ALDSVEELSMAILDK
99	ALDSVEELSMAILDK
99	ALDSVEELSMAILDK
99	ALDSVEELSMAILDK
99	ALDSVEELSMAILDK
99	ALDSVEELSMAILDK
99	ALDSVEELSMAILDK
99	ALDSVEELSMAILDK
99	ALDSVEELSMAILDK
99	ALDSVEELSMAILDK
99	ALDSVEELSMAILDK
99	ALDSVEELSMAILDK
99	ALDSVEELSMAILDK
99	ALDSVEELSMAILDK
99	ALDSVEELSMAILDK
99	ALDSVEELSMAILDK
99	ALDSVEELSMAILDK
99	ALDSVEELSMAILDK
99	ALDSVEELSMAILDK
99	ALDSVEELSMAILDK
99	ALDSVEELSMAILDK
99	ALDSVEELSMAILDK
99	ALDSVEELSMAILDK
99	ALDSVEELSMAILDK
99	ALDSVEELSMAILDK
99	ALDSVEELSMAILDK
99	ALDSVEELSMAILDK
99	ALDSVEELSMAILDK
99	ALDSVEELSMAILDK
99	ALDSVEELSMAILDK
99	ALDSVEELSMAILDK
99	ALDSVEELSMAILDK
99	ALDSVEELSMAILDK
99	ALDSVEELSMAILDK
99	ALDSVEELSMAILDK
99	ALDSVEELSMAILDK
99	ALDSVEELSMAILDK
99	ALDSVEELSMAILDK
99	ALDSVEELSMAILDK
99	ALDSVEELSMAILDK
99	ALDSVEELSMAILDK
99	ALDSVEELSMAILDK
99	ALDSVEELSMAILDK
99	ALDSVEELSMAILDK
99	ALDSVEELSMAILDK
99	ALDSVEELSMAILDK
99	ALDSVEELSMAILDK
99	ALDSVEELSMAILDK
99	ALDSVEELSMAILDK
99	ALDSVEELSMAILDK
99	ALDSVEELSMAILDK
99	ALDSVEELSMAILDK
99	ALDSVEELSMAILDK
99	ALDSVEELSMAILDK
99	ALDSVEELSMAILDK
99	ALDSVEELSMAILDK
99	ALDSVEELSMAILDK
99	ALDSVEELSMAILDK
99	ALDSVEELSMAILDK
99	ALDSVEELSMAILDK
99	ALDSVEELSMAILDK
99	ALDSVEELSMAILDK
99	ALDSVEELSMAILDK
99	ALDSVEELSMAILDK
99	ALDSVEELSMAILDK
99	ALDSVEELSMAILDK
99	ALDSVEELSMAILDK
99	ALDSVEELSMAILDK
99	ALDSVEELSMAILDK
99	ALDSVEELSMAILDK
99	ALDSVEELSMAILDK
99	ALDSVEELSMAILDK
99	ALDSVEELSMAILDK
99	ALDSVEELSMAILDK
99	ALDSVEELSMAILDK
99	ALDSVEELSMAILDK
99	ALDSVEELSMAILDK
99	ALDSVEELSMAILDK
99	ALDSVEELSMAILDK
99	ALDSVEELSMAILDK
99	ALDSVEELSMAILDK
99	ALDSVEELSMAILDK
99	ALDSVEELSMAILDK
99	ALDSVEELSMAILDK
99	ALDSVEELSMAILDK
99	ALDSVEELSMAILDK
99	ALDSVEELSMAILDK
99	ALDSVEELSMAILDK
99	ALDSVEELSMAILDK
99	ALDSVEELSMAILDK
99	ASYPSYDVPVTQELVN
99	ASYPSYDVPVTQELVN
99	ASYPSYDVPVTQELVN
99	ASYPSYDVPVTQELVN
99	ASYPSYDVPVTQELVN
99	ASYPSYDVPVTQELVN
99	ASYPSYDVPVTQELVN
99	ASYPSYDVPVTQELVN
99	ASYPSYDVPVTQELVN
99	ASYPSYDVPVTQELVN
99	ASYPSYDVPVTQELVN
99	ASYPSYDVPVTQELVNSVLIPNPVSYIK
99	ASYPSYDVPVTQELVNSVLIPNPVSYIK
99	ASYPSYDVPVTQELVNSVLIPNPVSYIK
99	ASYPSYDVPVTQELVNSVLIPNPVSYIK
99	ASYPSYDVPVTQELVNSVLIPNPVSYIK
99	AVIQLMSTYPQAEVVAK
99	AVIQLMSTYPQAEVVAK
99	AVIQLMSTYPQAEVVAK
99	AVIQLMSTYPQAEVVAK
99	AVIQLMSTYPQAEVVAK
99	AVIQLMSTYPQAEVVAK
99	AVIQLMSTYPQAEVVAK
99	AVIQLMSTYPQAEVVAK
99	AVIQLMSTYPQAEVVAK
99	AVIQLMSTYPQAEVVAK
99	AVIQLMSTYPQAEVVAK
99	AVIQLMSTYPQAEVVAK
99	AVIQLMSTYPQAEVVAK
99	AVIQLMSTYPQAEVVAK
99	AVIQLMSTYPQAEVVAK
99	AVIQLMSTYPQAEVVAK
99	AVIQLMSTYPQAEVVAK
99	AVIQLMSTYPQAEVVAK
99	AVIQLMSTYPQAEVVAK
99	AVIQLMSTYPQAEVVAK
99	AVIQLMSTYPQAEVVAK
99	AVIQLMSTYPQAEVVAK
99	AVIQLMSTYPQAEVVAK
99	AVIQLMSTYPQAEVVAK
99	AVIQLMSTYPQAEVVAK
99	AVIQLMSTYPQAEVVAK
99	AVIQLMSTYPQAEVVAK
99	AVIQLMSTYPQAEVVAK
99	AVIQLMSTYPQAEVVAK
99	AVIQLMSTYPQAEVVAK
99	AVIQLMSTYPQAEVVAK
99	AVIQLMSTYPQAEVVAK
99	AVIQLMSTYPQAEVVAK
99	AVIQLMSTYPQAEVVAK
99	AVIQLMSTYPQAEVVAK
99	AVIQLMSTYPQAEVVAK
99	AVIQLMSTYPQAEVVAK
99	AVIQLMSTYPQAEVVAK
99	AVIQLMSTYPQAEVVAK
99	AVIQLMSTYPQAEVVAK
99	AVIQLMSTYPQAEVVAK
99	AVIQLMSTYPQAEVVAK
99	AVIQLMSTYPQAEVVAK
99	AVIQLMSTYPQAEVVAK
99	AVIQLMSTYPQAEVVAK
99	AVIQLMSTYPQAEVVAK
99	AVIQLMSTYPQAEVVAK
99	AVIQLMSTYPQAEVVAK
99	AVIQLMSTYPQAEVVAK
99	AVIQLMSTYPQAEVVAK
99	AVIQLMSTYPQAEVVAK
99	AVIQLMSTYPQAEVVAK
99	AVIQLMSTYPQAEVVAK
99	AVIQLMSTYPQAEVVAK
99	AVIQLMSTYPQAEVVAK
99	AVIQLMSTYPQAEVVAK
99	AVIQLMSTYPQAEVVAK
99	AVIQLMSTYPQAEVVAK
99	AVIQLMSTYPQAEVVAK
99	AVIQLMSTYPQAEVVAK
99	AVIQLMSTYPQAEVVAK
99	AVIQLMSTYPQAEVVAK
99	AVIQLMSTYPQAEVVAK
99	AVIQLMSTYPQAEVVAK
99	AVIQLMSTYPQAEVVAK
99	AVIQLMSTYPQAEVVAK
99	AVIQLMSTYPQAEVVAK
99	AVIQLMSTYPQAEVVAK
99	AVIQLMSTYPQAEVVAK
99	AVIQLMSTYPQAEVVAK
99	AVIQLMSTYPQAEVVAK
99	AVIQLMSTYPQAEVVAK
99	AVIQLMSTYPQAEVVAK
99	AVIQLMSTYPQAEVVAK
99	AVIQLMSTYPQAEVVAK
99	AVIQLMSTYPQAEVVAK
99	AVIQLMSTYPQAEVVAK
99	AVIQLMSTYPQAEVVAK
99	AVIQLMSTYPQAEVVAK
99	AVIQLMSTYPQAEVVAK
99	AVIQLMSTYPQAEVVAK
99	AVIQLMSTYPQAEVVAK
99	AVIQLMSTYPQAEVVAK
99	AVIQLMSTYPQAEVVAK
99	AVIQLMSTYPQAEVVAK
99	AVIQLMSTYPQAEVVAK
99	AVIQLMSTYPQAEVVAK
99	AVIQLMSTYPQAEVVAK
99	AVIQLMSTYPQAEVVAK
99	AVIQLMSTYPQAEVVAK
99	AVIQLMSTYPQAEVVAK
99	AVIQLMSTYPQAEVVAK
99	AVIQLMSTYPQAEVVAK
99	AVIQLMSTYPQAEVVAK
99	AVIQLMSTYPQAEVVAK
99	AVIQLMSTYPQAEVVAK
99	AVIQLMSTYPQAEVVAK
99	AVIQLMSTYPQAEVVAK
99	AVIQLMSTYPQAEVVAK
99	AVIQLMSTYPQAEVVAK
99	AVIQLMSTYPQAEVVAK
99	AVIQLMSTYPQAEVVAK
99	AVIQLMSTYPQAEVVAK
99	AVIQLMSTYPQAEVVAK
99	AVIQLMSTYPQAEVVAK
99	AVIQLMSTYPQAEVVAK
99	AVIQLMSTYPQAEVVAK
99	AVIQLMSTYPQAEVVAK
99	AVIQLMSTYPQAEVVAK
99	AVIQLMSTYPQAEVVAK
99	AVIQLMSTYPQAEVVAK
99	AVIQLMSTYPQAEVVAK
99	AVIQLMSTYPQAEVVAK
99	AVIQLMSTYPQAEVVAK
99	AVIQLMSTYPQAEVVAK
99	AVIQLMSTYPQAEVVAK
99	AVIQLMSTYPQAEVVAK
99	AVIQLMSTYPQAEVVAK
99	AVIQLMSTYPQAEVVAK
99	AVIQLMSTYPQAEVVAK
99	AVIQLMSTYPQAEVVAK
99	AVIQLMSTYPQAEVVAK
99	AVIQLMSTYPQAEVVAK
99	AVIQLMSTYPQAEVVAK
99	AVIQLMSTYPQAEVVAK
99	AVIQLMSTYPQAEVVAK
99	AVIQLMSTYPQAEVVAK
99	AVIQLMSTYPQAEVVAK
99	AVIQLMSTYPQAEVVAK
99	AVIQLMSTYPQAEVVAK
99	AVIQLMSTYPQAEVVAK
99	AVIQLMSTYPQAEVVAK
99	AVIQLMSTYPQAEVVAK
99	AVIQLMSTYPQAEVVAK
99	AVIQLMSTYPQAEVVAK
99	AVIQLMSTYPQAEVVAK
99	AVIQLMSTYPQAEVVAK
99	AVIQLMSTYPQAEVVAK
99	AVIQLMSTYPQAEVVAK
99	AVIQLMSTYPQAEVVAK
99	AVIQLMSTYPQAEVVAK
99	AVIQLMSTYPQAEVVAK
99	AVIQLMSTYPQAEVVAK
99	AVIQLMSTYPQAEVVAK
99	AVIQLMSTYPQAEVVAK
99	AVIQLMSTYPQAEVVAK
99	AVIQLMSTYPQAEVVAK
99	AVIQLMSTYPQAEVVAK
99	AVIQLMSTYPQAEVVAK
99	AVIQLMSTYPQAEVVAK
99	AVIQLMSTYPQAEVVAK
99	AVIQLMSTYPQAEVVAK
99	AVIQLMSTYPQAEVVAK
99	AVIQLMSTYPQAEVVAK
99	AVIQLMSTYPQAEVVAK
99	AVIQLMSTYPQAEVVAK
99	AVIQLMSTYPQAEVVAK
99	AVIQLMSTYPQAEVVAK
99	AVIQLMSTYPQAEVVAK
99	AVIQLMSTYPQAEVVAK
99	AVIQLMSTYPQAEVVAK
99	AVIQLMSTYPQAEVVAK
99	AVIQLMSTYPQAEVVAK
99	AVIQLMSTYPQAEVVAK
99	AVIQLMSTYPQAEVVAK
99	AVIQLMSTYPQAEVVAK
99	AVIQLMSTYPQAEVVAK
99	AVIQLMSTYPQAEVVAK
99	AVIQLMSTYPQAEVVAK
99	AVIQLMSTYPQAEVVAK
99	AVIQLMSTYPQAEVVAK
99	AVIQLMSTYPQAEVVAK
99	AVIQLMSTYPQAEVVAK
99	AVIQLMSTYPQAEVVAK
99	AVIQLMSTYPQAEVVAK
99	AVIQLMSTYPQAEVVAK
99	AVIQLMSTYPQAEVVAK
99	AVIQLMSTYPQAEVVAK
99	AVIQLMSTYPQAEVVAK
99	AVIQLMSTYPQAEVVAK
99	AVIQLMSTYPQAEVVAK
99	AVIQLMSTYPQAEVVAK
99	AVIQLMSTYPQAEVVAK
99	AVIQLMSTYPQAEVVAK
99	AVIQLMSTYPQAEVVAK
99	AVIQLMSTYPQAEVVAK
99	AVIQLMSTYPQAEVVAK
99	AVIQLMSTYPQAEVVAK
99	AVIQLMSTYPQAEVVAK
99	AVIQLMSTYPQAEVVAK
99	AVIQLMSTYPQAEVVAK
99	AVIQLMSTYPQAEVVAK
99	AVIQLMSTYPQAEVVAK
99	AVIQLMSTYPQAEVVAK
99	AVIQLMSTYPQAEVVAK
99	AVIQLMSTYPQAEVVAK
99	AVIQLMSTYPQAEVVAK
99	AVIQLMSTYPQAEVVAK
99	AVIQLMSTYPQAEVVAK
99	AVIQLMSTYPQAEVVAK
99	AVIQLMSTYPQAEVVAK
99	AVIQLMSTYPQAEVVAK
99	AVIQLMSTYPQAEVVAK
99	AVIQLMSTYPQAEVVAK
99	AVIQLMSTYPQAEVVAK
99	AVIQLMSTYPQAEVVAK
99	AVIQLMSTYPQAEVVAK
99	AVIQLMSTYPQAEVVAK
99	AVIQLMSTYPQAEVVAK
99	AVIQLMSTYPQAEVVAK
99	AVIQLMSTYPQAEVVAK
99	AVIQLMSTYPQAEVVAK
99	AVIQLMSTYPQAEVVAKVR
99	AVIQLMSTYPQAEVVAKVR
99	AVIQLMSTYPQAEVVAKVR
99	AVIQLMSTYPQAEVVAKVR
99	AVIQLMSTYPQAEVVAKVR
99	AVIQLMSTYPQAEVVAKVR
99	AVIQLMSTYPQAEVVAKVR
99	AVIQLMSTYPQAEVVAKVR
99	AVIQLMSTYPQAEVVAKVR
99	AVIQLMSTYPQAEVVAKVR
99	AVIQLMSTYPQAEVVAKVR
99	AVIQLMSTYPQAEVVAKVR
99	AVIQLMSTYPQAEVVAKVR
99	AVIQLMSTYPQAEVVAKVR
99	AVIQLMSTYPQAEVVAKVR
99	AVIQLMSTYPQAEVVAKVR
99	AVIQLMSTYPQAEVVAKVR
99	DQGIISNDELDSFLMR
99	DQGIISNDELDSFLMR
99	DQGIISNDELDSFLMR
99	DQGIISNDELDSFLMR
99	DQGIISNDELDSFLMR
99	DQGIISNDELDSFLMR
99	DQGIISNDELDSFLMR
99	DQGIISNDELDSFLMR
99	DQGIISNDELDSFLMR
99	DQGIISNDELDSFLMR
99	DQGIISNDELDSFLMR
99	DQGIISNDELDSFLMR
99	DQGIISNDELDSFLMR
99	DQGIISNDELDSFLMR
99	DQGIISNDELDSFLMR
99	DQGIISNDELDSFLMR
99	DQGIISNDELDSFLMR
99	DQGIISNDELDSFLMR
99	DQGIISNDELDSFLMR
99	DQGIISNDELDSFLMR
99	DQGIISNDELDSFLMR
99	DQGIISNDELDSFLMR
99	DQGIISNDELDSFLMR
99	DQGIISNDELDSFLMR
99	DQGIISNDELDSFLMR
99	DQGIISNDELDSFLMR
99	DQGIISNDELDSFLMR
99	DQGIISNDELDSFLMR
99	DQGIISNDELDSFLMR
99	DQGIISNDELDSFLMR
99	DQGIISNDELDSFLMR
99	DQGIISNDELDSFLMR
99	DQGIISNDELDSFLMR
99	DQGIISNDELDSFLMR
99	DQGIISNDELDSFLMR
99	DQGIISNDELDSFLMR
99	DQGIISNDELDSFLMR
99	DQGIISNDELDSFLMR
99	DQGIISNDELDSFLMR
99	DQGIISNDELDSFLMR
99	DQGIISNDELDSFLMR
99	DQGIISNDELDSFLMR
99	DQGIISNDELDSFLMR
99	DQGIISNDELDSFLMR
99	DQGIISNDELDSFLMR
99	DQGIISNDELDSFLMR
99	DQGIISNDELDSFLMR
99	DQGIISNDELDSFLMR
99	DQGIISNDELDSFLMR
99	DQGIISNDELDSFLMR
99	DQGIISNDELDSFLMR
99	DQGIISNDELDSFLMR
99	DQGIISNDELDSFLMR
99	DQGIISNDELDSFLMR
99	DQGIISNDELDSFLMR
99	DQGIISNDELDSFLMR
99	DQGIISNDELDSFLMR
99	DQGIISNDELDSFLMR
99	DQGIISNDELDSFLMR
99	DQGIISNDELDSFLMR
99	DQGIISNDELDSFLMRR
99	DQGIISNDELDSFLMRR
99	DQGIISNDELDSFLMRR
99	DQGIISNDELDSFLMRR
99	DQGIISNDELDSFLMRR
99	DQGIISNDELDSFLMRR
99	DQGIISNDELDSFLMRR
99	DQGIISNDELDSFLMRR
99	DQGIISNDELDSFLMRR
99	DQGIISNDELDSFLMRR
99	DQGIISNDELDSFLMRR
99	DQGIISNDELDSFLMRR
99	DQGIISNDELDSFLMRR
99	DQGIISNDELDSFLMRR
99	DQGIISNDELDSFLMRR
99	DQGIISNDELDSFLMRR
99	DQGIISNDELDSFLMRR
99	DQGIISNDELDSFLMRR
99	DQGIISNDELDSFLMRR
99	DQGIISNDELDSFLMRR
99	DQGIISNDELDSFLMRR
99	DQGIISNDELDSFLMRR
99	DQGIISNDELDSFLMRR
99	DQGIISNDELDSFLMRR
99	DQGIISNDELDSFLMRR
99	DQGIISNDELDSFLMRR
99	DQGIISNDELDSFLMRR
99	DQGIISNDELDSFLMRR
99	DQGIISNDELDSFLMRR
99	DQGIISNDELDSFLMRR
99	DQGIISNDELDSFLMRR
99	DQGIISNDELDSFLMRR
99	DQGIISNDELDSFLMRR
99	DQGIISNDELDSFLMRR
99	DQGIISNDELDSFLMRR
99	DQGIISNDELDSFLMRR
99	DQGIISNDELDSFLMRR
99	DTPNINLDEEILK
99	DTPNINLDEEILK
99	DTPNINLDEEILK
99	DTPNINLDEEILK
99	DTPNINLDEEILK
99	DTPNINLDEEILK
99	DTPNINLDEEILK
99	DTPNINLDEEILK
99	DTPNINLDEEILK
99	DTPNINLDEEILK
99	DTPNINLDEEILK
99	DTPNINLDEEILK
99	DTPNINLDEEILK
99	DTPNINLDEEILK
99	DTPNINLDEEILK
99	DTPNINLDEEILK
99	DTPNINLDEEILK
99	DTPNINLDEEILK
99	DTPNINLDEEILK
99	DTPNINLDEEILK
99	DTPNINLDEEILK
99	DTPNINLDEEILK
99	DTPNINLDEEILK
99	DTPNINLDEEILK
99	DTPNINLDEEILK
99	DTPNINLDEEILK
99	DTPNINLDEEILK
99	DTPNINLDEEILK
99	DTPNINLDEEILK
99	DTPNINLDEEILK
99	DTPNINLDEEILK
99	DTPNINLDEEILK
99	DTPNINLDEEILK
99	DTPNINLDEEILK
99	DTPNINLDEEILK
99	DTPNINLDEEILK
99	DTPNINLDEEILK
99	DTPNINLDEEILK
99	DTPNINLDEEILK
99	DTPNINLDEEILK
99	DTPNINLDEEILK
99	DTPNINLDEEILK
99	DTPNINLDEEILK
99	DTPNINLDEEILK
99	DTPNINLDEEILK
99	DTPNINLDEEILK
99	DTPNINLDEEILK
99	DTPNINLDEEILK
99	DTPNINLDEEILK
99	DTPNINLDEEILK
99	DTPNINLDEEILK
99	DTPNINLDEEILK
99	DTPNINLDEEILK
99	DTPNINLDEEILK
99	DTPNINLDEEILK
99	DTPNINLDEEILK
99	DTPNINLDEEILK
99	DTPNINLDEEILK
99	DTPNINLDEEILK
99	DTPNINLDEEILK
99	DTPNINLDEEILK
99	DTPNINLDEEILK
99	DTPNINLDEEILK
99	DTPNINLDEEILK
99	DTPNINLDEEILK
99	DTPNINLDEEILK
99	DTPNINLDEEILK
99	DTPNINLDEEILK
99	DTPNINLDEEILK
99	DTPNINLDEEILK
99	DTPNINLDEEILK
99	DTPNINLDEEILK
99	DTPNINLDEEILK
99	DTPNINLDEEILK
99	DTPNINLDEEILK
99	DTPNINLDEEILK
99	DTPNINLDEEILK
99	DTPNINLDEEILK
99	DTPNINLDEEILK
99	DTPNINLDEEILK
99	DTPNINLDEEILK
99	DTPNINLDEEILK
99	DTPNINLDEEILK
99	DTPNINLDEEILK
99	DTPNINLDEEILK
99	DTPNINLDEEILK
99	DTPNINLDEEILK
99	DTPNINLDEEILK
99	DTPNINLDEEILK
99	DTPNINLDEEILK
99	DTPNINLDEEILK
99	DTPNINLDEEILK
99	DTPNINLDEEILK
99	DTPNINLDEEILK
99	DTPNINLDEEILK
99	DTPNINLDEEILK
99	DTPNINLDEEILK
99	DTPNINLDEEILK
99	DTPNINLDEEILK
99	DTPNINLDEEILK
99	DTPNINLDEEILK
99	DTPNINLDEEILK
99	DTPNINLDEEILK
99	DTPNINLDEEILK
99	DTPNINLDEEILK
99	DTPNINLDEEILK
99	DTPNINLDEEILK
99	DTPNINLDEEILK
99	DTPNINLDEEILK
99	DTPNINLDEEILK
99	DTPNINLDEEILK
99	DTPNINLDEEILK
99	DTPNINLDEEILK
99	DTPNINLDEEILK
99	DTPNINLDEEILK
99	DTPNINLDEEILK
99	DTPNINLDEEILK
99	DTPNINLDEEILK
99	DTPNINLDEEILK
99	DTPNINLDEEILK
99	DTPNINLDEEILK
99	DTPNINLDEEILK
99	DTPNINLDEEILK
99	DTPNINLDEEILK
99	DTPNINLDEEILK
99	DTPNINLDEEILK
99	DTPNINLDEEILK
99	DTPNINLDEEILK
99	DTPNINLDEEILK
99	DTPNINLDEEILK
99	DTPNINLDEEILK
99	DTPNINLDEEILK
99	DTPNINLDEEILK
99	DTPNINLDEEILK
99	DTPNINLDEEILK
99	DTPNINLDEEILK
99	DTPNINLDEEILK
99	DTPNINLDEEILK
99	DTPNINLDEEILK
99	DTPNINLDEEILK
99	DTPNINLDEEILK
99	DTPNINLDEEILK
99	DTPNINLDEEILK
99	DTPNINLDEEILK
99	DTPNINLDEEILK
99	DTPNINLDEEILK
99	DTPNINLDEEILK
99	DTPNINLDEEILK
99	DTPNINLDEEILK
99	DTPNINLDEEILK
99	DTPNINLDEEILK
99	DTPNINLDEEILK
99	DTPNINLDEEILK
99	DTPNINLDEEILK
99	DTPNINLDEEILK
99	DTPNINLDEEILK
99	DTPNINLDEEILK
99	DTPNINLDEEILK
99	DTPNINLDEEILK
99	DTPNINLDEEILK
99	DTPNINLDEEILK
99	DTPNINLDEEILK
99	DTPNINLDEEILK
99	DTPNINLDEEILK
99	DTPNINLDEEILK
99	DTPNINLDEEILK
99	DTPNINLDEEILK
99	DTPNINLDEEILK
99	DTPNINLDEEILK
99	DTPNINLDEEILK
99	DTPNINLDEEILK
99	DTPNINLDEEILK
99	DTPNINLDEEILK
99	DTPNINLDEEILK
99	DTPNINLDEEILK
99	DTPNINLDEEILK
99	DTPNINLDEEILK
99	DTPNINLDEEILK
99	DTPNINLDEEILK
99	DTPNINLDEEILK
99	DTPNINLDEEILK
99	DTPNINLDEEILK
99	DTPNINLDEEILK
99	DTPNINLDEEILK
99	DTPNINLDEEILK
99	DTPNINLDEEILK
99	DTPNINLDEEILK
99	DTPNINLDEEILK
99	DTPNINLDEEILK
99	EVWDEATAVLSESDPVFR
99	EVWDEATAVLSESDPVFR
99	EVWDEATAVLSESDPVFR
99	EVWDEATAVLSESDPVFR
99	EVWDEATAVLSESDPVFR
99	EVWDEATAVLSESDPVFR
99	EVWDEATAVLSESDPVFR
99	EVWDEATAVLSESDPVFR
99	EVWDEATAVLSESDPVFR
99	EVWDEATAVLSESDPVFR
99	EVWDEATAVLSESDPVFR
99	EVWDEATAVLSESDPVFR
99	EVWDEATAVLSESDPVFR
99	EVWDEATAVLSESDPVFR
99	EVWDEATAVLSESDPVFR
99	EVWDEATAVLSESDPVFR
99	EVWDEATAVLSESDPVFR
99	EVWDEATAVLSESDPVFR
99	EVWDEATAVLSESDPVFR
99	EVWDEATAVLSESDPVFR
99	EVWDEATAVLSESDPVFR
99	EVWDEATAVLSESDPVFR
99	EVWDEATAVLSESDPVFR
99	EVWDEATAVLSESDPVFR
99	EVWDEATAVLSESDPVFR
99	EVWDEATAVLSESDPVFR
99	EVWDEATAVLSESDPVFR
99	EVWDEATAVLSESDPVFR
99	EVWDEATAVLSESDPVFR
99	EVWDEATAVLSESDPVFR
99	EVWDEATAVLSESDPVFR
99	EYLASIGLQMIESTETASYAMR
99	EYLASIGLQMIESTETASYAMR
99	EYLASIGLQMIESTETASYAMR
99	EYLASIGLQMIESTETASYAMR
99	EYLASIGLQMIESTETASYAMR
99	EYLASIGLQMIESTETASYAMR
99	EYLASIGLQMIESTETASYAMR
99	EYLASIGLQMIESTETASYAMR
99	EYLASIGLQMIESTETASYAMR
99	EYLASIGLQMIESTETASYAMR
99	EYLASIGLQMIESTETASYAMR
99	EYLASIGLQMIESTETASYAMR
99	EYLASIGLQMIESTETASYAMR
99	EYLASIGLQMIESTETASYAMR
99	EYLASIGLQMIESTETASYAMR
99	EYLASIGLQMIESTETASYAMR
99	EYLASIGLQMIESTETASYAMR
99	EYLASIGLQMIESTETASYAMR
99	EYLASIGLQMIESTETASYAMR
99	EYLASIGLQMIESTETASYAMR
99	EYLASIGLQMIESTETASYAMR
99	EYLASIGLQMIESTETASYAMR
99	EYLASIGLQMIESTETASYAMR
99	EYLASIGLQMIESTETASYAMR
99	EYLASIGLQMIESTETASYAMR
99	EYLASIGLQMIESTETASYAMR
99	EYLASIGLQMIESTETASYAMR
99	EYLASIGLQMIESTETASYAMR
99	EYLASIGLQMIESTETASYAMR
99	EYLASIGLQMIESTETASYAMR
99	EYLASIGLQMIESTETASYAMR
99	EYLASIGLQMIESTETASYAMR
99	EYLASIGLQMIESTETASYAMR
99	EYLASIGLQMIESTETASYAMR
99	EYLASIGLQMIESTETASYAMR
99	EYLASIGLQMIESTETASYAMR
99	EYLASIGLQMIESTETASYAMR
99	EYLASIGLQMIESTETASYAMR
99	EYLASIGLQMIESTETASYAMR
99	EYLASIGLQMIESTETASYAMR
99	EYLASIGLQMIESTETASYAMR
99	EYLASIGLQMIESTETASYAMR
99	EYLASIGLQMIESTETASYAMR
99	EYLASIGLQMIESTETASYAMR
99	EYLASIGLQMIESTETASYAMR
99	EYLASIGLQMIESTETASYAMR
99	EYLASIGLQMIESTETASYAMR
99	EYLASIGLQMIESTETASYAMR
99	EYLASIGLQMIESTETASYAMR
99	EYLASIGLQMIESTETASYAMR
99	EYLASIGLQMIESTETASYAMR
99	EYLASIGLQMIESTETASYAMR
99	EYLASIGLQMIESTETASYAMR
99	EYLASIGLQMIESTETASYAMR
99	EYLASIGLQMIESTETASYAMR
99	EYLASIGLQMIESTETASYAMR
99	EYLASIGLQMIESTETASYAMR
99	EYLASIGLQMIESTETASYAMR
99	EYLASIGLQMIESTETASYAMR
99	EYLASIGLQMIESTETASYAMR
99	EYLASIGLQMIESTETASYAMR
99	EYLASIGLQMIESTETASYAMR
99	EYLASIGLQMIESTETASYAMR
99	EYLASIGLQMIESTETASYAMR
99	EYLASIGLQMIESTETASYAMR
99	EYLASIGLQMIESTETASYAMR
99	EYLASIGLQMIESTETASYAMR
99	EYLASIGLQMIESTETASYAMR
99	EYLASIGLQMIESTETASYAMR
99	EYLASIGLQMIESTETASYAMR
99	EYLASIGLQMIESTETASYAMR
99	EYLASIGLQMIESTETASYAMR
99	EYLASIGLQMIESTETASYAMR
99	EYLASIGLQMIESTETASYAMR
99	EYLASIGLQMIESTETASYAMR
99	EYLASIGLQMIESTETASYAMR
99	EYLASIGLQMIESTETASYAMR
99	EYLASIGLQMIESTETASYAMR
99	EYLASIGLQMIESTETASYAMR
99	EYLASIGLQMIESTETASYAMR
99	EYLASIGLQMIESTETASYAMR
99	EYLASIGLQMIESTETASYAMR
99	EYLASIGLQMIESTETASYAMR
99	EYLASIGLQMIESTETASYAMR
99	EYLASIGLQMIESTETASYAMR
99	EYLASIGLQMIESTETASYAMR
99	EYLASIGLQMIESTETASYAMR
99	EYLASIGLQMIESTETASYAMR
99	EYLASIGLQMIESTETASYAMR
99	EYLASIGLQMIESTETASYAMR
99	EYLASIGLQMIESTETASYAMR
99	EYLASIGLQMIESTETASYAMR
99	EYLASIGLQMIESTETASYAMR
99	EYLASIGLQMIESTETASYAMR
99	EYLASIGLQMIESTETASYAMR
99	EYLASIGLQMIESTETASYAMR
99	EYLASIGLQMIESTETASYAMR
99	EYLASIGLQMIESTETASYAMR
99	EYLASIGLQMIESTETASYAMR
99	EYLASIGLQMIESTETASYAMR
99	EYLASIGLQMIESTETASYAMR
99	EYLASIGLQMIESTETASYAMR
99	EYLASIGLQMIESTETASYAMR
99	EYLASIGLQMIESTETASYAMR
99	EYLASIGLQMIESTETASYAMR
99	EYLASIGLQMIESTETASYAMR
99	EYLASIGLQMIESTETASYAMR
99	EYLASIGLQMIESTETASYAMR
99	EYLASIGLQMIESTETASYAMR
99	EYLASIGLQMIESTETASYAMR
99	EYLASIGLQMIESTETASYAMR
99	EYLASIGLQMIESTETASYAMR
99	EYLASIGLQMIESTETASYAMR
99	EYLASIGLQMIESTETASYAMR
99	EYLASIGLQMIESTETASYAMR
99	EYLASIGLQMIESTETASYAMR
99	EYLASIGLQMIESTETASYAMR
99	EYLASIGLQMIESTETASYAMR
99	EYLASIGLQMIESTETASYAMR
99	EYLASIGLQMIESTETASYAMR
99	EYLASIGLQMIESTETASYAMR
99	EYLASIGLQMIESTETASYAMR
99	EYLASIGLQMIESTETASYAMR
99	EYLASIGLQMIESTETASYAMR
99	EYLASIGLQMIESTETASYAMR
99	EYLASIGLQMIESTETASYAMR
99	GDYSMYLPEAAR
99	GDYSMYLPEAAR
99	GDYSMYLPEAAR
99	GDYSMYLPEAAR
99	GDYSMYLPEAAR
99	GDYSMYLPEAAR
99	GDYSMYLPEAAR
99	GDYSMYLPEAAR
99	GDYSMYLPEAAR
99	GDYSMYLPEAAR
99	GDYSMYLPEAAR
99	GDYSMYLPEAAR
99	GDYSMYLPEAAR
99	GDYSMYLPEAAR
99	GDYSMYLPEAAR
99	GDYSMYLPEAAR
99	GDYSMYLPEAAR
99	GDYSMYLPEAAR
99	GDYSMYLPEAAR
99	GDYSMYLPEAAR
99	GDYSMYLPEAAR
99	GDYSMYLPEAAR
99	GDYSMYLPEAAR
99	GDYSMYLPEAAR
99	GDYSMYLPEAAR
99	GDYSMYLPEAAR
99	GDYSMYLPEAAR
99	GDYSMYLPEAAR
99	GDYSMYLPEAAR
99	GDYSMYLPEAAR
99	GDYSMYLPEAAR
99	GDYSMYLPEAAR
99	GDYSMYLPEAAR
99	GDYSMYLPEAAR
99	GDYSMYLPEAAR
99	GDYSMYLPEAAR
99	GDYSMYLPEAAR
99	GDYSMYLPEAAR
99	GDYSMYLPEAAR
99	GDYSMYLPEAAR
99	GDYSMYLPEAAR
99	GDYSMYLPEAAR
99	GDYSMYLPEAAR
99	GDYSMYLPEAAR
99	GDYSMYLPEAAR
99	GDYSMYLPEAAR
99	GDYSMYLPEAAR
99	GDYSMYLPEAAR
99	GDYSMYLPEAAR
99	GDYSMYLPEAAR
99	GDYSMYLPEAAR
99	GDYSMYLPEAAR
99	GDYSMYLPEAAR
99	GDYSMYLPEAAR
99	GDYSMYLPEAAR
99	GDYSMYLPEAAR
99	GDYSMYLPEAAR
99	GDYSMYLPEAAR
99	GDYSMYLPEAAR
99	GDYSMYLPEAAR
99	GDYSMYLPEAAR
99	GDYSMYLPEAAR
99	GDYSMYLPEAAR
99	GDYSMYLPEAAR
99	GDYSMYLPEAAR
99	GDYSMYLPEAAR
99	GDYSMYLPEAAR
99	GHYTLSIN
99	GHYTLSIN
99	GHYTLSINGYK
99	GHYTLSINGYK
99	GHYTLSINGYK
99	GHYTLSINGYK
99	GHYTLSINGYK
99	GHYTLSINGYK
99	GHYTLSINGYK
99	GHYTLSINGYK
99	GHYTLSINGYK
99	GHYTLSINGYK
99	GHYTLSINGYK
99	GHYTLSINGYK
99	GHYTLSINGYK
99	GHYTLSINGYK
99	GHYTLSINGYK
99	GHYTLSINGYK
99	GHYTLSINGYK
99	GHYTLSINGYK
99	GHYTLSINGYK
99	GHYTLSINGYK
99	GHYTLSINGYK
99	GHYTLSINGYK
99	GHYTLSINGYK
99	GHYTLSINGYK
99	GHYTLSINGYK
99	GHYTLSINGYK
99	GHYTLSINGYK
99	GHYTLSINGYK
99	GHYTLSINGYK
99	GHYTLSINGYK
99	GHYTLSINGYK
99	GHYTLSINGYK
99	GHYTLSINGYK
99	GHYTLSINGYK
99	GHYTLSINGYK
99	GHYTLSINGYK
99	GHYTLSINGYK
99	GHYTLSINGYK
99	GHYTLSINGYK
99	GHYTLSINGYK
99	GHYTLSINGYK
99	GHYTLSINGYK
99	GHYTLSINGYK
99	GHYTLSINGYK
99	GHYTLSINGYK
99	GHYTLSINGYK
99	GHYTLSINGYK
99	GHYTLSINGYK
99	GHYTLSINGYK
99	GHYTLSINGYK
99	GHYTLSINGYK
99	GHYTLSINGYK
99	GHYTLSINGYK
99	GHYTLSINGYK
99	GHYTLSINGYK
99	GHYTLSINGYK
99	GHYTLSINGYK
99	GHYTLSINGYK
99	GHYTLSINGYK
99	GHYTLSINGYK
99	GHYTLSINGYK
99	GHYTLSINGYK
99	GHYTLSINGYK
99	GHYTLSINGYK
99	GHYTLSINGYK
99	GHYTLSINGYK
99	GHYTLSINGYK
99	GHYTLSINGYK
99	GHYTLSINGYK
99	GHYTLSINGYK
99	GHYTLSINGYK
99	GHYTLSINGYK
99	GHYTLSINGYK
99	GHYTLSINGYK
99	GHYTLSINGYK
99	GHYTLSINGYK
99	GHYTLSINGYK
99	GHYTLSINGYK
99	GHYTLSINGYK
99	GHYTLSINGYK
99	GHYTLSINGYK
99	GHYTLSINGYK
99	GHYTLSINGYK
99	GHYTLSINGYK
99	GHYTLSINGYK
99	GHYTLSINGYK
99	GHYTLSINGYK
99	GHYTLSINGYK
99	GHYTLSINGYK
99	GHYTLSINGYK
99	GHYTLSINGYK
99	GHYTLSINGYK
99	GHYTLSINGYK
99	GHYTLSINGYK
99	GHYTLSINGYK
99	GHYTLSINGYK
99	GHYTLSINGYK
99	GHYTLSINGYK
99	GHYTLSINGYK
99	GHYTLSINGYK
99	GHYTLSINGYK
99	GHYTLSINGYK
99	GHYTLSINGYK
99	GHYTLSINGYK
99	GHYTLSINGYK
99	GHYTLSINGYK
99	GHYTLSINGYK
99	GHYTLSINGYK
99	GHYTLSINGYK
99	GHYTLSINGYK
99	GHYTLSINGYK
99	GHYTLSINGYK
99	GHYTLSINGYK
99	GHYTLSINGYK
99	GHYTLSINGYK
99	GHYTLSINGYK
99	GHYTLSINGYK
99	GHYTLSINGYK
99	GHYTLSINGYK
99	GHYTLSINGYK
99	GSGLTGEELAEIR
99	GSGLTGEELAEIR
99	GSGLTGEELAEIR
99	GSGLTGEELAEIR
99	GSGLTGEELAEIR
99	GSGLTGEELAEIR
99	GSGLTGEELAEIR
99	GVAITGNVVR
99	GVAITGNVVR
99	GVAITGNVVR
99	GVAITGNVVR
99	GVAITGNVVR
99	GVAITGNVVR
99	GVAITGNVVR
99	GVAITGNVVR
99	GVAITGNVVR
99	GVAITGNVVR
99	GVAITGNVVR
99	GVAITGNVVR
99	GVAITGNVVR
99	GVAITGNVVR
99	GVAITGNVVR
99	GVAITGNVVR
99	GVAITGNVVR
99	GVAITGNVVR
99	GVAITGNVVR
99	GVAITGNVVR
99	GVAITGNVVR
99	GVAITGNVVR
99	GVAITGNVVR
99	GVAITGNVVR
99	GVAITGNVVR
99	GVAITGNVVR
99	GVAITGNVVR
99	GVAITGNVVR
99	GVAITGNVVR
99	GVAITGNVVR
99	GVAITGNVVR
99	GVAITGNVVR
99	GVAITGNVVR
99	GVAITGNVVR
99	GVAITGNVVR
99	GVAITGNVVR
99	GVAITGNVVR
99	GVAITGNVVR
99	GVAITGNVVR
99	GVAITGNVVR
99	GVAITGNVVR
99	GVAITGNVVR
99	GVAITGNVVR
99	GVAITGNVVR
99	GVAITGNVVR
99	GVAITGNVVR
99	GVAITGNVVR
99	GVAITGNVVR
99	GVAITGNVVR
99	GVAITGNVVR
99	GVAITGNVVR
99	GVAITGNVVR
99	GVAITGNVVR
99	GVAITGNVVR
99	GVAITGNVVR
99	GVAITGNVVR
99	GVAITGNVVR
99	GVAITGNVVR
99	GVAITGNVVR
99	GVAITGNVVR
99	GVAITGNVVR
99	GVAITGNVVR
99	GVAITGNVVR
99	GVAITGNVVR
99	GVAITGNVVR
99	GVAITGNVVR
99	GVAITGNVVR
99	GVAITGNVVR
99	GVAITGNVVR
99	GVAITGNVVR
99	GVAITGNVVR
99	GVAITGNVVR
99	GVAITGNVVR
99	GVAITGNVVR
99	GVAITGNVVR
99	GVAITGNVVR
99	GVAITGNVVR
99	GVAITGNVVR
99	GVAITGNVVR
99	GVAITGNVVR
99	GVAITGNVVR
99	GVAITGNVVR
99	GVAITGNVVR
99	GVAITGNVVR
99	GVAITGNVVR
99	GVAITGNVVR
99	GVAITGNVVR
99	GVAITGNVVR
99	GVAITGNVVR
99	GVAITGNVVR
99	GVAITGNVVR
99	GVAITGNVVR
99	GVAITGNVVR
99	GVAITGNVVR
99	GVAITGNVVR
99	ILSDVTLLPVTEVR
99	ILSDVTLLPVTEVR
99	ILSDVTLLPVTEVR
99	ILSDVTLLPVTEVR
99	ILSDVTLLPVTEVR
99	ILSDVTLLPVTEVR
99	ILSDVTLLPVTEVR
99	ILSDVTLLPVTEVR
99	KEYLASIGLQMIESTETASYAMR
99	KEYLASIGLQMIESTETASYAMR
99	KEYLASIGLQMIESTETASYAMR
99	KEYLASIGLQMIESTETASYAMR
99	KEYLASIGLQMIESTETASYAMR
99	KEYLASIGLQMIESTETASYAMR
99	KEYLASIGLQMIESTETASYAMR
99	KEYLASIGLQMIESTETASYAMR
99	KEYLASIGLQMIESTETASYAMR
99	KEYLASIGLQMIESTETASYAMR
99	KEYLASIGLQMIESTETASYAMR
99	KEYLASIGLQMIESTETASYAMR
99	KEYLASIGLQMIESTETASYAMR
99	KEYLASIGLQMIESTETASYAMR
99	KEYLASIGLQMIESTETASYAMR
99	KEYLASIGLQMIESTETASYAMR
99	LASIGLQMIESTETASYAMR
99	LASIGLQMIESTETASYAMR
99	LASIGLQMIESTETASYAMR
99	LASIGLQMIESTETASYAMR
99	LASIGLQMIESTETASYAMR
99	LASIGLQMIESTETASYAMR
99	LASIGLQMIESTETASYAMR
99	LASIGLQMIESTETASYAMR
99	LASIGLQMIESTETASYAMR
99	LATSLQQQYPDITASWVIK
99	LATSLQQQYPDITASWVIK
99	LATSLQQQYPDITASWVIK
99	LATSLQQQYPDITASWVIK
99	LATSLQQQYPDITASWVIK
99	LATSLQQQYPDITASWVIK
99	LATSLQQQYPDITASWVIK
99	LATSLQQQYPDITASWVIK
99	LATSLQQQYPDITASWVIK
99	LATSLQQQYPDITASWVIK
99	LATSLQQQYPDITASWVIK
99	LATSLQQQYPDITASWVIK
99	LATSLQQQYPDITASWVIK
99	LATSLQQQYPDITASWVIK
99	LATSLQQQYPDITASWVIK
99	LATSLQQQYPDITASWVIK
99	LATSLQQQYPDITASWVIK
99	LATSLQQQYPDITASWVIK
99	LATSLQQQYPDITASWVIK
99	LATSLQQQYPDITASWVIKNGYR
99	LATSLQQQYPDITASWVIKNGYR
99	LATSLQQQYPDITASWVIKNGYR
99	LATSLQQQYPDITASWVIKNGYR
99	LATSLQQQYPDITASWVIKNGYR
99	LATSLQQQYPDITASWVIKNGYR
99	LATSLQQQYPDITASWVIKNGYR
99	LATSLQQQYPDITASWVIKNGYR
99	LATSLQQQYPDITASWVIKNGYR
99	LATSLQQQYPDITASWVIKNGYR
99	LATSLQQQYPDITASWVIKNGYR
99	LATSLQQQYPDITASWVIKNGYR
99	LATSLQQQYPDITASWVIKNGYR
99	LATSLQQQYPDITASWVIKNGYR
99	LATSLQQQYPDITASWVIKNGYR
99	LATSLQQQYPDITASWVIKNGYR
99	LATSLQQQYPDITASWVIKNGYR
99	LATSLQQQYPDITASWVIKNGYR
99	LATSLQQQYPDITASWVIKNGYR
99	LATSLQQQYPDITASWVIKNGYR
99	LATSLQQQYPDITASWVIKNGYR
99	LATSLQQQYPDITASWVIKNGYR
99	LATSLQQQYPDITASWVIKNGYR
99	LATSLQQQYPDITASWVIKNGYR
99	LATSLQQQYPDITASWVIKNGYR
99	LATSLQQQYPDITASWVIKNGYR
99	LATSLQQQYPDITASWVIKNGYR
99	LATSLQQQYPDITASWVIKNGYR
99	LATSLQQQYPDITASWVIKNGYR
99	LATSLQQQYPDITASWVIKNGYR
99	LATSLQQQYPDITASWVIKNGYR
99	LATSLQQQYPDITASWVIKNGYR
99	LATSLQQQYPDITASWVIKNGYR
99	LATSLQQQYPDITASWVIKNGYR
99	LATSLQQQYPDITASWVIKNGYR
99	LATSLQQQYPDITASWVIKNGYR
99	LATSLQQQYPDITASWVIKNGYR
99	LATSLQQQYPDITASWVIKNGYR
99	LATSLQQQYPDITASWVIKNGYR
99	LATSLQQQYPDITASWVIKNGYR
99	LATSLQQQYPDITASWVIKNGYR
99	LATSLQQQYPDITASWVIKNGYR
99	LATSLQQQYPDITASWVIKNGYR
99	LNPEEAAAAR
99	LNPEEAAAAR
99	LNPEEAAAAR
99	LNPEEAAAAR
99	LNPEEAAAAR
99	LNPEEAAAAR
99	LNPEEAAAAR
99	LNPEEAAAAR
99	LPEAGYTPIDALGDKVEAIVLN
99	LPEAGYTPIDALGDKVEAIVLN
99	LTANPTAADAQR
99	LTANPTAADAQR
99	LTANPTAADAQR
99	LTANPTAADAQR
99	LTANPTAADAQR
99	LTANPTAADAQR
99	LTANPTAADAQR
99	LTANPTAADAQR
99	LTANPTAADAQR
99	LTANPTAADAQR
99	LTANPTAADAQR
99	LTANPTAADAQR
99	LVTTMGEYIR
99	LVTTMGEYIR
99	LVTTMGEYIR
99	LVTTMGEYIR
99	LVTTMGEYIR
99	LVTTMGEYIR
99	LVTTMGEYIR
99	LVTTMGEYIR
99	LVTTMGEYIR
99	LVTTMGEYIR
99	LVTTMGEYIR
99	LVTTMGEYIR
99	LVTTMGEYIR
99	LVTTMGEYIR
99	LVTTMGEYIR
99	LVTTMGEYIR
99	LVTTMGEYIR
99	MESELISLR
99	MESELISLR
99	MESELISLR
99	MESELISLR
99	MESELISLR
99	MESELISLR
99	MESELISLR
99	MESELISLR
99	MESELISLR
99	MESELISLR
99	MESELISLR
99	MESELISLR
99	MESELISLR
99	MESELISLR
99	MESELISLR
99	MESELISLR
99	MESELISLR
99	MESELISLR
99	MESELISLR
99	MESELISLR
99	MESELISLR
99	MESELISLR
99	MESELISLR
99	MESELISLR
99	MESELISLR
99	MESELISLR
99	MIESTETASYAMR
99	MLYIAVK
99	MLYIAVK
99	MLYIAVK
99	MMVNYVTNVEGVVR
99	MMVNYVTNVEGVVR
99	MMVNYVTNVEGVVR
99	MMVNYVTNVEGVVR
99	MMVNYVTNVEGVVR
99	MMVNYVTNVEGVVR
99	MMVNYVTNVEGVVR
99	MMVNYVTNVEGVVR
99	MMVNYVTNVEGVVR
99	MRRDTPNINLDEEILK
99	MRRDTPNINLDEEILK
99	MSTYPQAEVVAK
99	MSTYPQAEVVAK
99	MSTYPQAEVVAK
99	MSTYPQAEVVAK
99	MSTYPQAEVVAK
99	MSTYPQAEVVAK
99	MSTYPQAEVVAK
99	MSTYPQAEVVAK
99	MSTYPQAEVVAK
99	MSTYPQAEVVAK
99	MSTYPQAEVVAK
99	MSTYPQAEVVAK
99	MSTYPQAEVVAK
99	MSTYPQAEVVAK
99	MSTYPQAEVVAK
99	MSTYPQAEVVAK
99	MSTYPQAEVVAK
99	MSTYPQAEVVAK
99	MSTYPQAEVVAK
99	MSTYPQAEVVAK
99	MSTYPQAEVVAK
99	MSTYPQAEVVAK
99	MSTYPQAEVVAK
99	MSTYPQAEVVAK
99	MSTYPQAEVVAK
99	MSTYPQAEVVAK
99	MSTYPQAEVVAK
99	MSTYPQAEVVAK
99	MSTYPQAEVVAK
99	MSTYPQAEVVAK
99	MSTYPQAEVVAK
99	MSTYPQAEVVAK
99	MSTYPQAEVVAK
99	MSTYPQAEVVAK
99	MSTYPQAEVVAK
99	MSTYPQAEVVAK
99	MSTYPQAEVVAK
99	MSTYPQAEVVAK
99	MSTYPQAEVVAK
99	NATQAQEDALR
99	NATQAQEDALR
99	NATQAQEDALR
99	NSSGDTILDLYASN
99	NSSGDTILDLYASN
99	NSSGDTILDLYASN
99	NSSGDTILDLYASN
99	NSSGDTILDLYASN
99	NSSGDTILDLYASN
99	NSSGDTILDLYASN
99	NSSGDTILDLYASN
99	NSSGDTILDLYASN
99	QMIESTETASYAMR
99	RDTPNINLDEEILK
99	RDTPNINLDEEILK
99	RDTPNINLDEEILK
99	RDTPNINLDEEILK
99	RDTPNINLDEEILK
99	RDTPNINLDEEILK
99	RDTPNINLDEEILK
99	RDTPNINLDEEILK
99	RDTPNINLDEEILK
99	RDTPNINLDEEILK
99	RDTPNINLDEEILK
99	RDTPNINLDEEILK
99	RDTPNINLDEEILK
99	RDTPNINLDEEILK
99	RDTPNINLDEEILK
99	RDTPNINLDEEILK
99	RDTPNINLDEEILK
99	RDTPNINLDEEILK
99	RDTPNINLDEEILK
99	RDTPNINLDEEILK
99	RDTPNINLDEEILK
99	RDTPNINLDEEILK
99	RDTPNINLDEEILK
99	RDTPNINLDEEILK
99	RDTPNINLDEEILK
99	RDTPNINLDEEILK
99	RDTPNINLDEEILK
99	RDTPNINLDEEILK
99	RDTPNINLDEEILK
99	RDTPNINLDEEILK
99	RDTPNINLDEEILK
99	RDTPNINLDEEILK
99	RDTPNINLDEEILK
99	RDTPNINLDEEILK
99	RDTPNINLDEEILK
99	RDTPNINLDEEILK
99	RDTPNINLDEEILK
99	RDTPNINLDEEILK
99	RDTPNINLDEEILK
99	RDTPNINLDEEILK
99	RDTPNINLDEEILK
99	RDTPNINLDEEILK
99	RDTPNINLDEEILK
99	RDTPNINLDEEILK
99	RDTPNINLDEEILK
99	RDTPNINLDEEILK
99	RDTPNINLDEEILK
99	RDTPNINLDEEILK
99	RDTPNINLDEEILK
99	RDTPNINLDEEILK
99	RDTPNINLDEEILK
99	RDTPNINLDEEILK
99	RRDTPNINLDEEILK
99	RRDTPNINLDEEILK
99	SMESELISLR
99	SMYLPEAAR
99	STYPQAEVVAK
99	STYPQAEVVAK
99	STYPQAEVVAK
99	STYPQAEVVAK
99	STYPQAEVVAK
99	STYPQAEVVAK
99	STYPQAEVVAK
99	STYPQAEVVAK
99	STYPQAEVVAK
99	STYPQAEVVAK
99	STYPQAEVVAK
99	STYPQAEVVAK
99	STYPQAEVVAK
99	STYPQAEVVAK
99	STYPQAEVVAK
99	SVLIPNPVSY
99	SVLIPNPVSY
99	SVLIPNPVSY
99	SVLIPNPVSY
99	SVLIPNPVSY
99	SVLIPNPVSY
99	SVLIPNPVSY
99	SVLIPNPVSYIK
99	SVLIPNPVSYIK
99	SVLIPNPVSYIK
99	SVLIPNPVSYIK
99	SVLIPNPVSYIK
99	SVLIPNPVSYIK
99	SVLIPNPVSYIK
99	SVLIPNPVSYIK
99	SVLIPNPVSYIK
99	SVLIPNPVSYIKK
99	SVLIPNPVSYIKK
99	SVLIPNPVSYIKK
99	SVLIPNPVSYIKK
99	SVLIPNPVSYIKK
99	SVLIPNPVSYIKK
99	SVLIPNPVSYIKK
99	SVLIPNPVSYIKK
99	SVLIPNPVSYIKK
99	SYPSYDVPVTQELVN
99	SYPSYDVPVTQELVN
99	SYPSYDVPVTQELVN
99	SYPSYDVPVTQELVN
99	SYPSYDVPVTQELVN
99	SYPSYDVPVTQELVN
99	SYPSYDVPVTQELVN
99	SYPSYDVPVTQELVN
99	TVGALFPVLLTEGTR
99	TVGALFPVLLTEGTR
99	TVGALFPVLLTEGTR
99	TVGALFPVLLTEGTR
99	TVGALFPVLLTEGTR
99	TVGCMLYIAVK
99	TVGCMLYIAVK
99	TVGCMLYIAVK
99	TVGCMLYIAVK
99	TVGCMLYIAVK
99	TVGCMLYIAVK
99	TVGCMLYIAVK
99	TVGCMLYIAVK
99	TVGCMLYIAVK
99	TVGCMLYIAVK
99	VAITGNVVR
99	VAITGNVVR
99	VAITGNVVR
99	VAITGNVVR
99	VAITGNVVR
99	VAITGNVVR
99	VIQLMSTYPQAEVVAK
99	VIQLMSTYPQAEVVAK
99	VIQLMSTYPQAEVVAK
99	VIQLMSTYPQAEVVAK
99	VIQLMSTYPQAEVVAK
99	VIQLMSTYPQAEVVAK
99	VIQLMSTYPQAEVVAK
99	VIQLMSTYPQAEVVAK
99	VIQLMSTYPQAEVVAK
99	VIQLMSTYPQAEVVAK
99	VIQLMSTYPQAEVVAK
99	VIQLMSTYPQAEVVAK
99	VIQLMSTYPQAEVVAK
99	VIQLMSTYPQAEVVAK
99	VIQLMSTYPQAEVVAK
99	VIQLMSTYPQAEVVAK
99	VIQLMSTYPQAEVVAK
99	VIQLMSTYPQAEVVAK
99	VIQLMSTYPQAEVVAK
99	VIQLMSTYPQAEVVAK
99	VIQLMSTYPQAEVVAK
99	VIQLMSTYPQAEVVAK
99	VIQLMSTYPQAEVVAK
99	VIQLMSTYPQAEVVAK
99	VIQLMSTYPQAEVVAK
99	VIQLMSTYPQAEVVAK
99	VIQLMSTYPQAEVVAK
99	VIQLMSTYPQAEVVAK
99	VIQLMSTYPQAEVVAK
99	VIQLMSTYPQAEVVAK
99	VIQLMSTYPQAEVVAK
99	VIQLMSTYPQAEVVAK
99	VIQLMSTYPQAEVVAK
99	VIQLMSTYPQAEVVAK
99	VIQLMSTYPQAEVVAK
99	VIQLMSTYPQAEVVAK
99	VIQLMSTYPQAEVVAK
99	VIQLMSTYPQAEVVAK
99	VIQLMSTYPQAEVVAK
99	VIQLMSTYPQAEVVAK
99	VIQLMSTYPQAEVVAK
99	VIQLMSTYPQAEVVAK
99	VIQLMSTYPQAEVVAK
99	VIQLMSTYPQAEVVAK
99	VIQLMSTYPQAEVVAK
99	VIQLMSTYPQAEVVAK
99	VIQLMSTYPQAEVVAK
99	VIQLMSTYPQAEVVAK
99	VIQLMSTYPQAEVVAK
99	VIQLMSTYPQAEVVAK
99	VIQLMSTYPQAEVVAK
99	VIQLMSTYPQAEVVAK
99	VIQLMSTYPQAEVVAK
99	VIQLMSTYPQAEVVAK
99	VIQLMSTYPQAEVVAK
99	VIQLMSTYPQAEVVAKVR
99	VIQLMSTYPQAEVVAKVR
99	VIQLMSTYPQAEVVAKVR
99	ITLGEEVVEGR
99	LPVVLER
99	SLVSGYDLSDSSLPLETLSK
99	ITLGEEVVEGR
99	QVDRVLNR
99	VLNRLADEQAQTANK
99	QVDRVLNR

## Sheet: ABV30
Conf	Sequence	Sequence	no. peptides	Protein
50.53	EGIDVLNWLYK	EGIDVLNWLYK	689	vp3
50.53	EGIDVLNWLYK	EVWDEATAVLSESDPVFR	443	vp3
50.53	EVWDEATAVLSESDPVFR	PVFREGIDVLNWLYK	6	vp3
50.53	EVWDEATAVLSESDPVFR	ALGDKVEAIVLNVLK	1	vp3
50.53	EVWDEATAVLSESDPVFR	EGIDVLNWLYKNK	40	vp3
50.53	PVFREGIDVLNWLYK	SYPSYDVPVTQELVNSVLIPNPVSYIK	1	vp4
51.12	ALGDKVEAIVLNVLK	TRLEPLAPAAPIYTTPGPSR	241	vp3
51.73	EGIDVLNWLYK	VLSESDPVFREGIDVLNWLYK	16	vp3
51.73	EGIDVLNWLYKNK	FREGIDVLNWLYK	16	vp3
51.73	EGIDVLNWLYKNK	GIDVLNWLYK	3	vp3
51.73	EVWDEATAVLSESDPVFR	GSGLTGEELAEIR	348	vp3
51.73	SYPSYDVPVTQELVNSVLIPNPVSYIK	LATSLQQQYPDITASWVIK	334	vp3
51.73	TRLEPLAPAAPIYTTPGPSR	LNWLYK	4	vp3
51.73	VLSESDPVFREGIDVLNWLYK	LPEAGYTPIDALGDKVEAIVL	10	vp3
51.73	VLSESDPVFREGIDVLNWLYK	LPEAGYTPIDALGDKVEAIVLN	10	vp3
53.01	EGIDVLNWLYK	MMVNYVTNVEGVVR	552	vp3
53.01	EGIDVLNWLYK	VEAIVLNVLKGFK	13	vp3
53.01	EGIDVLNWLYK	VFREGIDVLNWLYK	6	vp3
53.01	EGIDVLNWLYK	IDVLNWLYK	4	vp3
53.01	EGIDVLNWLYK	AHRRLPEAGYTPIDALGDK	58	vp3
53.01	EGIDVLNWLYK	AKILEKGSGLTGEELAEIR	16	vp3
53.01	EGIDVLNWLYK	GDLERVINNTISNNR	2	vp3
53.01	EGIDVLNWLYK	GFKNATQAQEDALR	43	vp3
53.01	EGIDVLNWLYK	GLTGEELAEIRGRQVRNRTRLEPLAPAAPIYTTPGPSR	42	vp3
53.01	EGIDVLNWLYK	GPKPEELHQI	1	vp3
53.01	EGIDVLNWLYK	GPKPEELHQIFGVGR	583	vp3
53.01	EGIDVLNWLYK	ILEKGSGLTGEELAEIR	61	vp3
53.01	EGIDVLNWLYK	KNATQAQEDALR	1	VP3
53.01	EGIDVLNWLYK	LATSLQQQYPDITA	9	vp3
53.01	EGIDVLNWLYK	LEPLAPAAPIYTTPGPSR	142	vp3
53.01	EGIDVLNWLYK	LHQIFGVGR	1	vp3
53.01	EGIDVLNWLYK	LNPEEAAAAR	75	vp3
53.01	EGIDVLNWLYK	LPEAGYTPID	1	vp3
53.01	EGIDVLNWLYK	LPEAGYTPIDALGDK	35	vp3
53.01	EGIDVLNWLYK	LTGEELAEIRGR	1	vp3
53.01	EGIDVLNWLYK	LVTTMGEYIR	164	vp3
53.01	EGIDVLNWLYK	MVNYVTNVEGVVR	6	vp3
53.01	EGIDVLNWLYK	NKLVTTMGEYIR	33	vp3
53.01	EGIDVLNWLYK	NRTRLEPLAPAAPIYTTPGPSR	3	vp3
53.01	EGIDVLNWLYK	PAAPIYTTPGPSR	8	vp3
53.01	EGIDVLNWLYK	PEELHQIFGVGR	10	vp3
53.01	EGIDVLNWLYK	RMMVNYVTNVEGVVR	129	vp3
53.01	EGIDVLNWLYK	TDPDGSRFRRMMVNYVTNVEGVVR	30	vp3
53.01	EGIDVLNWLYK	TRLEPLAPAA	3	vp3
53.01	EGIDVLNWLYK	TRLEPLAPAAPIYTTPGPSRGR	1	vp3
53.01	EGIDVLNWLYK	VINNTISNNR	12	vp3
53.01	EGIDVLNWLYK	VINNTISNNRLNPEEAAAAR	109	vp3
53.01	EGIDVLNWLYK	VIQLMSTYPQAEVVAK	1	vp4
53.01	EGIDVLNWLYK	YIRTDPDGSRFRRMMVNYVTNVEGVVR	32	vp3
53.01	EGIDVLNWLYK	AAARAKILEKGSGLTGEELAEIR	1	vp3
53.01	EGIDVLNWLYK	AARAKILEKGSGLTGEELAEIR	4	vp3
53.01	EGIDVLNWLYK	ALDSVEELSMAILDK	29	vp4
53.01	EGIDVLNWLYK	APAAPIYTTPGPSR	7	vp3
53.01	EGIDVLNWLYK	APIYTTPGPSR	1	vp3
53.01	EGIDVLNWLYK	ASYPSYDVPVTQELVNSVLIPNPVSYIK	2	vp4
53.01	EGIDVLNWLYK	ATSLQQQYPDITASWVIK	3	vp3
53.01	EGIDVLNWLYK	AVIQLMSTYPQAEVVAK	13	vp4
53.01	EGIDVLNWLYK	AVLSESDPVFR	4	vp3
53.01	EGIDVLNWLYK	DEATAVLSESDPVFR	12	vp3
53.01	EGIDVLNWLYK	DKVEAIVLNVLK	2	vp3
53.01	EGIDVLNWLYK	DLYLLDSEVIAR	3	pvp2
53.01	EGIDVLNWLYK	DQGIISNDELDSFLMR	22	vp4
53.01	EGIDVLNWLYK	DQGIISNDELDSFLMRR	4	vp4
53.01	EGIDVLNWLYK	DTPNINLDEEILK	16	vp4
53.01	EGIDVLNWLYK	DVQRGPKPEELHQIFGVGR	2	vp3
53.01	EGIDVLNWLYK	EATAVLSESDPVFR	1	vp3
53.01	EGIDVLNWLYK	EGIDVLNWL	4	vp3
53.01	EGIDVLNWLYK	EKGSGLTGEELAEIR	3	vp3
53.01	EGIDVLNWLYK	ELAEIRGRQVRNRTRLEPLAPAAPIYTTPGPSR	100	vp3
53.01	EGIDVLNWLYK	ELPPPVIDAMQVK	12	vp3
53.01	EGIDVLNWLYK	ETFRDLYLLDSEVIAR	4	pVP2
53.01	EGIDVLNWLYK	ETFRDLYLLDSEVIARS	1	pVP2
53.01	EGIDVLNWLYK	EVWDEATAVLSESD	14	vp3
53.01	EGIDVLNWLYK	EYLASIGLQMIESTETASYAMR	4	vp4
53.01	EGIDVLNWLYK	FNDAIHEGLQPIDK	2	pVP2
53.01	EGIDVLNWLYK	FRRMMVNYVTNVEGVVR	1	vp3
53.01	EGIDVLNWLYK	GDHSIIEENYELMEFLAK	1	pVP2
53.01	EGIDVLNWLYK	GDKVEAIVLNVLK	1	vp3
53.01	EGIDVLNWLYK	GDYSMYLPEAAR	11	vp4
53.01	EGIDVLNWLYK	GFELPPPVIDAM	14	vp3
53.01	EGIDVLNWLYK	GFELPPPVIDAMQVK	30	vp3
53.01	EGIDVLNWLYK	GHYTLSINGYK	15	vp4
53.01	EGIDVLNWLYK	GPKPEELHQIF	4	vp3
53.01	EGIDVLNWLYK	GPKPEELHQIFGVGRGDLER	1	vp3
53.01	EGIDVLNWLYKNK	GSGLTGEELAEIRGR	4	vp3
53.01	EGIDVLNWLYKNK	GTAAAFPLSR	3	pVP2
53.01	EGIDVLNWLYKNK	GVAITGNVVR	12	vp4
53.01	EGIDVLNWLYKNK	HPLDTTKVEEVVAR	1	pVp2
53.01	EGIDVLNWLYKNK	ILQNKDQFGIR	1	pVp2
53.01	EGIDVLNWLYKNK	ILSDVTLLPVTEVR	6	vp4
53.01	EGIDVLNWLYKNK	IVLNVLK	2	vp3
53.01	EGIDVLNWLYKNK	KEYLASIGLQMIESTETASYAMR	5	vp4
53.01	EGIDVLNWLYKNK	KGSGLTGEELAEIR	4	vp3
53.01	EGIDVLNWLYKNK	KPEELHQIFGVGR	10	vp3
53.01	EGIDVLNWLYKNK	KVEAIVLNVLK	5	vp3
53.01	EGIDVLNWLYKNK	LATSLQQQYPD	3	vp3
53.01	EGIDVLNWLYKNK	LATSLQQQYPDI	1	vp3
53.01	EGIDVLNWLYKNK	LATSLQQQYPDITAS	7	vp3
53.01	EGIDVLNWLYKNK	LATSLQQQYPDITASW	2	vp3
53.01	EGIDVLNWLYKNK	LATSLQQQYPDITASWVIKNGYR	50	vp3
53.01	EGIDVLNWLYKNK	LEPLAPAAPIY	6	vp3
53.01	EGIDVLNWLYKNK	LEPLAPAAPIYTTPG	1	vp3
53.01	EGIDVLNWLYKNK	LISQIITTK	4	pvp2
53.01	EGIDVLNWLYKNK	LPEAGYTPIDAL	3	vp3
53.01	EGIDVLNWLYKNK	LPEAGYTPIDALGD	2	vp3
53.01	EVWDEATAVLSESDPVFR	LPEAGYTPIDALGDKVE	4	vp3
53.01	EVWDEATAVLSESDPVFR	LPEAGYTPIDALGDKVEA	4	vp3
53.01	EVWDEATAVLSESDPVFR	LPEAGYTPIDALGDKVEAI	1	vp3
53.01	EVWDEATAVLSESDPVFR	LSESDPVFREGIDVLNWLYK	2	vp3
53.01	EVWDEATAVLSESDPVFR	LTANPTAADAQR	22	vp3
53.01	EVWDEATAVLSESDPVFR	MDINFEDLPPPPPELLAPLEEPEPYGFELPPPVIDAMQVK	6	vp3
53.01	EVWDEATAVLSESDPVFR	MLATNTELV	75	vp3
53.01	EVWDEATAVLSESDPVFR	MMVNYVTNVEGVVRLTANPTAADAQR	1	vp3
53.01	EVWDEATAVLSESDPVFR	NATQAQEDALR	3	vp3
53.01	EVWDEATAVLSESDPVFR	NATQAQEDALRNLVR	1	vp3
53.01	EVWDEATAVLSESDPVFR	PDITASWVIK	3	vp3
53.01	EVWDEATAVLSESDPVFR	PEAGYTPIDALGDK	4	vp3
53.01	EVWDEATAVLSESDPVFR	PIYTTPGPSR	5	vp3
53.01	EVWDEATAVLSESDPVFR	PKPEELHQIFGVGR	1	vp3
53.01	EVWDEATAVLSESDPVFR	PLAPAAPIYTTPGPSR	7	vp3
53.01	EVWDEATAVLSESDPVFR	PVVDVIDDFATNNIDR	7	pvp2
53.01	EVWDEATAVLSESDPVFR	QQQYPDITASWVIK	4	vp3
53.01	EVWDEATAVLSESDPVFR	QVKEVWDEATAVLSESDPVFR	1	vp3
53.01	EVWDEATAVLSESDPVFR	QYPDITASWVIK	2	vp3
53.01	EVWDEATAVLSESDPVFR	RDTPNINLDEEILK	2	vp4
53.01	FREGIDVLNWLYK	RGPKPEELHQIFGVGR	3	vp3
53.01	FREGIDVLNWLYK	RLPEAGYTPID	6	vp3
53.01	FREGIDVLNWLYK	RLPEAGYTPIDAL	2	vp3
53.01	FREGIDVLNWLYK	RLPEAGYTPIDALGD	3	vp3
53.01	FREGIDVLNWLYK	RLPEAGYTPIDALGDK	25	vp3
53.01	FREGIDVLNWLYK	RLPEAGYTPIDALGDKVEA	2	vp3
53.01	FREGIDVLNWLYK	RLPEAGYTPIDALGDKVEAIVL	1	vp3
53.01	FREGIDVLNWLYK	RLPEAGYTPIDALGDKVEAIVLNVLK	5	vp3
53.01	FREGIDVLNWLYK	SLQQQYPDITASWVIK	14	vp3
53.01	GIDVLNWLYK	SLQQQYPDITASWVIKNGYR	1	vp3
53.01	GSGLTGEELAEIR	SPYLESLLIPAVGPR	4	pVP2
53.01	GSGLTGEELAEIR	SVLIPNPVSY	1	vp4
53.01	LATSLQQQYPDITASWVIK	SVLIPNPVSYIK	5	vp4
53.01	LATSLQQQYPDITASWVIK	SVYSLPDYNR	8	pVp2
53.01	LATSLQQQYPDITASWVIK	TEYGHYDPAEFDYVKR	5	pvp2
53.01	LATSLQQQYPDITASWVIK	TRLEPLAPA	2	vp3
53.01	LATSLQQQYPDITASWVIK	TRLEPLAPAAPI	3	vp3
53.01	LATSLQQQYPDITASWVIK	TRLEPLAPAAPIY	10	vp3
53.01	LATSLQQQYPDITASWVIK	TRLEPLAPAAPIYTTP	2	vp3
53.01	LATSLQQQYPDITASWVIK	TRLEPLAPAAPIYTTPG	3	vp3
53.01	LATSLQQQYPDITASWVIK	TRLEPLAPAAPIYTTPGP	1	vp3
53.01	LATSLQQQYPDITASWVIK	TRLEPLAPAAPIYTTPGPS	1	vp3
53.01	LATSLQQQYPDITASWVIK	TSLQQQYPDITASWVIK	3	vp3
53.01	LATSLQQQYPDITASWVIK	TVGALFPVLLTEGTR	5	vp4
53.01	LATSLQQQYPDITASWVIK	TVGCMLYIAVK	2	vp4
53.01	LATSLQQQYPDITASWVIK	VEAIVLNVLK	103	vp3
53.01	LATSLQQQYPDITASWVIK	VGNVLVGDGVATLSLPQTF	3	pvp2
53.01	LNWLYK	VGNVLVGDGVATLSLPQTFNKPFVR	5	pvp2
53.01	LNWLYK	VINNTISNNRLNPEEAAAARA	2	vp3
53.01	LNWLYK	VKEVWDEATAVLSESDPVFR	1	vp3
53.01	LPEAGYTPIDALGDKVEAIVL	VLSESDPVFR	1	vp3
53.01	LPEAGYTPIDALGDKVEAIVL	VTNVEGVVR	8	vp3
53.01	LPEAGYTPIDALGDKVEAIVL	VWDEATAVLSESDPVFR	15	vp3
53.01	LPEAGYTPIDALGDKVEAIVL	YVTNVEGVVR	12	vp3
53.01	LPEAGYTPIDALGDKVEAIVL
53.01	LPEAGYTPIDALGDKVEAIVLN
53.01	LPEAGYTPIDALGDKVEAIVLN
53.01	MMVNYVTNVEGVVR
53.01	VEAIVLNVLKGFK
53.01	VEAIVLNVLKGFK
53.01	VEAIVLNVLKGFK
53.01	VFREGIDVLNWLYK
53.01	VFREGIDVLNWLYK
53.01	VFREGIDVLNWLYK
53.01	VLSESDPVFREGIDVLNWLYK
53.01	VLSESDPVFREGIDVLNWLYK
53.01	VLSESDPVFREGIDVLNWLYK
53.01	VLSESDPVFREGIDVLNWLYK
53.01	VLSESDPVFREGIDVLNWLYK
53.01	VLSESDPVFREGIDVLNWLYK
53.01	VLSESDPVFREGIDVLNWLYK
53.01	VLSESDPVFREGIDVLNWLYK
53.01	VLSESDPVFREGIDVLNWLYK
53.68	LNWLYK
54.37	EGIDVLNWLYK
54.37	EGIDVLNWLYK
54.37	EGIDVLNWLYK
54.37	EGIDVLNWLYK
54.37	EVWDEATAVLSESDPVFR
54.37	EVWDEATAVLSESDPVFR
54.37	EVWDEATAVLSESDPVFR
54.37	IDVLNWLYK
54.37	PVFREGIDVLNWLYK
54.37	VFREGIDVLNWLYK
54.37	VFREGIDVLNWLYK
54.37	VLSESDPVFREGIDVLNWLYK
54.37	VLSESDPVFREGIDVLNWLYK
54.55	AHRRLPEAGYTPIDALGDK
54.55	AHRRLPEAGYTPIDALGDK
54.55	AHRRLPEAGYTPIDALGDK
54.55	AHRRLPEAGYTPIDALGDK
54.55	AHRRLPEAGYTPIDALGDK
54.55	AHRRLPEAGYTPIDALGDK
54.55	AHRRLPEAGYTPIDALGDK
54.55	AHRRLPEAGYTPIDALGDK
54.55	AHRRLPEAGYTPIDALGDK
54.55	AHRRLPEAGYTPIDALGDK
54.55	AHRRLPEAGYTPIDALGDK
54.55	AHRRLPEAGYTPIDALGDK
54.55	AHRRLPEAGYTPIDALGDK
54.55	AHRRLPEAGYTPIDALGDK
54.55	AHRRLPEAGYTPIDALGDK
54.55	AHRRLPEAGYTPIDALGDK
54.55	AHRRLPEAGYTPIDALGDK
54.55	AHRRLPEAGYTPIDALGDK
54.55	AHRRLPEAGYTPIDALGDK
54.55	AHRRLPEAGYTPIDALGDK
54.55	AHRRLPEAGYTPIDALGDK
54.55	AHRRLPEAGYTPIDALGDK
54.55	AHRRLPEAGYTPIDALGDK
54.55	AHRRLPEAGYTPIDALGDK
54.55	AHRRLPEAGYTPIDALGDK
54.55	AHRRLPEAGYTPIDALGDK
54.55	AHRRLPEAGYTPIDALGDK
54.55	AHRRLPEAGYTPIDALGDK
54.55	AHRRLPEAGYTPIDALGDK
54.55	AHRRLPEAGYTPIDALGDK
54.55	AKILEKGSGLTGEELAEIR
54.55	AKILEKGSGLTGEELAEIR
54.55	AKILEKGSGLTGEELAEIR
54.55	AKILEKGSGLTGEELAEIR
54.55	AKILEKGSGLTGEELAEIR
54.55	AKILEKGSGLTGEELAEIR
54.55	AKILEKGSGLTGEELAEIR
54.55	AKILEKGSGLTGEELAEIR
54.55	GDLERVINNTISNNR
54.55	GFKNATQAQEDALR
54.55	GFKNATQAQEDALR
54.55	GFKNATQAQEDALR
54.55	GFKNATQAQEDALR
54.55	GLTGEELAEIRGRQVRNRTRLEPLAPAAPIYTTPGPSR
54.55	GLTGEELAEIRGRQVRNRTRLEPLAPAAPIYTTPGPSR
54.55	GLTGEELAEIRGRQVRNRTRLEPLAPAAPIYTTPGPSR
54.55	GLTGEELAEIRGRQVRNRTRLEPLAPAAPIYTTPGPSR
54.55	GPKPEELHQI
54.55	GPKPEELHQIFGVGR
54.55	GPKPEELHQIFGVGR
54.55	GPKPEELHQIFGVGR
54.55	GPKPEELHQIFGVGR
54.55	GPKPEELHQIFGVGR
54.55	GPKPEELHQIFGVGR
54.55	GPKPEELHQIFGVGR
54.55	GPKPEELHQIFGVGR
54.55	GPKPEELHQIFGVGR
54.55	GPKPEELHQIFGVGR
54.55	GPKPEELHQIFGVGR
54.55	GPKPEELHQIFGVGR
54.55	GPKPEELHQIFGVGR
54.55	GPKPEELHQIFGVGR
54.55	GPKPEELHQIFGVGR
54.55	GPKPEELHQIFGVGR
54.55	GPKPEELHQIFGVGR
54.55	GPKPEELHQIFGVGR
54.55	GPKPEELHQIFGVGR
54.55	GPKPEELHQIFGVGR
54.55	GPKPEELHQIFGVGR
54.55	GPKPEELHQIFGVGR
54.55	GPKPEELHQIFGVGR
54.55	GPKPEELHQIFGVGR
54.55	GPKPEELHQIFGVGR
54.55	GPKPEELHQIFGVGR
54.55	GPKPEELHQIFGVGR
54.55	GPKPEELHQIFGVGR
54.55	GPKPEELHQIFGVGR
54.55	GPKPEELHQIFGVGR
54.55	GPKPEELHQIFGVGR
54.55	GPKPEELHQIFGVGR
54.55	GPKPEELHQIFGVGR
54.55	GPKPEELHQIFGVGR
54.55	GPKPEELHQIFGVGR
54.55	GPKPEELHQIFGVGR
54.55	GPKPEELHQIFGVGR
54.55	GPKPEELHQIFGVGR
54.55	GPKPEELHQIFGVGR
54.55	GPKPEELHQIFGVGR
54.55	GPKPEELHQIFGVGR
54.55	GPKPEELHQIFGVGR
54.55	GPKPEELHQIFGVGR
54.55	GPKPEELHQIFGVGR
54.55	GPKPEELHQIFGVGR
54.55	GPKPEELHQIFGVGR
54.55	GPKPEELHQIFGVGR
54.55	GPKPEELHQIFGVGR
54.55	GPKPEELHQIFGVGR
54.55	GPKPEELHQIFGVGR
54.55	GPKPEELHQIFGVGR
54.55	GPKPEELHQIFGVGR
54.55	GPKPEELHQIFGVGR
54.55	GPKPEELHQIFGVGR
54.55	GPKPEELHQIFGVGR
54.55	GPKPEELHQIFGVGR
54.55	GPKPEELHQIFGVGR
54.55	GPKPEELHQIFGVGR
54.55	GPKPEELHQIFGVGR
54.55	GPKPEELHQIFGVGR
54.55	GPKPEELHQIFGVGR
54.55	GPKPEELHQIFGVGR
54.55	GPKPEELHQIFGVGR
54.55	GPKPEELHQIFGVGR
54.55	GPKPEELHQIFGVGR
54.55	GPKPEELHQIFGVGR
54.55	GPKPEELHQIFGVGR
54.55	GPKPEELHQIFGVGR
54.55	GPKPEELHQIFGVGR
54.55	GPKPEELHQIFGVGR
54.55	GPKPEELHQIFGVGR
54.55	GPKPEELHQIFGVGR
54.55	GPKPEELHQIFGVGR
54.55	GPKPEELHQIFGVGR
54.55	GPKPEELHQIFGVGR
54.55	GPKPEELHQIFGVGR
54.55	GPKPEELHQIFGVGR
54.55	GPKPEELHQIFGVGR
54.55	GPKPEELHQIFGVGR
54.55	GPKPEELHQIFGVGR
54.55	GPKPEELHQIFGVGR
54.55	GPKPEELHQIFGVGR
54.55	GPKPEELHQIFGVGR
54.55	GPKPEELHQIFGVGR
54.55	GPKPEELHQIFGVGR
54.55	GPKPEELHQIFGVGR
54.55	GPKPEELHQIFGVGR
54.55	GPKPEELHQIFGVGR
54.55	GPKPEELHQIFGVGR
54.55	GPKPEELHQIFGVGR
54.55	GPKPEELHQIFGVGR
54.55	GPKPEELHQIFGVGR
54.55	GPKPEELHQIFGVGR
54.55	GPKPEELHQIFGVGR
54.55	GPKPEELHQIFGVGR
54.55	GPKPEELHQIFGVGR
54.55	GPKPEELHQIFGVGR
54.55	GPKPEELHQIFGVGR
54.55	GPKPEELHQIFGVGR
54.55	GPKPEELHQIFGVGR
54.55	GPKPEELHQIFGVGR
54.55	GPKPEELHQIFGVGR
54.55	GPKPEELHQIFGVGR
54.55	GPKPEELHQIFGVGR
54.55	GPKPEELHQIFGVGR
54.55	GPKPEELHQIFGVGR
54.55	GPKPEELHQIFGVGR
54.55	GPKPEELHQIFGVGR
54.55	GPKPEELHQIFGVGR
54.55	GPKPEELHQIFGVGR
54.55	GPKPEELHQIFGVGR
54.55	GPKPEELHQIFGVGR
54.55	GPKPEELHQIFGVGR
54.55	GPKPEELHQIFGVGR
54.55	GPKPEELHQIFGVGR
54.55	GPKPEELHQIFGVGR
54.55	GPKPEELHQIFGVGR
54.55	GPKPEELHQIFGVGR
54.55	GSGLTGEELAEIR
54.55	GSGLTGEELAEIR
54.55	GSGLTGEELAEIR
54.55	GSGLTGEELAEIR
54.55	GSGLTGEELAEIR
54.55	GSGLTGEELAEIR
54.55	GSGLTGEELAEIR
54.55	GSGLTGEELAEIR
54.55	GSGLTGEELAEIR
54.55	GSGLTGEELAEIR
54.55	ILEKGSGLTGEELAEIR
54.55	ILEKGSGLTGEELAEIR
54.55	ILEKGSGLTGEELAEIR
54.55	ILEKGSGLTGEELAEIR
54.55	ILEKGSGLTGEELAEIR
54.55	ILEKGSGLTGEELAEIR
54.55	ILEKGSGLTGEELAEIR
54.55	ILEKGSGLTGEELAEIR
54.55	ILEKGSGLTGEELAEIR
54.55	ILEKGSGLTGEELAEIR
54.55	ILEKGSGLTGEELAEIR
54.55	KNATQAQEDALR
54.55	LATSLQQQYPDITA
54.55	LEPLAPAAPIYTTPGPSR
54.55	LEPLAPAAPIYTTPGPSR
54.55	LEPLAPAAPIYTTPGPSR
54.55	LEPLAPAAPIYTTPGPSR
54.55	LEPLAPAAPIYTTPGPSR
54.55	LEPLAPAAPIYTTPGPSR
54.55	LHQIFGVGR
54.55	LNPEEAAAAR
54.55	LNPEEAAAAR
54.55	LNPEEAAAAR
54.55	LPEAGYTPID
54.55	LPEAGYTPIDALGDK
54.55	LPEAGYTPIDALGDK
54.55	LPEAGYTPIDALGDK
54.55	LPEAGYTPIDALGDK
54.55	LPEAGYTPIDALGDK
54.55	LPEAGYTPIDALGDK
54.55	LTGEELAEIRGR
54.55	LVTTMGEYIR
54.55	LVTTMGEYIR
54.55	LVTTMGEYIR
54.55	LVTTMGEYIR
54.55	MMVNYVTNVEGVVR
54.55	MMVNYVTNVEGVVR
54.55	MMVNYVTNVEGVVR
54.55	MMVNYVTNVEGVVR
54.55	MMVNYVTNVEGVVR
54.55	MMVNYVTNVEGVVR
54.55	MMVNYVTNVEGVVR
54.55	MMVNYVTNVEGVVR
54.55	MMVNYVTNVEGVVR
54.55	MMVNYVTNVEGVVR
54.55	MMVNYVTNVEGVVR
54.55	MMVNYVTNVEGVVR
54.55	MMVNYVTNVEGVVR
54.55	MMVNYVTNVEGVVR
54.55	MMVNYVTNVEGVVR
54.55	MMVNYVTNVEGVVR
54.55	MMVNYVTNVEGVVR
54.55	MMVNYVTNVEGVVR
54.55	MMVNYVTNVEGVVR
54.55	MMVNYVTNVEGVVR
54.55	MMVNYVTNVEGVVR
54.55	MMVNYVTNVEGVVR
54.55	MVNYVTNVEGVVR
54.55	NKLVTTMGEYIR
54.55	NKLVTTMGEYIR
54.55	NRTRLEPLAPAAPIYTTPGPSR
54.55	NRTRLEPLAPAAPIYTTPGPSR
54.55	PAAPIYTTPGPSR
54.55	PAAPIYTTPGPSR
54.55	PEELHQIFGVGR
54.55	RMMVNYVTNVEGVVR
54.55	RMMVNYVTNVEGVVR
54.55	RMMVNYVTNVEGVVR
54.55	RMMVNYVTNVEGVVR
54.55	RMMVNYVTNVEGVVR
54.55	RMMVNYVTNVEGVVR
54.55	RMMVNYVTNVEGVVR
54.55	RMMVNYVTNVEGVVR
54.55	RMMVNYVTNVEGVVR
54.55	RMMVNYVTNVEGVVR
54.55	RMMVNYVTNVEGVVR
54.55	RMMVNYVTNVEGVVR
54.55	RMMVNYVTNVEGVVR
54.55	RMMVNYVTNVEGVVR
54.55	RMMVNYVTNVEGVVR
54.55	RMMVNYVTNVEGVVR
54.55	RMMVNYVTNVEGVVR
54.55	RMMVNYVTNVEGVVR
54.55	RMMVNYVTNVEGVVR
54.55	RMMVNYVTNVEGVVR
54.55	RMMVNYVTNVEGVVR
54.55	RMMVNYVTNVEGVVR
54.55	RMMVNYVTNVEGVVR
54.55	RMMVNYVTNVEGVVR
54.55	RMMVNYVTNVEGVVR
54.55	RMMVNYVTNVEGVVR
54.55	RMMVNYVTNVEGVVR
54.55	RMMVNYVTNVEGVVR
54.55	RMMVNYVTNVEGVVR
54.55	RMMVNYVTNVEGVVR
54.55	RMMVNYVTNVEGVVR
54.55	RMMVNYVTNVEGVVR
54.55	TDPDGSRFRRMMVNYVTNVEGVVR
54.55	TDPDGSRFRRMMVNYVTNVEGVVR
54.55	TDPDGSRFRRMMVNYVTNVEGVVR
54.55	TDPDGSRFRRMMVNYVTNVEGVVR
54.55	TDPDGSRFRRMMVNYVTNVEGVVR
54.55	TDPDGSRFRRMMVNYVTNVEGVVR
54.55	TDPDGSRFRRMMVNYVTNVEGVVR
54.55	TDPDGSRFRRMMVNYVTNVEGVVR
54.55	TDPDGSRFRRMMVNYVTNVEGVVR
54.55	TDPDGSRFRRMMVNYVTNVEGVVR
54.55	TDPDGSRFRRMMVNYVTNVEGVVR
54.55	TDPDGSRFRRMMVNYVTNVEGVVR
54.55	TDPDGSRFRRMMVNYVTNVEGVVR
54.55	TDPDGSRFRRMMVNYVTNVEGVVR
54.55	TDPDGSRFRRMMVNYVTNVEGVVR
54.55	TRLEPLAPAA
54.55	TRLEPLAPAAPIYTTPGPSR
54.55	TRLEPLAPAAPIYTTPGPSR
54.55	TRLEPLAPAAPIYTTPGPSR
54.55	TRLEPLAPAAPIYTTPGPSR
54.55	TRLEPLAPAAPIYTTPGPSR
54.55	TRLEPLAPAAPIYTTPGPSR
54.55	TRLEPLAPAAPIYTTPGPSR
54.55	TRLEPLAPAAPIYTTPGPSR
54.55	TRLEPLAPAAPIYTTPGPSR
54.55	TRLEPLAPAAPIYTTPGPSR
54.55	TRLEPLAPAAPIYTTPGPSR
54.55	TRLEPLAPAAPIYTTPGPSR
54.55	TRLEPLAPAAPIYTTPGPSR
54.55	TRLEPLAPAAPIYTTPGPSR
54.55	TRLEPLAPAAPIYTTPGPSR
54.55	TRLEPLAPAAPIYTTPGPSR
54.55	TRLEPLAPAAPIYTTPGPSR
54.55	TRLEPLAPAAPIYTTPGPSR
54.55	TRLEPLAPAAPIYTTPGPSR
54.55	TRLEPLAPAAPIYTTPGPSRGR
54.55	VINNTISNNR
54.55	VINNTISNNRLNPEEAAAAR
54.55	VINNTISNNRLNPEEAAAAR
54.55	VINNTISNNRLNPEEAAAAR
54.55	VINNTISNNRLNPEEAAAAR
54.55	VINNTISNNRLNPEEAAAAR
54.55	VINNTISNNRLNPEEAAAAR
54.55	VINNTISNNRLNPEEAAAAR
54.55	VINNTISNNRLNPEEAAAAR
54.55	VINNTISNNRLNPEEAAAAR
54.55	VINNTISNNRLNPEEAAAAR
54.55	VINNTISNNRLNPEEAAAAR
54.55	VINNTISNNRLNPEEAAAAR
54.55	VINNTISNNRLNPEEAAAAR
54.55	VIQLMSTYPQAEVVAK
54.55	YIRTDPDGSRFRRMMVNYVTNVEGVVR
54.55	YIRTDPDGSRFRRMMVNYVTNVEGVVR
54.55	YIRTDPDGSRFRRMMVNYVTNVEGVVR
54.55	YIRTDPDGSRFRRMMVNYVTNVEGVVR
54.55	YIRTDPDGSRFRRMMVNYVTNVEGVVR
54.55	YIRTDPDGSRFRRMMVNYVTNVEGVVR
54.55	YIRTDPDGSRFRRMMVNYVTNVEGVVR
54.55	YIRTDPDGSRFRRMMVNYVTNVEGVVR
54.55	YIRTDPDGSRFRRMMVNYVTNVEGVVR
54.55	YIRTDPDGSRFRRMMVNYVTNVEGVVR
54.55	YIRTDPDGSRFRRMMVNYVTNVEGVVR
54.55	YIRTDPDGSRFRRMMVNYVTNVEGVVR
54.55	YIRTDPDGSRFRRMMVNYVTNVEGVVR
54.55	YIRTDPDGSRFRRMMVNYVTNVEGVVR
99	AAARAKILEKGSGLTGEELAEIR
99	AARAKILEKGSGLTGEELAEIR
99	AHRRLPEAGYTPIDALGDK
99	AKILEKGSGLTGEELAEIR
99	ALDSVEELSMAILDK
99	APAAPIYTTPGPSR
99	APIYTTPGPSR
99	ASYPSYDVPVTQELVNSVLIPNPVSYIK
99	ATSLQQQYPDITASWVIK
99	AVIQLMSTYPQAEVVAK
99	AVLSESDPVFR
99	DEATAVLSESDPVFR
99	DKVEAIVLNVLK
99	DLYLLDSEVIAR
99	DQGIISNDELDSFLMR
99	DQGIISNDELDSFLMRR
99	DTPNINLDEEILK
99	DVQRGPKPEELHQIFGVGR
99	EATAVLSESDPVFR
99	EGIDVLNWL
99	EGIDVLNWLYK
99	EGIDVLNWLYKNK
99	EKGSGLTGEELAEIR
99	ELAEIRGRQVRNRTRLEPLAPAAPIYTTPGPSR
99	ELPPPVIDAMQVK
99	ETFRDLYLLDSEVIAR
99	ETFRDLYLLDSEVIARS
99	EVWDEATAVLSESD
99	EVWDEATAVLSESDPVFR
99	EYLASIGLQMIESTETASYAMR
99	FNDAIHEGLQPIDK
99	FREGIDVLNWLYK
99	FRRMMVNYVTNVEGVVR
99	GDHSIIEENYELMEFLAK
99	GDKVEAIVLNVLK
99	GDLERVINNTISNNR
99	GDYSMYLPEAAR
99	GFELPPPVIDAM
99	GFELPPPVIDAMQVK
99	GFKNATQAQEDALR
99	GHYTLSINGYK
99	GIDVLNWLYK
99	GLTGEELAEIRGRQVRNRTRLEPLAPAAPIYTTPGPSR
99	GPKPEELHQIF
99	GPKPEELHQIFGVGR
99	GPKPEELHQIFGVGRGDLER
99	GSGLTGEELAEIR
99	GSGLTGEELAEIRGR
99	GTAAAFPLSR
99	GVAITGNVVR
99	HPLDTTKVEEVVAR
99	IDVLNWLYK
99	ILEKGSGLTGEELAEIR
99	ILQNKDQFGIR
99	ILSDVTLLPVTEVR
99	IVLNVLK
99	KEYLASIGLQMIESTETASYAMR
99	KGSGLTGEELAEIR
99	KPEELHQIFGVGR
99	KVEAIVLNVLK
99	LATSLQQQYPD
99	LATSLQQQYPDI
99	LATSLQQQYPDITA
99	LATSLQQQYPDITAS
99	LATSLQQQYPDITASW
99	LATSLQQQYPDITASWVIK
99	LATSLQQQYPDITASWVIKNGYR
99	LEPLAPAAPIY
99	LEPLAPAAPIYTTPG
99	LEPLAPAAPIYTTPGPSR
99	LISQIITTK
99	LNPEEAAAAR
99	LPEAGYTPIDAL
99	LPEAGYTPIDALGD
99	LPEAGYTPIDALGDK
99	LPEAGYTPIDALGDKVE
99	LPEAGYTPIDALGDKVEA
99	LPEAGYTPIDALGDKVEAI
99	LPEAGYTPIDALGDKVEAIVL
99	LPEAGYTPIDALGDKVEAIVLN
99	LSESDPVFREGIDVLNWLYK
99	LTANPTAADAQR
99	LVTTMGEYIR
99	MDINFEDLPPPPPELLAPLEEPEPYGFELPPPVIDAMQVK
99	MLATNTELV
99	MMVNYVTNVEGVVR
99	MMVNYVTNVEGVVRLTANPTAADAQR
99	MVNYVTNVEGVVR
99	NATQAQEDALR
99	NATQAQEDALRNLVR
99	NKLVTTMGEYIR
99	NRTRLEPLAPAAPIYTTPGPSR
99	PAAPIYTTPGPSR
99	PDITASWVIK
99	PEAGYTPIDALGDK
99	PEELHQIFGVGR
99	PIYTTPGPSR
99	PKPEELHQIFGVGR
99	PLAPAAPIYTTPGPSR
99	PVFREGIDVLNWLYK
99	PVVDVIDDFATNNIDR
99	QQQYPDITASWVIK
99	QVKEVWDEATAVLSESDPVFR
99	QYPDITASWVIK
99	RDTPNINLDEEILK
99	RGPKPEELHQIFGVGR
99	RLPEAGYTPID
99	RLPEAGYTPIDAL
99	RLPEAGYTPIDALGD
99	RLPEAGYTPIDALGDK
99	RLPEAGYTPIDALGDKVEA
99	RLPEAGYTPIDALGDKVEAIVL
99	RLPEAGYTPIDALGDKVEAIVLNVLK
99	RMMVNYVTNVEGVVR
99	SLQQQYPDITASWVIK
99	SLQQQYPDITASWVIKNGYR
99	SPYLESLLIPAVGPR
99	SVLIPNPVSY
99	SVLIPNPVSYIK
99	SVYSLPDYNR
99	TDPDGSRFRRMMVNYVTNVEGVVR
99	TEYGHYDPAEFDYVKR
99	TRLEPLAPA
99	TRLEPLAPAA
99	TRLEPLAPAAPI
99	TRLEPLAPAAPIY
99	TRLEPLAPAAPIYTTP
99	TRLEPLAPAAPIYTTPG
99	TRLEPLAPAAPIYTTPGP
99	TRLEPLAPAAPIYTTPGPS
99	TRLEPLAPAAPIYTTPGPSR
99	TSLQQQYPDITASWVIK
99	TVGALFPVLLTEGTR
99	TVGCMLYIAVK
99	VEAIVLNVLK
99	VEAIVLNVLKGFK
99	VFREGIDVLNWLYK
99	VGNVLVGDGVATLSLPQTF
99	VGNVLVGDGVATLSLPQTFNKPFVR
99	VINNTISNNR
99	VINNTISNNRLNPEEAAAAR
99	VINNTISNNRLNPEEAAAARA
99	VKEVWDEATAVLSESDPVFR
99	VLSESDPVFR
99	VLSESDPVFREGIDVLNWLYK
99	VTNVEGVVR
99	VWDEATAVLSESDPVFR
99	YIRTDPDGSRFRRMMVNYVTNVEGVVR
99	YVTNVEGVVR
99	AARAKILEKGSGLTGEELAEIR
99	AARAKILEKGSGLTGEELAEIR
99	AARAKILEKGSGLTGEELAEIR
99	AHRRLPEAGYTPIDALGDK
99	AHRRLPEAGYTPIDALGDK
99	AHRRLPEAGYTPIDALGDK
99	AHRRLPEAGYTPIDALGDK
99	AHRRLPEAGYTPIDALGDK
99	AHRRLPEAGYTPIDALGDK
99	AHRRLPEAGYTPIDALGDK
99	AHRRLPEAGYTPIDALGDK
99	AHRRLPEAGYTPIDALGDK
99	AHRRLPEAGYTPIDALGDK
99	AHRRLPEAGYTPIDALGDK
99	AHRRLPEAGYTPIDALGDK
99	AHRRLPEAGYTPIDALGDK
99	AHRRLPEAGYTPIDALGDK
99	AHRRLPEAGYTPIDALGDK
99	AHRRLPEAGYTPIDALGDK
99	AHRRLPEAGYTPIDALGDK
99	AHRRLPEAGYTPIDALGDK
99	AHRRLPEAGYTPIDALGDK
99	AHRRLPEAGYTPIDALGDK
99	AHRRLPEAGYTPIDALGDK
99	AHRRLPEAGYTPIDALGDK
99	AHRRLPEAGYTPIDALGDK
99	AHRRLPEAGYTPIDALGDK
99	AHRRLPEAGYTPIDALGDK
99	AHRRLPEAGYTPIDALGDK
99	AHRRLPEAGYTPIDALGDK
99	AKILEKGSGLTGEELAEIR
99	AKILEKGSGLTGEELAEIR
99	AKILEKGSGLTGEELAEIR
99	AKILEKGSGLTGEELAEIR
99	AKILEKGSGLTGEELAEIR
99	AKILEKGSGLTGEELAEIR
99	AKILEKGSGLTGEELAEIR
99	ALDSVEELSMAILDK
99	ALDSVEELSMAILDK
99	ALDSVEELSMAILDK
99	ALDSVEELSMAILDK
99	ALDSVEELSMAILDK
99	ALDSVEELSMAILDK
99	ALDSVEELSMAILDK
99	ALDSVEELSMAILDK
99	ALDSVEELSMAILDK
99	ALDSVEELSMAILDK
99	ALDSVEELSMAILDK
99	ALDSVEELSMAILDK
99	ALDSVEELSMAILDK
99	ALDSVEELSMAILDK
99	ALDSVEELSMAILDK
99	ALDSVEELSMAILDK
99	ALDSVEELSMAILDK
99	ALDSVEELSMAILDK
99	ALDSVEELSMAILDK
99	ALDSVEELSMAILDK
99	ALDSVEELSMAILDK
99	ALDSVEELSMAILDK
99	ALDSVEELSMAILDK
99	ALDSVEELSMAILDK
99	ALDSVEELSMAILDK
99	ALDSVEELSMAILDK
99	ALDSVEELSMAILDK
99	ALDSVEELSMAILDK
99	APAAPIYTTPGPSR
99	APAAPIYTTPGPSR
99	APAAPIYTTPGPSR
99	APAAPIYTTPGPSR
99	APAAPIYTTPGPSR
99	APAAPIYTTPGPSR
99	ASYPSYDVPVTQELVNSVLIPNPVSYIK
99	ATSLQQQYPDITASWVIK
99	ATSLQQQYPDITASWVIK
99	AVIQLMSTYPQAEVVAK
99	AVIQLMSTYPQAEVVAK
99	AVIQLMSTYPQAEVVAK
99	AVIQLMSTYPQAEVVAK
99	AVIQLMSTYPQAEVVAK
99	AVIQLMSTYPQAEVVAK
99	AVIQLMSTYPQAEVVAK
99	AVIQLMSTYPQAEVVAK
99	AVIQLMSTYPQAEVVAK
99	AVIQLMSTYPQAEVVAK
99	AVIQLMSTYPQAEVVAK
99	AVIQLMSTYPQAEVVAK
99	AVLSESDPVFR
99	AVLSESDPVFR
99	AVLSESDPVFR
99	DEATAVLSESDPVFR
99	DEATAVLSESDPVFR
99	DEATAVLSESDPVFR
99	DEATAVLSESDPVFR
99	DEATAVLSESDPVFR
99	DEATAVLSESDPVFR
99	DEATAVLSESDPVFR
99	DEATAVLSESDPVFR
99	DEATAVLSESDPVFR
99	DEATAVLSESDPVFR
99	DEATAVLSESDPVFR
99	DKVEAIVLNVLK
99	DLYLLDSEVIAR
99	DLYLLDSEVIAR
99	DQGIISNDELDSFLMR
99	DQGIISNDELDSFLMR
99	DQGIISNDELDSFLMR
99	DQGIISNDELDSFLMR
99	DQGIISNDELDSFLMR
99	DQGIISNDELDSFLMR
99	DQGIISNDELDSFLMR
99	DQGIISNDELDSFLMR
99	DQGIISNDELDSFLMR
99	DQGIISNDELDSFLMR
99	DQGIISNDELDSFLMR
99	DQGIISNDELDSFLMR
99	DQGIISNDELDSFLMR
99	DQGIISNDELDSFLMR
99	DQGIISNDELDSFLMR
99	DQGIISNDELDSFLMR
99	DQGIISNDELDSFLMR
99	DQGIISNDELDSFLMR
99	DQGIISNDELDSFLMR
99	DQGIISNDELDSFLMR
99	DQGIISNDELDSFLMR
99	DQGIISNDELDSFLMRR
99	DQGIISNDELDSFLMRR
99	DQGIISNDELDSFLMRR
99	DTPNINLDEEILK
99	DTPNINLDEEILK
99	DTPNINLDEEILK
99	DTPNINLDEEILK
99	DTPNINLDEEILK
99	DTPNINLDEEILK
99	DTPNINLDEEILK
99	DTPNINLDEEILK
99	DTPNINLDEEILK
99	DTPNINLDEEILK
99	DTPNINLDEEILK
99	DTPNINLDEEILK
99	DTPNINLDEEILK
99	DTPNINLDEEILK
99	DTPNINLDEEILK
99	DVQRGPKPEELHQIFGVGR
99	EGIDVLNWL
99	EGIDVLNWL
99	EGIDVLNWL
99	EGIDVLNWLYK
99	EGIDVLNWLYK
99	EGIDVLNWLYK
99	EGIDVLNWLYK
99	EGIDVLNWLYK
99	EGIDVLNWLYK
99	EGIDVLNWLYK
99	EGIDVLNWLYK
99	EGIDVLNWLYK
99	EGIDVLNWLYK
99	EGIDVLNWLYK
99	EGIDVLNWLYK
99	EGIDVLNWLYK
99	EGIDVLNWLYK
99	EGIDVLNWLYK
99	EGIDVLNWLYK
99	EGIDVLNWLYK
99	EGIDVLNWLYK
99	EGIDVLNWLYK
99	EGIDVLNWLYK
99	EGIDVLNWLYK
99	EGIDVLNWLYK
99	EGIDVLNWLYK
99	EGIDVLNWLYK
99	EGIDVLNWLYK
99	EGIDVLNWLYK
99	EGIDVLNWLYK
99	EGIDVLNWLYK
99	EGIDVLNWLYK
99	EGIDVLNWLYK
99	EGIDVLNWLYK
99	EGIDVLNWLYK
99	EGIDVLNWLYK
99	EGIDVLNWLYK
99	EGIDVLNWLYK
99	EGIDVLNWLYK
99	EGIDVLNWLYK
99	EGIDVLNWLYK
99	EGIDVLNWLYK
99	EGIDVLNWLYK
99	EGIDVLNWLYK
99	EGIDVLNWLYK
99	EGIDVLNWLYK
99	EGIDVLNWLYK
99	EGIDVLNWLYK
99	EGIDVLNWLYK
99	EGIDVLNWLYK
99	EGIDVLNWLYK
99	EGIDVLNWLYK
99	EGIDVLNWLYK
99	EGIDVLNWLYK
99	EGIDVLNWLYK
99	EGIDVLNWLYK
99	EGIDVLNWLYK
99	EGIDVLNWLYK
99	EGIDVLNWLYK
99	EGIDVLNWLYK
99	EGIDVLNWLYK
99	EGIDVLNWLYK
99	EGIDVLNWLYK
99	EGIDVLNWLYK
99	EGIDVLNWLYK
99	EGIDVLNWLYK
99	EGIDVLNWLYK
99	EGIDVLNWLYK
99	EGIDVLNWLYK
99	EGIDVLNWLYK
99	EGIDVLNWLYK
99	EGIDVLNWLYK
99	EGIDVLNWLYK
99	EGIDVLNWLYK
99	EGIDVLNWLYK
99	EGIDVLNWLYK
99	EGIDVLNWLYK
99	EGIDVLNWLYK
99	EGIDVLNWLYK
99	EGIDVLNWLYK
99	EGIDVLNWLYK
99	EGIDVLNWLYK
99	EGIDVLNWLYK
99	EGIDVLNWLYK
99	EGIDVLNWLYK
99	EGIDVLNWLYK
99	EGIDVLNWLYK
99	EGIDVLNWLYK
99	EGIDVLNWLYK
99	EGIDVLNWLYK
99	EGIDVLNWLYK
99	EGIDVLNWLYK
99	EGIDVLNWLYK
99	EGIDVLNWLYK
99	EGIDVLNWLYK
99	EGIDVLNWLYK
99	EGIDVLNWLYK
99	EGIDVLNWLYK
99	EGIDVLNWLYK
99	EGIDVLNWLYK
99	EGIDVLNWLYK
99	EGIDVLNWLYK
99	EGIDVLNWLYK
99	EGIDVLNWLYK
99	EGIDVLNWLYK
99	EGIDVLNWLYK
99	EGIDVLNWLYK
99	EGIDVLNWLYK
99	EGIDVLNWLYK
99	EGIDVLNWLYK
99	EGIDVLNWLYK
99	EGIDVLNWLYK
99	EGIDVLNWLYK
99	EGIDVLNWLYK
99	EGIDVLNWLYK
99	EGIDVLNWLYK
99	EGIDVLNWLYK
99	EGIDVLNWLYK
99	EGIDVLNWLYK
99	EGIDVLNWLYK
99	EGIDVLNWLYK
99	EGIDVLNWLYK
99	EGIDVLNWLYK
99	EGIDVLNWLYK
99	EGIDVLNWLYK
99	EGIDVLNWLYK
99	EGIDVLNWLYK
99	EGIDVLNWLYK
99	EGIDVLNWLYK
99	EGIDVLNWLYK
99	EGIDVLNWLYK
99	EGIDVLNWLYK
99	EGIDVLNWLYK
99	EGIDVLNWLYK
99	EGIDVLNWLYK
99	EGIDVLNWLYK
99	EGIDVLNWLYK
99	EGIDVLNWLYK
99	EGIDVLNWLYK
99	EGIDVLNWLYK
99	EGIDVLNWLYK
99	EGIDVLNWLYK
99	EGIDVLNWLYK
99	EGIDVLNWLYK
99	EGIDVLNWLYK
99	EGIDVLNWLYK
99	EGIDVLNWLYK
99	EGIDVLNWLYK
99	EGIDVLNWLYK
99	EGIDVLNWLYK
99	EGIDVLNWLYK
99	EGIDVLNWLYK
99	EGIDVLNWLYK
99	EGIDVLNWLYK
99	EGIDVLNWLYK
99	EGIDVLNWLYK
99	EGIDVLNWLYK
99	EGIDVLNWLYK
99	EGIDVLNWLYK
99	EGIDVLNWLYK
99	EGIDVLNWLYK
99	EGIDVLNWLYK
99	EGIDVLNWLYK
99	EGIDVLNWLYK
99	EGIDVLNWLYK
99	EGIDVLNWLYK
99	EGIDVLNWLYK
99	EGIDVLNWLYK
99	EGIDVLNWLYK
99	EGIDVLNWLYK
99	EGIDVLNWLYK
99	EGIDVLNWLYK
99	EGIDVLNWLYK
99	EGIDVLNWLYK
99	EGIDVLNWLYK
99	EGIDVLNWLYK
99	EGIDVLNWLYK
99	EGIDVLNWLYK
99	EGIDVLNWLYK
99	EGIDVLNWLYK
99	EGIDVLNWLYK
99	EGIDVLNWLYK
99	EGIDVLNWLYK
99	EGIDVLNWLYK
99	EGIDVLNWLYK
99	EGIDVLNWLYK
99	EGIDVLNWLYK
99	EGIDVLNWLYK
99	EGIDVLNWLYK
99	EGIDVLNWLYK
99	EGIDVLNWLYK
99	EGIDVLNWLYK
99	EGIDVLNWLYK
99	EGIDVLNWLYK
99	EGIDVLNWLYK
99	EGIDVLNWLYK
99	EGIDVLNWLYK
99	EGIDVLNWLYK
99	EGIDVLNWLYK
99	EGIDVLNWLYK
99	EGIDVLNWLYK
99	EGIDVLNWLYK
99	EGIDVLNWLYK
99	EGIDVLNWLYK
99	EGIDVLNWLYK
99	EGIDVLNWLYK
99	EGIDVLNWLYK
99	EGIDVLNWLYK
99	EGIDVLNWLYK
99	EGIDVLNWLYK
99	EGIDVLNWLYK
99	EGIDVLNWLYK
99	EGIDVLNWLYK
99	EGIDVLNWLYK
99	EGIDVLNWLYK
99	EGIDVLNWLYK
99	EGIDVLNWLYK
99	EGIDVLNWLYK
99	EGIDVLNWLYK
99	EGIDVLNWLYK
99	EGIDVLNWLYK
99	EGIDVLNWLYK
99	EGIDVLNWLYK
99	EGIDVLNWLYK
99	EGIDVLNWLYK
99	EGIDVLNWLYK
99	EGIDVLNWLYK
99	EGIDVLNWLYK
99	EGIDVLNWLYK
99	EGIDVLNWLYK
99	EGIDVLNWLYK
99	EGIDVLNWLYK
99	EGIDVLNWLYK
99	EGIDVLNWLYK
99	EGIDVLNWLYK
99	EGIDVLNWLYK
99	EGIDVLNWLYK
99	EGIDVLNWLYK
99	EGIDVLNWLYK
99	EGIDVLNWLYK
99	EGIDVLNWLYK
99	EGIDVLNWLYK
99	EGIDVLNWLYK
99	EGIDVLNWLYK
99	EGIDVLNWLYK
99	EGIDVLNWLYK
99	EGIDVLNWLYK
99	EGIDVLNWLYK
99	EGIDVLNWLYK
99	EGIDVLNWLYK
99	EGIDVLNWLYK
99	EGIDVLNWLYK
99	EGIDVLNWLYK
99	EGIDVLNWLYK
99	EGIDVLNWLYK
99	EGIDVLNWLYK
99	EGIDVLNWLYK
99	EGIDVLNWLYK
99	EGIDVLNWLYK
99	EGIDVLNWLYK
99	EGIDVLNWLYK
99	EGIDVLNWLYK
99	EGIDVLNWLYK
99	EGIDVLNWLYK
99	EGIDVLNWLYK
99	EGIDVLNWLYK
99	EGIDVLNWLYK
99	EGIDVLNWLYK
99	EGIDVLNWLYK
99	EGIDVLNWLYK
99	EGIDVLNWLYK
99	EGIDVLNWLYK
99	EGIDVLNWLYK
99	EGIDVLNWLYK
99	EGIDVLNWLYK
99	EGIDVLNWLYK
99	EGIDVLNWLYK
99	EGIDVLNWLYK
99	EGIDVLNWLYK
99	EGIDVLNWLYK
99	EGIDVLNWLYK
99	EGIDVLNWLYK
99	EGIDVLNWLYK
99	EGIDVLNWLYK
99	EGIDVLNWLYK
99	EGIDVLNWLYK
99	EGIDVLNWLYK
99	EGIDVLNWLYK
99	EGIDVLNWLYK
99	EGIDVLNWLYK
99	EGIDVLNWLYK
99	EGIDVLNWLYK
99	EGIDVLNWLYK
99	EGIDVLNWLYK
99	EGIDVLNWLYK
99	EGIDVLNWLYK
99	EGIDVLNWLYK
99	EGIDVLNWLYK
99	EGIDVLNWLYK
99	EGIDVLNWLYK
99	EGIDVLNWLYK
99	EGIDVLNWLYK
99	EGIDVLNWLYK
99	EGIDVLNWLYK
99	EGIDVLNWLYK
99	EGIDVLNWLYK
99	EGIDVLNWLYK
99	EGIDVLNWLYK
99	EGIDVLNWLYK
99	EGIDVLNWLYK
99	EGIDVLNWLYK
99	EGIDVLNWLYK
99	EGIDVLNWLYK
99	EGIDVLNWLYK
99	EGIDVLNWLYK
99	EGIDVLNWLYK
99	EGIDVLNWLYK
99	EGIDVLNWLYK
99	EGIDVLNWLYK
99	EGIDVLNWLYK
99	EGIDVLNWLYK
99	EGIDVLNWLYK
99	EGIDVLNWLYK
99	EGIDVLNWLYK
99	EGIDVLNWLYK
99	EGIDVLNWLYK
99	EGIDVLNWLYK
99	EGIDVLNWLYK
99	EGIDVLNWLYK
99	EGIDVLNWLYK
99	EGIDVLNWLYK
99	EGIDVLNWLYK
99	EGIDVLNWLYK
99	EGIDVLNWLYK
99	EGIDVLNWLYK
99	EGIDVLNWLYK
99	EGIDVLNWLYK
99	EGIDVLNWLYK
99	EGIDVLNWLYK
99	EGIDVLNWLYK
99	EGIDVLNWLYK
99	EGIDVLNWLYK
99	EGIDVLNWLYK
99	EGIDVLNWLYK
99	EGIDVLNWLYK
99	EGIDVLNWLYK
99	EGIDVLNWLYK
99	EGIDVLNWLYK
99	EGIDVLNWLYK
99	EGIDVLNWLYK
99	EGIDVLNWLYK
99	EGIDVLNWLYK
99	EGIDVLNWLYK
99	EGIDVLNWLYK
99	EGIDVLNWLYK
99	EGIDVLNWLYK
99	EGIDVLNWLYK
99	EGIDVLNWLYK
99	EGIDVLNWLYK
99	EGIDVLNWLYK
99	EGIDVLNWLYK
99	EGIDVLNWLYK
99	EGIDVLNWLYK
99	EGIDVLNWLYK
99	EGIDVLNWLYK
99	EGIDVLNWLYK
99	EGIDVLNWLYK
99	EGIDVLNWLYK
99	EGIDVLNWLYK
99	EGIDVLNWLYK
99	EGIDVLNWLYK
99	EGIDVLNWLYK
99	EGIDVLNWLYK
99	EGIDVLNWLYK
99	EGIDVLNWLYK
99	EGIDVLNWLYK
99	EGIDVLNWLYK
99	EGIDVLNWLYK
99	EGIDVLNWLYK
99	EGIDVLNWLYK
99	EGIDVLNWLYK
99	EGIDVLNWLYK
99	EGIDVLNWLYK
99	EGIDVLNWLYK
99	EGIDVLNWLYK
99	EGIDVLNWLYK
99	EGIDVLNWLYK
99	EGIDVLNWLYK
99	EGIDVLNWLYK
99	EGIDVLNWLYK
99	EGIDVLNWLYK
99	EGIDVLNWLYK
99	EGIDVLNWLYK
99	EGIDVLNWLYK
99	EGIDVLNWLYK
99	EGIDVLNWLYK
99	EGIDVLNWLYK
99	EGIDVLNWLYK
99	EGIDVLNWLYK
99	EGIDVLNWLYK
99	EGIDVLNWLYK
99	EGIDVLNWLYK
99	EGIDVLNWLYK
99	EGIDVLNWLYK
99	EGIDVLNWLYK
99	EGIDVLNWLYK
99	EGIDVLNWLYK
99	EGIDVLNWLYK
99	EGIDVLNWLYK
99	EGIDVLNWLYK
99	EGIDVLNWLYK
99	EGIDVLNWLYK
99	EGIDVLNWLYK
99	EGIDVLNWLYK
99	EGIDVLNWLYK
99	EGIDVLNWLYK
99	EGIDVLNWLYK
99	EGIDVLNWLYK
99	EGIDVLNWLYK
99	EGIDVLNWLYK
99	EGIDVLNWLYK
99	EGIDVLNWLYK
99	EGIDVLNWLYK
99	EGIDVLNWLYK
99	EGIDVLNWLYK
99	EGIDVLNWLYK
99	EGIDVLNWLYK
99	EGIDVLNWLYK
99	EGIDVLNWLYK
99	EGIDVLNWLYK
99	EGIDVLNWLYK
99	EGIDVLNWLYK
99	EGIDVLNWLYK
99	EGIDVLNWLYK
99	EGIDVLNWLYK
99	EGIDVLNWLYK
99	EGIDVLNWLYK
99	EGIDVLNWLYK
99	EGIDVLNWLYK
99	EGIDVLNWLYK
99	EGIDVLNWLYK
99	EGIDVLNWLYK
99	EGIDVLNWLYK
99	EGIDVLNWLYK
99	EGIDVLNWLYK
99	EGIDVLNWLYK
99	EGIDVLNWLYK
99	EGIDVLNWLYK
99	EGIDVLNWLYK
99	EGIDVLNWLYK
99	EGIDVLNWLYK
99	EGIDVLNWLYK
99	EGIDVLNWLYK
99	EGIDVLNWLYK
99	EGIDVLNWLYK
99	EGIDVLNWLYK
99	EGIDVLNWLYK
99	EGIDVLNWLYK
99	EGIDVLNWLYK
99	EGIDVLNWLYK
99	EGIDVLNWLYK
99	EGIDVLNWLYK
99	EGIDVLNWLYK
99	EGIDVLNWLYK
99	EGIDVLNWLYK
99	EGIDVLNWLYK
99	EGIDVLNWLYK
99	EGIDVLNWLYK
99	EGIDVLNWLYK
99	EGIDVLNWLYK
99	EGIDVLNWLYK
99	EGIDVLNWLYK
99	EGIDVLNWLYK
99	EGIDVLNWLYK
99	EGIDVLNWLYK
99	EGIDVLNWLYK
99	EGIDVLNWLYK
99	EGIDVLNWLYK
99	EGIDVLNWLYK
99	EGIDVLNWLYK
99	EGIDVLNWLYK
99	EGIDVLNWLYK
99	EGIDVLNWLYK
99	EGIDVLNWLYK
99	EGIDVLNWLYK
99	EGIDVLNWLYK
99	EGIDVLNWLYK
99	EGIDVLNWLYK
99	EGIDVLNWLYK
99	EGIDVLNWLYK
99	EGIDVLNWLYK
99	EGIDVLNWLYK
99	EGIDVLNWLYK
99	EGIDVLNWLYK
99	EGIDVLNWLYK
99	EGIDVLNWLYK
99	EGIDVLNWLYK
99	EGIDVLNWLYK
99	EGIDVLNWLYK
99	EGIDVLNWLYK
99	EGIDVLNWLYK
99	EGIDVLNWLYK
99	EGIDVLNWLYK
99	EGIDVLNWLYK
99	EGIDVLNWLYK
99	EGIDVLNWLYK
99	EGIDVLNWLYK
99	EGIDVLNWLYK
99	EGIDVLNWLYK
99	EGIDVLNWLYK
99	EGIDVLNWLYK
99	EGIDVLNWLYK
99	EGIDVLNWLYK
99	EGIDVLNWLYK
99	EGIDVLNWLYK
99	EGIDVLNWLYK
99	EGIDVLNWLYK
99	EGIDVLNWLYK
99	EGIDVLNWLYK
99	EGIDVLNWLYK
99	EGIDVLNWLYK
99	EGIDVLNWLYK
99	EGIDVLNWLYK
99	EGIDVLNWLYK
99	EGIDVLNWLYK
99	EGIDVLNWLYK
99	EGIDVLNWLYK
99	EGIDVLNWLYK
99	EGIDVLNWLYK
99	EGIDVLNWLYK
99	EGIDVLNWLYK
99	EGIDVLNWLYK
99	EGIDVLNWLYK
99	EGIDVLNWLYK
99	EGIDVLNWLYK
99	EGIDVLNWLYK
99	EGIDVLNWLYK
99	EGIDVLNWLYK
99	EGIDVLNWLYK
99	EGIDVLNWLYK
99	EGIDVLNWLYK
99	EGIDVLNWLYK
99	EGIDVLNWLYK
99	EGIDVLNWLYK
99	EGIDVLNWLYK
99	EGIDVLNWLYK
99	EGIDVLNWLYK
99	EGIDVLNWLYK
99	EGIDVLNWLYK
99	EGIDVLNWLYK
99	EGIDVLNWLYK
99	EGIDVLNWLYK
99	EGIDVLNWLYK
99	EGIDVLNWLYK
99	EGIDVLNWLYK
99	EGIDVLNWLYK
99	EGIDVLNWLYK
99	EGIDVLNWLYK
99	EGIDVLNWLYK
99	EGIDVLNWLYK
99	EGIDVLNWLYK
99	EGIDVLNWLYK
99	EGIDVLNWLYK
99	EGIDVLNWLYK
99	EGIDVLNWLYK
99	EGIDVLNWLYK
99	EGIDVLNWLYK
99	EGIDVLNWLYK
99	EGIDVLNWLYK
99	EGIDVLNWLYK
99	EGIDVLNWLYK
99	EGIDVLNWLYK
99	EGIDVLNWLYK
99	EGIDVLNWLYK
99	EGIDVLNWLYK
99	EGIDVLNWLYK
99	EGIDVLNWLYK
99	EGIDVLNWLYK
99	EGIDVLNWLYK
99	EGIDVLNWLYK
99	EGIDVLNWLYK
99	EGIDVLNWLYK
99	EGIDVLNWLYK
99	EGIDVLNWLYK
99	EGIDVLNWLYK
99	EGIDVLNWLYK
99	EGIDVLNWLYK
99	EGIDVLNWLYK
99	EGIDVLNWLYK
99	EGIDVLNWLYK
99	EGIDVLNWLYK
99	EGIDVLNWLYK
99	EGIDVLNWLYK
99	EGIDVLNWLYK
99	EGIDVLNWLYK
99	EGIDVLNWLYK
99	EGIDVLNWLYK
99	EGIDVLNWLYK
99	EGIDVLNWLYK
99	EGIDVLNWLYK
99	EGIDVLNWLYK
99	EGIDVLNWLYK
99	EGIDVLNWLYK
99	EGIDVLNWLYK
99	EGIDVLNWLYK
99	EGIDVLNWLYK
99	EGIDVLNWLYK
99	EGIDVLNWLYK
99	EGIDVLNWLYK
99	EGIDVLNWLYK
99	EGIDVLNWLYK
99	EGIDVLNWLYK
99	EGIDVLNWLYK
99	EGIDVLNWLYK
99	EGIDVLNWLYK
99	EGIDVLNWLYKNK
99	EGIDVLNWLYKNK
99	EGIDVLNWLYKNK
99	EGIDVLNWLYKNK
99	EGIDVLNWLYKNK
99	EGIDVLNWLYKNK
99	EGIDVLNWLYKNK
99	EGIDVLNWLYKNK
99	EGIDVLNWLYKNK
99	EGIDVLNWLYKNK
99	EGIDVLNWLYKNK
99	EGIDVLNWLYKNK
99	EGIDVLNWLYKNK
99	EGIDVLNWLYKNK
99	EGIDVLNWLYKNK
99	EGIDVLNWLYKNK
99	EKGSGLTGEELAEIR
99	EKGSGLTGEELAEIR
99	ELAEIRGRQVRNRTRLEPLAPAAPIYTTPGPSR
99	ELAEIRGRQVRNRTRLEPLAPAAPIYTTPGPSR
99	ELAEIRGRQVRNRTRLEPLAPAAPIYTTPGPSR
99	ELAEIRGRQVRNRTRLEPLAPAAPIYTTPGPSR
99	ELAEIRGRQVRNRTRLEPLAPAAPIYTTPGPSR
99	ELAEIRGRQVRNRTRLEPLAPAAPIYTTPGPSR
99	ELAEIRGRQVRNRTRLEPLAPAAPIYTTPGPSR
99	ELAEIRGRQVRNRTRLEPLAPAAPIYTTPGPSR
99	ELAEIRGRQVRNRTRLEPLAPAAPIYTTPGPSR
99	ELAEIRGRQVRNRTRLEPLAPAAPIYTTPGPSR
99	ELAEIRGRQVRNRTRLEPLAPAAPIYTTPGPSR
99	ELAEIRGRQVRNRTRLEPLAPAAPIYTTPGPSR
99	ELAEIRGRQVRNRTRLEPLAPAAPIYTTPGPSR
99	ELAEIRGRQVRNRTRLEPLAPAAPIYTTPGPSR
99	ELAEIRGRQVRNRTRLEPLAPAAPIYTTPGPSR
99	ELAEIRGRQVRNRTRLEPLAPAAPIYTTPGPSR
99	ELAEIRGRQVRNRTRLEPLAPAAPIYTTPGPSR
99	ELAEIRGRQVRNRTRLEPLAPAAPIYTTPGPSR
99	ELAEIRGRQVRNRTRLEPLAPAAPIYTTPGPSR
99	ELAEIRGRQVRNRTRLEPLAPAAPIYTTPGPSR
99	ELAEIRGRQVRNRTRLEPLAPAAPIYTTPGPSR
99	ELAEIRGRQVRNRTRLEPLAPAAPIYTTPGPSR
99	ELAEIRGRQVRNRTRLEPLAPAAPIYTTPGPSR
99	ELAEIRGRQVRNRTRLEPLAPAAPIYTTPGPSR
99	ELAEIRGRQVRNRTRLEPLAPAAPIYTTPGPSR
99	ELAEIRGRQVRNRTRLEPLAPAAPIYTTPGPSR
99	ELAEIRGRQVRNRTRLEPLAPAAPIYTTPGPSR
99	ELAEIRGRQVRNRTRLEPLAPAAPIYTTPGPSR
99	ELAEIRGRQVRNRTRLEPLAPAAPIYTTPGPSR
99	ELAEIRGRQVRNRTRLEPLAPAAPIYTTPGPSR
99	ELAEIRGRQVRNRTRLEPLAPAAPIYTTPGPSR
99	ELAEIRGRQVRNRTRLEPLAPAAPIYTTPGPSR
99	ELAEIRGRQVRNRTRLEPLAPAAPIYTTPGPSR
99	ELAEIRGRQVRNRTRLEPLAPAAPIYTTPGPSR
99	ELAEIRGRQVRNRTRLEPLAPAAPIYTTPGPSR
99	ELAEIRGRQVRNRTRLEPLAPAAPIYTTPGPSR
99	ELAEIRGRQVRNRTRLEPLAPAAPIYTTPGPSR
99	ELAEIRGRQVRNRTRLEPLAPAAPIYTTPGPSR
99	ELAEIRGRQVRNRTRLEPLAPAAPIYTTPGPSR
99	ELAEIRGRQVRNRTRLEPLAPAAPIYTTPGPSR
99	ELAEIRGRQVRNRTRLEPLAPAAPIYTTPGPSR
99	ELAEIRGRQVRNRTRLEPLAPAAPIYTTPGPSR
99	ELAEIRGRQVRNRTRLEPLAPAAPIYTTPGPSR
99	ELAEIRGRQVRNRTRLEPLAPAAPIYTTPGPSR
99	ELAEIRGRQVRNRTRLEPLAPAAPIYTTPGPSR
99	ELAEIRGRQVRNRTRLEPLAPAAPIYTTPGPSR
99	ELAEIRGRQVRNRTRLEPLAPAAPIYTTPGPSR
99	ELAEIRGRQVRNRTRLEPLAPAAPIYTTPGPSR
99	ELAEIRGRQVRNRTRLEPLAPAAPIYTTPGPSR
99	ELAEIRGRQVRNRTRLEPLAPAAPIYTTPGPSR
99	ELAEIRGRQVRNRTRLEPLAPAAPIYTTPGPSR
99	ELAEIRGRQVRNRTRLEPLAPAAPIYTTPGPSR
99	ELAEIRGRQVRNRTRLEPLAPAAPIYTTPGPSR
99	ELAEIRGRQVRNRTRLEPLAPAAPIYTTPGPSR
99	ELAEIRGRQVRNRTRLEPLAPAAPIYTTPGPSR
99	ELAEIRGRQVRNRTRLEPLAPAAPIYTTPGPSR
99	ELAEIRGRQVRNRTRLEPLAPAAPIYTTPGPSR
99	ELAEIRGRQVRNRTRLEPLAPAAPIYTTPGPSR
99	ELAEIRGRQVRNRTRLEPLAPAAPIYTTPGPSR
99	ELAEIRGRQVRNRTRLEPLAPAAPIYTTPGPSR
99	ELAEIRGRQVRNRTRLEPLAPAAPIYTTPGPSR
99	ELAEIRGRQVRNRTRLEPLAPAAPIYTTPGPSR
99	ELAEIRGRQVRNRTRLEPLAPAAPIYTTPGPSR
99	ELAEIRGRQVRNRTRLEPLAPAAPIYTTPGPSR
99	ELAEIRGRQVRNRTRLEPLAPAAPIYTTPGPSR
99	ELAEIRGRQVRNRTRLEPLAPAAPIYTTPGPSR
99	ELAEIRGRQVRNRTRLEPLAPAAPIYTTPGPSR
99	ELAEIRGRQVRNRTRLEPLAPAAPIYTTPGPSR
99	ELAEIRGRQVRNRTRLEPLAPAAPIYTTPGPSR
99	ELAEIRGRQVRNRTRLEPLAPAAPIYTTPGPSR
99	ELAEIRGRQVRNRTRLEPLAPAAPIYTTPGPSR
99	ELAEIRGRQVRNRTRLEPLAPAAPIYTTPGPSR
99	ELAEIRGRQVRNRTRLEPLAPAAPIYTTPGPSR
99	ELAEIRGRQVRNRTRLEPLAPAAPIYTTPGPSR
99	ELAEIRGRQVRNRTRLEPLAPAAPIYTTPGPSR
99	ELAEIRGRQVRNRTRLEPLAPAAPIYTTPGPSR
99	ELAEIRGRQVRNRTRLEPLAPAAPIYTTPGPSR
99	ELAEIRGRQVRNRTRLEPLAPAAPIYTTPGPSR
99	ELAEIRGRQVRNRTRLEPLAPAAPIYTTPGPSR
99	ELAEIRGRQVRNRTRLEPLAPAAPIYTTPGPSR
99	ELAEIRGRQVRNRTRLEPLAPAAPIYTTPGPSR
99	ELAEIRGRQVRNRTRLEPLAPAAPIYTTPGPSR
99	ELAEIRGRQVRNRTRLEPLAPAAPIYTTPGPSR
99	ELAEIRGRQVRNRTRLEPLAPAAPIYTTPGPSR
99	ELAEIRGRQVRNRTRLEPLAPAAPIYTTPGPSR
99	ELAEIRGRQVRNRTRLEPLAPAAPIYTTPGPSR
99	ELAEIRGRQVRNRTRLEPLAPAAPIYTTPGPSR
99	ELAEIRGRQVRNRTRLEPLAPAAPIYTTPGPSR
99	ELAEIRGRQVRNRTRLEPLAPAAPIYTTPGPSR
99	ELAEIRGRQVRNRTRLEPLAPAAPIYTTPGPSR
99	ELAEIRGRQVRNRTRLEPLAPAAPIYTTPGPSR
99	ELAEIRGRQVRNRTRLEPLAPAAPIYTTPGPSR
99	ELAEIRGRQVRNRTRLEPLAPAAPIYTTPGPSR
99	ELAEIRGRQVRNRTRLEPLAPAAPIYTTPGPSR
99	ELAEIRGRQVRNRTRLEPLAPAAPIYTTPGPSR
99	ELAEIRGRQVRNRTRLEPLAPAAPIYTTPGPSR
99	ELAEIRGRQVRNRTRLEPLAPAAPIYTTPGPSR
99	ELAEIRGRQVRNRTRLEPLAPAAPIYTTPGPSR
99	ELAEIRGRQVRNRTRLEPLAPAAPIYTTPGPSR
99	ELPPPVIDAMQVK
99	ELPPPVIDAMQVK
99	ELPPPVIDAMQVK
99	ELPPPVIDAMQVK
99	ELPPPVIDAMQVK
99	ELPPPVIDAMQVK
99	ELPPPVIDAMQVK
99	ELPPPVIDAMQVK
99	ELPPPVIDAMQVK
99	ELPPPVIDAMQVK
99	ELPPPVIDAMQVK
99	ETFRDLYLLDSEVIAR
99	ETFRDLYLLDSEVIAR
99	ETFRDLYLLDSEVIAR
99	EVWDEATAVLSESD
99	EVWDEATAVLSESD
99	EVWDEATAVLSESD
99	EVWDEATAVLSESD
99	EVWDEATAVLSESD
99	EVWDEATAVLSESD
99	EVWDEATAVLSESD
99	EVWDEATAVLSESD
99	EVWDEATAVLSESD
99	EVWDEATAVLSESD
99	EVWDEATAVLSESD
99	EVWDEATAVLSESD
99	EVWDEATAVLSESD
99	EVWDEATAVLSESDPVFR
99	EVWDEATAVLSESDPVFR
99	EVWDEATAVLSESDPVFR
99	EVWDEATAVLSESDPVFR
99	EVWDEATAVLSESDPVFR
99	EVWDEATAVLSESDPVFR
99	EVWDEATAVLSESDPVFR
99	EVWDEATAVLSESDPVFR
99	EVWDEATAVLSESDPVFR
99	EVWDEATAVLSESDPVFR
99	EVWDEATAVLSESDPVFR
99	EVWDEATAVLSESDPVFR
99	EVWDEATAVLSESDPVFR
99	EVWDEATAVLSESDPVFR
99	EVWDEATAVLSESDPVFR
99	EVWDEATAVLSESDPVFR
99	EVWDEATAVLSESDPVFR
99	EVWDEATAVLSESDPVFR
99	EVWDEATAVLSESDPVFR
99	EVWDEATAVLSESDPVFR
99	EVWDEATAVLSESDPVFR
99	EVWDEATAVLSESDPVFR
99	EVWDEATAVLSESDPVFR
99	EVWDEATAVLSESDPVFR
99	EVWDEATAVLSESDPVFR
99	EVWDEATAVLSESDPVFR
99	EVWDEATAVLSESDPVFR
99	EVWDEATAVLSESDPVFR
99	EVWDEATAVLSESDPVFR
99	EVWDEATAVLSESDPVFR
99	EVWDEATAVLSESDPVFR
99	EVWDEATAVLSESDPVFR
99	EVWDEATAVLSESDPVFR
99	EVWDEATAVLSESDPVFR
99	EVWDEATAVLSESDPVFR
99	EVWDEATAVLSESDPVFR
99	EVWDEATAVLSESDPVFR
99	EVWDEATAVLSESDPVFR
99	EVWDEATAVLSESDPVFR
99	EVWDEATAVLSESDPVFR
99	EVWDEATAVLSESDPVFR
99	EVWDEATAVLSESDPVFR
99	EVWDEATAVLSESDPVFR
99	EVWDEATAVLSESDPVFR
99	EVWDEATAVLSESDPVFR
99	EVWDEATAVLSESDPVFR
99	EVWDEATAVLSESDPVFR
99	EVWDEATAVLSESDPVFR
99	EVWDEATAVLSESDPVFR
99	EVWDEATAVLSESDPVFR
99	EVWDEATAVLSESDPVFR
99	EVWDEATAVLSESDPVFR
99	EVWDEATAVLSESDPVFR
99	EVWDEATAVLSESDPVFR
99	EVWDEATAVLSESDPVFR
99	EVWDEATAVLSESDPVFR
99	EVWDEATAVLSESDPVFR
99	EVWDEATAVLSESDPVFR
99	EVWDEATAVLSESDPVFR
99	EVWDEATAVLSESDPVFR
99	EVWDEATAVLSESDPVFR
99	EVWDEATAVLSESDPVFR
99	EVWDEATAVLSESDPVFR
99	EVWDEATAVLSESDPVFR
99	EVWDEATAVLSESDPVFR
99	EVWDEATAVLSESDPVFR
99	EVWDEATAVLSESDPVFR
99	EVWDEATAVLSESDPVFR
99	EVWDEATAVLSESDPVFR
99	EVWDEATAVLSESDPVFR
99	EVWDEATAVLSESDPVFR
99	EVWDEATAVLSESDPVFR
99	EVWDEATAVLSESDPVFR
99	EVWDEATAVLSESDPVFR
99	EVWDEATAVLSESDPVFR
99	EVWDEATAVLSESDPVFR
99	EVWDEATAVLSESDPVFR
99	EVWDEATAVLSESDPVFR
99	EVWDEATAVLSESDPVFR
99	EVWDEATAVLSESDPVFR
99	EVWDEATAVLSESDPVFR
99	EVWDEATAVLSESDPVFR
99	EVWDEATAVLSESDPVFR
99	EVWDEATAVLSESDPVFR
99	EVWDEATAVLSESDPVFR
99	EVWDEATAVLSESDPVFR
99	EVWDEATAVLSESDPVFR
99	EVWDEATAVLSESDPVFR
99	EVWDEATAVLSESDPVFR
99	EVWDEATAVLSESDPVFR
99	EVWDEATAVLSESDPVFR
99	EVWDEATAVLSESDPVFR
99	EVWDEATAVLSESDPVFR
99	EVWDEATAVLSESDPVFR
99	EVWDEATAVLSESDPVFR
99	EVWDEATAVLSESDPVFR
99	EVWDEATAVLSESDPVFR
99	EVWDEATAVLSESDPVFR
99	EVWDEATAVLSESDPVFR
99	EVWDEATAVLSESDPVFR
99	EVWDEATAVLSESDPVFR
99	EVWDEATAVLSESDPVFR
99	EVWDEATAVLSESDPVFR
99	EVWDEATAVLSESDPVFR
99	EVWDEATAVLSESDPVFR
99	EVWDEATAVLSESDPVFR
99	EVWDEATAVLSESDPVFR
99	EVWDEATAVLSESDPVFR
99	EVWDEATAVLSESDPVFR
99	EVWDEATAVLSESDPVFR
99	EVWDEATAVLSESDPVFR
99	EVWDEATAVLSESDPVFR
99	EVWDEATAVLSESDPVFR
99	EVWDEATAVLSESDPVFR
99	EVWDEATAVLSESDPVFR
99	EVWDEATAVLSESDPVFR
99	EVWDEATAVLSESDPVFR
99	EVWDEATAVLSESDPVFR
99	EVWDEATAVLSESDPVFR
99	EVWDEATAVLSESDPVFR
99	EVWDEATAVLSESDPVFR
99	EVWDEATAVLSESDPVFR
99	EVWDEATAVLSESDPVFR
99	EVWDEATAVLSESDPVFR
99	EVWDEATAVLSESDPVFR
99	EVWDEATAVLSESDPVFR
99	EVWDEATAVLSESDPVFR
99	EVWDEATAVLSESDPVFR
99	EVWDEATAVLSESDPVFR
99	EVWDEATAVLSESDPVFR
99	EVWDEATAVLSESDPVFR
99	EVWDEATAVLSESDPVFR
99	EVWDEATAVLSESDPVFR
99	EVWDEATAVLSESDPVFR
99	EVWDEATAVLSESDPVFR
99	EVWDEATAVLSESDPVFR
99	EVWDEATAVLSESDPVFR
99	EVWDEATAVLSESDPVFR
99	EVWDEATAVLSESDPVFR
99	EVWDEATAVLSESDPVFR
99	EVWDEATAVLSESDPVFR
99	EVWDEATAVLSESDPVFR
99	EVWDEATAVLSESDPVFR
99	EVWDEATAVLSESDPVFR
99	EVWDEATAVLSESDPVFR
99	EVWDEATAVLSESDPVFR
99	EVWDEATAVLSESDPVFR
99	EVWDEATAVLSESDPVFR
99	EVWDEATAVLSESDPVFR
99	EVWDEATAVLSESDPVFR
99	EVWDEATAVLSESDPVFR
99	EVWDEATAVLSESDPVFR
99	EVWDEATAVLSESDPVFR
99	EVWDEATAVLSESDPVFR
99	EVWDEATAVLSESDPVFR
99	EVWDEATAVLSESDPVFR
99	EVWDEATAVLSESDPVFR
99	EVWDEATAVLSESDPVFR
99	EVWDEATAVLSESDPVFR
99	EVWDEATAVLSESDPVFR
99	EVWDEATAVLSESDPVFR
99	EVWDEATAVLSESDPVFR
99	EVWDEATAVLSESDPVFR
99	EVWDEATAVLSESDPVFR
99	EVWDEATAVLSESDPVFR
99	EVWDEATAVLSESDPVFR
99	EVWDEATAVLSESDPVFR
99	EVWDEATAVLSESDPVFR
99	EVWDEATAVLSESDPVFR
99	EVWDEATAVLSESDPVFR
99	EVWDEATAVLSESDPVFR
99	EVWDEATAVLSESDPVFR
99	EVWDEATAVLSESDPVFR
99	EVWDEATAVLSESDPVFR
99	EVWDEATAVLSESDPVFR
99	EVWDEATAVLSESDPVFR
99	EVWDEATAVLSESDPVFR
99	EVWDEATAVLSESDPVFR
99	EVWDEATAVLSESDPVFR
99	EVWDEATAVLSESDPVFR
99	EVWDEATAVLSESDPVFR
99	EVWDEATAVLSESDPVFR
99	EVWDEATAVLSESDPVFR
99	EVWDEATAVLSESDPVFR
99	EVWDEATAVLSESDPVFR
99	EVWDEATAVLSESDPVFR
99	EVWDEATAVLSESDPVFR
99	EVWDEATAVLSESDPVFR
99	EVWDEATAVLSESDPVFR
99	EVWDEATAVLSESDPVFR
99	EVWDEATAVLSESDPVFR
99	EVWDEATAVLSESDPVFR
99	EVWDEATAVLSESDPVFR
99	EVWDEATAVLSESDPVFR
99	EVWDEATAVLSESDPVFR
99	EVWDEATAVLSESDPVFR
99	EVWDEATAVLSESDPVFR
99	EVWDEATAVLSESDPVFR
99	EVWDEATAVLSESDPVFR
99	EVWDEATAVLSESDPVFR
99	EVWDEATAVLSESDPVFR
99	EVWDEATAVLSESDPVFR
99	EVWDEATAVLSESDPVFR
99	EVWDEATAVLSESDPVFR
99	EVWDEATAVLSESDPVFR
99	EVWDEATAVLSESDPVFR
99	EVWDEATAVLSESDPVFR
99	EVWDEATAVLSESDPVFR
99	EVWDEATAVLSESDPVFR
99	EVWDEATAVLSESDPVFR
99	EVWDEATAVLSESDPVFR
99	EVWDEATAVLSESDPVFR
99	EVWDEATAVLSESDPVFR
99	EVWDEATAVLSESDPVFR
99	EVWDEATAVLSESDPVFR
99	EVWDEATAVLSESDPVFR
99	EVWDEATAVLSESDPVFR
99	EVWDEATAVLSESDPVFR
99	EVWDEATAVLSESDPVFR
99	EVWDEATAVLSESDPVFR
99	EVWDEATAVLSESDPVFR
99	EVWDEATAVLSESDPVFR
99	EVWDEATAVLSESDPVFR
99	EVWDEATAVLSESDPVFR
99	EVWDEATAVLSESDPVFR
99	EVWDEATAVLSESDPVFR
99	EVWDEATAVLSESDPVFR
99	EVWDEATAVLSESDPVFR
99	EVWDEATAVLSESDPVFR
99	EVWDEATAVLSESDPVFR
99	EVWDEATAVLSESDPVFR
99	EVWDEATAVLSESDPVFR
99	EVWDEATAVLSESDPVFR
99	EVWDEATAVLSESDPVFR
99	EVWDEATAVLSESDPVFR
99	EVWDEATAVLSESDPVFR
99	EVWDEATAVLSESDPVFR
99	EVWDEATAVLSESDPVFR
99	EVWDEATAVLSESDPVFR
99	EVWDEATAVLSESDPVFR
99	EVWDEATAVLSESDPVFR
99	EVWDEATAVLSESDPVFR
99	EVWDEATAVLSESDPVFR
99	EVWDEATAVLSESDPVFR
99	EVWDEATAVLSESDPVFR
99	EVWDEATAVLSESDPVFR
99	EVWDEATAVLSESDPVFR
99	EVWDEATAVLSESDPVFR
99	EVWDEATAVLSESDPVFR
99	EVWDEATAVLSESDPVFR
99	EVWDEATAVLSESDPVFR
99	EVWDEATAVLSESDPVFR
99	EVWDEATAVLSESDPVFR
99	EVWDEATAVLSESDPVFR
99	EVWDEATAVLSESDPVFR
99	EVWDEATAVLSESDPVFR
99	EVWDEATAVLSESDPVFR
99	EVWDEATAVLSESDPVFR
99	EVWDEATAVLSESDPVFR
99	EVWDEATAVLSESDPVFR
99	EVWDEATAVLSESDPVFR
99	EVWDEATAVLSESDPVFR
99	EVWDEATAVLSESDPVFR
99	EVWDEATAVLSESDPVFR
99	EVWDEATAVLSESDPVFR
99	EVWDEATAVLSESDPVFR
99	EVWDEATAVLSESDPVFR
99	EVWDEATAVLSESDPVFR
99	EVWDEATAVLSESDPVFR
99	EVWDEATAVLSESDPVFR
99	EVWDEATAVLSESDPVFR
99	EVWDEATAVLSESDPVFR
99	EVWDEATAVLSESDPVFR
99	EVWDEATAVLSESDPVFR
99	EVWDEATAVLSESDPVFR
99	EVWDEATAVLSESDPVFR
99	EVWDEATAVLSESDPVFR
99	EVWDEATAVLSESDPVFR
99	EVWDEATAVLSESDPVFR
99	EVWDEATAVLSESDPVFR
99	EVWDEATAVLSESDPVFR
99	EVWDEATAVLSESDPVFR
99	EVWDEATAVLSESDPVFR
99	EVWDEATAVLSESDPVFR
99	EVWDEATAVLSESDPVFR
99	EVWDEATAVLSESDPVFR
99	EVWDEATAVLSESDPVFR
99	EVWDEATAVLSESDPVFR
99	EVWDEATAVLSESDPVFR
99	EVWDEATAVLSESDPVFR
99	EVWDEATAVLSESDPVFR
99	EVWDEATAVLSESDPVFR
99	EVWDEATAVLSESDPVFR
99	EVWDEATAVLSESDPVFR
99	EVWDEATAVLSESDPVFR
99	EVWDEATAVLSESDPVFR
99	EVWDEATAVLSESDPVFR
99	EVWDEATAVLSESDPVFR
99	EVWDEATAVLSESDPVFR
99	EVWDEATAVLSESDPVFR
99	EVWDEATAVLSESDPVFR
99	EVWDEATAVLSESDPVFR
99	EVWDEATAVLSESDPVFR
99	EVWDEATAVLSESDPVFR
99	EVWDEATAVLSESDPVFR
99	EVWDEATAVLSESDPVFR
99	EVWDEATAVLSESDPVFR
99	EVWDEATAVLSESDPVFR
99	EVWDEATAVLSESDPVFR
99	EVWDEATAVLSESDPVFR
99	EVWDEATAVLSESDPVFR
99	EVWDEATAVLSESDPVFR
99	EVWDEATAVLSESDPVFR
99	EVWDEATAVLSESDPVFR
99	EVWDEATAVLSESDPVFR
99	EVWDEATAVLSESDPVFR
99	EVWDEATAVLSESDPVFR
99	EVWDEATAVLSESDPVFR
99	EVWDEATAVLSESDPVFR
99	EVWDEATAVLSESDPVFR
99	EVWDEATAVLSESDPVFR
99	EVWDEATAVLSESDPVFR
99	EVWDEATAVLSESDPVFR
99	EVWDEATAVLSESDPVFR
99	EVWDEATAVLSESDPVFR
99	EVWDEATAVLSESDPVFR
99	EVWDEATAVLSESDPVFR
99	EVWDEATAVLSESDPVFR
99	EVWDEATAVLSESDPVFR
99	EVWDEATAVLSESDPVFR
99	EVWDEATAVLSESDPVFR
99	EVWDEATAVLSESDPVFR
99	EVWDEATAVLSESDPVFR
99	EVWDEATAVLSESDPVFR
99	EVWDEATAVLSESDPVFR
99	EVWDEATAVLSESDPVFR
99	EVWDEATAVLSESDPVFR
99	EVWDEATAVLSESDPVFR
99	EVWDEATAVLSESDPVFR
99	EVWDEATAVLSESDPVFR
99	EVWDEATAVLSESDPVFR
99	EVWDEATAVLSESDPVFR
99	EVWDEATAVLSESDPVFR
99	EVWDEATAVLSESDPVFR
99	EVWDEATAVLSESDPVFR
99	EVWDEATAVLSESDPVFR
99	EVWDEATAVLSESDPVFR
99	EVWDEATAVLSESDPVFR
99	EVWDEATAVLSESDPVFR
99	EVWDEATAVLSESDPVFR
99	EVWDEATAVLSESDPVFR
99	EVWDEATAVLSESDPVFR
99	EVWDEATAVLSESDPVFR
99	EVWDEATAVLSESDPVFR
99	EVWDEATAVLSESDPVFR
99	EVWDEATAVLSESDPVFR
99	EVWDEATAVLSESDPVFR
99	EVWDEATAVLSESDPVFR
99	EVWDEATAVLSESDPVFR
99	EVWDEATAVLSESDPVFR
99	EVWDEATAVLSESDPVFR
99	EVWDEATAVLSESDPVFR
99	EVWDEATAVLSESDPVFR
99	EVWDEATAVLSESDPVFR
99	EVWDEATAVLSESDPVFR
99	EVWDEATAVLSESDPVFR
99	EVWDEATAVLSESDPVFR
99	EVWDEATAVLSESDPVFR
99	EVWDEATAVLSESDPVFR
99	EVWDEATAVLSESDPVFR
99	EVWDEATAVLSESDPVFR
99	EVWDEATAVLSESDPVFR
99	EVWDEATAVLSESDPVFR
99	EVWDEATAVLSESDPVFR
99	EVWDEATAVLSESDPVFR
99	EVWDEATAVLSESDPVFR
99	EVWDEATAVLSESDPVFR
99	EVWDEATAVLSESDPVFR
99	EVWDEATAVLSESDPVFR
99	EVWDEATAVLSESDPVFR
99	EVWDEATAVLSESDPVFR
99	EVWDEATAVLSESDPVFR
99	EVWDEATAVLSESDPVFR
99	EVWDEATAVLSESDPVFR
99	EVWDEATAVLSESDPVFR
99	EVWDEATAVLSESDPVFR
99	EVWDEATAVLSESDPVFR
99	EVWDEATAVLSESDPVFR
99	EVWDEATAVLSESDPVFR
99	EVWDEATAVLSESDPVFR
99	EVWDEATAVLSESDPVFR
99	EVWDEATAVLSESDPVFR
99	EVWDEATAVLSESDPVFR
99	EVWDEATAVLSESDPVFR
99	EVWDEATAVLSESDPVFR
99	EVWDEATAVLSESDPVFR
99	EVWDEATAVLSESDPVFR
99	EVWDEATAVLSESDPVFR
99	EVWDEATAVLSESDPVFR
99	EVWDEATAVLSESDPVFR
99	EVWDEATAVLSESDPVFR
99	EVWDEATAVLSESDPVFR
99	EVWDEATAVLSESDPVFR
99	EVWDEATAVLSESDPVFR
99	EVWDEATAVLSESDPVFR
99	EVWDEATAVLSESDPVFR
99	EVWDEATAVLSESDPVFR
99	EVWDEATAVLSESDPVFR
99	EVWDEATAVLSESDPVFR
99	EVWDEATAVLSESDPVFR
99	EVWDEATAVLSESDPVFR
99	EVWDEATAVLSESDPVFR
99	EVWDEATAVLSESDPVFR
99	EVWDEATAVLSESDPVFR
99	EVWDEATAVLSESDPVFR
99	EYLASIGLQMIESTETASYAMR
99	EYLASIGLQMIESTETASYAMR
99	EYLASIGLQMIESTETASYAMR
[truncated: 3,252 more rows]

## Sheet: ABV70
Conf	Sequence	Sequence	no. peptides	Protein
99	AQETSPGRYGNK	AQETSPGRYGNK	1	x
99	DLYLLDSEVIAR	DLYLLDSEVIAR	15	pVP2
99	DLYLLDSEVIAR	DQFGIR	4	pVP2
99	DLYLLDSEVIAR	DTPNINLDEEILK	4	VP4
99	DLYLLDSEVIAR	EHTDKPETTTYNISSPA	2	pVP2
99	DLYLLDSEVIAR	FNDPTPF	4	pVP2
99	DLYLLDSEVIAR	FNDPTPFSL	1	pVP2
99	DLYLLDSEVIAR	FNDPTPFSLASGA	6	pVP2
99	DLYLLDSEVIAR	FNDPTPFSLASGAS	3	pVP2
99	DLYLLDSEVIAR	FNDPTPFSLASGASA	3	pVP2
99	DLYLLDSEVIAR	GMLINTIGLAK	4	pVP2
99	DLYLLDSEVIAR	GSGLTGEELAEIR	8	VP3
99	DLYLLDSEVIAR	GTAAAFPLSR	5	pVP2
99	DLYLLDSEVIAR	GVAITGNVVR	5	VP4
99	DLYLLDSEVIAR	IAEVKDGLADI	1	x
99	DLYLLDSEVIAR	ILQNKDQFGIR	30	pVP2
99	DQFGIR	ILSLNNNITDK	2	pVP2
99	DQFGIR	LIPAVGPR	1	pVP2
99	DQFGIR	LISQIITTK	32	pVP2
99	DQFGIR	LLDSEVIAR	2	pVP2
99	DTPNINLDEEILK	LNPEEAAAAR	7	VP3
99	DTPNINLDEEILK	LTANPTAADAQR	3	VP3
99	DTPNINLDEEILK	LVTTMGEYIR	7	VP3
99	DTPNINLDEEILK	MLATNTELV	3	VP3
99	EHTDKPETTTYNISSPA	MVGAWQYWPVDIALR	1	VP1
99	EHTDKPETTTYNISSPA	NILSLNNNITDK	3	pVP2
99	FNDPTPF	NLYQNYNYGR	3	pVP2
99	FNDPTPF	NNILSLNNNITDK	3	pVP2
99	FNDPTPF	PIPDDIMK	34	pVP2
99	FNDPTPF	PLGANNPGANQPIAL	1	pVP2
99	FNDPTPFSL	SSTLPAGVYAL	4	pVP2
99	FNDPTPFSLASGA	SVYSLPDYNR	69	pVP2
99	FNDPTPFSLASGA	TTNTTVSTINIDSTTPM	3	pVP2
99	FNDPTPFSLASGA	TTVSTINIDSTTPM	3	pVP2
99	FNDPTPFSLASGA	VGNVLVGDGVATL	9	pVP2
99	FNDPTPFSLASGA	VGNVLVGDGVATLSLPQ	3	pVP2
99	FNDPTPFSLASGA	VTAQNLYQNYNYGR	4	pVP2
99	FNDPTPFSLASGAS
99	FNDPTPFSLASGAS
99	FNDPTPFSLASGAS
99	FNDPTPFSLASGASA
99	FNDPTPFSLASGASA
99	FNDPTPFSLASGASA
99	GMLINTIGLAK
99	GMLINTIGLAK
99	GMLINTIGLAK
99	GMLINTIGLAK
99	GSGLTGEELAEIR
99	GSGLTGEELAEIR
99	GSGLTGEELAEIR
99	GSGLTGEELAEIR
99	GSGLTGEELAEIR
99	GSGLTGEELAEIR
99	GSGLTGEELAEIR
99	GSGLTGEELAEIR
99	GTAAAFPLSR
99	GTAAAFPLSR
99	GTAAAFPLSR
99	GTAAAFPLSR
99	GTAAAFPLSR
99	GVAITGNVVR
99	GVAITGNVVR
99	GVAITGNVVR
99	GVAITGNVVR
99	GVAITGNVVR
99	IAEVKDGLADI
99	ILQNKDQFGIR
99	ILQNKDQFGIR
99	ILQNKDQFGIR
99	ILQNKDQFGIR
99	ILQNKDQFGIR
99	ILQNKDQFGIR
99	ILQNKDQFGIR
99	ILQNKDQFGIR
99	ILQNKDQFGIR
99	ILQNKDQFGIR
99	ILQNKDQFGIR
99	ILQNKDQFGIR
99	ILQNKDQFGIR
99	ILQNKDQFGIR
99	ILQNKDQFGIR
99	ILQNKDQFGIR
99	ILQNKDQFGIR
99	ILQNKDQFGIR
99	ILQNKDQFGIR
99	ILQNKDQFGIR
99	ILQNKDQFGIR
99	ILQNKDQFGIR
99	ILQNKDQFGIR
99	ILQNKDQFGIR
99	ILQNKDQFGIR
99	ILQNKDQFGIR
99	ILQNKDQFGIR
99	ILQNKDQFGIR
99	ILQNKDQFGIR
99	ILQNKDQFGIR
99	ILSLNNNITDK
99	ILSLNNNITDK
99	LIPAVGPR
99	LISQIITTK
99	LISQIITTK
99	LISQIITTK
99	LISQIITTK
99	LISQIITTK
99	LISQIITTK
99	LISQIITTK
99	LISQIITTK
99	LISQIITTK
99	LISQIITTK
99	LISQIITTK
99	LISQIITTK
99	LISQIITTK
99	LISQIITTK
99	LISQIITTK
99	LISQIITTK
99	LISQIITTK
99	LISQIITTK
99	LISQIITTK
99	LISQIITTK
99	LISQIITTK
99	LISQIITTK
99	LISQIITTK
99	LISQIITTK
99	LISQIITTK
99	LISQIITTK
99	LISQIITTK
99	LISQIITTK
99	LISQIITTK
99	LISQIITTK
99	LISQIITTK
99	LISQIITTK
99	LLDSEVIAR
99	LLDSEVIAR
99	LNPEEAAAAR
99	LNPEEAAAAR
99	LNPEEAAAAR
99	LNPEEAAAAR
99	LNPEEAAAAR
99	LNPEEAAAAR
99	LNPEEAAAAR
99	LTANPTAADAQR
99	LTANPTAADAQR
99	LTANPTAADAQR
99	LVTTMGEYIR
99	LVTTMGEYIR
99	LVTTMGEYIR
99	LVTTMGEYIR
99	LVTTMGEYIR
99	LVTTMGEYIR
99	LVTTMGEYIR
99	MLATNTELV
99	MLATNTELV
99	MLATNTELV
99	MVGAWQYWPVDIALR
99	NILSLNNNITDK
99	NILSLNNNITDK
99	NILSLNNNITDK
99	NLYQNYNYGR
99	NLYQNYNYGR
99	NLYQNYNYGR
99	NNILSLNNNITDK
99	NNILSLNNNITDK
99	NNILSLNNNITDK
99	PIPDDIMK
99	PIPDDIMK
99	PIPDDIMK
99	PIPDDIMK
99	PIPDDIMK
99	PIPDDIMK
99	PIPDDIMK
99	PIPDDIMK
99	PIPDDIMK
99	PIPDDIMK
99	PIPDDIMK
99	PIPDDIMK
99	PIPDDIMK
99	PIPDDIMK
99	PIPDDIMK
99	PIPDDIMK
99	PIPDDIMK
99	PIPDDIMK
99	PIPDDIMK
99	PIPDDIMK
99	PIPDDIMK
99	PIPDDIMK
99	PIPDDIMK
99	PIPDDIMK
99	PIPDDIMK
99	PIPDDIMK
99	PIPDDIMK
99	PIPDDIMK
99	PIPDDIMK
99	PIPDDIMK
99	PIPDDIMK
99	PIPDDIMK
99	PIPDDIMK
99	PIPDDIMK
99	PLGANNPGANQPIAL
99	SSTLPAGVYAL
99	SSTLPAGVYAL
99	SSTLPAGVYAL
99	SSTLPAGVYAL
99	SVYSLPDYNR
99	SVYSLPDYNR
99	SVYSLPDYNR
99	SVYSLPDYNR
99	SVYSLPDYNR
99	SVYSLPDYNR
99	SVYSLPDYNR
99	SVYSLPDYNR
99	SVYSLPDYNR
99	SVYSLPDYNR
99	SVYSLPDYNR
99	SVYSLPDYNR
99	SVYSLPDYNR
99	SVYSLPDYNR
99	SVYSLPDYNR
99	SVYSLPDYNR
99	SVYSLPDYNR
99	SVYSLPDYNR
99	SVYSLPDYNR
99	SVYSLPDYNR
99	SVYSLPDYNR
99	SVYSLPDYNR
99	SVYSLPDYNR
99	SVYSLPDYNR
99	SVYSLPDYNR
99	SVYSLPDYNR
99	SVYSLPDYNR
99	SVYSLPDYNR
99	SVYSLPDYNR
99	SVYSLPDYNR
99	SVYSLPDYNR
99	SVYSLPDYNR
99	SVYSLPDYNR
99	SVYSLPDYNR
99	SVYSLPDYNR
99	SVYSLPDYNR
99	SVYSLPDYNR
99	SVYSLPDYNR
99	SVYSLPDYNR
99	SVYSLPDYNR
99	SVYSLPDYNR
99	SVYSLPDYNR
99	SVYSLPDYNR
99	SVYSLPDYNR
99	SVYSLPDYNR
99	SVYSLPDYNR
99	SVYSLPDYNR
99	SVYSLPDYNR
99	SVYSLPDYNR
99	SVYSLPDYNR
99	SVYSLPDYNR
99	SVYSLPDYNR
99	SVYSLPDYNR
99	SVYSLPDYNR
99	SVYSLPDYNR
99	SVYSLPDYNR
99	SVYSLPDYNR
99	SVYSLPDYNR
99	SVYSLPDYNR
99	SVYSLPDYNR
99	SVYSLPDYNR
99	SVYSLPDYNR
99	SVYSLPDYNR
99	SVYSLPDYNR
99	SVYSLPDYNR
99	SVYSLPDYNR
99	SVYSLPDYNR
99	SVYSLPDYNR
99	SVYSLPDYNR
99	TTNTTVSTINIDSTTPM
99	TTNTTVSTINIDSTTPM
99	TTNTTVSTINIDSTTPM
99	TTVSTINIDSTTPM
99	TTVSTINIDSTTPM
99	TTVSTINIDSTTPM
99	VGNVLVGDGVATL
99	VGNVLVGDGVATL
99	VGNVLVGDGVATL
99	VGNVLVGDGVATL
99	VGNVLVGDGVATL
99	VGNVLVGDGVATL
99	VGNVLVGDGVATL
99	VGNVLVGDGVATL
99	VGNVLVGDGVATL
99	VGNVLVGDGVATLSLPQ
99	VGNVLVGDGVATLSLPQ
99	VGNVLVGDGVATLSLPQ
99	VTAQNLYQNYNYGR
99	VTAQNLYQNYNYGR
99	VTAQNLYQNYNYGR
99	VTAQNLYQNYNYGR

## Sheet: ABV100
Conf	Sequence	Sequence	no. peptides	Protein
51.76	PIYTTPGPSR	PIYTTPGPSR	1	Vp3
52.06	KADNTDYIIQNCYAL	KADNTDYIIQNCYAL	1	vp1
53.64	DRNIPLYK	DRNIPLYK	5	vp1
53.64	FSELELKDQNNLR	FSELELKDQNNLR	69	vp1
53.64	FWKPVESTELSNRPTMR	FWKPVESTELSNRPTMR	37	vp1
53.64	FWKPVESTELSNRPTMR	KPVESTELSNRPTMR	5	vp1
53.64	KPVESTELSNRPTMR	NRYTYNTPKP	2	vp1
53.64	NRYTYNTPKP	PVDIALR	3	vp1
53.64	PVDIALR	SVYSLPDYNR	113	pvp2
53.64	SVYSLPDYNR	SVYSLPDYNRAK	12	pvp2
53.64	SVYSLPDYNRAK	TEYGHYDPAEFDYVK	16	pvp2
53.64	TEYGHYDPAEFDYVK	VWSGNLNR	1	vp1
53.64	TEYGHYDPAEFDYVK	AVLEGSGDGEKVEDSIPK	48	vp1
55.5	VWSGNLNR	FSELELKDQNNLRK	40	vp1
57.34	AVLEGSGDGEKVEDSIPK	IRGDSSAGLPYVGK	44	vp1
57.34	AVLEGSGDGEKVEDSIPK	KADNTDYIIQNCYALAR	12	vp1
57.34	AVLEGSGDGEKVEDSIPK	PKIRGDSSAGLPYVGK	3	vp1
57.34	AVLEGSGDGEKVEDSIPK	PVESTELSNRPTMR	4	vp1
57.34	AVLEGSGDGEKVEDSIPK	VSLFDHR	6	vp1
57.34	FSELELKDQNNLR	VKTEYGHYDPAEFDYVK	1	pvp2
57.34	FSELELKDQNNLR	VKTEYGHYDPAEFDYVKR	3	pvp2
57.34	FSELELKDQNNLR	TEYGHYDPAEFDYVKR	41	pvp2
57.34	FSELELKDQNNLRK	SLFDHR	1	vp1
57.34	FSELELKDQNNLRK	NIPLYKAR	4	vp1
57.34	FWKPVESTELSNRPTMR	TPKPTVSGVISK	5	vp1
57.34	FWKPVESTELSNRPTMR	LQNKDQFGIR	5	pvp2
57.34	FWKPVESTELSNRPTMR	FKDIPQL	1	x
57.34	FWKPVESTELSNRPTMR	GEDGYFPSR	26	vp1
57.34	FWKPVESTELSNRPTMR	TTSYGNGSLIGQVER	64	vp1
57.34	IRGDSSAGLPYVGK	TYNTPKPTVSGVISK	3	vp1
57.34	KADNTDYIIQNCYALAR	AESKYIQHTRR	1	pvp2
57.34	KADNTDYIIQNCYALAR	ILQNKDQFGIR	100	pvp2
57.34	PKIRGDSSAGLPYVGK	MAESKYIQHTRR	1	pvp2
57.34	PVESTELSNRPTMR	NVKTEYGHYDPAEFDYVKR	23	pvp2
57.34	VSLFDHR	SLPQTFNKPFVR	6	pvp2
57.34	SVYSLPDYNR	ADNTDYIIQNCYALAR	1	vp1
57.34	VKTEYGHYDPAEFDYVK	LAESIALPK	30	vp1
57.34	VKTEYGHYDPAEFDYVKR	QTTNIEEVANPVGFYR	3	vp1
57.43	KADNTDYIIQNCYALAR	WLPVLEAK	34	vp1
57.43	TEYGHYDPAEFDYVKR	YAENYDLPILK	3	vp1
57.43	TEYGHYDPAEFDYVKR	LRDTVKFPGGDND	1	vp1
59.16	NRYTYNTPKP	RLAESIALPK	35	vp1
60.97	FSELELKDQNNLR	ITLGEEVVEGR	13	vp1
60.97	FSELELKDQNNLR	KADNTDYIIQN	4	vp1
60.97	FSELELKDQNNLR	LPVLEAK	2	vp1
60.97	FSELELKDQNNLR	KNVKTEYGHYDPAEFDYVKR	1	pvp2
60.97	FSELELKDQNNLRK	SDLFNTSK	18	vp1
60.97	FSELELKDQNNLRK	FNDPTPF	4	pvp2
60.97	FWKPVESTELSNRPTMR	KFSELELKDQNNLR	1	vp1
60.97	FWKPVESTELSNRPTMR	NVKTEYGHYDPAEFDYVK	8	pvp2
62.76	SLFDHR	QNKDQFGIR	8	pvp2
62.83	AVLEGSGDGEKVEDSIPK	RILQNKDQFGIR	18	pvp2
64.52	FSELELKDQNNLR	SLPFAAATGK	1	vp1
64.52	FSELELKDQNNLRK	ETFRDLYL	1	pvp2
64.52	FSELELKDQNNLRK	LISQIITTK	26	pvp2
64.52	FSELELKDQNNLRK	LAESIALPKGPANR	1	vp1
64.52	FSELELKDQNNLRK	SLGINFTIER	29	vp1
64.52	FSELELKDQNNLRK	IEEVANPVGFYR	2	vp1
64.52	FSELELKDQNNLRK	YGHYDPAEFDYVKR	1	pvp2
64.52	FSELELKDQNNLRK	TWYSLDLVR	6	vp1
64.52	FSELELKDQNNLRK	DVLKVLGDFK	4	vp1
64.52	FSELELKDQNNLRK	EDAQLLAYYLLTR	1	vp1
64.52	FWKPVESTELSNRPTMR	EEIDRIHDMFLGVGTSEGNK	3	vp1
64.52	KADNTDYIIQNCYALAR	FSELELK	4	vp1
64.52	NIPLYKAR	GDSSAGLPYVGK	24	vp1
64.52	TPKPTVSGVISK	GSLIGQVER	1	vp1
64.52	LQNKDQFGIR	IHDMFLGVGTSEGNK	6	vp1
64.52	SVYSLPDYNRAK	IPSTLPAGALF	3	vp1
64.52	VKTEYGHYDPAEFDYVKR	IPSTLPAGALFNVT	3	vp1
64.52	VKTEYGHYDPAEFDYVKR	IPSTLPAGALFNVTGHGPGPSHIPGK	5	vp1
66.26	FKDIPQL	LLTLPYAR	1	vp1
67.97	AVLEGSGDGEKVEDSIPK	LPVVLER	19	vp1
67.97	AVLEGSGDGEKVEDSIPK	LSTLMVPGAR	4	vp1
67.97	FSELELKDQNNLR	NIPLYK	30	vp1
67.97	FSELELKDQNNLR	NRYTYNTPKPTVSGVISK	22	vp1
67.97	FSELELKDQNNLR	NTPKPTVSGVISK	2	vp1
67.97	FSELELKDQNNLR	PTVSGVISK	3	vp1
67.97	FSELELKDQNNLR	RGEDGYFPSR	17	vp1
67.97	FSELELKDQNNLR	RITLGEEVVEGR	23	vp1
67.97	FSELELKDQNNLRK	SDINLLTLPY	3	vp1
67.97	FSELELKDQNNLRK	SDINLLTLPYAR	77	vp1
67.97	FSELELKDQNNLRK	SLVSGYDLSDSSLPLETLSK	17	vp1
67.97	FSELELKDQNNLRK	VKRGEDGYFPSR	5	vp1
67.97	FSELELKDQNNLRK	VLGDFKFSELELK	2	vp1
67.97	FSELELKDQNNLRK	VLGDFKFSELELKDQNNLR	7	vp1
67.97	FSELELKDQNNLRK	VVENLNEEIAK	34	vp1
67.97	FSELELKDQNNLRK	WLPVLEAKR	15	vp1
67.97	FSELELKDQNNLRK	YLPLGPASSITYE	3	vp1
67.97	FSELELKDQNNLRK	YLPLGPASSITYEG	1	vp1
67.97	FSELELKDQNNLRK	YLPLGPASSITYEGG	3	vp1
67.97	FWKPVESTELSNRPTMR	YMPLVR	3	vp1
67.97	FWKPVESTELSNRPTMR	YTYNTPKPT	2	vp1
67.97	FWKPVESTELSNRPTMR	YTYNTPKPTVSGVISK	33	vp1
67.97	GEDGYFPSR	AESKYIQHTR	5	pvp2
67.97	KADNTDYIIQNCYALAR	AKETFRDLYLLDSEVIAR	2	pvp2
67.97	NIPLYKAR	ALDSVEELSMAILDK	1	vp4
67.97	PVESTELSNRPTMR	AVIQLMSTYPQAEVVAK	6	vp4
67.97	TTSYGNGSLIGQVER	DLYLLDSEVIAR	42	pvp2
67.97	TYNTPKPTVSGVISK	DLYLLDSEVIARS	41	pvp2
67.97	AESKYIQHTRR	DTPNINLDEEILK	3	vp4
67.97	ILQNKDQFGIR	ETFRDLYLLDSEVIAR	9	pvp2
67.97	MAESKYIQHTRR	ETFRDLYLLDSEVIARS	3	pvp2
67.97	NVKTEYGHYDPAEFDYVKR	FNDPTPFSLA	2	pvp2
67.97	NVKTEYGHYDPAEFDYVKR	FNDPTPFSLASGA	6	pvp2
67.97	NVKTEYGHYDPAEFDYVKR	FNDPTPFSLASGAS	3	pvp2
67.97	NVKTEYGHYDPAEFDYVKR	FNDPTPFSLASGASA	3	pvp2
67.97	SLPQTFNKPFVR	FNDPTPFSLASGASASLN	2	pvp2
67.97	SVYSLPDYNR	GDYSMYLPEAAR	1	vp4
67.97	SVYSLPDYNR	GMLINTIGLAK	3	pvp2
67.97	SVYSLPDYNR	GPKPEELHQIFGVGR	6	vp3
68.1	ADNTDYIIQNCYALAR	GSGLTGEELAEIR	9	vp3
68.1	LAESIALPK	GTAAAFPLSR	1	pvp2
68.1	QTTNIEEVANPVGFYR	HPLDTTKVEEVVAR	3	pvp2
68.1	TTSYGNGSLIGQVER	IIKDIVLK	3	pvp2
68.1	TTSYGNGSLIGQVER	KETFRDLYLLDSEVIAR	2	pvp2
68.1	WLPVLEAK	LNPEEAAAAR	4	vp3
68.1	YAENYDLPILK	LTANPTAADAQR	1	vp3
68.1	ILQNKDQFGIR	LVTTMGEYIR	1	vp3
68.1	ILQNKDQFGIR	LVTTMGEYIRTDPDGSR	3	vp3
68.1	SVYSLPDYNR	MAESKYIQHTR	1	pvp2
68.1	SVYSLPDYNR	MLATNTELV	5	vp3
68.1	SVYSLPDYNR	MMVNYVTNVEGVVR	3	vp3
69.66	NIPLYKAR	PAEFDYVKR	2	pvp2
69.66	NIPLYKAR	PIPDDIMK	8	pvp2
71.31	AVLEGSGDGEKVEDSIPK	PQTFNKPFVR	2	pvp2
71.31	AVLEGSGDGEKVEDSIPK	RSAGGMPVAMAR	2	pvp2
71.31	FWKPVESTELSNRPTMR	RSPYLESLLIPAVGPR	7	pvp2
71.31	GEDGYFPSR	SAGGTPVVGAVR	18	pvp2
71.31	GEDGYFPSR	SAGGTPVVGAVRS	8	pvp2
72.94	LRDTVKFPGGDND	SPYLESLLIPAVGPR	19	pvp2
73.05	RLAESIALPK	SPYLESLLIPAVGPRPIPDDIMK	15	pvp2
74.53	AVLEGSGDGEKVEDSIPK	TRLEPLAPAAPIYTTPGPSR	7	vp3
74.53	AVLEGSGDGEKVEDSIPK	VGNVLVGDGVATL	6	pvp2
74.53	FSELELKDQNNLR	VGNVLVGDGVATLSLPQTFNKPFVR	3	pvp2
74.53	FSELELKDQNNLR	VINNTISNNRLNPEEAAAAR	4	vp3
74.53	FSELELKDQNNLR	NYDPLSYVSR	1	x
74.53	FSELELKDQNNLR	LVIDKIIK	1	x
74.53	FWKPVESTELSNRPTMR
74.53	FWKPVESTELSNRPTMR
74.53	FWKPVESTELSNRPTMR
74.53	FWKPVESTELSNRPTMR
74.53	FWKPVESTELSNRPTMR
74.53	ITLGEEVVEGR
74.53	KADNTDYIIQN
74.53	KADNTDYIIQN
74.53	LPVLEAK
74.53	PKIRGDSSAGLPYVGK
74.53	PVESTELSNRPTMR
74.53	TYNTPKPTVSGVISK
74.53	TYNTPKPTVSGVISK
74.53	SVYSLPDYNR
76.08	KNVKTEYGHYDPAEFDYVKR
77.57	KADNTDYIIQNCYALAR
77.57	LAESIALPK
77.57	LAESIALPK
77.57	SDLFNTSK
77.57	TTSYGNGSLIGQVER
77.57	WLPVLEAK
77.57	WLPVLEAK
77.57	WLPVLEAK
77.57	WLPVLEAK
77.57	FNDPTPF
77.6	KFSELELKDQNNLR
77.6	FSELELKDQNNLR
77.6	FWKPVESTELSNRPTMR
77.6	FWKPVESTELSNRPTMR
77.6	FWKPVESTELSNRPTMR
77.6	ITLGEEVVEGR
77.6	PVDIALR
77.6	NVKTEYGHYDPAEFDYVK
77.6	QNKDQFGIR
77.6	RILQNKDQFGIR
77.6	SLPQTFNKPFVR
77.6	SLPQTFNKPFVR
77.6	SVYSLPDYNR
79.08	SLPFAAATGK
81.53	FSELELKDQNNLR
81.53	KADNTDYIIQN
81.53	TPKPTVSGVISK
81.53	QNKDQFGIR
81.57	ETFRDLYL
85.02	QTTNIEEVANPVGFYR
85.02	FNDPTPF
85.02	LISQIITTK
87.94	QTTNIEEVANPVGFYR
90.36	KADNTDYIIQNCYALAR
90.36	KADNTDYIIQNCYALAR
90.36	WLPVLEAK
90.36	SVYSLPDYNR
92.33	LAESIALPKGPANR
93.92	SLGINFTIER
93.92	WLPVLEAK
93.92	SVYSLPDYNR
96.18	IEEVANPVGFYR
96.18	LAESIALPK
96.18	SDLFNTSK
96.18	SDLFNTSK
96.18	SDLFNTSK
96.18	SDLFNTSK
96.18	SLGINFTIER
96.18	YAENYDLPILK
96.18	FNDPTPF
96.18	SVYSLPDYNR
96.18	SVYSLPDYNR
96.97	ILQNKDQFGIR
97.31	YGHYDPAEFDYVKR
97.59	SDLFNTSK
98.07	LISQIITTK
98.44	KADNTDYIIQNCYALAR
98.44	LAESIALPK
98.44	SDLFNTSK
98.44	SDLFNTSK
98.44	TWYSLDLVR
98.44	WLPVLEAK
98.44	WLPVLEAK
98.44	SVYSLPDYNR
98.44	SVYSLPDYNR
98.73	FNDPTPF
99	AVLEGSGDGEKVEDSIPK
99	DRNIPLYK
99	DVLKVLGDFK
99	EDAQLLAYYLLTR
99	EEIDRIHDMFLGVGTSEGNK
99	FSELELK
99	FSELELKDQNNLR
99	FSELELKDQNNLRK
99	FWKPVESTELSNRPTMR
99	GDSSAGLPYVGK
99	GEDGYFPSR
99	GSLIGQVER
99	IHDMFLGVGTSEGNK
99	IPSTLPAGALF
99	IPSTLPAGALFNVT
99	IPSTLPAGALFNVTGHGPGPSHIPGK
99	IRGDSSAGLPYVGK
99	ITLGEEVVEGR
99	KADNTDYIIQN
99	KADNTDYIIQNCYALAR
99	KPVESTELSNRPTMR
99	LAESIALPK
99	LLTLPYAR
99	LPVLEAK
99	LPVVLER
99	LSTLMVPGAR
99	NIPLYK
99	NRYTYNTPKPTVSGVISK
99	NTPKPTVSGVISK
99	PKIRGDSSAGLPYVGK
99	PTVSGVISK
99	PVDIALR
99	PVESTELSNRPTMR
99	RGEDGYFPSR
99	RITLGEEVVEGR
99	RLAESIALPK
99	SDINLLTLPY
99	SDINLLTLPYAR
99	SDLFNTSK
99	SLGINFTIER
99	SLVSGYDLSDSSLPLETLSK
99	TPKPTVSGVISK
99	TTSYGNGSLIGQVER
99	TWYSLDLVR
99	VKRGEDGYFPSR
99	VLGDFKFSELELK
99	VLGDFKFSELELKDQNNLR
99	VSLFDHR
99	VVENLNEEIAK
99	WLPVLEAK
99	WLPVLEAKR
99	YLPLGPASSITYE
99	YLPLGPASSITYEG
99	YLPLGPASSITYEGG
99	YMPLVR
99	YTYNTPKPT
99	YTYNTPKPTVSGVISK
99	IEEVANPVGFYR
99	YAENYDLPILK
99	AVLEGSGDGEKVEDSIPK
99	AVLEGSGDGEKVEDSIPK
99	AVLEGSGDGEKVEDSIPK
99	AVLEGSGDGEKVEDSIPK
99	AVLEGSGDGEKVEDSIPK
99	AVLEGSGDGEKVEDSIPK
99	AVLEGSGDGEKVEDSIPK
99	AVLEGSGDGEKVEDSIPK
99	AVLEGSGDGEKVEDSIPK
99	AVLEGSGDGEKVEDSIPK
99	AVLEGSGDGEKVEDSIPK
99	AVLEGSGDGEKVEDSIPK
99	AVLEGSGDGEKVEDSIPK
99	AVLEGSGDGEKVEDSIPK
99	AVLEGSGDGEKVEDSIPK
99	AVLEGSGDGEKVEDSIPK
99	AVLEGSGDGEKVEDSIPK
99	AVLEGSGDGEKVEDSIPK
99	AVLEGSGDGEKVEDSIPK
99	AVLEGSGDGEKVEDSIPK
99	AVLEGSGDGEKVEDSIPK
99	AVLEGSGDGEKVEDSIPK
99	AVLEGSGDGEKVEDSIPK
99	AVLEGSGDGEKVEDSIPK
99	AVLEGSGDGEKVEDSIPK
99	AVLEGSGDGEKVEDSIPK
99	AVLEGSGDGEKVEDSIPK
99	AVLEGSGDGEKVEDSIPK
99	AVLEGSGDGEKVEDSIPK
99	AVLEGSGDGEKVEDSIPK
99	AVLEGSGDGEKVEDSIPK
99	AVLEGSGDGEKVEDSIPK
99	AVLEGSGDGEKVEDSIPK
99	AVLEGSGDGEKVEDSIPK
99	AVLEGSGDGEKVEDSIPK
99	DRNIPLYK
99	DRNIPLYK
99	DRNIPLYK
99	DVLKVLGDFK
99	DVLKVLGDFK
99	DVLKVLGDFK
99	EEIDRIHDMFLGVGTSEGNK
99	EEIDRIHDMFLGVGTSEGNK
99	FSELELK
99	FSELELK
99	FSELELK
99	FSELELKDQNNLR
99	FSELELKDQNNLR
99	FSELELKDQNNLR
99	FSELELKDQNNLR
99	FSELELKDQNNLR
99	FSELELKDQNNLR
99	FSELELKDQNNLR
99	FSELELKDQNNLR
99	FSELELKDQNNLR
99	FSELELKDQNNLR
99	FSELELKDQNNLR
99	FSELELKDQNNLR
99	FSELELKDQNNLR
99	FSELELKDQNNLR
99	FSELELKDQNNLR
99	FSELELKDQNNLR
99	FSELELKDQNNLR
99	FSELELKDQNNLR
99	FSELELKDQNNLR
99	FSELELKDQNNLR
99	FSELELKDQNNLR
99	FSELELKDQNNLR
99	FSELELKDQNNLR
99	FSELELKDQNNLR
99	FSELELKDQNNLR
99	FSELELKDQNNLR
99	FSELELKDQNNLR
99	FSELELKDQNNLR
99	FSELELKDQNNLR
99	FSELELKDQNNLR
99	FSELELKDQNNLR
99	FSELELKDQNNLR
99	FSELELKDQNNLR
99	FSELELKDQNNLR
99	FSELELKDQNNLR
99	FSELELKDQNNLR
99	FSELELKDQNNLR
99	FSELELKDQNNLR
99	FSELELKDQNNLR
99	FSELELKDQNNLR
99	FSELELKDQNNLR
99	FSELELKDQNNLR
99	FSELELKDQNNLR
99	FSELELKDQNNLR
99	FSELELKDQNNLR
99	FSELELKDQNNLR
99	FSELELKDQNNLR
99	FSELELKDQNNLRK
99	FSELELKDQNNLRK
99	FSELELKDQNNLRK
99	FSELELKDQNNLRK
99	FSELELKDQNNLRK
99	FSELELKDQNNLRK
99	FSELELKDQNNLRK
99	FSELELKDQNNLRK
99	FSELELKDQNNLRK
99	FSELELKDQNNLRK
99	FSELELKDQNNLRK
99	FSELELKDQNNLRK
99	FSELELKDQNNLRK
99	FSELELKDQNNLRK
99	FSELELKDQNNLRK
99	FWKPVESTELSNRPTMR
99	FWKPVESTELSNRPTMR
99	FWKPVESTELSNRPTMR
99	FWKPVESTELSNRPTMR
99	FWKPVESTELSNRPTMR
99	FWKPVESTELSNRPTMR
99	FWKPVESTELSNRPTMR
99	FWKPVESTELSNRPTMR
99	FWKPVESTELSNRPTMR
99	FWKPVESTELSNRPTMR
99	FWKPVESTELSNRPTMR
99	FWKPVESTELSNRPTMR
99	FWKPVESTELSNRPTMR
99	FWKPVESTELSNRPTMR
99	GDSSAGLPYVGK
99	GDSSAGLPYVGK
99	GDSSAGLPYVGK
99	GDSSAGLPYVGK
99	GDSSAGLPYVGK
99	GDSSAGLPYVGK
99	GDSSAGLPYVGK
99	GDSSAGLPYVGK
99	GDSSAGLPYVGK
99	GDSSAGLPYVGK
99	GDSSAGLPYVGK
99	GDSSAGLPYVGK
99	GDSSAGLPYVGK
99	GDSSAGLPYVGK
99	GDSSAGLPYVGK
99	GDSSAGLPYVGK
99	GDSSAGLPYVGK
99	GDSSAGLPYVGK
99	GDSSAGLPYVGK
99	GDSSAGLPYVGK
99	GDSSAGLPYVGK
99	GDSSAGLPYVGK
99	GDSSAGLPYVGK
99	GEDGYFPSR
99	GEDGYFPSR
99	GEDGYFPSR
99	GEDGYFPSR
99	GEDGYFPSR
99	GEDGYFPSR
99	GEDGYFPSR
99	GEDGYFPSR
99	GEDGYFPSR
99	GEDGYFPSR
99	GEDGYFPSR
99	GEDGYFPSR
99	GEDGYFPSR
99	GEDGYFPSR
99	GEDGYFPSR
99	GEDGYFPSR
99	GEDGYFPSR
99	GEDGYFPSR
99	GEDGYFPSR
99	GEDGYFPSR
99	GEDGYFPSR
99	GEDGYFPSR
99	IHDMFLGVGTSEGNK
99	IHDMFLGVGTSEGNK
99	IHDMFLGVGTSEGNK
99	IHDMFLGVGTSEGNK
99	IHDMFLGVGTSEGNK
99	IPSTLPAGALF
99	IPSTLPAGALF
99	IPSTLPAGALFNVT
99	IPSTLPAGALFNVT
99	IPSTLPAGALFNVTGHGPGPSHIPGK
99	IPSTLPAGALFNVTGHGPGPSHIPGK
99	IPSTLPAGALFNVTGHGPGPSHIPGK
99	IPSTLPAGALFNVTGHGPGPSHIPGK
99	IRGDSSAGLPYVGK
99	IRGDSSAGLPYVGK
99	IRGDSSAGLPYVGK
99	IRGDSSAGLPYVGK
99	IRGDSSAGLPYVGK
99	IRGDSSAGLPYVGK
99	IRGDSSAGLPYVGK
99	IRGDSSAGLPYVGK
99	IRGDSSAGLPYVGK
99	IRGDSSAGLPYVGK
99	IRGDSSAGLPYVGK
99	IRGDSSAGLPYVGK
99	IRGDSSAGLPYVGK
99	IRGDSSAGLPYVGK
99	IRGDSSAGLPYVGK
99	IRGDSSAGLPYVGK
99	IRGDSSAGLPYVGK
99	IRGDSSAGLPYVGK
99	IRGDSSAGLPYVGK
99	IRGDSSAGLPYVGK
99	IRGDSSAGLPYVGK
99	IRGDSSAGLPYVGK
99	IRGDSSAGLPYVGK
99	IRGDSSAGLPYVGK
99	IRGDSSAGLPYVGK
99	IRGDSSAGLPYVGK
99	IRGDSSAGLPYVGK
99	IRGDSSAGLPYVGK
99	IRGDSSAGLPYVGK
99	IRGDSSAGLPYVGK
99	IRGDSSAGLPYVGK
99	IRGDSSAGLPYVGK
99	IRGDSSAGLPYVGK
99	IRGDSSAGLPYVGK
99	IRGDSSAGLPYVGK
99	IRGDSSAGLPYVGK
99	IRGDSSAGLPYVGK
99	IRGDSSAGLPYVGK
99	IRGDSSAGLPYVGK
99	IRGDSSAGLPYVGK
99	IRGDSSAGLPYVGK
99	IRGDSSAGLPYVGK
99	ITLGEEVVEGR
99	ITLGEEVVEGR
99	ITLGEEVVEGR
99	ITLGEEVVEGR
99	ITLGEEVVEGR
99	ITLGEEVVEGR
99	ITLGEEVVEGR
99	ITLGEEVVEGR
99	ITLGEEVVEGR
99	ITLGEEVVEGR
99	KADNTDYIIQNCYALAR
99	KADNTDYIIQNCYALAR
99	KPVESTELSNRPTMR
99	KPVESTELSNRPTMR
99	KPVESTELSNRPTMR
99	LAESIALPK
99	LAESIALPK
99	LAESIALPK
99	LAESIALPK
99	LAESIALPK
99	LAESIALPK
99	LAESIALPK
99	LAESIALPK
99	LAESIALPK
99	LAESIALPK
99	LAESIALPK
99	LAESIALPK
99	LAESIALPK
99	LAESIALPK
99	LAESIALPK
99	LAESIALPK
99	LAESIALPK
99	LAESIALPK
99	LAESIALPK
99	LAESIALPK
99	LAESIALPK
99	LAESIALPK
99	LAESIALPK
99	LAESIALPK
99	LPVVLER
99	LPVVLER
99	LPVVLER
99	LPVVLER
99	LPVVLER
99	LPVVLER
99	LPVVLER
99	LPVVLER
99	LPVVLER
99	LPVVLER
99	LPVVLER
99	LPVVLER
99	LPVVLER
99	LPVVLER
99	LPVVLER
99	LPVVLER
99	LPVVLER
99	LPVVLER
99	LSTLMVPGAR
99	LSTLMVPGAR
99	LSTLMVPGAR
99	NIPLYK
99	NIPLYK
99	NIPLYK
99	NIPLYK
99	NIPLYK
99	NIPLYK
99	NIPLYK
99	NIPLYK
99	NIPLYK
99	NIPLYK
99	NIPLYK
99	NIPLYK
99	NIPLYK
99	NIPLYK
99	NIPLYK
99	NIPLYK
99	NIPLYK
99	NIPLYK
99	NIPLYK
99	NIPLYK
99	NIPLYK
99	NIPLYK
99	NIPLYK
99	NIPLYK
99	NIPLYK
99	NIPLYK
99	NIPLYK
99	NIPLYK
99	NIPLYK
99	NRYTYNTPKPTVSGVISK
99	NRYTYNTPKPTVSGVISK
99	NRYTYNTPKPTVSGVISK
99	NRYTYNTPKPTVSGVISK
99	NRYTYNTPKPTVSGVISK
99	NRYTYNTPKPTVSGVISK
99	NRYTYNTPKPTVSGVISK
99	NRYTYNTPKPTVSGVISK
99	NRYTYNTPKPTVSGVISK
99	NRYTYNTPKPTVSGVISK
99	NRYTYNTPKPTVSGVISK
99	NRYTYNTPKPTVSGVISK
99	NRYTYNTPKPTVSGVISK
99	NRYTYNTPKPTVSGVISK
99	NRYTYNTPKPTVSGVISK
99	NRYTYNTPKPTVSGVISK
99	NRYTYNTPKPTVSGVISK
99	NRYTYNTPKPTVSGVISK
99	NRYTYNTPKPTVSGVISK
99	NRYTYNTPKPTVSGVISK
99	NRYTYNTPKPTVSGVISK
99	NTPKPTVSGVISK
99	PTVSGVISK
99	PTVSGVISK
99	RGEDGYFPSR
99	RGEDGYFPSR
99	RGEDGYFPSR
99	RGEDGYFPSR
99	RGEDGYFPSR
99	RGEDGYFPSR
99	RGEDGYFPSR
99	RGEDGYFPSR
99	RGEDGYFPSR
99	RGEDGYFPSR
99	RGEDGYFPSR
99	RGEDGYFPSR
99	RGEDGYFPSR
99	RGEDGYFPSR
99	RGEDGYFPSR
99	RGEDGYFPSR
99	RITLGEEVVEGR
99	RITLGEEVVEGR
99	RITLGEEVVEGR
99	RITLGEEVVEGR
99	RITLGEEVVEGR
99	RITLGEEVVEGR
99	RITLGEEVVEGR
99	RITLGEEVVEGR
99	RITLGEEVVEGR
99	RITLGEEVVEGR
99	RITLGEEVVEGR
99	RITLGEEVVEGR
99	RITLGEEVVEGR
99	RITLGEEVVEGR
99	RITLGEEVVEGR
99	RITLGEEVVEGR
99	RITLGEEVVEGR
99	RITLGEEVVEGR
99	RITLGEEVVEGR
99	RITLGEEVVEGR
99	RITLGEEVVEGR
99	RITLGEEVVEGR
99	RLAESIALPK
99	RLAESIALPK
99	RLAESIALPK
99	RLAESIALPK
99	RLAESIALPK
99	RLAESIALPK
99	RLAESIALPK
99	RLAESIALPK
99	RLAESIALPK
99	RLAESIALPK
99	RLAESIALPK
99	RLAESIALPK
99	RLAESIALPK
99	RLAESIALPK
99	RLAESIALPK
99	RLAESIALPK
99	RLAESIALPK
99	RLAESIALPK
99	RLAESIALPK
99	RLAESIALPK
99	RLAESIALPK
99	RLAESIALPK
99	RLAESIALPK
99	RLAESIALPK
99	RLAESIALPK
99	RLAESIALPK
99	RLAESIALPK
99	RLAESIALPK
99	RLAESIALPK
99	RLAESIALPK
99	RLAESIALPK
99	RLAESIALPK
99	RLAESIALPK
99	SDINLLTLPY
99	SDINLLTLPY
99	SDINLLTLPYAR
99	SDINLLTLPYAR
99	SDINLLTLPYAR
99	SDINLLTLPYAR
99	SDINLLTLPYAR
99	SDINLLTLPYAR
99	SDINLLTLPYAR
99	SDINLLTLPYAR
99	SDINLLTLPYAR
99	SDINLLTLPYAR
99	SDINLLTLPYAR
99	SDINLLTLPYAR
99	SDINLLTLPYAR
99	SDINLLTLPYAR
99	SDINLLTLPYAR
99	SDINLLTLPYAR
99	SDINLLTLPYAR
99	SDINLLTLPYAR
99	SDINLLTLPYAR
99	SDINLLTLPYAR
99	SDINLLTLPYAR
99	SDINLLTLPYAR
99	SDINLLTLPYAR
99	SDINLLTLPYAR
99	SDINLLTLPYAR
99	SDINLLTLPYAR
99	SDINLLTLPYAR
99	SDINLLTLPYAR
99	SDINLLTLPYAR
99	SDINLLTLPYAR
99	SDINLLTLPYAR
99	SDINLLTLPYAR
99	SDINLLTLPYAR
99	SDINLLTLPYAR
99	SDINLLTLPYAR
99	SDINLLTLPYAR
99	SDINLLTLPYAR
99	SDINLLTLPYAR
99	SDINLLTLPYAR
99	SDINLLTLPYAR
99	SDINLLTLPYAR
99	SDINLLTLPYAR
99	SDINLLTLPYAR
99	SDINLLTLPYAR
99	SDINLLTLPYAR
99	SDINLLTLPYAR
99	SDINLLTLPYAR
99	SDINLLTLPYAR
99	SDINLLTLPYAR
99	SDINLLTLPYAR
99	SDINLLTLPYAR
99	SDINLLTLPYAR
99	SDINLLTLPYAR
99	SDINLLTLPYAR
99	SDINLLTLPYAR
99	SDINLLTLPYAR
99	SDINLLTLPYAR
99	SDINLLTLPYAR
99	SDINLLTLPYAR
99	SDINLLTLPYAR
99	SDINLLTLPYAR
99	SDINLLTLPYAR
99	SDINLLTLPYAR
99	SDINLLTLPYAR
99	SDINLLTLPYAR
99	SDINLLTLPYAR
99	SDINLLTLPYAR
99	SDINLLTLPYAR
99	SDINLLTLPYAR
99	SDINLLTLPYAR
99	SDINLLTLPYAR
99	SDINLLTLPYAR
99	SDINLLTLPYAR
99	SDINLLTLPYAR
99	SDINLLTLPYAR
99	SDINLLTLPYAR
99	SDLFNTSK
99	SDLFNTSK
99	SDLFNTSK
99	SDLFNTSK
99	SDLFNTSK
99	SDLFNTSK
99	SDLFNTSK
99	SDLFNTSK
99	SDLFNTSK
99	SLGINFTIER
99	SLGINFTIER
99	SLGINFTIER
99	SLGINFTIER
99	SLGINFTIER
99	SLGINFTIER
99	SLGINFTIER
99	SLGINFTIER
99	SLGINFTIER
99	SLGINFTIER
99	SLGINFTIER
99	SLGINFTIER
99	SLGINFTIER
99	SLGINFTIER
99	SLGINFTIER
99	SLGINFTIER
99	SLGINFTIER
99	SLGINFTIER
99	SLGINFTIER
99	SLGINFTIER
99	SLGINFTIER
99	SLGINFTIER
99	SLGINFTIER
99	SLGINFTIER
99	SLGINFTIER
99	SLGINFTIER
99	SLVSGYDLSDSSLPLETLSK
99	SLVSGYDLSDSSLPLETLSK
99	SLVSGYDLSDSSLPLETLSK
99	SLVSGYDLSDSSLPLETLSK
99	SLVSGYDLSDSSLPLETLSK
99	SLVSGYDLSDSSLPLETLSK
99	SLVSGYDLSDSSLPLETLSK
99	SLVSGYDLSDSSLPLETLSK
99	SLVSGYDLSDSSLPLETLSK
99	SLVSGYDLSDSSLPLETLSK
99	SLVSGYDLSDSSLPLETLSK
99	SLVSGYDLSDSSLPLETLSK
99	SLVSGYDLSDSSLPLETLSK
99	SLVSGYDLSDSSLPLETLSK
99	SLVSGYDLSDSSLPLETLSK
99	SLVSGYDLSDSSLPLETLSK
99	TPKPTVSGVISK
99	TPKPTVSGVISK
99	TTSYGNGSLIGQVER
99	TTSYGNGSLIGQVER
99	TTSYGNGSLIGQVER
99	TTSYGNGSLIGQVER
99	TTSYGNGSLIGQVER
99	TTSYGNGSLIGQVER
99	TTSYGNGSLIGQVER
99	TTSYGNGSLIGQVER
99	TTSYGNGSLIGQVER
99	TTSYGNGSLIGQVER
99	TTSYGNGSLIGQVER
99	TTSYGNGSLIGQVER
99	TTSYGNGSLIGQVER
99	TTSYGNGSLIGQVER
99	TTSYGNGSLIGQVER
99	TTSYGNGSLIGQVER
99	TTSYGNGSLIGQVER
99	TTSYGNGSLIGQVER
99	TTSYGNGSLIGQVER
99	TTSYGNGSLIGQVER
99	TTSYGNGSLIGQVER
99	TTSYGNGSLIGQVER
99	TTSYGNGSLIGQVER
99	TTSYGNGSLIGQVER
99	TTSYGNGSLIGQVER
99	TTSYGNGSLIGQVER
99	TTSYGNGSLIGQVER
99	TTSYGNGSLIGQVER
99	TTSYGNGSLIGQVER
99	TTSYGNGSLIGQVER
99	TTSYGNGSLIGQVER
99	TTSYGNGSLIGQVER
99	TTSYGNGSLIGQVER
99	TTSYGNGSLIGQVER
99	TTSYGNGSLIGQVER
99	TTSYGNGSLIGQVER
99	TTSYGNGSLIGQVER
99	TTSYGNGSLIGQVER
99	TTSYGNGSLIGQVER
99	TTSYGNGSLIGQVER
99	TTSYGNGSLIGQVER
99	TTSYGNGSLIGQVER
99	TTSYGNGSLIGQVER
99	TTSYGNGSLIGQVER
99	TTSYGNGSLIGQVER
99	TTSYGNGSLIGQVER
99	TTSYGNGSLIGQVER
99	TTSYGNGSLIGQVER
99	TTSYGNGSLIGQVER
99	TTSYGNGSLIGQVER
99	TTSYGNGSLIGQVER
99	TTSYGNGSLIGQVER
99	TTSYGNGSLIGQVER
99	TTSYGNGSLIGQVER
99	TTSYGNGSLIGQVER
99	TTSYGNGSLIGQVER
99	TTSYGNGSLIGQVER
99	TTSYGNGSLIGQVER
99	TTSYGNGSLIGQVER
99	TWYSLDLVR
99	TWYSLDLVR
99	TWYSLDLVR
99	TWYSLDLVR
99	VKRGEDGYFPSR
99	VKRGEDGYFPSR
99	VKRGEDGYFPSR
99	VKRGEDGYFPSR
99	VLGDFKFSELELK
99	VLGDFKFSELELKDQNNLR
99	VLGDFKFSELELKDQNNLR
99	VLGDFKFSELELKDQNNLR
99	VLGDFKFSELELKDQNNLR
99	VLGDFKFSELELKDQNNLR
99	VLGDFKFSELELKDQNNLR
99	VSLFDHR
99	VSLFDHR
99	VSLFDHR
99	VSLFDHR
99	VVENLNEEIAK
99	VVENLNEEIAK
99	VVENLNEEIAK
99	VVENLNEEIAK
99	VVENLNEEIAK
99	VVENLNEEIAK
99	VVENLNEEIAK
99	VVENLNEEIAK
99	VVENLNEEIAK
99	VVENLNEEIAK
99	VVENLNEEIAK
99	VVENLNEEIAK
99	VVENLNEEIAK
99	VVENLNEEIAK
99	VVENLNEEIAK
99	VVENLNEEIAK
99	VVENLNEEIAK
99	VVENLNEEIAK
99	VVENLNEEIAK
99	VVENLNEEIAK
99	VVENLNEEIAK
99	VVENLNEEIAK
99	VVENLNEEIAK
99	VVENLNEEIAK
99	VVENLNEEIAK
99	VVENLNEEIAK
99	VVENLNEEIAK
99	VVENLNEEIAK
99	VVENLNEEIAK
99	VVENLNEEIAK
99	VVENLNEEIAK
99	VVENLNEEIAK
99	VVENLNEEIAK
99	WLPVLEAK
99	WLPVLEAK
99	WLPVLEAK
99	WLPVLEAK
99	WLPVLEAK
99	WLPVLEAK
99	WLPVLEAK
99	WLPVLEAK
99	WLPVLEAK
99	WLPVLEAK
99	WLPVLEAK
99	WLPVLEAK
99	WLPVLEAK
99	WLPVLEAK
99	WLPVLEAK
99	WLPVLEAK
99	WLPVLEAK
99	WLPVLEAK
99	WLPVLEAK
99	WLPVLEAK
99	WLPVLEAK
99	WLPVLEAK
99	WLPVLEAK
99	WLPVLEAK
99	WLPVLEAKR
99	WLPVLEAKR
99	WLPVLEAKR
99	WLPVLEAKR
99	WLPVLEAKR
99	WLPVLEAKR
99	WLPVLEAKR
99	WLPVLEAKR
99	WLPVLEAKR
99	WLPVLEAKR
99	WLPVLEAKR
99	WLPVLEAKR
99	WLPVLEAKR
99	WLPVLEAKR
99	YLPLGPASSITYE
99	YLPLGPASSITYE
99	YLPLGPASSITYEGG
99	YLPLGPASSITYEGG
99	YMPLVR
99	YMPLVR
99	YTYNTPKPT
99	YTYNTPKPTVSGVISK
99	YTYNTPKPTVSGVISK
99	YTYNTPKPTVSGVISK
99	YTYNTPKPTVSGVISK
99	YTYNTPKPTVSGVISK
99	YTYNTPKPTVSGVISK
99	YTYNTPKPTVSGVISK
99	YTYNTPKPTVSGVISK
99	YTYNTPKPTVSGVISK
99	YTYNTPKPTVSGVISK
99	YTYNTPKPTVSGVISK
99	YTYNTPKPTVSGVISK
99	YTYNTPKPTVSGVISK
99	YTYNTPKPTVSGVISK
99	YTYNTPKPTVSGVISK
99	YTYNTPKPTVSGVISK
99	YTYNTPKPTVSGVISK
99	YTYNTPKPTVSGVISK
99	YTYNTPKPTVSGVISK
99	YTYNTPKPTVSGVISK
99	YTYNTPKPTVSGVISK
99	YTYNTPKPTVSGVISK
99	YTYNTPKPTVSGVISK
99	YTYNTPKPTVSGVISK
99	YTYNTPKPTVSGVISK
99	YTYNTPKPTVSGVISK
99	YTYNTPKPTVSGVISK
99	YTYNTPKPTVSGVISK
99	YTYNTPKPTVSGVISK
99	YTYNTPKPTVSGVISK
99	YTYNTPKPTVSGVISK
99	YTYNTPKPTVSGVISK
99	AESKYIQHTR
99	AKETFRDLYLLDSEVIAR
99	ALDSVEELSMAILDK
99	AVIQLMSTYPQAEVVAK
99	DLYLLDSEVIAR
99	DLYLLDSEVIARS
99	DTPNINLDEEILK
99	ETFRDLYLLDSEVIAR
99	ETFRDLYLLDSEVIARS
99	FNDPTPFSLA
99	FNDPTPFSLASGA
99	FNDPTPFSLASGAS
99	FNDPTPFSLASGASA
99	FNDPTPFSLASGASASLN
99	GDYSMYLPEAAR
99	GMLINTIGLAK
99	GPKPEELHQIFGVGR
99	GSGLTGEELAEIR
99	GTAAAFPLSR
99	HPLDTTKVEEVVAR
99	IIKDIVLK
99	ILQNKDQFGIR
99	KETFRDLYLLDSEVIAR
99	LISQIITTK
99	LNPEEAAAAR
99	LQNKDQFGIR
99	LTANPTAADAQR
99	LVTTMGEYIR
99	LVTTMGEYIRTDPDGSR
99	MAESKYIQHTR
99	MLATNTELV
99	MMVNYVTNVEGVVR
99	NVKTEYGHYDPAEFDYVK
99	NVKTEYGHYDPAEFDYVKR
99	PAEFDYVKR
99	PIPDDIMK
99	PQTFNKPFVR
99	QNKDQFGIR
99	RILQNKDQFGIR
99	RSAGGMPVAMAR
99	RSPYLESLLIPAVGPR
99	SAGGTPVVGAVR
99	SAGGTPVVGAVRS
99	SLPQTFNKPFVR
99	SPYLESLLIPAVGPR
99	SPYLESLLIPAVGPRPIPDDIMK
99	SVYSLPDYNR
99	SVYSLPDYNRAK
99	TEYGHYDPAEFDYVK
99	TEYGHYDPAEFDYVKR
99	TRLEPLAPAAPIYTTPGPSR
99	VGNVLVGDGVATL
99	VGNVLVGDGVATLSLPQTFNKPFVR
99	VINNTISNNRLNPEEAAAAR
99	AESKYIQHTR
99	AESKYIQHTR
99	AESKYIQHTR
99	AESKYIQHTR
99	AKETFRDLYLLDSEVIAR
99	AVIQLMSTYPQAEVVAK
99	AVIQLMSTYPQAEVVAK
99	AVIQLMSTYPQAEVVAK
99	AVIQLMSTYPQAEVVAK
99	AVIQLMSTYPQAEVVAK
99	DLYLLDSEVIAR
99	DLYLLDSEVIAR
99	DLYLLDSEVIAR
99	DLYLLDSEVIAR
99	DLYLLDSEVIAR
99	DLYLLDSEVIAR
99	DLYLLDSEVIAR
99	DLYLLDSEVIAR
99	DLYLLDSEVIAR
99	DLYLLDSEVIAR
99	DLYLLDSEVIAR
99	DLYLLDSEVIAR
99	DLYLLDSEVIAR
99	DLYLLDSEVIAR
99	DLYLLDSEVIAR
99	DLYLLDSEVIAR
99	DLYLLDSEVIAR
99	DLYLLDSEVIAR
99	DLYLLDSEVIAR
99	DLYLLDSEVIAR
99	DLYLLDSEVIAR
99	DLYLLDSEVIAR
99	DLYLLDSEVIAR
99	DLYLLDSEVIAR
99	DLYLLDSEVIAR
99	DLYLLDSEVIAR
99	DLYLLDSEVIAR
99	DLYLLDSEVIAR
99	DLYLLDSEVIAR
99	DLYLLDSEVIAR
99	DLYLLDSEVIAR
99	DLYLLDSEVIAR
99	DLYLLDSEVIAR
99	DLYLLDSEVIAR
99	DLYLLDSEVIAR
99	DLYLLDSEVIAR
99	DLYLLDSEVIAR
99	DLYLLDSEVIAR
99	DLYLLDSEVIAR
99	DLYLLDSEVIAR
99	DLYLLDSEVIAR
99	DLYLLDSEVIARS
99	DLYLLDSEVIARS
99	DLYLLDSEVIARS
99	DLYLLDSEVIARS
99	DLYLLDSEVIARS
99	DLYLLDSEVIARS
99	DLYLLDSEVIARS
99	DLYLLDSEVIARS
99	DLYLLDSEVIARS
99	DLYLLDSEVIARS
99	DLYLLDSEVIARS
99	DLYLLDSEVIARS
99	DLYLLDSEVIARS
99	DLYLLDSEVIARS
99	DLYLLDSEVIARS
99	DLYLLDSEVIARS
99	DLYLLDSEVIARS
99	DLYLLDSEVIARS
99	DLYLLDSEVIARS
99	DLYLLDSEVIARS
99	DLYLLDSEVIARS
99	DLYLLDSEVIARS
99	DLYLLDSEVIARS
99	DLYLLDSEVIARS
99	DLYLLDSEVIARS
99	DLYLLDSEVIARS
99	DLYLLDSEVIARS
99	DLYLLDSEVIARS
99	DLYLLDSEVIARS
99	DLYLLDSEVIARS
99	DLYLLDSEVIARS
99	DLYLLDSEVIARS
99	DLYLLDSEVIARS
99	DLYLLDSEVIARS
99	DLYLLDSEVIARS
99	DLYLLDSEVIARS
99	DLYLLDSEVIARS
99	DLYLLDSEVIARS
99	DLYLLDSEVIARS
99	DLYLLDSEVIARS
99	DTPNINLDEEILK
99	DTPNINLDEEILK
99	ETFRDLYLLDSEVIAR
99	ETFRDLYLLDSEVIAR
99	ETFRDLYLLDSEVIAR
99	ETFRDLYLLDSEVIAR
99	ETFRDLYLLDSEVIAR
99	ETFRDLYLLDSEVIAR
99	ETFRDLYLLDSEVIAR
99	ETFRDLYLLDSEVIAR
99	ETFRDLYLLDSEVIARS
99	ETFRDLYLLDSEVIARS
99	FNDPTPFSLA
99	FNDPTPFSLASGA
99	FNDPTPFSLASGA
99	FNDPTPFSLASGA
99	FNDPTPFSLASGA
99	FNDPTPFSLASGA
99	FNDPTPFSLASGAS
99	FNDPTPFSLASGAS
99	FNDPTPFSLASGASA
99	FNDPTPFSLASGASA
99	FNDPTPFSLASGASASLN
99	GMLINTIGLAK
99	GMLINTIGLAK
99	GPKPEELHQIFGVGR
99	GPKPEELHQIFGVGR
99	GPKPEELHQIFGVGR
99	GPKPEELHQIFGVGR
99	GPKPEELHQIFGVGR
99	GSGLTGEELAEIR
99	GSGLTGEELAEIR
99	GSGLTGEELAEIR
99	GSGLTGEELAEIR
99	GSGLTGEELAEIR
99	GSGLTGEELAEIR
99	GSGLTGEELAEIR
99	GSGLTGEELAEIR
99	HPLDTTKVEEVVAR
99	HPLDTTKVEEVVAR
99	IIKDIVLK
99	IIKDIVLK
99	ILQNKDQFGIR
99	ILQNKDQFGIR
99	ILQNKDQFGIR
99	ILQNKDQFGIR
99	ILQNKDQFGIR
99	ILQNKDQFGIR
99	ILQNKDQFGIR
99	ILQNKDQFGIR
99	ILQNKDQFGIR
99	ILQNKDQFGIR
99	ILQNKDQFGIR
99	ILQNKDQFGIR
99	ILQNKDQFGIR
99	ILQNKDQFGIR
99	ILQNKDQFGIR
99	ILQNKDQFGIR
99	ILQNKDQFGIR
99	ILQNKDQFGIR
99	ILQNKDQFGIR
99	ILQNKDQFGIR
99	ILQNKDQFGIR
99	ILQNKDQFGIR
99	ILQNKDQFGIR
99	ILQNKDQFGIR
99	ILQNKDQFGIR
99	ILQNKDQFGIR
99	ILQNKDQFGIR
99	ILQNKDQFGIR
99	ILQNKDQFGIR
99	ILQNKDQFGIR
99	ILQNKDQFGIR
99	ILQNKDQFGIR
99	ILQNKDQFGIR
99	ILQNKDQFGIR
99	ILQNKDQFGIR
99	ILQNKDQFGIR
99	ILQNKDQFGIR
99	ILQNKDQFGIR
99	ILQNKDQFGIR
99	ILQNKDQFGIR
99	ILQNKDQFGIR
99	ILQNKDQFGIR
99	ILQNKDQFGIR
99	ILQNKDQFGIR
99	ILQNKDQFGIR
99	ILQNKDQFGIR
99	ILQNKDQFGIR
99	ILQNKDQFGIR
99	ILQNKDQFGIR
99	ILQNKDQFGIR
99	ILQNKDQFGIR
99	ILQNKDQFGIR
99	ILQNKDQFGIR
99	ILQNKDQFGIR
99	ILQNKDQFGIR
99	ILQNKDQFGIR
99	ILQNKDQFGIR
99	ILQNKDQFGIR
99	ILQNKDQFGIR
99	ILQNKDQFGIR
99	ILQNKDQFGIR
99	ILQNKDQFGIR
99	ILQNKDQFGIR
99	ILQNKDQFGIR
99	ILQNKDQFGIR
99	ILQNKDQFGIR
99	ILQNKDQFGIR
99	ILQNKDQFGIR
99	ILQNKDQFGIR
99	ILQNKDQFGIR
99	ILQNKDQFGIR
99	ILQNKDQFGIR
99	ILQNKDQFGIR
99	ILQNKDQFGIR
99	ILQNKDQFGIR
99	ILQNKDQFGIR
99	ILQNKDQFGIR
99	ILQNKDQFGIR
99	ILQNKDQFGIR
99	ILQNKDQFGIR
99	ILQNKDQFGIR
99	ILQNKDQFGIR
99	ILQNKDQFGIR
99	ILQNKDQFGIR
99	ILQNKDQFGIR
99	ILQNKDQFGIR
99	ILQNKDQFGIR
99	ILQNKDQFGIR
99	ILQNKDQFGIR
99	ILQNKDQFGIR
99	ILQNKDQFGIR
99	ILQNKDQFGIR
99	ILQNKDQFGIR
99	ILQNKDQFGIR
99	ILQNKDQFGIR
99	KETFRDLYLLDSEVIAR
99	LISQIITTK
99	LISQIITTK
99	LISQIITTK
99	LISQIITTK
99	LISQIITTK
99	LISQIITTK
99	LISQIITTK
99	LISQIITTK
99	LISQIITTK
99	LISQIITTK
99	LISQIITTK
99	LISQIITTK
99	LISQIITTK
99	LISQIITTK
99	LISQIITTK
99	LISQIITTK
99	LISQIITTK
99	LISQIITTK
99	LISQIITTK
99	LISQIITTK
99	LISQIITTK
99	LISQIITTK
99	LISQIITTK
99	LNPEEAAAAR
99	LNPEEAAAAR
99	LNPEEAAAAR
99	LQNKDQFGIR
99	LQNKDQFGIR
99	LQNKDQFGIR
99	LVTTMGEYIRTDPDGSR
99	LVTTMGEYIRTDPDGSR
99	MLATNTELV
99	MLATNTELV
99	MLATNTELV
99	MLATNTELV
99	MMVNYVTNVEGVVR
99	MMVNYVTNVEGVVR
99	NVKTEYGHYDPAEFDYVK
99	NVKTEYGHYDPAEFDYVK
99	NVKTEYGHYDPAEFDYVK
99	NVKTEYGHYDPAEFDYVK
99	NVKTEYGHYDPAEFDYVK
99	NVKTEYGHYDPAEFDYVK
99	NVKTEYGHYDPAEFDYVKR
99	NVKTEYGHYDPAEFDYVKR
99	NVKTEYGHYDPAEFDYVKR
99	NVKTEYGHYDPAEFDYVKR
99	NVKTEYGHYDPAEFDYVKR
99	NVKTEYGHYDPAEFDYVKR
99	NVKTEYGHYDPAEFDYVKR
99	NVKTEYGHYDPAEFDYVKR
99	NVKTEYGHYDPAEFDYVKR
99	NVKTEYGHYDPAEFDYVKR
99	NVKTEYGHYDPAEFDYVKR
99	NVKTEYGHYDPAEFDYVKR
99	NVKTEYGHYDPAEFDYVKR
99	NVKTEYGHYDPAEFDYVKR
99	NVKTEYGHYDPAEFDYVKR
99	NVKTEYGHYDPAEFDYVKR
99	NVKTEYGHYDPAEFDYVKR
99	NVKTEYGHYDPAEFDYVKR
99	PAEFDYVKR
99	PIPDDIMK
99	PIPDDIMK
99	PIPDDIMK
99	PIPDDIMK
99	PIPDDIMK
99	PIPDDIMK
99	PIPDDIMK
99	PQTFNKPFVR
99	QNKDQFGIR
99	QNKDQFGIR
99	QNKDQFGIR
99	QNKDQFGIR
99	QNKDQFGIR
99	RILQNKDQFGIR
99	RILQNKDQFGIR
99	RILQNKDQFGIR
99	RILQNKDQFGIR
99	RILQNKDQFGIR
99	RILQNKDQFGIR
99	RILQNKDQFGIR
99	RILQNKDQFGIR
99	RILQNKDQFGIR
99	RILQNKDQFGIR
99	RILQNKDQFGIR
99	RILQNKDQFGIR
99	RILQNKDQFGIR
99	RILQNKDQFGIR
99	RILQNKDQFGIR
99	RILQNKDQFGIR
99	RSAGGMPVAMAR
99	RSPYLESLLIPAVGPR
99	RSPYLESLLIPAVGPR
99	RSPYLESLLIPAVGPR
99	RSPYLESLLIPAVGPR
99	RSPYLESLLIPAVGPR
99	RSPYLESLLIPAVGPR
99	SAGGTPVVGAVR
99	SAGGTPVVGAVR
99	SAGGTPVVGAVR
99	SAGGTPVVGAVR
99	SAGGTPVVGAVR
99	SAGGTPVVGAVR
99	SAGGTPVVGAVR
99	SAGGTPVVGAVR
99	SAGGTPVVGAVR
99	SAGGTPVVGAVR
99	SAGGTPVVGAVR
99	SAGGTPVVGAVR
99	SAGGTPVVGAVR
99	SAGGTPVVGAVR
99	SAGGTPVVGAVR
99	SAGGTPVVGAVR
99	SAGGTPVVGAVR
99	SAGGTPVVGAVRS
99	SAGGTPVVGAVRS
99	SAGGTPVVGAVRS
99	SAGGTPVVGAVRS
99	SAGGTPVVGAVRS
99	SAGGTPVVGAVRS
99	SAGGTPVVGAVRS
99	SLPQTFNKPFVR
99	SLPQTFNKPFVR
99	SPYLESLLIPAVGPR
99	SPYLESLLIPAVGPR
99	SPYLESLLIPAVGPR
99	SPYLESLLIPAVGPR
99	SPYLESLLIPAVGPR
99	SPYLESLLIPAVGPR
99	SPYLESLLIPAVGPR
99	SPYLESLLIPAVGPR
99	SPYLESLLIPAVGPR
99	SPYLESLLIPAVGPR
99	SPYLESLLIPAVGPR
99	SPYLESLLIPAVGPR
99	SPYLESLLIPAVGPR
99	SPYLESLLIPAVGPR
99	SPYLESLLIPAVGPR
99	SPYLESLLIPAVGPR
99	SPYLESLLIPAVGPR
99	SPYLESLLIPAVGPR
99	SPYLESLLIPAVGPRPIPDDIMK
99	SPYLESLLIPAVGPRPIPDDIMK
99	SPYLESLLIPAVGPRPIPDDIMK
99	SPYLESLLIPAVGPRPIPDDIMK
99	SPYLESLLIPAVGPRPIPDDIMK
99	SPYLESLLIPAVGPRPIPDDIMK
99	SPYLESLLIPAVGPRPIPDDIMK
99	SPYLESLLIPAVGPRPIPDDIMK
99	SPYLESLLIPAVGPRPIPDDIMK
99	SPYLESLLIPAVGPRPIPDDIMK
99	SPYLESLLIPAVGPRPIPDDIMK
99	SPYLESLLIPAVGPRPIPDDIMK
99	SPYLESLLIPAVGPRPIPDDIMK
99	SPYLESLLIPAVGPRPIPDDIMK
99	SVYSLPDYNR
99	SVYSLPDYNR
99	SVYSLPDYNR
99	SVYSLPDYNR
99	SVYSLPDYNR
99	SVYSLPDYNR
99	SVYSLPDYNR
99	SVYSLPDYNR
99	SVYSLPDYNR
99	SVYSLPDYNR
99	SVYSLPDYNR
99	SVYSLPDYNR
99	SVYSLPDYNR
99	SVYSLPDYNR
99	SVYSLPDYNR
99	SVYSLPDYNR
99	SVYSLPDYNR
99	SVYSLPDYNR
99	SVYSLPDYNR
99	SVYSLPDYNR
99	SVYSLPDYNR
99	SVYSLPDYNR
99	SVYSLPDYNR
99	SVYSLPDYNR
99	SVYSLPDYNR
99	SVYSLPDYNR
99	SVYSLPDYNR
99	SVYSLPDYNR
99	SVYSLPDYNR
99	SVYSLPDYNR
99	SVYSLPDYNR
99	SVYSLPDYNR
99	SVYSLPDYNR
99	SVYSLPDYNR
99	SVYSLPDYNR
99	SVYSLPDYNR
99	SVYSLPDYNR
99	SVYSLPDYNR
99	SVYSLPDYNR
99	SVYSLPDYNR
99	SVYSLPDYNR
99	SVYSLPDYNR
99	SVYSLPDYNR
99	SVYSLPDYNR
99	SVYSLPDYNR
99	SVYSLPDYNR
99	SVYSLPDYNR
99	SVYSLPDYNR
99	SVYSLPDYNR
99	SVYSLPDYNR
99	SVYSLPDYNR
99	SVYSLPDYNR
99	SVYSLPDYNR
99	SVYSLPDYNR
99	SVYSLPDYNR
99	SVYSLPDYNR
99	SVYSLPDYNR
99	SVYSLPDYNR
99	SVYSLPDYNR
99	SVYSLPDYNR
99	SVYSLPDYNR
99	SVYSLPDYNR
99	SVYSLPDYNR
99	SVYSLPDYNR
99	SVYSLPDYNR
99	SVYSLPDYNR
99	SVYSLPDYNR
99	SVYSLPDYNR
99	SVYSLPDYNR
99	SVYSLPDYNR
99	SVYSLPDYNR
99	SVYSLPDYNR
99	SVYSLPDYNR
99	SVYSLPDYNR
99	SVYSLPDYNR
99	SVYSLPDYNR
99	SVYSLPDYNR
99	SVYSLPDYNR
99	SVYSLPDYNR
99	SVYSLPDYNR
99	SVYSLPDYNR
99	SVYSLPDYNR
99	SVYSLPDYNR
99	SVYSLPDYNR
99	SVYSLPDYNR
99	SVYSLPDYNR
99	SVYSLPDYNR
99	SVYSLPDYNR
99	SVYSLPDYNR
99	SVYSLPDYNR
99	SVYSLPDYNR
99	SVYSLPDYNR
99	SVYSLPDYNR
99	SVYSLPDYNR
99	SVYSLPDYNR
99	SVYSLPDYNR
99	SVYSLPDYNRAK
99	SVYSLPDYNRAK
99	SVYSLPDYNRAK
99	SVYSLPDYNRAK
99	SVYSLPDYNRAK
99	SVYSLPDYNRAK
99	SVYSLPDYNRAK
99	SVYSLPDYNRAK
99	SVYSLPDYNRAK
99	TEYGHYDPAEFDYVK
99	TEYGHYDPAEFDYVK
99	TEYGHYDPAEFDYVK
99	TEYGHYDPAEFDYVK
99	TEYGHYDPAEFDYVK
99	TEYGHYDPAEFDYVK
99	TEYGHYDPAEFDYVK
99	TEYGHYDPAEFDYVK
99	TEYGHYDPAEFDYVK
99	TEYGHYDPAEFDYVK
99	TEYGHYDPAEFDYVK
99	TEYGHYDPAEFDYVK
99	TEYGHYDPAEFDYVK
99	TEYGHYDPAEFDYVKR
99	TEYGHYDPAEFDYVKR
99	TEYGHYDPAEFDYVKR
99	TEYGHYDPAEFDYVKR
99	TEYGHYDPAEFDYVKR
99	TEYGHYDPAEFDYVKR
99	TEYGHYDPAEFDYVKR
99	TEYGHYDPAEFDYVKR
99	TEYGHYDPAEFDYVKR
99	TEYGHYDPAEFDYVKR
99	TEYGHYDPAEFDYVKR
99	TEYGHYDPAEFDYVKR
99	TEYGHYDPAEFDYVKR
99	TEYGHYDPAEFDYVKR
99	TEYGHYDPAEFDYVKR
99	TEYGHYDPAEFDYVKR
99	TEYGHYDPAEFDYVKR
99	TEYGHYDPAEFDYVKR
99	TEYGHYDPAEFDYVKR
99	TEYGHYDPAEFDYVKR
99	TEYGHYDPAEFDYVKR
99	TEYGHYDPAEFDYVKR
99	TEYGHYDPAEFDYVKR
99	TEYGHYDPAEFDYVKR
99	TEYGHYDPAEFDYVKR
99	TEYGHYDPAEFDYVKR
99	TEYGHYDPAEFDYVKR
99	TEYGHYDPAEFDYVKR
99	TEYGHYDPAEFDYVKR
99	TEYGHYDPAEFDYVKR
99	TEYGHYDPAEFDYVKR
99	TEYGHYDPAEFDYVKR
99	TEYGHYDPAEFDYVKR
99	TEYGHYDPAEFDYVKR
99	TEYGHYDPAEFDYVKR
99	TEYGHYDPAEFDYVKR
99	TEYGHYDPAEFDYVKR
99	TEYGHYDPAEFDYVKR
99	TRLEPLAPAAPIYTTPGPSR
99	TRLEPLAPAAPIYTTPGPSR
99	TRLEPLAPAAPIYTTPGPSR
99	TRLEPLAPAAPIYTTPGPSR
99	TRLEPLAPAAPIYTTPGPSR
99	TRLEPLAPAAPIYTTPGPSR
99	VGNVLVGDGVATL
99	VGNVLVGDGVATL
99	VGNVLVGDGVATL
99	VGNVLVGDGVATL
99	VGNVLVGDGVATL
99	VGNVLVGDGVATLSLPQTFNKPFVR
99	VGNVLVGDGVATLSLPQTFNKPFVR
99	VINNTISNNRLNPEEAAAAR
99	VINNTISNNRLNPEEAAAAR
99	VINNTISNNRLNPEEAAAAR
99	NYDPLSYVSR
99	LVIDKIIK

## Sheet: ABV150
Conf	Sequence	Sequence	no. peptides	Protein
68.93	KNLTAPRRSALSK	KNLTAPRRSALSK	4	VP1
68.93	KNLTAPRRSALSK	ALDSVEELSMAILDK	3	VP4
99	ALDSVEELSMAILDK	DLYLLDSEVIAR	10	pVP2
99	DLYLLDSEVIAR	DQGIISNDELDSFLMR	3	VP4
99	DQGIISNDELDSFLMR	DTPNINLDEEILK	1	VP4
99	DTPNINLDEEILK	ETFRDLYLLDSEVIAR	6	pVP2
99	ETFRDLYLLDSEVIAR	GMLINTIGLAK	6	pVP2
99	GMLINTIGLAK	VLGDFKFSELELKDQNNLR	6	VP3
99	GSGLTGEELAEIR	LISQIITTK	7	pVP2
99	LISQIITTK	NVKTEYGHYDPAEFDYVK	5	pVP2
99	NVKTEYGHYDPAEFDYVK	NVKTEYGHYDPAEFDYVKR	11	pVP2
99	NVKTEYGHYDPAEFDYVKR	PVVDVIDDFATNNIDR	1	pVP2
99	PVVDVIDDFATNNIDR	RSPYLESLLIPAVGPR	6	pVP2
99	RSPYLESLLIPAVGPR	SPYLESLLIPAVGPR	15	pVP2
99	SPYLESLLIPAVGPR	SVYSLPDYNR	7	pVP2
99	SVYSLPDYNR	TEYGHYDPAEFDYVK	4	pVP2
99	TEYGHYDPAEFDYVK	TEYGHYDPAEFDYVKR	8	pVP2
99	TEYGHYDPAEFDYVKR	EGIDVLNWLYKNK	3	VP3
99	EGIDVLNWLYKNK	DQGIISNDELDSFLMRR	1	VP4
99	DQGIISNDELDSFLMRR	ETFRDLYLLDSEVIARS	5	pVP2
99	ETFRDLYLLDSEVIARS	AKETFRDLYLLDSEVIARS	1	pVP2
99	AKETFRDLYLLDSEVIARS	DLYLLDSEVIARS	1	pVP2
99	DLYLLDSEVIARS	TLSEISGGLTYNNI	1	pVP2
99	TLSEISGGLTYNNI	LDSVEELSMAILDK	1	VP4
99	LDSVEELSMAILDK	MAILDKIATVAR	2	VP4
99	ALDSVEELSMAILDK	EDAQLLAYYLLTR	2	VP1
99	ALDSVEELSMAILDK	IPSTLPAGALFNVTGHGPGPSHIPGK	5	VP1
99	DLYLLDSEVIAR	ITLGEEVVEGR	3	VP1
99	DLYLLDSEVIAR	LAESIALPK	2	VP1
99	DLYLLDSEVIAR	NIPLYK	1	VP1
99	DLYLLDSEVIAR	SALSKSNEELR	4	VP1
99	DLYLLDSEVIAR	SDINLLTLPYAR	3	VP1
99	DLYLLDSEVIAR	SLGINFTIER	3	VP1
99	DLYLLDSEVIAR	SLVSGYDLSDSSLPLETLSK	20	VP1
99	DLYLLDSEVIAR	VLGDFKFSELELKDQNNLR	6	VP1
99	DLYLLDSEVIAR	YMPLVR	1	VP1
99	DQGIISNDELDSFLMR	GVGFIQHLEEPKPGR	1	X
99	DQGIISNDELDSFLMR	LVNLVIAEVK	1	x
99	EGIDVLNWLYKNK
99	EGIDVLNWLYKNK
99	ETFRDLYLLDSEVIAR
99	ETFRDLYLLDSEVIAR
99	ETFRDLYLLDSEVIAR
99	ETFRDLYLLDSEVIAR
99	ETFRDLYLLDSEVIAR
99	ETFRDLYLLDSEVIARS
99	ETFRDLYLLDSEVIARS
99	ETFRDLYLLDSEVIARS
99	ETFRDLYLLDSEVIARS
99	GMLINTIGLAK
99	GMLINTIGLAK
99	GMLINTIGLAK
99	GMLINTIGLAK
99	GMLINTIGLAK
99	GSGLTGEELAEIR
99	GSGLTGEELAEIR
99	LISQIITTK
99	LISQIITTK
99	LISQIITTK
99	LISQIITTK
99	LISQIITTK
99	LISQIITTK
99	MAILDKIATVAR
99	MAILDKIATVAR
99	NVKTEYGHYDPAEFDYVK
99	NVKTEYGHYDPAEFDYVK
99	NVKTEYGHYDPAEFDYVK
99	NVKTEYGHYDPAEFDYVK
99	NVKTEYGHYDPAEFDYVKR
99	NVKTEYGHYDPAEFDYVKR
99	NVKTEYGHYDPAEFDYVKR
99	NVKTEYGHYDPAEFDYVKR
99	NVKTEYGHYDPAEFDYVKR
99	NVKTEYGHYDPAEFDYVKR
99	NVKTEYGHYDPAEFDYVKR
99	NVKTEYGHYDPAEFDYVKR
99	NVKTEYGHYDPAEFDYVKR
99	NVKTEYGHYDPAEFDYVKR
99	RSPYLESLLIPAVGPR
99	RSPYLESLLIPAVGPR
99	RSPYLESLLIPAVGPR
99	RSPYLESLLIPAVGPR
99	RSPYLESLLIPAVGPR
99	SPYLESLLIPAVGPR
99	SPYLESLLIPAVGPR
99	SPYLESLLIPAVGPR
99	SPYLESLLIPAVGPR
99	SPYLESLLIPAVGPR
99	SPYLESLLIPAVGPR
99	SPYLESLLIPAVGPR
99	SPYLESLLIPAVGPR
99	SPYLESLLIPAVGPR
99	SPYLESLLIPAVGPR
99	SPYLESLLIPAVGPR
99	SPYLESLLIPAVGPR
99	SPYLESLLIPAVGPR
99	SPYLESLLIPAVGPR
99	SVYSLPDYNR
99	SVYSLPDYNR
99	SVYSLPDYNR
99	SVYSLPDYNR
99	SVYSLPDYNR
99	SVYSLPDYNR
99	TEYGHYDPAEFDYVK
99	TEYGHYDPAEFDYVK
99	TEYGHYDPAEFDYVK
99	TEYGHYDPAEFDYVKR
99	TEYGHYDPAEFDYVKR
99	TEYGHYDPAEFDYVKR
99	TEYGHYDPAEFDYVKR
99	TEYGHYDPAEFDYVKR
99	TEYGHYDPAEFDYVKR
99	TEYGHYDPAEFDYVKR
99	EDAQLLAYYLLTR
99	IPSTLPAGALFNVTGHGPGPSHIPGK
99	ITLGEEVVEGR
99	LAESIALPK
99	NIPLYK
99	SALSKSNEELR
99	SDINLLTLPYAR
99	SLGINFTIER
99	SLVSGYDLSDSSLPLETLSK
99	VLGDFKFSELELKDQNNLR
99	YMPLVR
99	EDAQLLAYYLLTR
99	IPSTLPAGALFNVTGHGPGPSHIPGK
99	IPSTLPAGALFNVTGHGPGPSHIPGK
99	IPSTLPAGALFNVTGHGPGPSHIPGK
99	IPSTLPAGALFNVTGHGPGPSHIPGK
99	ITLGEEVVEGR
99	ITLGEEVVEGR
99	KNLTAPRRSALSK
99	KNLTAPRRSALSK
99	LAESIALPK
99	SALSKSNEELR
99	SALSKSNEELR
99	SALSKSNEELR
99	SDINLLTLPYAR
99	SDINLLTLPYAR
99	SLGINFTIER
99	SLGINFTIER
99	SLVSGYDLSDSSLPLETLSK
99	SLVSGYDLSDSSLPLETLSK
99	SLVSGYDLSDSSLPLETLSK
99	SLVSGYDLSDSSLPLETLSK
99	SLVSGYDLSDSSLPLETLSK
99	SLVSGYDLSDSSLPLETLSK
99	SLVSGYDLSDSSLPLETLSK
99	SLVSGYDLSDSSLPLETLSK
99	SLVSGYDLSDSSLPLETLSK
99	SLVSGYDLSDSSLPLETLSK
99	SLVSGYDLSDSSLPLETLSK
99	SLVSGYDLSDSSLPLETLSK
99	SLVSGYDLSDSSLPLETLSK
99	SLVSGYDLSDSSLPLETLSK
99	SLVSGYDLSDSSLPLETLSK
99	SLVSGYDLSDSSLPLETLSK
99	SLVSGYDLSDSSLPLETLSK
99	SLVSGYDLSDSSLPLETLSK
99	SLVSGYDLSDSSLPLETLSK
99	VLGDFKFSELELKDQNNLR
99	VLGDFKFSELELKDQNNLR
99	VLGDFKFSELELKDQNNLR
99	VLGDFKFSELELKDQNNLR
99	VLGDFKFSELELKDQNNLR
99	GVGFIQHLEEPKPGR
99	LVNLVIAEVK

## Sheet: Sheet1
pVP2	205		pVP2	58		pVP2	6		pVP2	52		pVP2	253		pVP2	610		pVP2	94
VP1	7		VP1	1		VP1	5		VP1	0		VP1	1		VP1	946		VP1	54
VP3	196		VP3	29		VP3	195		VP3	5043		VP3	28		VP3	44		VP3	9
VP4	1		VP4	14		VP4	1539		VP4	156		VP4	9		VP4	11		VP4	11
7.5 kDa			16 kDa			25 kDa			37 kDa			70 kDa			100 kDa			150 kDa
Sequence	No. peptides	Protein	Sequence	No. peptides	Protein	Sequence	no. peptides	Protein	Sequence	no. peptides	Protein	Sequence	no. peptides	Protein	Sequence	no. peptides	Protein	Sequence	No. peptides	Protein
PVVDVIDDFATNNIDR	78	pVP2	PVVDVIDDFATNNIDR	10	pVP2	ISQIITTK	1	pvp2	SVYSLPDYNR	8	pVp2	SVYSLPDYNR	69	pVP2	SVYSLPDYNR	113	pvp2	SPYLESLLIPAVGPR	15	pVP2
IIKDIVLK	71	pVP2	GTAAAFPLSR	9	pVP2	NKPFVRF	1	pvp2	PVVDVIDDFATNNIDR	7	pvp2	PIPDDIMK	34	pVP2	ILQNKDQFGIR	100	pvp2	NVKTEYGHYDPAEFDYVKR	11	pVP2
GTAAAFPLSR	19	pVP2	GMLINTIGLAK	8	pVP2	YIFSGGN	1	pvp2	TEYGHYDPAEFDYVKR	5	pvp2	LISQIITTK	32	pVP2	DLYLLDSEVIAR	42	pvp2	DLYLLDSEVIAR	10	pVP2
SRPVVDVIDDFATNNIDR	12	pVP2	LISQIITTK	8	pVP2	LISQIITTK	1	pvp2	VGNVLVGDGVATLSLPQTFNKPFVR	5	pvp2	ILQNKDQFGIR	30	pVP2	TEYGHYDPAEFDYVKR	41	pvp2	TEYGHYDPAEFDYVKR	8	pVP2
PVVDVIDDFATN	7	pVP2	MTSLGFIPMDK	6	pVP2	TGPLVTAQNL	1	pvp2	ETFRDLYLLDSEVIAR	4	pVP2	DLYLLDSEVIAR	15	pVP2	DLYLLDSEVIARS	41	pvp2	LISQIITTK	7	pVP2
GTAAAFPL	6	pVP2	DLYLLDSEVIAR	4	pVP2	QNKDQFGIR	1	pvp2	LISQIITTK	4	pvp2	VGNVLVGDGVATL	9	pVP2	LISQIITTK	26	pvp2	SVYSLPDYNR	7	pVP2
SAGGTPVVGAVR	6	pVP2	HPLDTTKVEEVVAR	4	pVP2	ITLGEEVVEGR	2	vp1	SPYLESLLIPAVGPR	4	pVP2	FNDPTPFSLASGA	6	pVP2	NVKTEYGHYDPAEFDYVKR	23	pvp2	ETFRDLYLLDSEVIAR	6	pVP2
SRPVVDVIDDFATN	4	pVP2	CYSIGESVIEK	2	pVP2	DLFNTSKGK	1	vp1	DLYLLDSEVIAR	3	pvp2	GTAAAFPLSR	5	pVP2	SPYLESLLIPAVGPR	19	pvp2	GMLINTIGLAK	6	pVP2
GTAAAFPLSRPVVDVIDDFATNNIDR	1	pVP2	PIPDDIMK	2	pVP2	LPVVLER	1	vp1	GTAAAFPLSR	3	pVP2	DQFGIR	4	pVP2	RILQNKDQFGIR	18	pvp2	RSPYLESLLIPAVGPR	6	pVP2
SAGGMPVAMAR	1	pVP2	SPYLESLLIPAVGPR	2	pVP2	SLVSGYDLSDSSLPLETLSK	1	vp1	VGNVLVGDGVATLSLPQTF	3	pvp2	FNDPTPF	4	pVP2	SAGGTPVVGAVR	18	pvp2	NVKTEYGHYDPAEFDYVK	5	pVP2
LAESIALPK	3	VP1	APLIETPEDSDG	1	pVP2	LATSLQQQYPDITASWVIKNGYR	48	vp3	FNDAIHEGLQPIDK	2	pVP2	GMLINTIGLAK	4	pVP2	TEYGHYDPAEFDYVK	16	pvp2	ETFRDLYLLDSEVIARS	5	pVP2
AVNRAMEK	2	VP1	SAGGTPVVGAVR	1	pVP2	EVWDEATAVLSESDPVFR	46	vp3	ETFRDLYLLDSEVIARS	1	pVP2	SSTLPAGVYAL	4	pVP2	SPYLESLLIPAVGPRPIPDDIMK	15	pvp2	TEYGHYDPAEFDYVK	4	pVP2
GNATNSNHSRSAR	1	VP1	SRPVVDVIDDFATNNIDR	1	pVP2	LATSLQQQYPDITASWVIK	28	vp3	GDHSIIEENYELMEFLAK	1	pVP2	VTAQNLYQNYNYGR	4	pVP2	SVYSLPDYNRAK	12	pvp2	PVVDVIDDFATNNIDR	1	pVP2
YDHSKWLTK	1	VP1	ITLGEEVVEGR	1	VP1	LVTTMGEYIR	18	vp3	HPLDTTKVEEVVAR	1	pVp2	FNDPTPFSLASGAS	3	pVP2	ETFRDLYLLDSEVIAR	9	pvp2	AKETFRDLYLLDSEVIARS	1	pVP2
EVWDEATAVLSESDPVFR	98	VP3	LVTTMGEYIR	11	VP3	LTANPTAADAQR	13	vp3	ILQNKDQFGIR	1	pVp2	FNDPTPFSLASGASA	3	pVP2	NVKTEYGHYDPAEFDYVK	8	pvp2	DLYLLDSEVIARS	1	pVP2
LATSLQQQYPDITASWVIK	74	VP3	MMVNYVTNVEGVVR	6	VP3	MMVNYVTNVEGVVR	10	vp3	EGIDVLNWLYK	689	vp3	NILSLNNNITDK	3	pVP2	QNKDQFGIR	8	pvp2	TLSEISGGLTYNNI	1	pVP2
GRQVRNRTR	8	VP3	LTANPTAADAQR	4	VP3	LNPEEAAAAR	9	vp3	GPKPEELHQIFGVGR	583	vp3	NLYQNYNYGR	3	pVP2	PIPDDIMK	8	pvp2	SLVSGYDLSDSSLPLETLSK	20	VP1
EGIDVLNWLYK	5	VP3	GSGLTGEELAEIR	3	VP3	GSGLTGEELAEIR	8	vp3	MMVNYVTNVEGVVR	552	vp3	NNILSLNNNITDK	3	pVP2	SAGGTPVVGAVRS	8	pvp2	VLGDFKFSELELKDQNNLR	6	VP1
LATSLQQQYPDITASWVIKNGYR	5	VP3	LNPEEAAAAR	3	VP3	NATQAQEDALR	4	vp3	EVWDEATAVLSESDPVFR	443	vp3	TTNTTVSTINIDSTTPM	3	pVP2	RSPYLESLLIPAVGPR	7	pvp2	IPSTLPAGALFNVTGHGPGPSHIPGK	5	VP1
LPEAGYTPIDALGDKVEAIVLN	3	VP3	GRQVRNRTR	2	VP3	LPEAGYTPIDALGDKVEAIVLN	3	vp3	GSGLTGEELAEIR	348	vp3	TTVSTINIDSTTPM	3	pVP2	SLPQTFNKPFVR	6	pvp2	KNLTAPRRSALSK	4	VP1
NLVRDVQR	2	VP3	GDYSMYLPEAAR	5	VP4	EGIDVLNWLYK	2	vp3	LATSLQQQYPDITASWVIK	334	vp3	VGNVLVGDGVATLSLPQ	3	pVP2	FNDPTPFSLASGA	6	pvp2	SALSKSNEELR	4	VP1
VWDEATAVLSESDPVFR	1	VP3	DTPNINLDEEILK	4	VP4	GDLERVINN	1	vp3	TRLEPLAPAAPIYTTPGPSR	241	vp3	EHTDKPETTTYNISSPA	2	pVP2	VGNVLVGDGVATL	6	pvp2	ITLGEEVVEGR	3	VP1
IATVAR	1	VP4	GVAITGNVVR	4	VP4	LPEAGYTPIDALGDKVEAIVL	1	vp3	LVTTMGEYIR	164	vp3	ILSLNNNITDK	2	pVP2	LQNKDQFGIR	5	pvp2	SDINLLTLPYAR	3	VP1
			AVIQLMSTYPQAEVVAK	1	VP4	LPEAGYTPIDALGDK	1	vp3	LEPLAPAAPIYTTPGPSR	142	vp3	LLDSEVIAR	2	pVP2	AESKYIQHTR	5	pvp2	SLGINFTIER	3	VP1
			LSILESEMSR	1	x	NLVRDVQR	1	vp3	RMMVNYVTNVEGVVR	129	vp3	FNDPTPFSL	1	pVP2	FNDPTPF	4	pvp2	EDAQLLAYYLLTR	2	VP1
						PIYTTPGPSR	1	vp3	VINNTISNNRLNPEEAAAAR	109	vp3	LIPAVGPR	1	pVP2	VKTEYGHYDPAEFDYVKR	3	pvp2	LAESIALPK	2	VP1
						VINNTISNNR	1	vp3	VEAIVLNVLK	103	vp3	PLGANNPGANQPIAL	1	pVP2	ETFRDLYLLDSEVIARS	3	pvp2	NIPLYK	1	VP1
						AVIQLMSTYPQAEVVAK	230	vp4	ELAEIRGRQVRNRTRLEPLAPAAPIYTTPGPSR	100	vp3	MVGAWQYWPVDIALR	1	VP1	FNDPTPFSLASGAS	3	pvp2	YMPLVR	1	VP1
						DTPNINLDEEILK	214	vp4	LNPEEAAAAR	75	vp3	GSGLTGEELAEIR	8	VP3	FNDPTPFSLASGASA	3	pvp2	VLGDFKFSELELKDQNNLR	6	VP3
						EYLASIGLQMIESTETASYAMR	147	vp4	MLATNTELV	75	vp3	LNPEEAAAAR	7	VP3	GMLINTIGLAK	3	pvp2	EGIDVLNWLYKNK	3	VP3
						GHYTLSINGYK	121	vp4	ILEKGSGLTGEELAEIR	61	vp3	LVTTMGEYIR	7	VP3	HPLDTTKVEEVVAR	3	pvp2	ALDSVEELSMAILDK	3	VP4
						ALDSVEELSMAILDK	119	vp4	AHRRLPEAGYTPIDALGDK	58	vp3	LTANPTAADAQR	3	VP3	IIKDIVLK	3	pvp2	DQGIISNDELDSFLMR	3	VP4
						GVAITGNVVR	96	vp4	LATSLQQQYPDITASWVIKNGYR	50	vp3	MLATNTELV	3	VP3	VGNVLVGDGVATLSLPQTFNKPFVR	3	pvp2	MAILDKIATVAR	2	VP4
						DQGIISNDELDSFLMR	80	vp4	GFKNATQAQEDALR	43	vp3	GVAITGNVVR	5	VP4	AKETFRDLYLLDSEVIAR	2	pvp2	DTPNINLDEEILK	1	VP4
						GDYSMYLPEAAR	68	vp4	GLTGEELAEIRGRQVRNRTRLEPLAPAAPIYTTPGPSR	42	vp3	DTPNINLDEEILK	4	VP4	FNDPTPFSLA	2	pvp2	DQGIISNDELDSFLMRR	1	VP4
						VIQLMSTYPQAEVVAK	61	vp4	EGIDVLNWLYKNK	40	vp3	AQETSPGRYGNK	1	x	FNDPTPFSLASGASASLN	2	pvp2	LDSVEELSMAILDK	1	VP4
						RDTPNINLDEEILK	53	vp4	LPEAGYTPIDALGDK	35	vp3	IAEVKDGLADI	1	x	KETFRDLYLLDSEVIAR	2	pvp2	GVGFIQHLEEPKPGR	1	X
						DQGIISNDELDSFLMRR	48	vp4	NKLVTTMGEYIR	33	vp3				PAEFDYVKR	2	pvp2	LVNLVIAEVK	1	x
						MSTYPQAEVVAK	40	vp4	YIRTDPDGSRFRRMMVNYVTNVEGVVR	32	vp3				PQTFNKPFVR	2	pvp2
						MESELISLR	27	vp4	GFELPPPVIDAMQVK	30	vp3				RSAGGMPVAMAR	2	pvp2
						KEYLASIGLQMIESTETASYAMR	21	vp4	TDPDGSRFRRMMVNYVTNVEGVVR	30	vp3				VKTEYGHYDPAEFDYVK	1	pvp2
						AVIQLMSTYPQAEVVAKVR	20	vp4	RLPEAGYTPIDALGDK	25	vp3				AESKYIQHTRR	1	pvp2
						STYPQAEVVAK	16	vp4	LTANPTAADAQR	22	vp3				MAESKYIQHTRR	1	pvp2
						LASIGLQMIESTETASYAMR	13	vp4	AKILEKGSGLTGEELAEIR	16	vp3				KNVKTEYGHYDPAEFDYVKR	1	pvp2
						ASYPSYDVPVTQELVN	12	vp4	FREGIDVLNWLYK	16	vp3				ETFRDLYL	1	pvp2
						NSSGDTILDLYASN	11	vp4	VLSESDPVFREGIDVLNWLYK	16	vp3				YGHYDPAEFDYVKR	1	pvp2
						TVGCMLYIAVK	11	vp4	VWDEATAVLSESDPVFR	15	vp3				GTAAAFPLSR	1	pvp2
						ILSDVTLLPVTEVR	10	vp4	EVWDEATAVLSESD	14	vp3				MAESKYIQHTR	1	pvp2
						SVLIPNPVSYIK	10	vp4	GFELPPPVIDAM	14	vp3				SDINLLTLPYAR	77	vp1
						SVLIPNPVSYIKK	10	vp4	SLQQQYPDITASWVIK	14	vp3				FSELELKDQNNLR	69	vp1
						SYPSYDVPVTQELVN	9	vp4	VEAIVLNVLKGFK	13	vp3				TTSYGNGSLIGQVER	64	vp1
						SVLIPNPVSY	8	vp4	DEATAVLSESDPVFR	12	vp3				AVLEGSGDGEKVEDSIPK	48	vp1
						TVGALFPVLLTEGTR	7	vp4	ELPPPVIDAMQVK	12	vp3				IRGDSSAGLPYVGK	44	vp1
						VAITGNVVR	7	vp4	VINNTISNNR	12	vp3				FSELELKDQNNLRK	40	vp1
						SYPSYDVPVTQELVNSVLIPNPVSY	6	vp4	YVTNVEGVVR	12	vp3				FWKPVESTELSNRPTMR	37	vp1
						ASYPSYDVPVTQELVNSVLIPNPVSY	6	vp4	KPEELHQIFGVGR	10	vp3				RLAESIALPK	35	vp1
						ASYPSYDVPVTQELVNSVLIPNPVSYIK	6	vp4	LPEAGYTPIDALGDKVEAIVL	10	vp3				WLPVLEAK	34	vp1
						VIQLMSTYPQAEVVAKVR	5	vp4	LPEAGYTPIDALGDKVEAIVLN	10	vp3				VVENLNEEIAK	34	vp1
						ASYPSYDVPVTQELVNSVLIPNPVSYIKK	4	vp4	PEELHQIFGVGR	10	vp3				YTYNTPKPTVSGVISK	33	vp1
						SYPSYDVPVTQELVNSVLIPNPVSYIK	4	vp4	TRLEPLAPAAPIY	10	vp3				LAESIALPK	30	vp1
						MLYIAVK	4	vp4	LATSLQQQYPDITA	9	vp3				NIPLYK	30	vp1
						GHYTLSIN	3	vp4	PAAPIYTTPGPSR	8	vp3				SLGINFTIER	29	vp1
						MRRDTPNINLDEEILK	3	vp4	VTNVEGVVR	8	vp3				GEDGYFPSR	26	vp1
						RRDTPNINLDEEILK	3	vp4	APAAPIYTTPGPSR	7	vp3				GDSSAGLPYVGK	24	vp1
						NLDEEILK	2	vp4	LATSLQQQYPDITAS	7	vp3				RITLGEEVVEGR	23	vp1
						LDSVEELSMAILDK	2	vp4	PLAPAAPIYTTPGPSR	7	vp3				NRYTYNTPKPTVSGVISK	22	vp1
						ASNTVGALFPVLLTEGTR	2	vp4	LEPLAPAAPIY	6	vp3				LPVVLER	19	vp1
						ALDSVEELSM	2	vp4	MDINFEDLPPPPPELLAPLEEPEPYGFELPPPVIDAMQVK	6	vp3				SDLFNTSK	18	vp1
						MIESTETASYAMR	2	vp4	MVNYVTNVEGVVR	6	vp3				RGEDGYFPSR	17	vp1
						SMESELISLR	2	vp4	PVFREGIDVLNWLYK	6	vp3				SLVSGYDLSDSSLPLETLSK	17	vp1
			QVDRVLNR	2	vp4	SMYLPEAAR	2	vp4	RLPEAGYTPID	6	vp3				WLPVLEAKR	15	vp1
									VFREGIDVLNWLYK	6	vp3				ITLGEEVVEGR	13	vp1
						ETASYAMRAVIQLMSTYPQAEVVAK	1	vp4	KVEAIVLNVLK	5	vp3				KADNTDYIIQNCYALAR	12	vp1
						LMSTYPQAEVVAKVRALDSVEELSMAILDK	1	vp4	PIYTTPGPSR	5	vp3				VLGDFKFSELELKDQNNLR	7	vp1
						VRALDSVEELSMAILDK	1	vp4	RLPEAGYTPIDALGDKVEAIVLNVLK	5	vp3				VSLFDHR	6	vp1
						ASVQLANWVGVKGVAITGNVVR	1	vp4	AARAKILEKGSGLTGEELAEIR	4	vp3				TWYSLDLVR	6	vp1
						EYLASIGLQMIESTETAS	1	vp4	AVLSESDPVFR	4	vp3				IHDMFLGVGTSEGNK	6	vp1
						GHYTLSING	1	vp4	EGIDVLNWL	4	vp3				DRNIPLYK	5	vp1
						IGLQMIESTETASYAMR	1	vp4	GPKPEELHQIF	4	vp3				KPVESTELSNRPTMR	5	vp1
						RDQGIISNDELDSFLMR	1	vp4	GSGLTGEELAEIRGR	4	vp3				TPKPTVSGVISK	5	vp1
						SVQLANWVGVKGVAITGNVVR	1	vp4	IDVLNWLYK	4	vp3				IPSTLPAGALFNVTGHGPGPSHIPGK	5	vp1
						TLSINGYK	1	vp4	KGSGLTGEELAEIR	4	vp3				VKRGEDGYFPSR	5	vp1
						TVGCMLYIAVKGDYSMYLPEAAR	1	vp4	LNWLYK	4	vp3				PVESTELSNRPTMR	4	vp1
						QMIESTETASYAMR	1	vp4	LPEAGYTPIDALGDKVE	4	vp3				NIPLYKAR	4	vp1
						VLNRLADEQAQTANK	1	x	LPEAGYTPIDALGDKVEA	4	vp3				KADNTDYIIQN	4	vp1
									PEAGYTPIDALGDK	4	vp3				DVLKVLGDFK	4	vp1
									QQQYPDITASWVIK	4	vp3				FSELELK	4	vp1
									ATSLQQQYPDITASWVIK	3	vp3				LSTLMVPGAR	4	vp1
									EKGSGLTGEELAEIR	3	vp3				PVDIALR	3	vp1
									GIDVLNWLYK	3	vp3				PKIRGDSSAGLPYVGK	3	vp1
									LATSLQQQYPD	3	vp3				TYNTPKPTVSGVISK	3	vp1
									LPEAGYTPIDAL	3	vp3				QTTNIEEVANPVGFYR	3	vp1
									NATQAQEDALR	3	vp3				YAENYDLPILK	3	vp1
									NRTRLEPLAPAAPIYTTPGPSR	3	vp3				EEIDRIHDMFLGVGTSEGNK	3	vp1
									PDITASWVIK	3	vp3				IPSTLPAGALF	3	vp1
									RGPKPEELHQIFGVGR	3	vp3				IPSTLPAGALFNVT	3	vp1
									RLPEAGYTPIDALGD	3	vp3				PTVSGVISK	3	vp1
									TRLEPLAPAA	3	vp3				SDINLLTLPY	3	vp1
									TRLEPLAPAAPI	3	vp3				YLPLGPASSITYE	3	vp1
									TRLEPLAPAAPIYTTPG	3	vp3				YLPLGPASSITYEGG	3	vp1
									TSLQQQYPDITASWVIK	3	vp3				YMPLVR	3	vp1
									DKVEAIVLNVLK	2	vp3				NRYTYNTPKP	2	vp1
									DVQRGPKPEELHQIFGVGR	2	vp3				LPVLEAK	2	vp1
									GDLERVINNTISNNR	2	vp3				IEEVANPVGFYR	2	vp1
									IVLNVLK	2	vp3				NTPKPTVSGVISK	2	vp1
									LATSLQQQYPDITASW	2	vp3				VLGDFKFSELELK	2	vp1
									LPEAGYTPIDALGD	2	vp3				YTYNTPKPT	2	vp1
									LSESDPVFREGIDVLNWLYK	2	vp3				KADNTDYIIQNCYAL	1	vp1
									QYPDITASWVIK	2	vp3				VWSGNLNR	1	vp1
									RLPEAGYTPIDAL	2	vp3				SLFDHR	1	vp1
									RLPEAGYTPIDALGDKVEA	2	vp3				ADNTDYIIQNCYALAR	1	vp1
									TRLEPLAPA	2	vp3				LRDTVKFPGGDND	1	vp1
									TRLEPLAPAAPIYTTP	2	vp3				KFSELELKDQNNLR	1	vp1
									VINNTISNNRLNPEEAAAARA	2	vp3
									AAARAKILEKGSGLTGEELAEIR	1	vp3				LAESIALPKGPANR	1	vp1
									ALGDKVEAIVLNVLK	1	vp3				EDAQLLAYYLLTR	1	vp1
									APIYTTPGPSR	1	vp3				GSLIGQVER	1	vp1
									EATAVLSESDPVFR	1	vp3				LLTLPYAR	1	vp1
									FRRMMVNYVTNVEGVVR	1	vp3				YLPLGPASSITYEG	1	vp1
									GDKVEAIVLNVLK	1	vp3				GSGLTGEELAEIR	9	vp3
									GPKPEELHQI	1	vp3				TRLEPLAPAAPIYTTPGPSR	7	vp3
									GPKPEELHQIFGVGRGDLER	1	vp3				GPKPEELHQIFGVGR	6	vp3
									KNATQAQEDALR	1	VP3				MLATNTELV	5	vp3
									LATSLQQQYPDI	1	vp3				LNPEEAAAAR	4	vp3
									LEPLAPAAPIYTTPG	1	vp3				VINNTISNNRLNPEEAAAAR	4	vp3
									LHQIFGVGR	1	vp3				LVTTMGEYIRTDPDGSR	3	vp3
									LPEAGYTPID	1	vp3				MMVNYVTNVEGVVR	3	vp3
									LPEAGYTPIDALGDKVEAI	1	vp3				PIYTTPGPSR	1	Vp3
									LTGEELAEIRGR	1	vp3				LTANPTAADAQR	1	vp3
									MMVNYVTNVEGVVRLTANPTAADAQR	1	vp3				LVTTMGEYIR	1	vp3
									NATQAQEDALRNLVR	1	vp3				AVIQLMSTYPQAEVVAK	6	vp4
									PKPEELHQIFGVGR	1	vp3				DTPNINLDEEILK	3	vp4
									QVKEVWDEATAVLSESDPVFR	1	vp3				ALDSVEELSMAILDK	1	vp4
									RLPEAGYTPIDALGDKVEAIVL	1	vp3				GDYSMYLPEAAR	1	vp4
									SLQQQYPDITASWVIKNGYR	1	vp3				FKDIPQL	1	x
									TRLEPLAPAAPIYTTPGP	1	vp3				NYDPLSYVSR	1	x
									TRLEPLAPAAPIYTTPGPS	1	vp3				LVIDKIIK	1	x
									TRLEPLAPAAPIYTTPGPSRGR	1	vp3
									VKEVWDEATAVLSESDPVFR	1	vp3				SLPFAAATGK	1	vp1
									VLSESDPVFR	1	vp3
									ALDSVEELSMAILDK	29	vp4
									DQGIISNDELDSFLMR	22	vp4
									DTPNINLDEEILK	16	vp4
									GHYTLSINGYK	15	vp4
									AVIQLMSTYPQAEVVAK	13	vp4
									GVAITGNVVR	12	vp4
									GDYSMYLPEAAR	11	vp4
									ILSDVTLLPVTEVR	6	vp4
									KEYLASIGLQMIESTETASYAMR	5	vp4
									SVLIPNPVSYIK	5	vp4
									TVGALFPVLLTEGTR	5	vp4
									DQGIISNDELDSFLMRR	4	vp4
									EYLASIGLQMIESTETASYAMR	4	vp4
									ASYPSYDVPVTQELVNSVLIPNPVSYIK	2	vp4
									RDTPNINLDEEILK	2	vp4
									TVGCMLYIAVK	2	vp4
									SVLIPNPVSY	1	vp4
									SYPSYDVPVTQELVNSVLIPNPVSYIK	1	vp4
									VIQLMSTYPQAEVVAK	1	vp4
