# Supplementary material for: A Unique Relative of Rotifer Birnavirus Isolated from Australian Mosquitoes
Source: Viruses. 2020 Sep 22;12(9):1056. doi: 10.3390/v12091056 (PMC7552023; doi:10.3390/v12091056)
Supplement: Supplementary file 1 [file viruses-12-01056-s001.zip › Revised suplemenrary figures and files/Supplementary file 2 - predicted ezymatic digestions.xlsx]

## Sheet: ExPASy peptidecutter prediction
	Chymotrypsin-low specificity				Trypsin
Position of cleavage site	Resulting peptide sequence	Peptide length [aa]	Peptide mass [Da]	Protein	Position of cleavage site	Resulting peptide sequence	Peptide length [aa]	Peptide mass [Da]	Protein	Highlighted are peptides of 20 amino acids or longer
1	M	1	149.208	pVP2	5	MAESK	5	564.654	pVP2
6	AESKY	5	596.638	pVP2	11	YIQHTR	6	816.915	pVP2
9	IQH	3	396.446	pVP2	12	R	1	174.203	pVP2
15	TRRSPY	6	778.866	pVP2	35	SPYLESLLIPAVGPRPIPDDIMK	23	2522	pVP2
16	L	1	131.175	pVP2	103	EHTDKPETTTYNISSPASGSGLFVFYPNNGTGLVGTHYIFSGGNYVYDNTTGPLVTAQNLYQNYNYGR	68	7446.01	pVP2
19	ESL	3	347.368	pVP2	112	LISQIITTK	9	1016.25	pVP2
20	L	1	131.175	pVP2	158	SSTLPAGVYALNGTINTINIYNTLSEISGGLTYNNILSLNNNITDK	46	4873.4	pVP2
34	IPAVGPRPIPDDIM	14	1490.78	pVP2	183	VGNVLVGDGVATLSLPQTFNKPFVR	25	2629.05	pVP2
37	KEH	3	412.446	pVP2	276	FNDPTPFSLASGASASLNPVMIDDNNSQVCMSTLSMSIPNTTNTTVSTINIDSTTPMMINGTVNYTVAAAAAAGVVQITLVFLDAFAGVIATR	93	9545.82	pVP2
46	TDKPETTTY	9	1055.11	pVP2	280	VVFR	4	519.645	pVP2
57	NISSPASGSGL	11	989.05	pVP2	377	TIGLAAGIYTQPFSFNYTGSYYTDNTQPVGAVQVQISQTSGAAMLMSLNMAIRPLGANNPGANQPIALVAYQGVATGSQITLSGITNYELIPNSNLK	97	10113.4	pVP2
58	F	1	165.192	pVP2	378	K	1	146.189	pVP2
60	VF	2	264.324	pVP2	381	NVK	3	359.426	pVP2
68	YPNNGTGL	8	834.884	pVP2	396	TEYGHYDPAEFDYVK	15	1833.93	pVP2
72	VGTH	4	412.446	pVP2	397	R	1	174.203	pVP2
73	Y	1	181.191	pVP2	402	ILQNK	5	614.743	pVP2
75	IF	2	278.351	pVP2	408	DQFGIR	6	734.81	pVP2
80	SGGNY	5	496.477	pVP2	418	SVYSLPDYNR	10	1213.31	pVP2
82	VY	2	280.324	pVP2	420	AK	2	217.268	pVP2
89	DNTTGPL	7	716.746	pVP2	424	ETFR	4	551.6	pVP2
95	VTAQNL	6	644.726	pVP2	436	DLYLLDSEVIAR	12	1406.6	pVP2
96	Y	1	181.191	pVP2	442	SFSWNK	6	767.839	pVP2
99	QNY	3	423.426	pVP2	445	LLK	3	372.508	pVP2
101	NY	2	295.295	pVP2	448	IIK	3	372.508	pVP2
104	GRL	3	344.414	pVP2	453	DIVLK	5	586.729	pVP2
121	ISQIITTKSSTLPAGVY	17	1779.06	pVP2	479	GTAAAFPLSRPVVDVIDDFATNNIDR	26	2775.07	pVP2
123	AL	2	202.253	pVP2	482	YVK	3	408.498	pVP2
133	NGTINTINIY	10	1122.24	pVP2	494	SAGGTPVVGAVR	12	1070.21	pVP2
136	NTL	3	346.384	pVP2	505	SAGGMPVAMAR	11	1047.26	pVP2
143	SEISGGL	7	661.71	pVP2	509	NHIK	4	510.594	pVP2
145	TY	2	282.296	pVP2	513	MFAR	4	523.651	pVP2
149	NNIL	4	472.542	pVP2	543	AADAPLIETPEDSDGEPLDFSLPFSELTNR	30	3247.47	pVP2
151	SL	2	218.253	pVP2	546	LAK	3	330.428	pVP2
163	NNNITDKVGNVL	12	1300.43	pVP2	557	CYSIGESVIEK	11	1227.39	pVP2
171	VGDGVATL	8	730.816	pVP2	565	NPDSLVER	8	928.998	pVP2
177	SLPQTF	6	691.782	pVP2	571	AVFNVK	6	676.814	pVP2
181	NKPF	4	504.586	pVP2	573	AK	2	217.268	pVP2
184	VRF	3	420.512	pVP2	584	MTSLGFIPMDK	11	1239.51	pVP2
190	NDPTPF	6	689.723	pVP2	603	YPSQLGTVVANELCDILEK	19	2092.39	pVP2
192	SL	2	218.253	pVP2	617	FNDAIHEGLQPIDK	14	1596.76	pVP2
200	ASGASASL	8	662.698	pVP2	619	FK	2	293.366	pVP2
204	NPVM	4	459.561	pVP2	624	MLHAK	5	598.761	pVP2
214	IDDNNSQVCM	10	1138.23	pVP2	635	GMLINTIGLAK	11	1130.41	pVP2
217	STL	3	319.358	pVP2	653	GDHSIIEENYELMEFLAK	18	2138.38	pVP2
219	SM	2	236.286	pVP2	660	HPLDTTK	7	810.905	pVP2
240	SIPNTTNTTVSTINIDSTTPM	21	2208.42	pVP2	667	VEEVVAR	7	800.91	VP4
241	M	1	149.208	pVP2	677	SMESELISLR	10	1164.34	VP4
248	INGTVNY	7	779.848	pVP2	693	DQGIISNDELDSFLMR	16	1853.03	VP4
263	TVAAAAAAGVVQITL	15	1355.6	pVP2	694	R	1	174.203	VP4
265	VF	2	264.324	pVP2	707	DTPNINLDEEILK	13	1513.66	VP4
266	L	1	131.175	pVP2	736	NSSGDTILDLYASNTVGALFPVLLTEGTR	29	3025.36	VP4
269	DAF	3	351.359	pVP2	747	TVGCMLYIAVK	11	1197.52	VP4
279	AGVIATRVVF	10	1032.25	pVP2	759	GDYSMYLPEAAR	12	1372.52	VP4
284	RTIGL	5	558.679	pVP2	770	GHYTLSINGYK	11	1252.39	VP4
289	AAGIY	5	493.56	pVP2	778	IHGLMNDK	8	927.086	VP4
293	TQPF	4	491.544	pVP2	796	FDLNILSDVTLLPVTEVR	18	2044.38	VP4
295	SF	2	252.27	pVP2	799	GNR	3	345.358	VP4
297	NY	2	295.295	pVP2	830	VSIAQVGFVVVESSCYGAIASVQLANWVGVK	31	3181.7	VP4
301	TGSY	4	426.426	pVP2	840	GVAITGNVVR	10	985.151	VP4
302	Y	1	181.191	pVP2	868	ASYPSYDVPVTQELVNSVLIPNPVSYIK	28	3093.52	VP4
324	TDNTQPVGAVQVQISQTSGAAM	22	2203.41	pVP2	869	K	1	146.189	VP4
325	L	1	131.175	pVP2	891	EYLASIGLQMIESTETASYAMR	22	2464.79	VP4
326	M	1	149.208	pVP2	908	AVIQLMSTYPQAEVVAK	17	1848.19	VP4
328	SL	2	218.253	pVP2	910	VR	2	273.335	VP4
330	NM	2	263.312	pVP2	925	ALDSVEELSMAILDK	15	1633.87	VP4
335	AIRPL	5	568.717	pVP2	931	IATVAR	6	629.757	VP4
348	GANNPGANQPIAL	13	1236.35	pVP2	972	SMDINFEDLPPPPPELLAPLEEPEPYGFELPPPVIDAMQVK	41	4573.25	VP3
351	VAY	3	351.403	pVP2	990	EVWDEATAVLSESDPVFR	18	2050.21	VP3
362	QGVATGSQITL	11	1074.2	pVP2	1001	EGIDVLNWLYK	11	1349.55	VP3
368	SGITNY	6	653.69	pVP2	1003	NK	2	260.293	VP3
370	EL	2	260.29	pVP2	1013	LVTTMGEYIR	10	1182.4	VP3
376	IPNSNL	6	656.737	pVP2	1020	TDPDGSR	7	746.732	VP3
384	KKNVKTEY	8	1009.17	pVP2	1022	FR	2	321.379	VP3
386	GH	2	212.208	pVP2	1023	R	1	174.203	VP3
387	Y	1	181.191	pVP2	1037	MMVNYVTNVEGVVR	14	1610.91	VP3
392	DPAEF	5	577.591	pVP2	1049	LTANPTAADAQR	12	1228.33	VP3
394	DY	2	296.28	pVP2	1051	AK	2	217.268	VP3
399	VKRIL	5	627.828	pVP2	1054	AER	3	374.397	VP3
405	QNKDQF	6	778.82	pVP2	1073	LATSLQQQYPDITASWVIK	19	2162.47	VP3
411	GIRSVY	6	693.801	pVP2	1077	NGYR	4	508.534	VP3
416	SLPDY	5	593.634	pVP2	1085	GPSTEQAR	8	844.88	VP3
423	NRAKETF	7	864.957	pVP2	1088	YFR	3	484.555	VP3
426	RDL	3	402.451	pVP2	1091	AHR	3	382.423	VP3
427	Y	1	181.191	pVP2	1092	R	1	174.203	VP3
428	L	1	131.175	pVP2	1107	LPEAGYTPIDALGDK	15	1559.74	VP3
429	L	1	131.175	pVP2	1117	VEAIVLNVLK	10	1097.36	VP3
438	DSEVIARSF	9	1023.11	pVP2	1120	GFK	3	350.418	VP3
440	SW	2	291.307	pVP2	1131	NATQAQEDALR	11	1216.27	VP3
443	NKL	3	373.453	pVP2	1135	NLVR	4	500.599	VP3
444	L	1	131.175	pVP2	1139	DVQR	4	516.555	VP3
452	KIIKDIVL	8	941.222	pVP2	1154	GPKPEELHQIFGVGR	15	1663.9	VP3
461	KGTAAAFPL	9	875.035	pVP2	1159	GDLER	5	588.618	VP3
472	SRPVVDVIDDF	11	1261.4	pVP2	1169	VINNTISNNR	10	1144.25	VP3
480	ATNNIDRY	8	966.018	pVP2	1179	LNPEEAAAAR	10	1041.13	VP3
503	VKSAGGTPVVGAVRSAGGMPVAM	23	2099.49	pVP2	1181	AK	2	217.268	VP3
507	ARNH	4	496.526	pVP2	1185	ILEK	4	501.624	VP3
510	IKM	3	390.541	pVP2	1198	GSGLTGEELAEIR	13	1331.44	VP3
511	F	1	165.192	pVP2	1200	GR	2	231.255	VP3
519	ARAADAPL	8	783.883	pVP2	1203	QVR	3	401.466	VP3
531	IETPEDSDGEPL	12	1301.33	pVP2	1205	NR	2	288.307	VP3
533	DF	2	280.28	pVP2	1207	TR	2	275.308	VP3
537	SLPF	4	462.546	pVP2	1225	LEPLAPAAPIYTTPGPSR	18	1851.13	VP3
540	SEL	3	347.368	pVP2	1227	GR	2	231.255	VP3
544	TNRL	4	502.571	pVP2	1230	LAR	3	358.441	VP3
548	AKCY	4	483.583	pVP2	1239	MLATNTELV	9	991.168	VP3
562	SIGESVIEKNPDSL	14	1487.63	pVP2
568	VERAVF	6	719.839	pVP2
574	NVKAKM	6	689.871	pVP2
577	TSL	3	319.358	pVP2
579	GF	2	222.244	pVP2
582	IPM	3	359.484	pVP2
589	DKYPSQL	7	849.939	pVP2
597	GTVVANEL	8	801.895	pVP2
601	CDIL	4	462.561	pVP2
604	EKF	3	422.481	pVP2
609	NDAIH	5	568.587	pVP2
612	EGL	3	317.342	pVP2
618	QPIDKF	6	746.861	pVP2
620	KM	2	277.382	pVP2
621	L	1	131.175	pVP2
622	H	1	155.156	pVP2
626	AKGM	4	405.513	pVP2
627	L	1	131.175	pVP2
633	INTIGL	6	629.754	pVP2
638	AKGDH	5	526.55	pVP2
645	SIIEENY	7	866.923	pVP2
647	EL	2	260.29	pVP2
648	M	1	149.208	pVP2
650	EF	2	294.307	pVP2
651	L	1	131.175	pVP2
656	AKHPL	5	564.685	pVP2
669	DTTKVEEVVARSM	13	1464.65	pVP2
673	ESEL	4	476.484	VP4
676	ISL	3	331.412	VP4
687	RDQGIISNDEL	11	1259.34	VP4
690	DSF	3	367.359	VP4
691	L	1	131.175	VP4
692	M	1	149.208	VP4
701	RRDTPNINL	9	1098.23	VP4
706	DEEIL	5	617.654	VP4
715	KNSSGDTIL	9	934.014	VP4
717	DL	2	246.263	VP4
718	Y	1	181.191	VP4
726	ASNTVGAL	8	731.804	VP4
730	FPVL	4	474.601	VP4
731	L	1	131.175	VP4
741	TEGTRTVGCM	10	1054.2	VP4
742	L	1	131.175	VP4
743	Y	1	181.191	VP4
750	IAVKGDY	7	764.877	VP4
753	SMY	3	399.462	VP4
761	LPEAARGH	8	849.945	VP4
762	Y	1	181.191	VP4
764	TL	2	232.28	VP4
769	SINGY	5	552.585	VP4
772	KIH	3	396.49	VP4
774	GL	2	188.227	VP4
775	M	1	149.208	VP4
779	NDKF	4	522.558	VP4
781	DL	2	246.263	VP4
784	NIL	3	358.438	VP4
789	SDVTL	5	533.579	VP4
807	LPVTEVRGNRVSIAQVGF	18	1942.25	VP4
815	VVVESSCY	8	885	VP4
823	GAIASVQL	8	757.885	VP4
826	ANW	3	389.411	VP4
846	VGVKGVAITGNVVRASYPSY	20	2037.35	VP4
854	DVPVTQEL	8	899.996	VP4
859	VNSVL	5	530.622	VP4
866	IPNPVSY	7	788.899	VP4
871	IKKEY	5	679.814	VP4
872	L	1	131.175	VP4
877	ASIGL	5	459.543	VP4
879	QM	2	277.339	VP4
888	IESTETASY	9	1000.03	VP4
890	AM	2	220.287	VP4
896	RAVIQL	6	698.864	VP4
897	M	1	149.208	VP4
912	STYPQAEVVAKVRAL	15	1631.89	VP4
918	DSVEEL	6	690.705	VP4
920	SM	2	236.286	VP4
923	AIL	3	315.413	VP4
933	DKIATVARSM	10	1091.29	VP4
937	DINF	4	507.544	VP3
947	EDLPPPPPEL	10	1103.24	VP3
948	L	1	131.175	VP3
951	APL	3	299.37	VP3
957	EEPEPY	6	762.771	VP3
959	GF	2	222.244	VP3
969	ELPPPVIDAM	10	1081.29	VP3
975	QVKEVW	6	787.914	VP3
982	DEATAVL	7	717.774	VP3
989	SESDPVF	7	779.802	VP3
996	REGIDVL	7	800.91	VP3
998	NW	2	318.332	VP3
999	L	1	131.175	VP3
1000	Y	1	181.191	VP3
1004	KNKL	4	501.627	VP3
1008	VTTM	4	450.551	VP3
1011	GEY	3	367.359	VP3
1021	IRTDPDGSRF	10	1163.26	VP3
1024	RRM	3	461.583	VP3
1025	M	1	149.208	VP3
1028	VNY	3	394.428	VP3
1038	VTNVEGVVRL	10	1085.27	VP3
1055	TANPTAADAQRAKAERL	17	1783.96	VP3
1059	ATSL	4	390.437	VP3
1070	QQQYPDITASW	11	1336.42	VP3
1076	VIKNGY	6	692.813	VP3
1086	RGPSTEQARY	10	1164.24	VP3
1087	F	1	165.192	VP3
1090	RAH	3	382.423	VP3
1098	RRLPEAGY	8	961.089	VP3
1104	TPIDAL	6	628.723	VP3
1113	GDKVEAIVL	9	943.108	VP3
1116	NVL	3	344.411	VP3
1119	KGF	3	350.418	VP3
1130	KNATQAQEDAL	11	1188.26	VP3
1133	RNL	3	401.466	VP3
1146	VRDVQRGPKPEEL	13	1522.72	VP3
1147	H	1	155.156	VP3
1150	QIF	3	406.482	VP3
1157	GVGRGDL	7	672.739	VP3
1170	ERVINNTISNNRL	13	1542.71	VP3
1183	NPEEAAAARAKIL	13	1353.54	VP3
1189	EKGSGL	6	589.646	VP3
1194	TGEEL	5	547.563	VP3
1208	AEIRGRQVRNRTRL	14	1724.99	VP3
1211	EPL	3	357.407	VP3
1218	APAAPIY	7	701.82	VP3
1228	TTPGPSRGRL	10	1041.17	VP3
1231	ARM	3	376.474	VP3
1232	L	1	131.175	VP3
1238	ATNTEL	6	647.683	VP3
1239	V	1	117.148	VP3

## Sheet: Trypsin - MS results 
N	Unused	Total	%Cov	%Cov(50)	%Cov(95)	Accessions	Names	Used	Annotation	Contrib	Conf	Sequence	Modifications	ProteinModifications	Cleavages	dMass	Obs MW	Obs m/z	Theor MW	Theor m/z	Theor z	Sc	Spectrum	Acq Time	Intensity (Peptide)	PrecursorIntensityAcquisition	Apex Time (Peptide)	Elution Peak Width (Peptide)	MS2Counts
1	107.96	107.96	58.19	54.8	54.8	PP_135.5	PP_135.5			2	99	ALDSVEELSMAILDK				-0.0238024	1632.8	817.409	1632.83	817.421	2	13	1.1.1.1407.12	28.7446	13038	281.79	28.04	0.15	456.087
1	107.96	107.96	58.19	54.8	54.8	PP_135.5	PP_135.5			2	99	ASYPSYDVPVTQELVNSVLIPNPVSY			cleaved Y-I@C-term	-0.0477289	2850.39	951.136	2850.43	951.152	3	20	1.1.1.1583.3	33.9973	2208.18	2128.53	34.01	0.14	2632.59
1	107.96	107.96	58.19	54.8	54.8	PP_135.5	PP_135.5			2	99	ASYPSYDVPVTQELVNSVLIPNPVSYIK	Carbamyl@N-term			0.020342	3134.64	1045.89	3134.62	1045.88	3	15	1.1.1.1699.3	36.8166	450.05	435.32	36.83	0.17	786.12
1	107.96	107.96	58.19	54.8	54.8	PP_135.5	PP_135.5			2	99	AVIQLMSTYPQAEVVAK				0.0137529	1847	616.674	1846.99	616.669	3	19	1.1.1.1130.8	20.3347	8729.06	5842.56	20.26	0.15	3336.85
1	107.96	107.96	58.19	54.8	54.8	PP_135.5	PP_135.5			2	99	CYSIGESVIEKNPDSLVER	Carbamidomethyl(C)@1		missed K-N@11	-0.0236314	2194.03	732.352	2194.06	732.36	3	7	1.1.1.997.19	16.3075	4768.68	469.07	16.08	0.12	602.11
1	107.96	107.96	58.19	54.8	54.8	PP_135.5	PP_135.5			2	99	DLYLLDSEVIAR				-0.0115341	1405.73	703.874	1405.75	703.88	2	17	1.1.1.1214.11	22.9024	14665.1	3294.29	23.04	0.15	3319.84
1	107.96	107.96	58.19	54.8	54.8	PP_135.5	PP_135.5			2	99	DQGIISNDELDSFLMR				0.00499161	1851.87	618.298	1851.87	618.296	3	9	1.1.1.1334.7	26.5254	2882.34	237.72	26.31	0.12	334.27
1	107.96	107.96	58.19	54.8	54.8	PP_135.5	PP_135.5			2	99	DTPNINLDEEILK				0.00181616	1512.77	505.264	1512.77	505.263	3	6	1.1.1.1108.4	19.6693	1406.52	277	19.54	0.12	320.61
1	107.96	107.96	58.19	54.8	54.8	PP_135.5	PP_135.5			2	99	EGIDVLNWLYK				-0.00048708	1348.7	675.358	1348.7	675.359	2	14	1.1.1.1401.6	28.5555	30837.4	2890.39	28.28	0.18	2526.67
1	107.96	107.96	58.19	54.8	54.8	PP_135.5	PP_135.5			2	99	EVWDEATAVLSESDPVFR				0.00859835	2048.98	684	2048.97	683.997	3	10	1.1.1.1352.9	27.0724	7733.18	627.87	27.21	0.18	650.344
1	107.96	107.96	58.19	54.8	54.8	PP_135.5	PP_135.5			2	99	EYLASIGLQMIESTETASYAMR				-0.0257044	2463.14	822.054	2463.17	822.063	3	13	1.1.1.1516.5	32.0797	3753.04	173.8	31.44	0.18	392.16
1	107.96	107.96	58.19	54.8	54.8	PP_135.5	PP_135.5			2	99	FNDAIHEGLQPIDK				-5.03953e-05	1595.79	532.939	1595.79	532.939	3	6	1.1.1.818.6	10.9365	1896.19	1563.77	10.99	0.12	1807.06
1	107.96	107.96	58.19	54.8	54.8	PP_135.5	PP_135.5			2	99	FNDAIHEGLQPIDKFK			missed K-F@14	0.027895	1870.99	468.754	1870.96	468.747	4	8	1.1.1.918.4	13.9472	6683.46	2617.53	14.03	0.12	1403.78
1	107.96	107.96	58.19	54.8	54.8	PP_135.5	PP_135.5			2	99	GDHSIIEENYELMEFLAK				0.00402271	2137.01	713.343	2137	713.342	3	16	1.1.1.1356.10	27.192	4183.45	2392.11	27.27	0.15	3150.72
1	107.96	107.96	58.19	54.8	54.8	PP_135.5	PP_135.5			2	99	GDYSMYLPEAAR				0.0603333	1371.67	458.232	1371.61	458.212	3	6	1.1.1.925.3	14.1495	666.52	660.84	14.14	0.24	484.326
1	107.96	107.96	58.19	54.8	54.8	PP_135.5	PP_135.5			2	99	GHYTLSINGYK				0.00524384	1251.63	418.217	1251.62	418.216	3	8	1.1.1.776.3	9.6574	3136.53	891.55	9.5	0.15	614.669
1	107.96	107.96	58.19	54.8	54.8	PP_135.5	PP_135.5			2	99	GMLINTIGLAK				6.94305e-05	1129.65	565.834	1129.65	565.834	2	8	1.1.1.1068.8	18.4471	9623.69	1332.85	18.62	0.18	937.398
1	107.96	107.96	58.19	54.8	54.8	PP_135.5	PP_135.5			2	99	GPKPEELHQIFGVGR				0.0219023	1662.91	416.734	1662.88	416.728	4	5	1.1.1.870.2	12.5074	9646.86	1661.13	12.14	0.27	675.662
1	107.96	107.96	58.19	54.8	54.8	PP_135.5	PP_135.5			2	99	GSGLTGEELAEIR				-0.00908563	1330.66	666.339	1330.67	666.344	2	12	1.1.1.912.16	13.7785	32486.8	1558.59	13.17	0.15	1334.13
1	107.96	107.96	58.19	54.8	54.8	PP_135.5	PP_135.5			2	99	GTAAAFPLSRPVVDVIDDFATNNIDR				0.00991912	2773.41	694.361	2773.4	694.358	4	17	1.1.1.1480.7	30.9723	939.36	936.09	30.95	0.15	2575.6
1	107.96	107.96	58.19	54.8	54.8	PP_135.5	PP_135.5			2	99	GVAITGNVVR	Carbamyl@N-term			-0.00029834	1027.58	514.796	1027.58	514.796	2	9	1.1.1.871.11	12.5454	1243.85	1203.37	12.5	0.31	1250.22
1	107.96	107.96	58.19	54.8	54.8	PP_135.5	PP_135.5			2	99	HPLDTTKVEEVVAR			missed K-V@7	0.00921813	1592.86	797.438	1592.85	797.433	2	7	1.1.1.772.19	9.54858	19.16	19.16			323.462
1	107.96	107.96	58.19	54.8	54.8	PP_135.5	PP_135.5			2	99	IFSGGNYVYDNTTGPLVTAQNLYQNYNYGR			cleaved Y-I@N-term	0.0739711	3401.67	1134.9	3401.6	1134.87	3	9	1.1.1.1281.21	24.9292	265.47	229.37	24.85	0.15	398.365
1	107.96	107.96	58.19	54.8	54.8	PP_135.5	PP_135.5			2	99	IHGLMNDKFDLNILSDVTLLPVTEVR	Deamidated(N)@12		missed K-F@8	0.00125412	2952.56	985.195	2952.56	985.195	3	15	1.1.1.1548.4	32.9555	310.1	290.22	33	0.15	532.053
1	107.96	107.96	58.19	54.8	54.8	PP_135.5	PP_135.5			2	99	LATSLQQQYPDITASWVIK				0.00509129	2161.15	721.39	2161.14	721.388	3	19	1.1.1.1268.8	24.5281	17994.8	6611.26	24.4	0.15	7487.69
1	107.96	107.96	58.19	54.8	54.8	PP_135.5	PP_135.5			2	99	LATSLQQQYPDITASWVIKNGYR	Deamidated(N)@20		missed K-N@19	0.0121446	2652.37	885.13	2652.35	885.126	3	18	1.1.1.1198.18	22.4141	3607.54	3531.43	22.4	0.15	3846.66
1	107.96	107.96	58.19	54.8	54.8	PP_135.5	PP_135.5			2	99	LEPLAPAAPIYTTPGPSR				0.00156048	1850	617.672	1849.99	617.672	3	20	1.1.1.1048.11	17.8386	8153.95	6481.08	17.79	0.18	7111.23
1	107.96	107.96	58.19	54.8	54.8	PP_135.5	PP_135.5			2	99	LISQIITTK				-0.00405714	1015.62	508.819	1015.63	508.821	2	9	1.1.1.887.11	13.0297	1389.38	579.94	12.59	0.43	537.014
1	107.96	107.96	58.19	54.8	54.8	PP_135.5	PP_135.5			2	99	LNPEEAAAAR				-0.000493635	1040.52	521.27	1040.53	521.27	2	8	1.1.1.715.13	7.81128	7730.91	592.39	7.56	0.09	431.939
1	107.96	107.96	58.19	54.8	54.8	PP_135.5	PP_135.5			2	99	LPEAGYTPIDALGDKVEAIVLNVLK	HNE(A)@4	HNE(A)@1096	missed K-V@15	0.0392993	2793.62	699.412	2793.58	699.402	4	18	1.1.1.1785.2	39.0498	10981.7	827.48	38.52	0.23	838.601
1	107.96	107.96	58.19	54.8	54.8	PP_135.5	PP_135.5			2	99	LTANPTAADAQR				-0.00177056	1227.62	614.817	1227.62	614.818	2	14	1.1.1.699.17	7.34143	1357.59	1353.39	7.35	0.09	945.984
1	107.96	107.96	58.19	54.8	54.8	PP_135.5	PP_135.5			2	99	LVTTMGEYIR				0.00312284	1181.61	591.815	1181.61	591.813	2	4	1.1.1.1020.11	16.9891	847.31	798.46	16.95	0.33	713.539
1	107.96	107.96	58.19	54.8	54.8	PP_135.5	PP_135.5			2	99	MESELISLR	Acetyl@N-term	Acetyl@669	cleaved S-M@N-term	-0.0071599	1118.56	560.286	1118.56	560.289	2	13	1.1.1.1186.5	22.0345	6209.38	2843.17	22.12	0.18	2005.1
1	107.96	107.96	58.19	54.8	54.8	PP_135.5	PP_135.5			2	99	MLATNTELV				-0.00455028	990.501	496.258	990.506	496.26	2	7	1.1.1.972.5	15.5375	11253	1014.28	14.94	0.21	899.471
1	107.96	107.96	58.19	54.8	54.8	PP_135.5	PP_135.5			2	99	MMVNYVTNVEGVVR				-0.00423837	1609.79	537.604	1609.8	537.606	3	5	1.1.1.1080.6	18.8151	7811.6	3800.95	18.9	0.15	1350.69
1	107.96	107.96	58.19	54.8	54.8	PP_135.5	PP_135.5			2	99	NSSGDTILDLYASNTVGALFPVLLTEGTR				0.0850471	3023.63	756.915	3023.55	756.894	4	16	1.1.1.1758.2	38.3431	290.76	268.97	38.37	0.15	329.966
1	107.96	107.96	58.19	54.8	54.8	PP_135.5	PP_135.5			2	99	RDTPNINLDEEILK			missed R-D@1	0.00285983	1668.87	557.298	1668.87	557.297	3	4	1.1.1.1010.8	16.6856	4792.3	143.04	16.2	0.12	339.524
1	107.96	107.96	58.19	54.8	54.8	PP_135.5	PP_135.5			2	99	RLPEAGYTPIDALGDKVEAIVLNVLK			missed R-L@1; missed K-V@16	0.053218	2793.62	699.412	2793.56	699.398	4	13	1.1.1.1792.2	39.1981	10981.7	473.6	38.52	0.23	461.79
1	107.96	107.96	58.19	54.8	54.8	PP_135.5	PP_135.5			2	99	RSPYLESLLIPAVGPR			cleaved R-P@C-term; missed R-S@1	-0.0115471	1766.99	590.005	1767	590.009	3	10	1.1.1.1221.9	23.1164	2475.04	833.78	22.98	0.15	612.617
1	107.96	107.96	58.19	54.8	54.8	PP_135.5	PP_135.5			2	99	SAGGMPVAMAR				0.00147484	1046.5	524.258	1046.5	524.257	2	10	1.1.1.750.13	8.86705	1325.48	524.16	8.73	0.15	717.642
1	107.96	107.96	58.19	54.8	54.8	PP_135.5	PP_135.5			2	99	SAGGTPVVGAVR				-0.000697178	1069.59	535.801	1069.59	535.801	2	12	1.1.1.724.10	8.07598	3025.64	2760.73	8.1	0.09	1986.09
1	107.96	107.96	58.19	54.8	54.8	PP_135.5	PP_135.5			2	99	SPYLESLLIPAVGPR			cleaved R-P@C-term	-0.0115571	1610.89	806.453	1610.9	806.459	2	16	1.1.1.1332.12	26.4714	1178.41	1145.05	26.46	0.21	1553.73
1	107.96	107.96	58.19	54.8	54.8	PP_135.5	PP_135.5			2	99	SPYLESLLIPAVGPRPIPDDIMK				-0.0298261	2520.34	841.119	2520.37	841.129	3	16	1.1.1.1425.9	29.2943	4086.21	1142.02	29.16	0.18	1204.52
1	107.96	107.96	58.19	54.8	54.8	PP_135.5	PP_135.5			2	99	SVLIPNPVSYIK			cleaved N-S@N-term	-0.0171635	1328.75	665.384	1328.77	665.392	2	9	1.1.1.1218.12	23.0265	468.51	257.04	22.95	0.22	533.911
1	107.96	107.96	58.19	54.8	54.8	PP_135.5	PP_135.5			2	99	SVYSLPDYNR				-0.00545776	1212.57	607.293	1212.58	607.296	2	8	1.1.1.830.17	11.3087	21019.6	1094.34	10.66	0.15	612.367
1	107.96	107.96	58.19	54.8	54.8	PP_135.5	PP_135.5			2	99	TEYGHYDPAEFDYVK				-0.00300671	1832.79	611.936	1832.79	611.937	3	15	1.1.1.885.12	12.9705	3969.74	3832.01	12.99	0.12	2571.36
1	107.96	107.96	58.19	54.8	54.8	PP_135.5	PP_135.5			2	99	TEYGHYDPAEFDYVKR			missed K-R@15	-0.00387002	1988.89	498.229	1988.89	498.23	4	6	1.1.1.835.7	11.452	12959.8	374.17	10.84	0.15	620.072
1	107.96	107.96	58.19	54.8	54.8	PP_135.5	PP_135.5			2	99	TRLEPLAPAAPIYTTPGPSR			missed R-L@2	0.0177026	2107.16	703.394	2107.14	703.388	3	11	1.1.1.1006.17	16.5737	25282.3	656.86	15.95	0.21	1080.05
1	107.96	107.96	58.19	54.8	54.8	PP_135.5	PP_135.5			2	99	TVGCMLYIAVK	Carbamidomethyl(C)@4			0.00104206	1253.65	627.833	1253.65	627.833	2	10	1.1.1.1060.11	18.2043	3487.93	2440.42	18.28	0.21	1697.04
1	107.96	107.96	58.19	54.8	54.8	PP_135.5	PP_135.5			2	99	VGNVLVGDGVATLSLPQTF			cleaved F-N@C-term	-0.0416264	1885.97	943.994	1886.01	944.015	2	19	1.1.1.1456.13	30.2441	835.7	815.38	30.25	0.15	1210.72
1	107.96	107.96	58.19	54.8	54.8	PP_135.5	PP_135.5			2	99	VGNVLVGDGVATLSLPQTFNKPFVR				0.00161491	2627.45	876.822	2627.44	876.822	3	19	1.1.1.1331.16	26.4456	14632.4	7666.91	26.52	0.15	7205.99
1	107.96	107.96	58.19	54.8	54.8	PP_135.5	PP_135.5			2	99	YPSQLGTVVANELCDILEK	Carbamidomethyl(C)@14			0.0135201	2148.09	717.038	2148.08	717.033	3	14	1.1.1.1529.3	32.4742	307.19	248.73	32.43	0.15	410.116
1	107.96	107.96	58.19	54.8	54.8	PP_135.5	PP_135.5			1.60206	99	MSTYPQAEVVAK			cleaved L-M@N-term	0.00455278	1322.66	662.337	1322.65	662.334	2	12	1.1.1.747.18	8.77905	1918.97	1663.69	8.76	0.12	1346.74
1	107.96	107.96	58.19	54.8	54.8	PP_135.5	PP_135.5			0.935542	99	TIGLAKGDH			cleaved N-T@N-term; cleaved H-S@C-term; missed K-G@6	0.00911432	910.496	456.255	910.487	456.251	2	5	1.1.1.815.4	10.8445	16500.4	5040.55	10.6	0.21	1685.63
1	107.96	107.96	58.19	54.8	54.8	PP_135.5	PP_135.5			0.767004	99	AGGTPVVGAVR			cleaved S-A@N-term	0.00018481	982.556	492.285	982.556	492.285	2	6	1.1.1.744.8	8.6784	5792.77	281.7	8.04	0.15	430.938
1	107.96	107.96	58.19	54.8	54.8	PP_135.5	PP_135.5			0.308919	99	IRGRQVR			cleaved E-I@N-term; missed R-G@2; missed R-Q@4	0.00301646	883.549	442.782	883.546	442.78	2	4	1.1.1.814.6	10.8164	895.99	492.61	10.75	0.15	501.238
1	107.96	107.96	58.19	54.8	54.8	PP_135.5	PP_135.5			0.150581	99	LMNDKFDLNIL			cleaved G-L@N-term; cleaved L-S@C-term; missed K-F@5	0.00669077	1334.7	668.356	1334.69	668.352	2	6	1.1.1.843.15	11.7045	2411.15	2359.58	11.72	0.18	1471.33
1	107.96	107.96	58.19	54.8	54.8	PP_135.5	PP_135.5			0.116339	97.01	KEYLASIGLQMIESTETASYAMR			missed K-E@1	-0.0582152	2591.2	864.742	2591.26	864.761	3	11	1.1.1.1390.11	28.2325	2040.26	1059.89	28.13	0.25	2013.21
1	107.96	107.96	58.19	54.8	54.8	PP_135.5	PP_135.5			0.0675262	15.86	SFSWNKLLK			missed K-L@6	-0.0125389	1121.61	561.813	1121.62	561.819	2	3	1.1.1.1048.7	17.8353	637.93	165.56	17.49	0.27	569.637
1	107.96	107.96	58.19	54.8	54.8	PP_135.5	PP_135.5			0.0145735	99	VAITGNVVRA	Deamidated(N)@6		cleaved G-V@N-term; cleaved A-S@C-term; missed R-A@9	-0.00128217	999.57	500.792	999.571	500.793	2	5	1.1.1.842.8	11.6679	2448.66	1329.99	11.75	0.15	653.296
1	107.96	107.96	58.19	54.8	54.8	PP_135.5	PP_135.5			0	99	AGGTPVVGAVR			cleaved S-A@N-term	0.00018481	982.556	492.285	982.556	492.285	2	12	1.1.1.721.6	7.98292	5792.77	3337.13	8.04	0.15	1982.89
1	107.96	107.96	58.19	54.8	54.8	PP_135.5	PP_135.5			0	99	AGGTPVVGAVR			cleaved S-A@N-term	0.00018481	982.556	492.285	982.556	492.285	2	13	1.1.1.722.6	8.01345	5792.77	5119.36	8.04	0.15	3886.19
1	107.96	107.96	58.19	54.8	54.8	PP_135.5	PP_135.5			0	99	AGGTPVVGAVR			cleaved S-A@N-term	0.00018481	982.556	492.285	982.556	492.285	2	12	1.1.1.724.5	8.0718	5792.77	4947.38	8.04	0.15	2586.05
1	107.96	107.96	58.19	54.8	54.8	PP_135.5	PP_135.5			0	99	AGGTPVVGAVR			cleaved S-A@N-term	0.00018481	982.556	492.285	982.556	492.285	2	8	1.1.1.727.5	8.15968	5792.77	1765.49	8.04	0.15	1098.71
1	107.96	107.96	58.19	54.8	54.8	PP_135.5	PP_135.5			0	99	AGGTPVVGAVR			cleaved S-A@N-term	0.00018481	982.556	492.285	982.556	492.285	2	8	1.1.1.730.4	8.24757	5792.77	1029.28	8.04	0.15	774.182
1	107.96	107.96	58.19	54.8	54.8	PP_135.5	PP_135.5			0	99	AGGTPVVGAVR	Delta:H(2)C(2)@N-term		cleaved S-A@N-term	0.00153933	1008.57	505.294	1008.57	505.293	2	10	1.1.1.733.5	8.34013	4637.09	2954.16	8.39	0.15	1929.25
1	107.96	107.96	58.19	54.8	54.8	PP_135.5	PP_135.5			0	99	AGGTPVVGAVR	Delta:H(2)C(2)@N-term		cleaved S-A@N-term	0.00153933	1008.57	505.294	1008.57	505.293	2	12	1.1.1.735.9	8.40438	4637.09	4525.13	8.39	0.15	3157.07
1	107.96	107.96	58.19	54.8	54.8	PP_135.5	PP_135.5			0	99	AGGTPVVGAVR	Delta:H(2)C(2)@N-term		cleaved S-A@N-term	0.00153933	1008.57	505.294	1008.57	505.293	2	9	1.1.1.738.12	8.49738	4637.09	2255.81	8.39	0.15	1262.63
1	107.96	107.96	58.19	54.8	54.8	PP_135.5	PP_135.5			0	99	AGGTPVVGAVR			cleaved S-A@N-term	0.00018481	982.556	492.285	982.556	492.285	2	7	1.1.1.741.7	8.58532	5792.77	437.59	8.04	0.15	419.38
1	107.96	107.96	58.19	54.8	54.8	PP_135.5	PP_135.5			0	99	AGGTPVVGAVR	Delta:H(2)C(2)@N-term		cleaved S-A@N-term	0.00153933	1008.57	505.294	1008.57	505.293	2	9	1.1.1.741.10	8.58782	4637.09	1112.34	8.39	0.15	864.562
1	107.96	107.96	58.19	54.8	54.8	PP_135.5	PP_135.5			0	99	AGGTPVVGAVR	Delta:H(2)C(2)@N-term		cleaved S-A@N-term	0.00153933	1008.57	505.294	1008.57	505.293	2	9	1.1.1.744.11	8.6809	4637.09	695.44	8.39	0.15	731.301
1	107.96	107.96	58.19	54.8	54.8	PP_135.5	PP_135.5			0	99	AGGTPVVGAVR	Delta:H(2)C(2)@N-term		cleaved S-A@N-term	0.00153933	1008.57	505.294	1008.57	505.293	2	9	1.1.1.747.7	8.76987	4637.09	420.06	8.39	0.15	562.231
1	107.96	107.96	58.19	54.8	54.8	PP_135.5	PP_135.5			0	99	AGGTPVVGAVR	Carbamyl@N-term		cleaved S-A@N-term	0.0154377	1025.58	513.796	1025.56	513.788	2	7	1.1.1.788.8	10.0299	2115.15	915.88	10.11	0.18	908.977
1	107.96	107.96	58.19	54.8	54.8	PP_135.5	PP_135.5			0	99	AGGTPVVGAVR	Carbamyl@N-term		cleaved S-A@N-term	0.0154377	1025.58	513.796	1025.56	513.788	2	9	1.1.1.790.9	10.0924	2115.15	1961.11	10.11	0.18	1675.72
1	107.96	107.96	58.19	54.8	54.8	PP_135.5	PP_135.5			0	99	AGGTPVVGAVR	Carbamyl@N-term		cleaved S-A@N-term	0.0154377	1025.58	513.796	1025.56	513.788	2	9	1.1.1.791.8	10.1221	2115.15	2060.85	10.11	0.18	1736.76
1	107.96	107.96	58.19	54.8	54.8	PP_135.5	PP_135.5			0	99	ALDSVEELSMAILDK				-0.0238024	1632.8	817.409	1632.83	817.421	2	19	1.1.1.1379.16	27.8998	13038	1704.79	28.04	0.15	1257.72
1	107.96	107.96	58.19	54.8	54.8	PP_135.5	PP_135.5			0	99	ALDSVEELSMAILDK				-0.0238024	1632.8	817.409	1632.83	817.421	2	23	1.1.1.1380.14	27.9289	13038	3640.74	28.04	0.15	2725.07
1	107.96	107.96	58.19	54.8	54.8	PP_135.5	PP_135.5			0	99	ALDSVEELSMAILDK				0.049907	1632.88	545.3	1632.83	545.283	3	14	1.1.1.1381.2	27.9495	6653.44	2738.95	28.07	0.18	1873.66
1	107.96	107.96	58.19	54.8	54.8	PP_135.5	PP_135.5			0	99	ALDSVEELSMAILDK				-0.0238024	1632.8	817.409	1632.83	817.421	2	24	1.1.1.1382.10	27.987	13038	9324.69	28.04	0.15	9288.67
1	107.96	107.96	58.19	54.8	54.8	PP_135.5	PP_135.5			0	99	ALDSVEELSMAILDK				-0.0238024	1632.8	817.409	1632.83	817.421	2	24	1.1.1.1383.15	28.022	13038	12114.4	28.04	0.15	10632.8
1	107.96	107.96	58.19	54.8	54.8	PP_135.5	PP_135.5			0	99	ALDSVEELSMAILDK				0.049907	1632.88	545.3	1632.83	545.283	3	18	1.1.1.1384.3	28.0426	6653.44	6647.89	28.07	0.18	6017.35
1	107.96	107.96	58.19	54.8	54.8	PP_135.5	PP_135.5			0	99	ALDSVEELSMAILDK				-0.0238024	1632.8	817.409	1632.83	817.421	2	23	1.1.1.1385.15	28.0833	13038	11905.6	28.04	0.15	9351.86
1	107.96	107.96	58.19	54.8	54.8	PP_135.5	PP_135.5			0	99	ALDSVEELSMAILDK				0.049907	1632.88	545.3	1632.83	545.283	3	16	1.1.1.1387.3	28.1341	6653.44	4042.66	28.07	0.18	2961.63
1	107.96	107.96	58.19	54.8	54.8	PP_135.5	PP_135.5			0	99	ALDSVEELSMAILDK				-0.0238024	1632.8	817.409	1632.83	817.421	2	21	1.1.1.1388.11	28.1714	13038	4997.85	28.04	0.15	3451.88
1	107.96	107.96	58.19	54.8	54.8	PP_135.5	PP_135.5			0	99	ALDSVEELSMAILDK				0.049907	1632.88	545.3	1632.83	545.283	3	12	1.1.1.1390.2	28.225	6653.44	1307.58	28.07	0.18	726.048
1	107.96	107.96	58.19	54.8	54.8	PP_135.5	PP_135.5			0	99	ALDSVEELSMAILDK				-0.0238024	1632.8	817.409	1632.83	817.421	2	19	1.1.1.1391.15	28.2662	13038	1745.18	28.04	0.15	1414.29
1	107.96	107.96	58.19	54.8	54.8	PP_135.5	PP_135.5			0	99	ALDSVEELSMAILDK				-0.0238024	1632.8	817.409	1632.83	817.421	2	18	1.1.1.1394.14	28.3531	13038	910.84	28.04	0.15	889.444
1	107.96	107.96	58.19	54.8	54.8	PP_135.5	PP_135.5			0	99	ALDSVEELSMAILDK				-0.0238024	1632.8	817.409	1632.83	817.421	2	16	1.1.1.1397.10	28.437	13038	623.62	28.04	0.15	763.924
1	107.96	107.96	58.19	54.8	54.8	PP_135.5	PP_135.5			0	99	ALDSVEELSMAILDK				-0.0238024	1632.8	817.409	1632.83	817.421	2	13	1.1.1.1400.8	28.5264	13038	497.11	28.04	0.15	544.319
1	107.96	107.96	58.19	54.8	54.8	PP_135.5	PP_135.5			0	99	ALDSVEELSMAILDK				-0.0238024	1632.8	817.409	1632.83	817.421	2	14	1.1.1.1405.16	28.6862	13038	301.31	28.04	0.15	467.664
1	107.96	107.96	58.19	54.8	54.8	PP_135.5	PP_135.5			0	99	ALDSVEELSMAILDK	Carboxy(D)@3	Carboxy(D)@913		0.0436847	1676.86	839.438	1676.82	839.416	2	15	1.1.1.1767.4	38.597	274.57	213.74	38.55	0.17	362.976
1	107.96	107.96	58.19	54.8	54.8	PP_135.5	PP_135.5			0	99	ALDSVEELSMAILDK				0.049907	1632.88	545.3	1632.83	545.283	3	10	1.1.1.1396.2	28.4008	6653.44	342.68	28.07	0.18	256.515
1	107.96	107.96	58.19	54.8	54.8	PP_135.5	PP_135.5			0	99	ALDSVEELSMAILDK				-0.0238024	1632.8	817.409	1632.83	817.421	2	10	1.1.1.1403.9	28.6193	13038	351.57	28.04	0.15	590.552
1	107.96	107.96	58.19	54.8	54.8	PP_135.5	PP_135.5			0	99	ALDSVEELSMAILDK	Carboxy(E)@6	Carboxy(E)@916		0.0436847	1676.86	839.438	1676.82	839.416	2	11	1.1.1.1764.4	38.5071	274.57	252.15	38.55	0.17	351.675
1	107.96	107.96	58.19	54.8	54.8	PP_135.5	PP_135.5			0	86.51	ALDSVEELSMAILDK	Carboxy(E)@7	Carboxy(E)@917		0.0436847	1676.86	839.438	1676.82	839.416	2	11	1.1.1.1770.2	38.671	274.57	115.09	38.55	0.17	142.07
1	107.96	107.96	58.19	54.8	54.8	PP_135.5	PP_135.5			0	70.81	ALDSVEELSMAILDK	Carboxy(E)@6	Carboxy(E)@916		0.0436847	1676.86	839.438	1676.82	839.416	2	10	1.1.1.1766.4	38.5618	274.57	260.5	38.55	0.17	391.459
1	107.96	107.96	58.19	54.8	54.8	PP_135.5	PP_135.5			0	70.81	ALDSVEELSMAILDK	Carboxy(E)@7	Carboxy(E)@917		0.0436847	1676.86	839.438	1676.82	839.416	2	10	1.1.1.1766.4	38.5618	274.57	260.5	38.55	0.17	391.459
1	107.96	107.96	58.19	54.8	54.8	PP_135.5	PP_135.5			0	70.3	ALDSVEELSMAILDK	Carboxy(D)@3	Carboxy(D)@913		0.0436847	1676.86	839.438	1676.82	839.416	2	11	1.1.1.1764.4	38.5071	274.57	252.15	38.55	0.17	351.675
1	107.96	107.96	58.19	54.8	54.8	PP_135.5	PP_135.5			0	50.07	ALDSVEELSMAILDK	Carboxy(D)@3	Carboxy(D)@913		0.0436847	1676.86	839.438	1676.82	839.416	2	10	1.1.1.1766.4	38.5618	274.57	260.5	38.55	0.17	391.459
1	107.96	107.96	58.19	54.8	54.8	PP_135.5	PP_135.5			0	99	ASYPSYDVPVTQELVNSVLIPNPVSY			cleaved Y-I@C-term	-0.0477289	2850.39	951.136	2850.43	951.152	3	22	1.1.1.1581.3	33.9589	2208.18	1814.17	34.01	0.14	2245.31
1	107.96	107.96	58.19	54.8	54.8	PP_135.5	PP_135.5			0	99	ASYPSYDVPVTQELVNSVLIPNPVSY			cleaved Y-I@C-term	-0.0477289	2850.39	951.136	2850.43	951.152	3	19	1.1.1.1586.2	34.0795	2208.18	1524.15	34.01	0.14	1761.95
1	107.96	107.96	58.19	54.8	54.8	PP_135.5	PP_135.5			0	98.72	ASYPSYDVPVTQELVNSVLIPNPVSY			cleaved Y-I@C-term	-0.0477289	2850.39	951.136	2850.43	951.152	3	11	1.1.1.1589.3	34.1718	2208.18	466.27	34.01	0.14	511.776
1	107.96	107.96	58.19	54.8	54.8	PP_135.5	PP_135.5			0	99	ASYPSYDVPVTQELVNSVLIPNPVSYIK				-0.0764145	3091.54	1031.52	3091.61	1031.54	3	27	1.1.1.1573.3	33.7261	8541.01	4466.25	33.83	0.18	6657.13
1	107.96	107.96	58.19	54.8	54.8	PP_135.5	PP_135.5			0	99	ASYPSYDVPVTQELVNSVLIPNPVSYIK				-0.0764145	3091.54	1031.52	3091.61	1031.54	3	33	1.1.1.1574.4	33.7568	8541.01	6391.13	33.83	0.18	8549.28
1	107.96	107.96	58.19	54.8	54.8	PP_135.5	PP_135.5			0	99	ASYPSYDVPVTQELVNSVLIPNPVSYIK				-0.0764145	3091.54	1031.52	3091.61	1031.54	3	27	1.1.1.1575.4	33.7779	8541.01	7488.18	33.83	0.18	10116.6
1	107.96	107.96	58.19	54.8	54.8	PP_135.5	PP_135.5			0	99	ASYPSYDVPVTQELVNSVLIPNPVSYIK				-0.0764145	3091.54	1031.52	3091.61	1031.54	3	25	1.1.1.1577.4	33.8468	8541.01	7936.34	33.83	0.18	6086.28
1	107.96	107.96	58.19	54.8	54.8	PP_135.5	PP_135.5			0	99	ASYPSYDVPVTQELVNSVLIPNPVSYIK				-0.0764145	3091.54	1031.52	3091.61	1031.54	3	26	1.1.1.1578.6	33.8762	8541.01	6610.32	33.83	0.18	7405.23
1	107.96	107.96	58.19	54.8	54.8	PP_135.5	PP_135.5			0	99	ASYPSYDVPVTQELVNSVLIPNPVSYIK				-0.0764145	3091.54	1031.52	3091.61	1031.54	3	29	1.1.1.1581.4	33.9648	8541.01	2404.8	33.83	0.18	3864.76
1	107.96	107.96	58.19	54.8	54.8	PP_135.5	PP_135.5			0	99	ASYPSYDVPVTQELVNSVLIPNPVSYIK				-0.0764145	3091.54	1031.52	3091.61	1031.54	3	22	1.1.1.1583.4	34.0014	8541.01	1682.49	33.83	0.18	1435.84
1	107.96	107.96	58.19	54.8	54.8	PP_135.5	PP_135.5			0	99	ASYPSYDVPVTQELVNSVLIPNPVSYIK				-0.0764145	3091.54	1031.52	3091.61	1031.54	3	20	1.1.1.1587.2	34.1101	8541.01	610.22	33.83	0.18	625.2
1	107.96	107.96	58.19	54.8	54.8	PP_135.5	PP_135.5			0	99	ASYPSYDVPVTQELVNSVLIPNPVSYIK				0.012457	3091.62	773.913	3091.61	773.91	4	18	1.1.1.1577.2	33.8351	1052.02	954.77	33.8	0.15	1737.45
1	107.96	107.96	58.19	54.8	54.8	PP_135.5	PP_135.5			0	99	ASYPSYDVPVTQELVNSVLIPNPVSYIK				-0.0764145	3091.54	1031.52	3091.61	1031.54	3	13	1.1.1.1590.3	34.2023	8541.01	391.28	33.83	0.18	742.989
1	107.96	107.96	58.19	54.8	54.8	PP_135.5	PP_135.5			0	99	ASYPSYDVPVTQELVNSVLIPNPVSYIK				0.012457	3091.62	773.913	3091.61	773.91	4	10	1.1.1.1580.3	33.9352	1052.02	355.9	33.8	0.15	468.995
1	107.96	107.96	58.19	54.8	54.8	PP_135.5	PP_135.5			0	95.91	ASYPSYDVPVTQELVNSVLIPNPVSYIK	Carbamyl@N-term			0.020342	3134.64	1045.89	3134.62	1045.88	3	13	1.1.1.1700.4	36.8458	450.05	414.51	36.83	0.17	754.154
1	107.96	107.96	58.19	54.8	54.8	PP_135.5	PP_135.5			0	83.07	ASYPSYDVPVTQELVNSVLIPNPVSYIKK	Lys-loss@C-term		missed K-K@28	-0.0764145	3091.54	1031.52	3091.61	1031.54	3	27	1.1.1.1578.6	33.8762	8541.01	6610.32	33.83	0.18	7405.23
1	107.96	107.96	58.19	54.8	54.8	PP_135.5	PP_135.5			0	61.78	ASYPSYDVPVTQELVNSVLIPNPVSYIKK	Lys-loss@C-term		missed K-K@28	-0.0764145	3091.54	1031.52	3091.61	1031.54	3	26	1.1.1.1577.4	33.8468	8541.01	7936.34	33.83	0.18	6086.28
1	107.96	107.96	58.19	54.8	54.8	PP_135.5	PP_135.5			0	15.15	ASYPSYDVPVTQELVNSVLIPNPVSYIKK	Lys-loss@C-term		missed K-K@28	-0.0764145	3091.54	1031.52	3091.61	1031.54	3	28	1.1.1.1575.4	33.7779	8541.01	7488.18	33.83	0.18	10116.6
1	107.96	107.96	58.19	54.8	54.8	PP_135.5	PP_135.5			0	99	AVIQLMSTYPQAEVVAK				0.00171911	1846.99	924.501	1846.99	924.5	2	11	1.1.1.1123.19	20.1299	9127.04	1057.09	20.26	0.15	846.183
1	107.96	107.96	58.19	54.8	54.8	PP_135.5	PP_135.5			0	99	AVIQLMSTYPQAEVVAK				0.0137529	1847	616.674	1846.99	616.669	3	12	1.1.1.1124.10	20.1531	8729.06	2151.48	20.26	0.15	2109.73
1	107.96	107.96	58.19	54.8	54.8	PP_135.5	PP_135.5			0	99	AVIQLMSTYPQAEVVAK				0.00171911	1846.99	924.501	1846.99	924.5	2	18	1.1.1.1125.20	20.1922	9127.04	4993.3	20.26	0.15	4771.47
1	107.96	107.96	58.19	54.8	54.8	PP_135.5	PP_135.5			0	99	AVIQLMSTYPQAEVVAK				0.0137529	1847	616.674	1846.99	616.669	3	17	1.1.1.1126.10	20.2142	8729.06	6456.42	20.26	0.15	4105.34
1	107.96	107.96	58.19	54.8	54.8	PP_135.5	PP_135.5			0	99	AVIQLMSTYPQAEVVAK				0.00171911	1846.99	924.501	1846.99	924.5	2	24	1.1.1.1127.21	20.2538	9127.04	8781.41	20.26	0.15	8814.53
1	107.96	107.96	58.19	54.8	54.8	PP_135.5	PP_135.5			0	99	AVIQLMSTYPQAEVVAK				0.0137529	1847	616.674	1846.99	616.669	3	19	1.1.1.1128.5	20.271	8729.06	8569.49	20.26	0.15	5704.18
1	107.96	107.96	58.19	54.8	54.8	PP_135.5	PP_135.5			0	99	AVIQLMSTYPQAEVVAK				0.00171911	1846.99	924.501	1846.99	924.5	2	23	1.1.1.1129.19	20.3133	9127.04	7683.51	20.26	0.15	6815.16
1	107.96	107.96	58.19	54.8	54.8	PP_135.5	PP_135.5			0	99	AVIQLMSTYPQAEVVAK				0.00171911	1846.99	924.501	1846.99	924.5	2	17	1.1.1.1132.18	20.4041	9127.04	2477.33	20.26	0.15	2009.11
1	107.96	107.96	58.19	54.8	54.8	PP_135.5	PP_135.5			0	99	AVIQLMSTYPQAEVVAK				0.0137529	1847	616.674	1846.99	616.669	3	12	1.1.1.1133.11	20.4288	8729.06	1620.41	20.26	0.15	900.421
1	107.96	107.96	58.19	54.8	54.8	PP_135.5	PP_135.5			0	99	AVIQLMSTYPQAEVVAK				0.00171911	1846.99	924.501	1846.99	924.5	2	13	1.1.1.1135.19	20.4966	9127.04	710.77	20.26	0.15	801.701
1	107.96	107.96	58.19	54.8	54.8	PP_135.5	PP_135.5			0	99	AVIQLMSTYPQAEVVAK				0.0137529	1847	616.674	1846.99	616.669	3	6	1.1.1.1136.8	20.5179	8729.06	684.03	20.26	0.15	583.296
1	107.96	107.96	58.19	54.8	54.8	PP_135.5	PP_135.5			0	99	AVIQLMSTYPQAEVVAK				0.0137529	1847	616.674	1846.99	616.669	3	8	1.1.1.1139.8	20.6099	8729.06	417.32	20.26	0.15	368.945
1	107.96	107.96	58.19	54.8	54.8	PP_135.5	PP_135.5			0	99	AVIQLMSTYPQAEVVAK				0.00171911	1846.99	924.501	1846.99	924.5	2	6	1.1.1.1140.21	20.6516	9127.04	348.71	20.26	0.15	507.493
1	107.96	107.96	58.19	54.8	54.8	PP_135.5	PP_135.5			0	99	CYSIGESVIEKNPDSLVER	Carbamidomethyl(C)@1		missed K-N@11	-0.0236314	2194.03	732.352	2194.06	732.36	3	16	1.1.1.988.17	16.0332	4768.68	3164.41	16.08	0.12	3548.3
1	107.96	107.96	58.19	54.8	54.8	PP_135.5	PP_135.5			0	99	CYSIGESVIEKNPDSLVER	Carbamidomethyl(C)@1		missed K-N@11	-0.0236314	2194.03	732.352	2194.06	732.36	3	16	1.1.1.989.17	16.0638	4768.68	4325.36	16.08	0.12	4894.55
1	107.96	107.96	58.19	54.8	54.8	PP_135.5	PP_135.5			0	99	CYSIGESVIEKNPDSLVER	Carbamidomethyl(C)@1		missed K-N@11	-0.0236314	2194.03	732.352	2194.06	732.36	3	15	1.1.1.991.17	16.1248	4768.68	4056.52	16.08	0.12	4222.13
1	107.96	107.96	58.19	54.8	54.8	PP_135.5	PP_135.5			0	99	CYSIGESVIEKNPDSLVER	Carbamidomethyl(C)@1		missed K-N@11	-0.0236314	2194.03	732.352	2194.06	732.36	3	10	1.1.1.994.15	16.214	4768.68	1341.8	16.08	0.12	1352.04
1	107.96	107.96	58.19	54.8	54.8	PP_135.5	PP_135.5			0	99	DLYLLDSEVIAR				-0.0115341	1405.73	703.874	1405.75	703.88	2	18	1.1.1.1215.10	22.9325	14665.1	6186.57	23.04	0.15	5444.86
1	107.96	107.96	58.19	54.8	54.8	PP_135.5	PP_135.5			0	99	DLYLLDSEVIAR				0.00217278	1405.75	469.59	1405.75	469.589	3	9	1.1.1.1216.3	22.9574	1865.96	1054.29	23.04	0.15	813.96
1	107.96	107.96	58.19	54.8	54.8	PP_135.5	PP_135.5			0	99	DLYLLDSEVIAR				-0.0115341	1405.73	703.874	1405.75	703.88	2	19	1.1.1.1217.14	22.9974	14665.1	13313.4	23.04	0.15	11925.7
1	107.96	107.96	58.19	54.8	54.8	PP_135.5	PP_135.5			0	99	DLYLLDSEVIAR				-0.0115341	1405.73	703.874	1405.75	703.88	2	19	1.1.1.1218.14	23.0282	14665.1	14623.7	23.04	0.15	12227.7
1	107.96	107.96	58.19	54.8	54.8	PP_135.5	PP_135.5			0	99	DLYLLDSEVIAR				0.00217278	1405.75	469.59	1405.75	469.589	3	11	1.1.1.1219.2	23.0489	1865.96	1812.8	23.04	0.15	1052.13
1	107.96	107.96	58.19	54.8	54.8	PP_135.5	PP_135.5			0	99	DLYLLDSEVIAR				-0.0115341	1405.73	703.874	1405.75	703.88	2	19	1.1.1.1220.9	23.0856	14665.1	11433.3	23.04	0.15	9447.13
1	107.96	107.96	58.19	54.8	54.8	PP_135.5	PP_135.5			0	99	DLYLLDSEVIAR				0.00217278	1405.75	469.59	1405.75	469.589	3	11	1.1.1.1222.3	23.142	1865.96	687.39	23.04	0.15	546.42
1	107.96	107.96	58.19	54.8	54.8	PP_135.5	PP_135.5			0	99	DLYLLDSEVIAR				-0.0115341	1405.73	703.874	1405.75	703.88	2	18	1.1.1.1223.14	23.1818	14665.1	3795.35	23.04	0.15	3005.91
1	107.96	107.96	58.19	54.8	54.8	PP_135.5	PP_135.5			0	99	DLYLLDSEVIAR				-0.0115341	1405.73	703.874	1405.75	703.88	2	15	1.1.1.1226.12	23.2722	14665.1	1344.9	23.04	0.15	1888.77
1	107.96	107.96	58.19	54.8	54.8	PP_135.5	PP_135.5			0	99	DLYLLDSEVIAR				-0.0115341	1405.73	703.874	1405.75	703.88	2	12	1.1.1.1229.11	23.3617	14665.1	862.34	23.04	0.15	1369.15
1	107.96	107.96	58.19	54.8	54.8	PP_135.5	PP_135.5			0	99	DLYLLDSEVIAR				-0.0115341	1405.73	703.874	1405.75	703.88	2	13	1.1.1.1232.12	23.4495	14665.1	622.17	23.04	0.15	1082.95
1	107.96	107.96	58.19	54.8	54.8	PP_135.5	PP_135.5			0	99	DLYLLDSEVIAR				-0.0115341	1405.73	703.874	1405.75	703.88	2	13	1.1.1.1238.14	23.6305	14665.1	419.67	23.04	0.15	834.375
1	107.96	107.96	58.19	54.8	54.8	PP_135.5	PP_135.5			0	99	DLYLLDSEVIAR	Carbamyl@N-term			-0.00772294	1448.74	725.379	1448.75	725.383	2	14	1.1.1.1348.13	26.9542	972.96	709.98	27.03	0.18	1608.17
1	107.96	107.96	58.19	54.8	54.8	PP_135.5	PP_135.5			0	99	DLYLLDSEVIAR	Carbamyl@N-term			-0.00772294	1448.74	725.379	1448.75	725.383	2	14	1.1.1.1349.7	26.9797	972.96	882.61	27.03	0.18	1473.43
1	107.96	107.96	58.19	54.8	54.8	PP_135.5	PP_135.5			0	99	DLYLLDSEVIAR	Carbamyl@N-term			-0.00772294	1448.74	725.379	1448.75	725.383	2	14	1.1.1.1351.12	27.0448	972.96	897.22	27.03	0.18	1183.12
1	107.96	107.96	58.19	54.8	54.8	PP_135.5	PP_135.5			0	99	DLYLLDSEVIAR	Carbamyl@N-term			-0.00772294	1448.74	725.379	1448.75	725.383	2	11	1.1.1.1354.8	27.1313	972.96	392.84	27.03	0.18	613.468
1	107.96	107.96	58.19	54.8	54.8	PP_135.5	PP_135.5			0	99	DLYLLDSEVIAR				0.00397131	1405.75	703.882	1405.75	703.88	2	3	1.1.1.1259.7	24.2579	537.29	503.42	24.25	0.42	2063.25
1	107.96	107.96	58.19	54.8	54.8	PP_135.5	PP_135.5			0	99	DLYLLDSEVIAR				-0.0126329	1405.73	703.874	1405.75	703.88	2	3	1.1.1.1272.10	24.6495	271.72	258	24.67	0.24	1439.6
1	107.96	107.96	58.19	54.8	54.8	PP_135.5	PP_135.5			0	99	DLYLLDSEVIAR				-0.00164482	1405.74	703.879	1405.75	703.88	2	3	1.1.1.1276.11	24.7716	264.44	206.05	24.82	0.71	1293.5
1	107.96	107.96	58.19	54.8	54.8	PP_135.5	PP_135.5			0	99	DQGIISNDELDSFLMR				0.00499161	1851.87	618.298	1851.87	618.296	3	4	1.1.1.1321.5	26.1301	2882.34	169.62	26.31	0.12	608.514
1	107.96	107.96	58.19	54.8	54.8	PP_135.5	PP_135.5			0	99	DQGIISNDELDSFLMR				-0.0112536	1851.86	926.935	1851.87	926.941	2	16	1.1.1.1323.17	26.2022	5916.89	2249.65	26.31	0.15	1985.14
1	107.96	107.96	58.19	54.8	54.8	PP_135.5	PP_135.5			0	99	DQGIISNDELDSFLMR				-0.0112536	1851.86	926.935	1851.87	926.941	2	22	1.1.1.1324.18	26.2339	5916.89	3774.44	26.31	0.15	3612.29
1	107.96	107.96	58.19	54.8	54.8	PP_135.5	PP_135.5			0	99	DQGIISNDELDSFLMR				0.00499161	1851.87	618.298	1851.87	618.296	3	18	1.1.1.1325.6	26.2548	2882.34	2232.19	26.31	0.12	1860.9
1	107.96	107.96	58.19	54.8	54.8	PP_135.5	PP_135.5			0	99	DQGIISNDELDSFLMR				-0.0112536	1851.86	926.935	1851.87	926.941	2	20	1.1.1.1326.20	26.2972	5916.89	5821.05	26.31	0.15	5940.74
1	107.96	107.96	58.19	54.8	54.8	PP_135.5	PP_135.5			0	99	DQGIISNDELDSFLMR				-0.0112536	1851.86	926.935	1851.87	926.941	2	19	1.1.1.1327.21	26.329	5916.89	5585.21	26.31	0.15	5489.97
1	107.96	107.96	58.19	54.8	54.8	PP_135.5	PP_135.5			0	99	DQGIISNDELDSFLMR				0.00499161	1851.87	618.298	1851.87	618.296	3	15	1.1.1.1328.5	26.3463	2882.34	2483.94	26.31	0.12	1746.77
1	107.96	107.96	58.19	54.8	54.8	PP_135.5	PP_135.5			0	99	DQGIISNDELDSFLMR				-0.0112536	1851.86	926.935	1851.87	926.941	2	18	1.1.1.1329.20	26.3895	5916.89	3434.2	26.31	0.15	2673.98
1	107.96	107.96	58.19	54.8	54.8	PP_135.5	PP_135.5			0	99	DQGIISNDELDSFLMR				-0.0112536	1851.86	926.935	1851.87	926.941	2	10	1.1.1.1333.17	26.5046	5916.89	754.65	26.31	0.15	989.334
1	107.96	107.96	58.19	54.8	54.8	PP_135.5	PP_135.5			0	99	DQGIISNDELDSFLMR				-0.0112536	1851.86	926.935	1851.87	926.941	2	13	1.1.1.1336.17	26.5924	5916.89	374.71	26.31	0.15	520.152
1	107.96	107.96	58.19	54.8	54.8	PP_135.5	PP_135.5			0	99	DQGIISNDELDSFLMR				-0.0112536	1851.86	926.935	1851.87	926.941	2	9	1.1.1.1339.16	26.6808	5916.89	233.01	26.31	0.15	602.21
1	107.96	107.96	58.19	54.8	54.8	PP_135.5	PP_135.5			0	99	DTPNINLDEEILK				0.00181616	1512.77	505.264	1512.77	505.263	3	9	1.1.1.1101.5	19.4599	1406.52	589.87	19.54	0.12	472.918
1	107.96	107.96	58.19	54.8	54.8	PP_135.5	PP_135.5			0	99	DTPNINLDEEILK				0.00181616	1512.77	505.264	1512.77	505.263	3	5	1.1.1.1102.2	19.4879	1406.52	973.14	19.54	0.12	641.037
1	107.96	107.96	58.19	54.8	54.8	PP_135.5	PP_135.5			0	99	DTPNINLDEEILK				-0.00564237	1512.76	757.388	1512.77	757.391	2	16	1.1.1.1102.16	19.4996	18273.3	14837.1	19.54	0.15	8372.17
1	107.96	107.96	58.19	54.8	54.8	PP_135.5	PP_135.5			0	99	DTPNINLDEEILK				-0.00564237	1512.76	757.388	1512.77	757.391	2	17	1.1.1.1104.18	19.5622	18273.3	16620.6	19.54	0.15	18352
1	107.96	107.96	58.19	54.8	54.8	PP_135.5	PP_135.5			0	99	DTPNINLDEEILK				0.00181616	1512.77	505.264	1512.77	505.263	3	8	1.1.1.1105.4	19.5806	1406.52	1193.3	19.54	0.12	773.181
1	107.96	107.96	58.19	54.8	54.8	PP_135.5	PP_135.5			0	99	DTPNINLDEEILK				-0.00564237	1512.76	757.388	1512.77	757.391	2	11	1.1.1.1107.14	19.6482	18273.3	6515.59	19.54	0.15	5856.73
1	107.96	107.96	58.19	54.8	54.8	PP_135.5	PP_135.5			0	99	DTPNINLDEEILK				-0.00564237	1512.76	757.388	1512.77	757.391	2	13	1.1.1.1107.15	19.649	18273.3	6432.22	19.54	0.15	6628.83
1	107.96	107.96	58.19	54.8	54.8	PP_135.5	PP_135.5			0	99	DTPNINLDEEILK				-0.00564237	1512.76	757.388	1512.77	757.391	2	11	1.1.1.1112.16	19.7961	18273.3	1465.05	19.54	0.15	2405.79
1	107.96	107.96	58.19	54.8	54.8	PP_135.5	PP_135.5			0	99	DTPNINLDEEILK				-0.00564237	1512.76	757.388	1512.77	757.391	2	8	1.1.1.1115.10	19.8793	18273.3	1510.76	19.54	0.15	2100.22
1	107.96	107.96	58.19	54.8	54.8	PP_135.5	PP_135.5			0	99	DTPNINLDEEILK				-0.00564237	1512.76	757.388	1512.77	757.391	2	6	1.1.1.1116.17	19.9149	18273.3	1283.14	19.54	0.15	1683.13
1	107.96	107.96	58.19	54.8	54.8	PP_135.5	PP_135.5			0	99	DTPNINLDEEILK	Carbamyl@N-term			0.0331965	1555.81	778.91	1555.77	778.894	2	12	1.1.1.1189.18	22.1376	713.18	708.67	22.12	0.18	979.427
1	107.96	107.96	58.19	54.8	54.8	PP_135.5	PP_135.5			0	54.67	DTPNINLDEEILK	Carbamyl@N-term			0.0331965	1555.81	778.91	1555.77	778.894	2	9	1.1.1.1188.17	22.106	713.18	675.37	22.12	0.18	959.351
1	107.96	107.96	58.19	54.8	54.8	PP_135.5	PP_135.5			0	22.81	DTPNINLDEEILK				-0.00564237	1512.76	757.388	1512.77	757.391	2	4	1.1.1.1118.12	19.9709	18273.3	976.2	19.54	0.15	1238.76
1	107.96	107.96	58.19	54.8	54.8	PP_135.5	PP_135.5			0	22.81	DTPNINLDEEILK				-0.00564237	1512.76	757.388	1512.77	757.391	2	4	1.1.1.1124.16	20.1581	18273.3	482.4	19.54	0.15	900.621
1	107.96	107.96	58.19	54.8	54.8	PP_135.5	PP_135.5			0	99	EGIDVLNWLYK				-0.00048708	1348.7	675.358	1348.7	675.359	2	12	1.1.1.1386.12	28.1111	30837.4	1542.97	28.28	0.18	821.716
1	107.96	107.96	58.19	54.8	54.8	PP_135.5	PP_135.5			0	99	EGIDVLNWLYK				-0.00048708	1348.7	675.358	1348.7	675.359	2	14	1.1.1.1387.7	28.1374	30837.4	3814.25	28.28	0.18	2391.48
1	107.96	107.96	58.19	54.8	54.8	PP_135.5	PP_135.5			0	99	EGIDVLNWLYK				-0.00048708	1348.7	675.358	1348.7	675.359	2	18	1.1.1.1389.6	28.1979	30837.4	15778.2	28.28	0.18	10506
1	107.96	107.96	58.19	54.8	54.8	PP_135.5	PP_135.5			0	99	EGIDVLNWLYK				-0.00048708	1348.7	675.358	1348.7	675.359	2	15	1.1.1.1390.4	28.2267	30837.4	23211.6	28.28	0.18	15518.7
1	107.96	107.96	58.19	54.8	54.8	PP_135.5	PP_135.5			0	99	EGIDVLNWLYK				-0.00048708	1348.7	675.358	1348.7	675.359	2	19	1.1.1.1392.3	28.2851	30837.4	30575.5	28.28	0.18	19350.8
1	107.96	107.96	58.19	54.8	54.8	PP_135.5	PP_135.5			0	99	EGIDVLNWLYK				-0.00048708	1348.7	675.358	1348.7	675.359	2	19	1.1.1.1395.8	28.3765	30837.4	18177.5	28.28	0.18	11535.4
1	107.96	107.96	58.19	54.8	54.8	PP_135.5	PP_135.5			0	99	EGIDVLNWLYK				-0.00048708	1348.7	675.358	1348.7	675.359	2	14	1.1.1.1398.8	28.4653	30837.4	6955.01	28.28	0.18	4363.08
1	107.96	107.96	58.19	54.8	54.8	PP_135.5	PP_135.5			0	99	EGIDVLNWLYK				-0.00048708	1348.7	675.358	1348.7	675.359	2	13	1.1.1.1407.8	28.7404	30837.4	1050.68	28.28	0.18	871.951
1	107.96	107.96	58.19	54.8	54.8	PP_135.5	PP_135.5			0	99	EGIDVLNWLYK				-0.00048708	1348.7	675.358	1348.7	675.359	2	12	1.1.1.1413.6	28.9209	30837.4	602.95	28.28	0.18	509.694
1	107.96	107.96	58.19	54.8	54.8	PP_135.5	PP_135.5			0	99	EGIDVLNWLYK				-0.00048708	1348.7	675.358	1348.7	675.359	2	14	1.1.1.1416.6	29.0127	30837.4	441.69	28.28	0.18	564.814
1	107.96	107.96	58.19	54.8	54.8	PP_135.5	PP_135.5			0	99	EGIDVLNWLYK	Delta:H(2)C(2)@N-term			0.0549024	1374.77	688.394	1374.72	688.366	2	14	1.1.1.1495.4	31.4232	152.92	105.57	31.5	0.25	265.752
1	107.96	107.96	58.19	54.8	54.8	PP_135.5	PP_135.5			0	99	EGIDVLNWLYK	Carbamyl@N-term			0.00550922	1391.71	696.864	1391.71	696.862	2	15	1.1.1.1524.3	32.3144	974.54	499.93	32.4	0.15	534.912
1	107.96	107.96	58.19	54.8	54.8	PP_135.5	PP_135.5			0	99	EGIDVLNWLYK	Carbamyl@N-term			0.00550922	1391.71	696.864	1391.71	696.862	2	13	1.1.1.1525.3	32.3451	974.54	750.49	32.4	0.15	668.407
1	107.96	107.96	58.19	54.8	54.8	PP_135.5	PP_135.5			0	99	EGIDVLNWLYK	Carbamyl@N-term			0.00550922	1391.71	696.864	1391.71	696.862	2	13	1.1.1.1527.3	32.4063	974.54	961.51	32.4	0.15	919.235
1	107.96	107.96	58.19	54.8	54.8	PP_135.5	PP_135.5			0	99	EGIDVLNWLYK	Carbamyl@N-term			0.00550922	1391.71	696.864	1391.71	696.862	2	16	1.1.1.1530.2	32.5016	974.54	510.3	32.4	0.15	427.472
1	107.96	107.96	58.19	54.8	54.8	PP_135.5	PP_135.5			0	99	EGIDVLNWLYK				-0.00048708	1348.7	675.358	1348.7	675.359	2	11	1.1.1.1404.7	28.6481	30837.4	1820.38	28.28	0.18	1553.48
1	107.96	107.96	58.19	54.8	54.8	PP_135.5	PP_135.5			0	99	EGIDVLNWLYK				-0.00048708	1348.7	675.358	1348.7	675.359	2	10	1.1.1.1410.7	28.8307	30837.4	764.43	28.28	0.18	682.917
1	107.96	107.96	58.19	54.8	54.8	PP_135.5	PP_135.5			0	99	EGIDVLNWLYK	Delta:H(2)C(2)@N-term			0.0549024	1374.77	688.394	1374.72	688.366	2	10	1.1.1.1498.4	31.5154	152.92	141.54	31.5	0.25	280.912
1	107.96	107.96	58.19	54.8	54.8	PP_135.5	PP_135.5			0	96.5	EGIDVLNWLYK				-0.00048708	1348.7	675.358	1348.7	675.359	2	7	1.1.1.1423.4	29.2243	30837.4	318.83	28.28	0.18	425.685
1	107.96	107.96	58.19	54.8	54.8	PP_135.5	PP_135.5			0	92.38	EGIDVLNWLYK	Delta:H(2)C(2)@N-term			0.0549024	1374.77	688.394	1374.72	688.366	2	9	1.1.1.1500.3	31.5754	152.92	97.66	31.5	0.25	242.185
1	107.96	107.96	58.19	54.8	54.8	PP_135.5	PP_135.5			0	86.45	EGIDVLNWLYK				-0.00048708	1348.7	675.358	1348.7	675.359	2	7	1.1.1.1420.6	29.134	30837.4	355.39	28.28	0.18	463.512
1	107.96	107.96	58.19	54.8	54.8	PP_135.5	PP_135.5			0	80.06	EGIDVLNWLYK	Delta:H(2)C(2)@N-term			0.0549024	1374.77	688.394	1374.72	688.366	2	8	1.1.1.1496.4	31.4539	152.92	136.77	31.5	0.25	286.717
1	107.96	107.96	58.19	54.8	54.8	PP_135.5	PP_135.5			0	75.47	EGIDVLNWLYK				-0.00048708	1348.7	675.358	1348.7	675.359	2	6	1.1.1.1426.3	29.3133	30837.4	234.4	28.28	0.18	405.671
1	107.96	107.96	58.19	54.8	54.8	PP_135.5	PP_135.5			0	99	EVWDEATAVLSESDPVFR				0.00321484	2048.97	1025.49	2048.97	1025.49	2	24	1.1.1.1353.20	27.1116	11527.2	3000.22	27.21	0.15	2830.39
1	107.96	107.96	58.19	54.8	54.8	PP_135.5	PP_135.5			0	99	EVWDEATAVLSESDPVFR				0.00321484	2048.97	1025.49	2048.97	1025.49	2	24	1.1.1.1354.20	27.1413	11527.2	5489.32	27.21	0.15	5637.38
1	107.96	107.96	58.19	54.8	54.8	PP_135.5	PP_135.5			0	99	EVWDEATAVLSESDPVFR				0.00321484	2048.97	1025.49	2048.97	1025.49	2	26	1.1.1.1356.20	27.2004	11527.2	10658.1	27.21	0.15	11376.5
1	107.96	107.96	58.19	54.8	54.8	PP_135.5	PP_135.5			0	99	EVWDEATAVLSESDPVFR				0.024757	2048.99	684.005	2048.97	683.997	3	22	1.1.1.1358.9	27.2507	7733.18	7392.68	27.21	0.18	9465.74
1	107.96	107.96	58.19	54.8	54.8	PP_135.5	PP_135.5			0	99	EVWDEATAVLSESDPVFR				0.024757	2048.99	684.005	2048.97	683.997	3	18	1.1.1.1361.8	27.3407	7733.18	3434.49	27.21	0.18	3295.02
1	107.96	107.96	58.19	54.8	54.8	PP_135.5	PP_135.5			0	99	EVWDEATAVLSESDPVFR				0.024757	2048.99	684.005	2048.97	683.997	3	12	1.1.1.1364.9	27.4332	7733.18	1200.54	27.21	0.18	1412.28
1	107.96	107.96	58.19	54.8	54.8	PP_135.5	PP_135.5			0	99	EVWDEATAVLSESDPVFR	Glu->pyro-Glu@N-term; Nitro(W)@3; Oxidation(D)@4	Nitro(W)@975; Oxidation(D)@976		-0.0198208	2091.92	1046.97	2091.94	1046.98	2	15	1.1.1.1600.3	34.51	420.14	388.41	34.46	0.15	521.782
1	107.96	107.96	58.19	54.8	54.8	PP_135.5	PP_135.5			0	99	EVWDEATAVLSESDPVFR	Glu->pyro-Glu@N-term; Nitro(W)@3; Oxidation(D)@4	Nitro(W)@975; Oxidation(D)@976		-0.0198208	2091.92	1046.97	2091.94	1046.98	2	16	1.1.1.1601.4	34.5407	420.14	309.91	34.46	0.15	417.465
1	107.96	107.96	58.19	54.8	54.8	PP_135.5	PP_135.5			0	99	EVWDEATAVLSESDPVFR	Glu->pyro-Glu@N-term; Nitro(W)@3; Oxidation(D)@4	Nitro(W)@975; Oxidation(D)@976		-0.0198208	2091.92	1046.97	2091.94	1046.98	2	15	1.1.1.1598.4	34.4486	420.14	402.52	34.46	0.15	618.457
1	107.96	107.96	58.19	54.8	54.8	PP_135.5	PP_135.5			0	96.72	EVWDEATAVLSESDPVFR				0.024757	2048.99	684.005	2048.97	683.997	3	8	1.1.1.1367.6	27.5233	7733.18	640.79	27.21	0.18	722.995
1	107.96	107.96	58.19	54.8	54.8	PP_135.5	PP_135.5			0	57.37	EVWDEATAVLSESDPVFR				0.024757	2048.99	684.005	2048.97	683.997	3	7	1.1.1.1378.7	27.8618	7733.18	174.17	27.21	0.18	436.192
1	107.96	107.96	58.19	54.8	54.8	PP_135.5	PP_135.5			0	99	EYLASIGLQMIESTETASYAMR				-0.0257044	2463.14	822.054	2463.17	822.063	3	14	1.1.1.1490.10	31.2778	3753.04	722.5	31.44	0.18	834.705
1	107.96	107.96	58.19	54.8	54.8	PP_135.5	PP_135.5			0	99	EYLASIGLQMIESTETASYAMR				-0.0257044	2463.14	822.054	2463.17	822.063	3	24	1.1.1.1495.6	31.4266	3753.04	3734.41	31.44	0.18	4904.94
1	107.96	107.96	58.19	54.8	54.8	PP_135.5	PP_135.5			0	99	EYLASIGLQMIESTETASYAMR				-0.0257044	2463.14	822.054	2463.17	822.063	3	23	1.1.1.1499.5	31.5547	3753.04	1649.51	31.44	0.18	1733.31
1	107.96	107.96	58.19	54.8	54.8	PP_135.5	PP_135.5			0	99	EYLASIGLQMIESTETASYAMR				-0.0257044	2463.14	822.054	2463.17	822.063	3	16	1.1.1.1502.7	31.6439	3753.04	769.42	31.44	0.18	1340.96
1	107.96	107.96	58.19	54.8	54.8	PP_135.5	PP_135.5			0	99	EYLASIGLQMIESTETASYAMR				-0.0257044	2463.14	822.054	2463.17	822.063	3	14	1.1.1.1505.7	31.7352	3753.04	515.44	31.44	0.18	632.912
1	107.96	107.96	58.19	54.8	54.8	PP_135.5	PP_135.5			0	99	EYLASIGLQMIESTETASYAMR				-0.0257044	2463.14	822.054	2463.17	822.063	3	12	1.1.1.1508.5	31.8284	3753.04	352.61	31.44	0.18	535.924
1	107.96	107.96	58.19	54.8	54.8	PP_135.5	PP_135.5			0	99	FNDAIHEGLQPIDK				-5.03953e-05	1595.79	532.939	1595.79	532.939	3	5	1.1.1.819.12	10.972	1896.19	1881.9	10.99	0.12	1780.85
1	107.96	107.96	58.19	54.8	54.8	PP_135.5	PP_135.5			0	99	FNDAIHEGLQPIDKFK			missed K-F@14	0.027895	1870.99	468.754	1870.96	468.747	4	10	1.1.1.919.3	13.9751	6683.46	4354.94	14.03	0.12	2228.43
1	107.96	107.96	58.19	54.8	54.8	PP_135.5	PP_135.5			0	99	FNDAIHEGLQPIDKFK			missed K-F@14	0.027895	1870.99	468.754	1870.96	468.747	4	11	1.1.1.920.3	14.0039	6683.46	5936.15	14.03	0.12	3112.24
1	107.96	107.96	58.19	54.8	54.8	PP_135.5	PP_135.5			0	99	FNDAIHEGLQPIDKFK			missed K-F@14	0.027895	1870.99	468.754	1870.96	468.747	4	9	1.1.1.921.2	14.032	6683.46	6621.11	14.03	0.12	2769.35
1	107.96	107.96	58.19	54.8	54.8	PP_135.5	PP_135.5			0	99	FNDAIHEGLQPIDKFK			missed K-F@14	0.027895	1870.99	468.754	1870.96	468.747	4	8	1.1.1.922.3	14.0618	6683.46	6002.36	14.03	0.12	2587.96
1	107.96	107.96	58.19	54.8	54.8	PP_135.5	PP_135.5			0	99	FNDAIHEGLQPIDKFK			missed K-F@14	0.027895	1870.99	468.754	1870.96	468.747	4	5	1.1.1.924.4	14.1209	6683.46	3004.58	14.03	0.12	1384.77
1	107.96	107.96	58.19	54.8	54.8	PP_135.5	PP_135.5			0	99	FNDAIHEGLQPIDKFK			missed K-F@14	0.027895	1870.99	468.754	1870.96	468.747	4	6	1.1.1.927.6	14.2118	6683.46	901.19	14.03	0.12	552.825
1	107.96	107.96	58.19	54.8	54.8	PP_135.5	PP_135.5			0	99	GDHSIIEENYELMEFLAK				0.00402271	2137.01	713.343	2137	713.342	3	11	1.1.1.1354.7	27.1304	4183.45	673.77	27.27	0.15	1163.31
1	107.96	107.96	58.19	54.8	54.8	PP_135.5	PP_135.5			0	99	GDHSIIEENYELMEFLAK				0.00402271	2137.01	713.343	2137	713.342	3	11	1.1.1.1355.7	27.16	4183.45	1380.8	27.27	0.15	1744.87
1	107.96	107.96	58.19	54.8	54.8	PP_135.5	PP_135.5			0	99	GDHSIIEENYELMEFLAK				0.0123737	2137.02	713.346	2137	713.342	3	19	1.1.1.1358.11	27.2524	4183.45	3980.57	27.27	0.15	5141.73
1	107.96	107.96	58.19	54.8	54.8	PP_135.5	PP_135.5			0	99	GDHSIIEENYELMEFLAK				0.0123737	2137.02	713.346	2137	713.342	3	15	1.1.1.1361.9	27.3415	4183.45	2639.14	27.27	0.15	2823.84
1	107.96	107.96	58.19	54.8	54.8	PP_135.5	PP_135.5			0	99	GDHSIIEENYELMEFLAK				0.0123737	2137.02	713.346	2137	713.342	3	14	1.1.1.1364.11	27.4349	4183.45	886.03	27.27	0.15	1027.71
1	107.96	107.96	58.19	54.8	54.8	PP_135.5	PP_135.5			0	99	GDHSIIEENYELMEFLAK				0.0123737	2137.02	713.346	2137	713.342	3	11	1.1.1.1367.7	27.5241	4183.45	431.27	27.27	0.15	658.95
1	107.96	107.96	58.19	54.8	54.8	PP_135.5	PP_135.5			0	71.55	GDHSIIEENYELMEFLAK				0.0344202	2137.04	1069.53	2137	1069.51	2	8	1.1.1.1360.20	27.3204	489.25	247.24	27.27	0.09	668.057
1	107.96	107.96	58.19	54.8	54.8	PP_135.5	PP_135.5			0	22.67	GDHSIIEENYELMEFLAK				0.0344202	2137.04	1069.53	2137	1069.51	2	7	1.1.1.1357.20	27.2299	489.25	404.85	27.27	0.09	1156.99
1	107.96	107.96	58.19	54.8	54.8	PP_135.5	PP_135.5			0	99	GDYSMYLPEAAR				-0.00351323	1371.61	686.812	1371.61	686.814	2	11	1.1.1.920.15	14.0139	10716	2239.37	14.15	0.18	1694.43
1	107.96	107.96	58.19	54.8	54.8	PP_135.5	PP_135.5			0	99	GDYSMYLPEAAR				-0.00351323	1371.61	686.812	1371.61	686.814	2	15	1.1.1.921.18	14.0454	10716	4440.92	14.15	0.18	3216.56
1	107.96	107.96	58.19	54.8	54.8	PP_135.5	PP_135.5			0	99	GDYSMYLPEAAR				-0.00351323	1371.61	686.812	1371.61	686.814	2	17	1.1.1.923.19	14.1042	10716	8883.5	14.15	0.18	6602.41
1	107.96	107.96	58.19	54.8	54.8	PP_135.5	PP_135.5			0	99	GDYSMYLPEAAR				-0.00351323	1371.61	686.812	1371.61	686.814	2	17	1.1.1.924.14	14.1292	10716	10091.6	14.15	0.18	7104.57
1	107.96	107.96	58.19	54.8	54.8	PP_135.5	PP_135.5			0	99	GDYSMYLPEAAR				-0.00351323	1371.61	686.812	1371.61	686.814	2	16	1.1.1.926.16	14.1902	10716	9428.95	14.15	0.18	6281.69
1	107.96	107.96	58.19	54.8	54.8	PP_135.5	PP_135.5			0	99	GDYSMYLPEAAR				-0.00351323	1371.61	686.812	1371.61	686.814	2	14	1.1.1.929.19	14.2837	10716	4417.03	14.15	0.18	2920.3
1	107.96	107.96	58.19	54.8	54.8	PP_135.5	PP_135.5			0	99	GDYSMYLPEAAR				-0.00351323	1371.61	686.812	1371.61	686.814	2	12	1.1.1.932.16	14.3709	10716	1969.48	14.15	0.18	1208.09
1	107.96	107.96	58.19	54.8	54.8	PP_135.5	PP_135.5			0	99	GDYSMYLPEAAR				-0.00351323	1371.61	686.812	1371.61	686.814	2	10	1.1.1.935.17	14.4596	10716	1024.18	14.15	0.18	1007.35
1	107.96	107.96	58.19	54.8	54.8	PP_135.5	PP_135.5			0	99	GDYSMYLPEAAR				-0.00351323	1371.61	686.812	1371.61	686.814	2	10	1.1.1.938.14	14.5456	10716	801.87	14.15	0.18	835.575
1	107.96	107.96	58.19	54.8	54.8	PP_135.5	PP_135.5			0	99	GHYTLSINGYK				0.00524384	1251.63	418.217	1251.62	418.216	3	8	1.1.1.767.5	9.38313	3136.53	562.41	9.5	0.15	358.437
1	107.96	107.96	58.19	54.8	54.8	PP_135.5	PP_135.5			0	99	GHYTLSINGYK				0.00524384	1251.63	418.217	1251.62	418.216	3	10	1.1.1.768.3	9.4124	3136.53	1160.79	9.5	0.15	858.091
1	107.96	107.96	58.19	54.8	54.8	PP_135.5	PP_135.5			0	99	GHYTLSINGYK				0.00360031	1251.63	626.822	1251.62	626.82	2	13	1.1.1.770.17	9.48587	3782.1	3538.45	9.5	0.15	1528.97
1	107.96	107.96	58.19	54.8	54.8	PP_135.5	PP_135.5			0	99	GHYTLSINGYK				0.00360031	1251.63	626.822	1251.62	626.82	2	10	1.1.1.771.18	9.51732	3782.1	3617.8	9.5	0.15	1428.1
1	107.96	107.96	58.19	54.8	54.8	PP_135.5	PP_135.5			0	99	GHYTLSINGYK				0.00524384	1251.63	418.217	1251.62	418.216	3	11	1.1.1.772.7	9.53857	3136.53	2794.63	9.5	0.15	1872.31
1	107.96	107.96	58.19	54.8	54.8	PP_135.5	PP_135.5			0	99	GHYTLSINGYK				0.00360031	1251.63	626.822	1251.62	626.82	2	8	1.1.1.773.18	9.57822	3782.1	2137.16	9.5	0.15	855.89
1	107.96	107.96	58.19	54.8	54.8	PP_135.5	PP_135.5			0	99	GHYTLSINGYK				0.00524384	1251.63	418.217	1251.62	418.216	3	6	1.1.1.779.5	9.75122	3136.53	507.23	9.5	0.15	396.264
1	107.96	107.96	58.19	54.8	54.8	PP_135.5	PP_135.5			0	99	GHYTLSINGYK	Carbamyl@N-term; Deamidated(N)@8			0.0111711	1295.63	648.82	1295.61	648.815	2	6	1.1.1.850.17	11.9195	1030.1	958.56	11.93	0.15	1026.36
1	107.96	107.96	58.19	54.8	54.8	PP_135.5	PP_135.5			0	99	GMLINTIGLAK				6.94305e-05	1129.65	565.834	1129.65	565.834	2	9	1.1.1.1069.5	18.4755	9623.69	2347.41	18.62	0.18	1308.81
1	107.96	107.96	58.19	54.8	54.8	PP_135.5	PP_135.5			0	99	GMLINTIGLAK				6.94305e-05	1129.65	565.834	1129.65	565.834	2	13	1.1.1.1071.7	18.5389	9623.69	6537.8	18.62	0.18	3395.89
1	107.96	107.96	58.19	54.8	54.8	PP_135.5	PP_135.5			0	99	GMLINTIGLAK				6.94305e-05	1129.65	565.834	1129.65	565.834	2	14	1.1.1.1072.6	18.5688	9623.69	8495.7	18.62	0.18	4384.14
1	107.96	107.96	58.19	54.8	54.8	PP_135.5	PP_135.5			0	99	GMLINTIGLAK				6.94305e-05	1129.65	565.834	1129.65	565.834	2	11	1.1.1.1074.6	18.6304	9623.69	9308.77	18.62	0.18	4654.58
1	107.96	107.96	58.19	54.8	54.8	PP_135.5	PP_135.5			0	99	GMLINTIGLAK				6.94305e-05	1129.65	565.834	1129.65	565.834	2	13	1.1.1.1077.8	18.7246	9623.69	4635.81	18.62	0.18	2243.87
1	107.96	107.96	58.19	54.8	54.8	PP_135.5	PP_135.5			0	99	GMLINTIGLAK				6.94305e-05	1129.65	565.834	1129.65	565.834	2	12	1.1.1.1080.9	18.8177	9623.69	1901.38	18.62	0.18	1195.48
1	107.96	107.96	58.19	54.8	54.8	PP_135.5	PP_135.5			0	99	GMLINTIGLAK				6.94305e-05	1129.65	565.834	1129.65	565.834	2	8	1.1.1.1083.11	18.9113	9623.69	949.48	18.62	0.18	639.937
1	107.96	107.96	58.19	54.8	54.8	PP_135.5	PP_135.5			0	99	GMLINTIGLAK				6.94305e-05	1129.65	565.834	1129.65	565.834	2	8	1.1.1.1086.9	19.0013	9623.69	601.86	18.62	0.18	456.106
1	107.96	107.96	58.19	54.8	54.8	PP_135.5	PP_135.5			0	99	GMLINTIGLAK				6.94305e-05	1129.65	565.834	1129.65	565.834	2	8	1.1.1.1090.8	19.1233	9623.69	415.01	18.62	0.18	539.165
1	107.96	107.96	58.19	54.8	54.8	PP_135.5	PP_135.5			0	99	GMLINTIGLAK	Carbamyl(M)@2			0.0389206	1172.7	587.356	1172.66	587.337	2	10	1.1.1.1286.7	25.062	437.23	414.18	25.11	0.17	466.564
1	107.96	107.96	58.19	54.8	54.8	PP_135.5	PP_135.5			0	99	GMLINTIGLAK	Carbamyl@N-term			0.0389206	1172.7	587.356	1172.66	587.337	2	10	1.1.1.1286.7	25.062	437.23	414.18	25.11	0.17	466.564
1	107.96	107.96	58.19	54.8	54.8	PP_135.5	PP_135.5			0	99	GMLINTIGLAK	Carbamyl(M)@2			0.0389206	1172.7	587.356	1172.66	587.337	2	9	1.1.1.1287.7	25.091	437.23	424.36	25.11	0.17	445.649
1	107.96	107.96	58.19	54.8	54.8	PP_135.5	PP_135.5			0	99	GMLINTIGLAK	Carbamyl@N-term			0.0389206	1172.7	587.356	1172.66	587.337	2	9	1.1.1.1287.7	25.091	437.23	424.36	25.11	0.17	445.649
1	107.96	107.96	58.19	54.8	54.8	PP_135.5	PP_135.5			0	99	GMLINTIGLAK	Carbamyl(M)@2			0.0389206	1172.7	587.356	1172.66	587.337	2	10	1.1.1.1289.7	25.1499	437.23	402.9	25.11	0.17	282.733
1	107.96	107.96	58.19	54.8	54.8	PP_135.5	PP_135.5			0	99	GMLINTIGLAK	Carbamyl@N-term			0.0389206	1172.7	587.356	1172.66	587.337	2	10	1.1.1.1289.7	25.1499	437.23	402.9	25.11	0.17	282.733
1	107.96	107.96	58.19	54.8	54.8	PP_135.5	PP_135.5			0	99	GMLINTIGLAK	Deamidated(N)@5			-0.0127607	1130.62	566.319	1130.64	566.326	2	3	1.1.1.814.12	10.8214	1239.12	1199.82	10.84	0.36	728.299
1	107.96	107.96	58.19	54.8	54.8	PP_135.5	PP_135.5			0	22.81	GMLINTIGLAK				0.00434252	1129.66	565.836	1129.65	565.834	2	3	1.1.1.1095.8	19.2775	378.35	343.68	19.39	0.34	399.416
1	107.96	107.96	58.19	54.8	54.8	PP_135.5	PP_135.5			0	99	GPKPEELHQIFGVGR				0.00134401	1662.89	555.302	1662.88	555.302	3	16	1.1.1.862.15	12.276	16155.9	9799.31	12.14	0.27	6139.49
1	107.96	107.96	58.19	54.8	54.8	PP_135.5	PP_135.5			0	99	GPKPEELHQIFGVGR				0.0219023	1662.91	416.734	1662.88	416.728	4	11	1.1.1.864.3	12.3259	9646.86	4711.07	12.14	0.27	1445.02
1	107.96	107.96	58.19	54.8	54.8	PP_135.5	PP_135.5			0	99	GPKPEELHQIFGVGR				0.00134401	1662.89	555.302	1662.88	555.302	3	15	1.1.1.865.14	12.3652	16155.9	4917.84	12.14	0.27	2972.24
1	107.96	107.96	58.19	54.8	54.8	PP_135.5	PP_135.5			0	99	GPKPEELHQIFGVGR				0.0219023	1662.91	416.734	1662.88	416.728	4	12	1.1.1.867.3	12.4167	9646.86	2339.2	12.14	0.27	943.602
1	107.96	107.96	58.19	54.8	54.8	PP_135.5	PP_135.5			0	99	GPKPEELHQIFGVGR				0.00134401	1662.89	555.302	1662.88	555.302	3	13	1.1.1.868.12	12.4547	16155.9	2950.97	12.14	0.27	1894.93
1	107.96	107.96	58.19	54.8	54.8	PP_135.5	PP_135.5			0	99	GPKPEELHQIFGVGR				0.00134401	1662.89	555.302	1662.88	555.302	3	15	1.1.1.869.11	12.4844	16155.9	2620.13	12.14	0.27	1697.54
1	107.96	107.96	58.19	54.8	54.8	PP_135.5	PP_135.5			0	99	GPKPEELHQIFGVGR				0.00134401	1662.89	555.302	1662.88	555.302	3	12	1.1.1.871.13	12.547	16155.9	2159.36	12.14	0.27	1397.12
1	107.96	107.96	58.19	54.8	54.8	PP_135.5	PP_135.5			0	99	GPKPEELHQIFGVGR				0.00134401	1662.89	555.302	1662.88	555.302	3	10	1.1.1.874.12	12.638	16155.9	1594.92	12.14	0.27	1044.42
1	107.96	107.96	58.19	54.8	54.8	PP_135.5	PP_135.5			0	99	GPKPEELHQIFGVGR				0.00134401	1662.89	555.302	1662.88	555.302	3	7	1.1.1.877.11	12.7287	16155.9	1001.88	12.14	0.27	840.629
1	107.96	107.96	58.19	54.8	54.8	PP_135.5	PP_135.5			0	99	GPKPEELHQIFGVGR				0.00134401	1662.89	555.302	1662.88	555.302	3	11	1.1.1.880.10	12.8191	16155.9	799.17	12.14	0.27	651.545
1	107.96	107.96	58.19	54.8	54.8	PP_135.5	PP_135.5			0	99	GPKPEELHQIFGVGR				0.00134401	1662.89	555.302	1662.88	555.302	3	9	1.1.1.882.7	12.8769	16155.9	741.62	12.14	0.27	530.709
1	107.96	107.96	58.19	54.8	54.8	PP_135.5	PP_135.5			0	99	GPKPEELHQIFGVGR				0.00134401	1662.89	555.302	1662.88	555.302	3	5	1.1.1.883.9	12.9085	16155.9	649.59	12.14	0.27	520.252
1	107.96	107.96	58.19	54.8	54.8	PP_135.5	PP_135.5			0	99	GPKPEELHQIFGVGR				0.00134401	1662.89	555.302	1662.88	555.302	3	7	1.1.1.886.10	12.9989	16155.9	471.89	12.14	0.27	407.822
1	107.96	107.96	58.19	54.8	54.8	PP_135.5	PP_135.5			0	99	GPKPEELHQIFGVGR	Carbamyl(K)@3			-0.00358541	1705.89	569.636	1705.89	569.637	3	11	1.1.1.1001.10	16.4191	9494.23	5028.15	16.5	0.12	3012.77
1	107.96	107.96	58.19	54.8	54.8	PP_135.5	PP_135.5			0	99	GPKPEELHQIFGVGR	Carbamyl@N-term			-0.00358541	1705.89	569.636	1705.89	569.637	3	10	1.1.1.1001.10	16.4191	9494.23	5028.15	16.5	0.12	3012.77
1	107.96	107.96	58.19	54.8	54.8	PP_135.5	PP_135.5			0	99	GPKPEELHQIFGVGR	Carbamyl(K)@3			-0.00358541	1705.89	569.636	1705.89	569.637	3	14	1.1.1.1002.6	16.4454	9494.23	7344.33	16.5	0.12	8091.32
1	107.96	107.96	58.19	54.8	54.8	PP_135.5	PP_135.5			0	99	GPKPEELHQIFGVGR	Carbamyl@N-term			-0.00358541	1705.89	569.636	1705.89	569.637	3	14	1.1.1.1002.6	16.4454	9494.23	7344.33	16.5	0.12	8091.32
1	107.96	107.96	58.19	54.8	54.8	PP_135.5	PP_135.5			0	99	GPKPEELHQIFGVGR	Carbamyl@N-term			-0.00358541	1705.89	569.636	1705.89	569.637	3	14	1.1.1.1003.11	16.4794	9494.23	9277.7	16.5	0.12	5751.46
1	107.96	107.96	58.19	54.8	54.8	PP_135.5	PP_135.5			0	99	GPKPEELHQIFGVGR	Carbamyl(K)@3			-0.00358541	1705.89	569.636	1705.89	569.637	3	14	1.1.1.1003.11	16.4794	9494.23	9277.7	16.5	0.12	5751.46
1	107.96	107.96	58.19	54.8	54.8	PP_135.5	PP_135.5			0	99	GPKPEELHQIFGVGR	Carbamyl(K)@3			-0.00358541	1705.89	569.636	1705.89	569.637	3	15	1.1.1.1004.10	16.5084	9494.23	9082.25	16.5	0.12	5448.85
1	107.96	107.96	58.19	54.8	54.8	PP_135.5	PP_135.5			0	99	GPKPEELHQIFGVGR	Carbamyl@N-term			-0.00358541	1705.89	569.636	1705.89	569.637	3	15	1.1.1.1004.10	16.5084	9494.23	9082.25	16.5	0.12	5448.85
1	107.96	107.96	58.19	54.8	54.8	PP_135.5	PP_135.5			0	99	GPKPEELHQIFGVGR	Carbamyl@N-term			-0.00358541	1705.89	569.636	1705.89	569.637	3	9	1.1.1.1007.8	16.596	9494.23	4042.5	16.5	0.12	1973.28
1	107.96	107.96	58.19	54.8	54.8	PP_135.5	PP_135.5			0	99	GPKPEELHQIFGVGR	Carbamyl(K)@3			-0.00358541	1705.89	569.636	1705.89	569.637	3	10	1.1.1.1007.8	16.596	9494.23	4042.5	16.5	0.12	1973.28
1	107.96	107.96	58.19	54.8	54.8	PP_135.5	PP_135.5			0	99	GPKPEELHQIFGVGR				0.00411129	1662.89	555.303	1662.88	555.302	3	14	1.1.1.853.10	12.0046	16155.9	7722.66	12.14	0.27	4946.99
1	107.96	107.96	58.19	54.8	54.8	PP_135.5	PP_135.5			0	99	GPKPEELHQIFGVGR				0.00411129	1662.89	555.303	1662.88	555.302	3	16	1.1.1.854.12	12.0365	16155.9	11492.7	12.14	0.27	8082.66
1	107.96	107.96	58.19	54.8	54.8	PP_135.5	PP_135.5			0	99	GPKPEELHQIFGVGR				0.0198642	1662.9	416.733	1662.88	416.728	4	14	1.1.1.855.2	12.058	9646.86	7844.14	12.14	0.27	2406.99
1	107.96	107.96	58.19	54.8	54.8	PP_135.5	PP_135.5			0	99	GPKPEELHQIFGVGR				0.00411129	1662.89	555.303	1662.88	555.302	3	20	1.1.1.856.14	12.0979	16155.9	15760.6	12.14	0.27	11560.2
1	107.96	107.96	58.19	54.8	54.8	PP_135.5	PP_135.5			0	99	GPKPEELHQIFGVGR				0.00411129	1662.89	555.303	1662.88	555.302	3	18	1.1.1.857.11	12.1249	16155.9	16037.3	12.14	0.27	9166.53
1	107.96	107.96	58.19	54.8	54.8	PP_135.5	PP_135.5			0	99	GPKPEELHQIFGVGR				0.0198642	1662.9	416.733	1662.88	416.728	4	14	1.1.1.858.2	12.1469	9646.86	9429.1	12.14	0.27	2711.76
1	107.96	107.96	58.19	54.8	54.8	PP_135.5	PP_135.5			0	99	GPKPEELHQIFGVGR				0.00411129	1662.89	555.303	1662.88	555.302	3	19	1.1.1.859.16	12.188	16155.9	14254.2	12.14	0.27	11136.4
1	107.96	107.96	58.19	54.8	54.8	PP_135.5	PP_135.5			0	99	GPKPEELHQIFGVGR				0.00162113	1662.89	832.45	1662.88	832.449	2	8	1.1.1.860.19	12.22	1663.96	1150.33	12.08	0.27	848.234
1	107.96	107.96	58.19	54.8	54.8	PP_135.5	PP_135.5			0	99	GPKPEELHQIFGVGR				0.0198642	1662.9	416.733	1662.88	416.728	4	11	1.1.1.861.2	12.2354	9646.86	7819.69	12.14	0.27	2157.41
1	107.96	107.96	58.19	54.8	54.8	PP_135.5	PP_135.5			0	99	GSGLTGEELAEIR				-0.00908563	1330.66	666.339	1330.67	666.344	2	19	1.1.1.887.17	13.0347	32486.8	5325.58	13.17	0.15	2610.13
1	107.96	107.96	58.19	54.8	54.8	PP_135.5	PP_135.5			0	99	GSGLTGEELAEIR				-0.00908563	1330.66	666.339	1330.67	666.344	2	19	1.1.1.888.18	13.0658	32486.8	12154.6	13.17	0.15	6023.5
1	107.96	107.96	58.19	54.8	54.8	PP_135.5	PP_135.5			0	99	GSGLTGEELAEIR				-0.00908563	1330.66	666.339	1330.67	666.344	2	21	1.1.1.890.17	13.1257	32486.8	29343.4	13.17	0.15	16503.9
1	107.96	107.96	58.19	54.8	54.8	PP_135.5	PP_135.5			0	99	GSGLTGEELAEIR				-0.00908563	1330.66	666.339	1330.67	666.344	2	21	1.1.1.891.19	13.1576	32486.8	32251.5	13.17	0.15	19117
1	107.96	107.96	58.19	54.8	54.8	PP_135.5	PP_135.5			0	99	GSGLTGEELAEIR				-0.00908563	1330.66	666.339	1330.67	666.344	2	22	1.1.1.893.18	13.2167	32486.8	22043.5	13.17	0.15	11445.3
1	107.96	107.96	58.19	54.8	54.8	PP_135.5	PP_135.5			0	99	GSGLTGEELAEIR				-0.00908563	1330.66	666.339	1330.67	666.344	2	15	1.1.1.896.14	13.3017	32486.8	6897.23	13.17	0.15	3765.8
1	107.96	107.96	58.19	54.8	54.8	PP_135.5	PP_135.5			0	99	GSGLTGEELAEIR				-0.00908563	1330.66	666.339	1330.67	666.344	2	17	1.1.1.899.17	13.3918	32486.8	4664.53	13.17	0.15	2865.76
1	107.96	107.96	58.19	54.8	54.8	PP_135.5	PP_135.5			0	99	GSGLTGEELAEIR				-0.00908563	1330.66	666.339	1330.67	666.344	2	14	1.1.1.902.17	13.4799	32486.8	3482.4	13.17	0.15	2365.56
1	107.96	107.96	58.19	54.8	54.8	PP_135.5	PP_135.5			0	99	GSGLTGEELAEIR				-0.00908563	1330.66	666.339	1330.67	666.344	2	17	1.1.1.905.17	13.5691	32486.8	2842.38	13.17	0.15	2087.31
1	107.96	107.96	58.19	54.8	54.8	PP_135.5	PP_135.5			0	99	GSGLTGEELAEIR				-0.00908563	1330.66	666.339	1330.67	666.344	2	15	1.1.1.908.16	13.6576	32486.8	2151.2	13.17	0.15	1682.08
1	107.96	107.96	58.19	54.8	54.8	PP_135.5	PP_135.5			0	99	GSGLTGEELAEIR				-0.00908563	1330.66	666.339	1330.67	666.344	2	5	1.1.1.911.18	13.7496	32486.8	1649.22	13.17	0.15	835.275
1	107.96	107.96	58.19	54.8	54.8	PP_135.5	PP_135.5			0	99	GSGLTGEELAEIR				-0.00908563	1330.66	666.339	1330.67	666.344	2	13	1.1.1.915.15	13.8691	32486.8	1087.23	13.17	0.15	737.606
1	107.96	107.96	58.19	54.8	54.8	PP_135.5	PP_135.5			0	99	GSGLTGEELAEIR				-0.00908563	1330.66	666.339	1330.67	666.344	2	13	1.1.1.916.15	13.8982	32486.8	943.16	13.17	0.15	675.712
1	107.96	107.96	58.19	54.8	54.8	PP_135.5	PP_135.5			0	99	GSGLTGEELAEIR	Carbamyl@N-term			-0.00196057	1373.68	687.846	1373.68	687.847	2	15	1.1.1.1014.16	16.8124	1822.84	1086.27	16.89	0.21	1002.39
1	107.96	107.96	58.19	54.8	54.8	PP_135.5	PP_135.5			0	99	GSGLTGEELAEIR	Carbamyl@N-term			-0.00196057	1373.68	687.846	1373.68	687.847	2	17	1.1.1.1015.15	16.8415	1822.84	1419.24	16.89	0.21	1388.07
1	107.96	107.96	58.19	54.8	54.8	PP_135.5	PP_135.5			0	99	GSGLTGEELAEIR	Carbamyl@N-term			-0.00196057	1373.68	687.846	1373.68	687.847	2	12	1.1.1.1017.18	16.9039	1822.84	1766.45	16.89	0.21	1588.31
1	107.96	107.96	58.19	54.8	54.8	PP_135.5	PP_135.5			0	99	GSGLTGEELAEIR	Carbamyl@N-term			-0.00196057	1373.68	687.846	1373.68	687.847	2	17	1.1.1.1018.17	16.9334	1822.84	1603.33	16.89	0.21	1509.35
1	107.96	107.96	58.19	54.8	54.8	PP_135.5	PP_135.5			0	99	GSGLTGEELAEIR	Carbamyl@N-term			-0.00196057	1373.68	687.846	1373.68	687.847	2	14	1.1.1.1020.17	16.9941	1822.84	1018.5	16.89	0.21	1167.21
1	107.96	107.96	58.19	54.8	54.8	PP_135.5	PP_135.5			0	99	GTAAAFPLSRPVVDVIDDFATNNIDR	Deamidated(R)@10; Deamidated(N)@22	Deamidated(R)@463		-0.0357429	2775.34	926.119	2775.37	926.131	3	16	1.1.1.1456.12	30.2424	504.1	424.96	30.19	0.19	1029.89
1	107.96	107.96	58.19	54.8	54.8	PP_135.5	PP_135.5			0	99	GTAAAFPLSRPVVDVIDDFATNNIDR				-0.0477888	2773.36	925.459	2773.4	925.475	3	16	1.1.1.1475.9	30.8148	5562.26	1122.14	30.95	0.21	1310.89
1	107.96	107.96	58.19	54.8	54.8	PP_135.5	PP_135.5			0	99	GTAAAFPLSRPVVDVIDDFATNNIDR				0.00991912	2773.41	694.361	2773.4	694.358	4	15	1.1.1.1477.5	30.8728	939.36	477.05	30.95	0.15	1077.63
1	107.96	107.96	58.19	54.8	54.8	PP_135.5	PP_135.5			0	99	GTAAAFPLSRPVVDVIDDFATNNIDR				-0.0477888	2773.36	925.459	2773.4	925.475	3	23	1.1.1.1478.9	30.9101	5562.26	4585.76	30.95	0.21	6580.98
1	107.96	107.96	58.19	54.8	54.8	PP_135.5	PP_135.5			0	99	GTAAAFPLSRPVVDVIDDFATNNIDR				0.00991912	2773.41	694.361	2773.4	694.358	4	14	1.1.1.1479.5	30.934	939.36	872.93	30.95	0.15	1540.81
1	107.96	107.96	58.19	54.8	54.8	PP_135.5	PP_135.5			0	99	GTAAAFPLSRPVVDVIDDFATNNIDR				-0.0477888	2773.36	925.459	2773.4	925.475	3	30	1.1.1.1479.8	30.9391	5562.26	5321.65	30.95	0.21	7971.02
1	107.96	107.96	58.19	54.8	54.8	PP_135.5	PP_135.5			0	99	GTAAAFPLSRPVVDVIDDFATNNIDR				-0.0477888	2773.36	925.459	2773.4	925.475	3	35	1.1.1.1481.5	31.0055	5562.26	4952.18	30.95	0.21	6825.91
1	107.96	107.96	58.19	54.8	54.8	PP_135.5	PP_135.5			0	99	GTAAAFPLSRPVVDVIDDFATNNIDR				0.00991912	2773.41	694.361	2773.4	694.358	4	15	1.1.1.1483.8	31.0565	939.36	554.99	30.95	0.15	942.402
1	107.96	107.96	58.19	54.8	54.8	PP_135.5	PP_135.5			0	99	GTAAAFPLSRPVVDVIDDFATNNIDR				-0.0477888	2773.36	925.459	2773.4	925.475	3	24	1.1.1.1485.9	31.1194	5562.26	1672.5	30.95	0.21	1987.07
1	107.96	107.96	58.19	54.8	54.8	PP_135.5	PP_135.5			0	99	GTAAAFPLSRPVVDVIDDFATNNIDR				-0.0477888	2773.36	925.459	2773.4	925.475	3	17	1.1.1.1488.16	31.2198	5562.26	632.26	30.95	0.21	798.58
1	107.96	107.96	58.19	54.8	54.8	PP_135.5	PP_135.5			0	99	GTAAAFPLSRPVVDVIDDFATNNIDR				-0.0477888	2773.36	925.459	2773.4	925.475	3	14	1.1.1.1474.10	30.7877	5562.26	575.2	30.95	0.21	942.131
1	107.96	107.96	58.19	54.8	54.8	PP_135.5	PP_135.5			0	99	GTAAAFPLSRPVVDVIDDFATNNIDR				-0.0477888	2773.36	925.459	2773.4	925.475	3	13	1.1.1.1492.8	31.3342	5562.26	454.46	30.95	0.21	623.555
1	107.96	107.96	58.19	54.8	54.8	PP_135.5	PP_135.5			0	99	GTAAAFPLSRPVVDVIDDFATNNIDR	Deamidated(R)@10; Deamidated(N)@22	Deamidated(R)@463		-0.0357429	2775.34	926.119	2775.37	926.131	3	13	1.1.1.1453.13	30.1495	504.1	343.12	30.19	0.19	850.967
1	107.96	107.96	58.19	54.8	54.8	PP_135.5	PP_135.5			0	82.24	GTAAAFPLSRPVVDVIDDFATNNIDR				0.00991912	2773.41	694.361	2773.4	694.358	4	8	1.1.1.1486.4	31.1484	939.36	176.53	30.95	0.15	352.044
1	107.96	107.96	58.19	54.8	54.8	PP_135.5	PP_135.5			0	99	GVAITGNVVR				-0.00464139	984.567	493.291	984.572	493.293	2	12	1.1.1.752.7	8.92342	13388.5	2319.95	9.04	0.15	1084.9
1	107.96	107.96	58.19	54.8	54.8	PP_135.5	PP_135.5			0	99	GVAITGNVVR				-0.00464139	984.567	493.291	984.572	493.293	2	12	1.1.1.753.7	8.95422	13388.5	5368.81	9.04	0.15	2684.44
1	107.96	107.96	58.19	54.8	54.8	PP_135.5	PP_135.5			0	99	GVAITGNVVR				-0.00464139	984.567	493.291	984.572	493.293	2	13	1.1.1.755.8	9.0167	13388.5	12276.4	9.04	0.15	6724.4
1	107.96	107.96	58.19	54.8	54.8	PP_135.5	PP_135.5			0	99	GVAITGNVVR				-0.00464139	984.567	493.291	984.572	493.293	2	13	1.1.1.756.10	9.04882	13388.5	12984.2	9.04	0.15	6162.1
1	107.96	107.96	58.19	54.8	54.8	PP_135.5	PP_135.5			0	99	GVAITGNVVR				-0.00464139	984.567	493.291	984.572	493.293	2	12	1.1.1.758.7	9.10793	13388.5	9000.22	9.04	0.15	4516.64
1	107.96	107.96	58.19	54.8	54.8	PP_135.5	PP_135.5			0	99	GVAITGNVVR				-0.00464139	984.567	493.291	984.572	493.293	2	10	1.1.1.761.9	9.2025	13388.5	3556.98	9.04	0.15	2022.02
1	107.96	107.96	58.19	54.8	54.8	PP_135.5	PP_135.5			0	99	GVAITGNVVR				-0.00464139	984.567	493.291	984.572	493.293	2	11	1.1.1.764.6	9.292	13388.5	2246	9.04	0.15	1343.74
1	107.96	107.96	58.19	54.8	54.8	PP_135.5	PP_135.5			0	99	GVAITGNVVR				-0.00464139	984.567	493.291	984.572	493.293	2	10	1.1.1.767.7	9.38482	13388.5	1652.3	9.04	0.15	1027.4
1	107.96	107.96	58.19	54.8	54.8	PP_135.5	PP_135.5			0	99	HPLDTTKVEEVVAR			missed K-V@7	-0.00172875	1592.85	531.957	1592.85	531.958	3	10	1.1.1.768.10	9.41823	8449.97	1040.13	9.56	0.12	1490.89
1	107.96	107.96	58.19	54.8	54.8	PP_135.5	PP_135.5			0	99	HPLDTTKVEEVVAR			missed K-V@7	-0.00172875	1592.85	531.957	1592.85	531.958	3	10	1.1.1.770.9	9.47918	8449.97	3955.33	9.56	0.12	2263.04
1	107.96	107.96	58.19	54.8	54.8	PP_135.5	PP_135.5			0	99	HPLDTTKVEEVVAR			missed K-V@7	-0.00172875	1592.85	531.957	1592.85	531.958	3	18	1.1.1.771.12	9.5123	8449.97	6277.45	9.56	0.12	4782.32
1	107.96	107.96	58.19	54.8	54.8	PP_135.5	PP_135.5			0	99	HPLDTTKVEEVVAR			missed K-V@7	-0.00172875	1592.85	531.957	1592.85	531.958	3	17	1.1.1.773.9	9.5707	8449.97	8118.55	9.56	0.12	6213.49
1	107.96	107.96	58.19	54.8	54.8	PP_135.5	PP_135.5			0	99	HPLDTTKVEEVVAR			missed K-V@7	-0.00172875	1592.85	531.957	1592.85	531.958	3	10	1.1.1.776.10	9.66325	8449.97	2883.48	9.56	0.12	2083.86
1	107.96	107.96	58.19	54.8	54.8	PP_135.5	PP_135.5			0	99	HPLDTTKVEEVVAR			missed K-V@7	-0.00172875	1592.85	531.957	1592.85	531.958	3	8	1.1.1.779.13	9.7579	8449.97	1105.8	9.56	0.12	1660.36
1	107.96	107.96	58.19	54.8	54.8	PP_135.5	PP_135.5			0	99	HPLDTTKVEEVVAR			missed K-V@7	-0.00172875	1592.85	531.957	1592.85	531.958	3	10	1.1.1.782.10	9.8475	8449.97	805.21	9.56	0.12	1112.77
1	107.96	107.96	58.19	54.8	54.8	PP_135.5	PP_135.5			0	99	HPLDTTKVEEVVAR			missed K-V@7	-0.00172875	1592.85	531.957	1592.85	531.958	3	6	1.1.1.783.12	9.88003	8449.97	748.38	9.56	0.12	2333.14
1	107.96	107.96	58.19	54.8	54.8	PP_135.5	PP_135.5			0	99	HPLDTTKVEEVVAR			missed K-V@7	-0.00172875	1592.85	531.957	1592.85	531.958	3	4	1.1.1.785.6	9.9365	8449.97	644.83	9.56	0.12	2679.38
1	107.96	107.96	58.19	54.8	54.8	PP_135.5	PP_135.5			0	99	HPLDTTKVEEVVAR			missed K-V@7	-0.00172875	1592.85	531.957	1592.85	531.958	3	5	1.1.1.787.11	10.0017	8449.97	579.77	9.56	0.12	1287.85
1	107.96	107.96	58.19	54.8	54.8	PP_135.5	PP_135.5			0	99	IHGLMNDKFDLNILSDVTLLPVTEVR			missed K-F@8	-0.00268564	2951.58	738.901	2951.58	738.902	4	13	1.1.1.1546.2	32.8833	2654.41	968.33	33	0.18	1126.36
1	107.96	107.96	58.19	54.8	54.8	PP_135.5	PP_135.5			0	99	IHGLMNDKFDLNILSDVTLLPVTEVR			missed K-F@8	-0.00268564	2951.58	738.901	2951.58	738.902	4	21	1.1.1.1549.2	32.9753	2654.41	2593.33	33	0.18	3155.95
1	107.96	107.96	58.19	54.8	54.8	PP_135.5	PP_135.5			0	99	IHGLMNDKFDLNILSDVTLLPVTEVR			missed K-F@8	-0.00268564	2951.58	738.901	2951.58	738.902	4	14	1.1.1.1553.3	33.0994	2654.41	1155.37	33	0.18	1348.32
1	107.96	107.96	58.19	54.8	54.8	PP_135.5	PP_135.5			0	99	IHGLMNDKFDLNILSDVTLLPVTEVR			missed K-F@8	-0.00268564	2951.58	738.901	2951.58	738.902	4	11	1.1.1.1545.3	32.8576	2654.41	535.89	33	0.18	682.015
1	107.96	107.96	58.19	54.8	54.8	PP_135.5	PP_135.5			0	99	IHGLMNDKFDLNILSDVTLLPVTEVR			missed K-F@8	-0.00268564	2951.58	738.901	2951.58	738.902	4	10	1.1.1.1556.5	33.1942	2654.41	429.29	33	0.18	665.435
1	107.96	107.96	58.19	54.8	54.8	PP_135.5	PP_135.5			0	92.41	IHGLMNDKFDLNILSDVTLLPVTEVR	Deamidated(N)@12		missed K-F@8	0.00125412	2952.56	985.195	2952.56	985.195	3	9	1.1.1.1552.6	33.0789	310.1	178.74	33	0.15	381.852
1	107.96	107.96	58.19	54.8	54.8	PP_135.5	PP_135.5			0	92.41	IHGLMNDKFDLNILSDVTLLPVTEVR	Deamidated(N)@6		missed K-F@8	0.00125412	2952.56	985.195	2952.56	985.195	3	9	1.1.1.1552.6	33.0789	310.1	178.74	33	0.15	381.852
1	107.96	107.96	58.19	54.8	54.8	PP_135.5	PP_135.5			0	41.2	KEYLASIGLQMIESTETASYAMR			missed K-E@1	-0.0582152	2591.2	864.742	2591.26	864.761	3	10	1.1.1.1384.15	28.0527	2040.26	1644.72	28.13	0.25	3267.7
1	107.96	107.96	58.19	54.8	54.8	PP_135.5	PP_135.5			0	18.11	KEYLASIGLQMIESTETASYAMR			missed K-E@1	-0.0582152	2591.2	864.742	2591.26	864.761	3	9	1.1.1.1383.17	28.0236	2040.26	1490.18	28.13	0.25	2063.7
1	107.96	107.96	58.19	54.8	54.8	PP_135.5	PP_135.5			0	99	LATSLQQQYPDITASWVIK				0.00509129	2161.15	721.39	2161.14	721.388	3	17	1.1.1.1259.10	24.2604	17994.8	2779.79	24.4	0.15	2678.63
1	107.96	107.96	58.19	54.8	54.8	PP_135.5	PP_135.5			0	99	LATSLQQQYPDITASWVIK				0.00509129	2161.15	721.39	2161.14	721.388	3	20	1.1.1.1260.13	24.2931	17994.8	6253.16	24.4	0.15	7529.42
1	107.96	107.96	58.19	54.8	54.8	PP_135.5	PP_135.5			0	99	LATSLQQQYPDITASWVIK				-0.00186812	2161.14	1081.58	2161.14	1081.58	2	20	1.1.1.1261.21	24.3301	11550.9	7049.06	24.4	0.15	7743.17
1	107.96	107.96	58.19	54.8	54.8	PP_135.5	PP_135.5			0	99	LATSLQQQYPDITASWVIK				0.00509129	2161.15	721.39	2161.14	721.388	3	23	1.1.1.1262.12	24.3528	17994.8	14485.1	24.4	0.15	22390.1
1	107.96	107.96	58.19	54.8	54.8	PP_135.5	PP_135.5			0	99	LATSLQQQYPDITASWVIK				0.00509129	2161.15	721.39	2161.14	721.388	3	25	1.1.1.1263.13	24.3836	17994.8	17160.3	24.4	0.15	25645.9
1	107.96	107.96	58.19	54.8	54.8	PP_135.5	PP_135.5			0	99	LATSLQQQYPDITASWVIK				-0.00186812	2161.14	1081.58	2161.14	1081.58	2	22	1.1.1.1264.20	24.4192	11550.9	10798.2	24.4	0.15	10986
1	107.96	107.96	58.19	54.8	54.8	PP_135.5	PP_135.5			0	99	LATSLQQQYPDITASWVIK				0.00509129	2161.15	721.39	2161.14	721.388	3	21	1.1.1.1265.12	24.4422	17994.8	15898.2	24.4	0.15	20583.1
1	107.96	107.96	58.19	54.8	54.8	PP_135.5	PP_135.5			0	99	LATSLQQQYPDITASWVIK				-0.00186812	2161.14	1081.58	2161.14	1081.58	2	23	1.1.1.1267.21	24.509	11550.9	4254.73	24.4	0.15	3657.28
1	107.96	107.96	58.19	54.8	54.8	PP_135.5	PP_135.5			0	99	LATSLQQQYPDITASWVIK				0.00509129	2161.15	721.39	2161.14	721.388	3	17	1.1.1.1271.11	24.6204	17994.8	1931.61	24.4	0.15	2399.23
1	107.96	107.96	58.19	54.8	54.8	PP_135.5	PP_135.5			0	99	LATSLQQQYPDITASWVIK				-0.00186812	2161.14	1081.58	2161.14	1081.58	2	7	1.1.1.1274.21	24.7189	11550.9	501.98	24.4	0.15	602.41
1	107.96	107.96	58.19	54.8	54.8	PP_135.5	PP_135.5			0	99	LATSLQQQYPDITASWVIK				0.00509129	2161.15	721.39	2161.14	721.388	3	11	1.1.1.1277.10	24.8013	17994.8	786.18	24.4	0.15	1384.77
1	107.96	107.96	58.19	54.8	54.8	PP_135.5	PP_135.5			0	99	LATSLQQQYPDITASWVIK				-0.00186812	2161.14	1081.58	2161.14	1081.58	2	5	1.1.1.1278.21	24.841	11550.9	260.75	24.4	0.15	462.511
1	107.96	107.96	58.19	54.8	54.8	PP_135.5	PP_135.5			0	99	LATSLQQQYPDITASWVIK				0.00509129	2161.15	721.39	2161.14	721.388	3	11	1.1.1.1281.9	24.9192	17994.8	570.92	24.4	0.15	806.054
1	107.96	107.96	58.19	54.8	54.8	PP_135.5	PP_135.5			0	99	LATSLQQQYPDITASWVIK				-0.00186812	2161.14	1081.58	2161.14	1081.58	2	5	1.1.1.1282.20	24.9581	11550.9	175.41	24.4	0.15	380.933
1	107.96	107.96	58.19	54.8	54.8	PP_135.5	PP_135.5			0	99	LATSLQQQYPDITASWVIK				-0.00186812	2161.14	1081.58	2161.14	1081.58	2	3	1.1.1.1284.19	25.0159	11550.9	175.6	24.4	0.15	344.608
1	107.96	107.96	58.19	54.8	54.8	PP_135.5	PP_135.5			0	99	LATSLQQQYPDITASWVIK				0.00509129	2161.15	721.39	2161.14	721.388	3	5	1.1.1.1285.8	25.0339	17994.8	323.55	24.4	0.15	696.777
1	107.96	107.96	58.19	54.8	54.8	PP_135.5	PP_135.5			0	99	LATSLQQQYPDITASWVIK	Carbamyl@N-term			0.0103338	2204.16	735.727	2204.15	735.723	3	16	1.1.1.1472.5	30.7169	862.45	861.75	30.74	0.18	1359.65
1	107.96	107.96	58.19	54.8	54.8	PP_135.5	PP_135.5			0	99	LATSLQQQYPDITASWVIK	Carbamyl@N-term			0.0103338	2204.16	735.727	2204.15	735.723	3	15	1.1.1.1473.5	30.7505	862.45	819.41	30.74	0.18	1324.85
1	107.96	107.96	58.19	54.8	54.8	PP_135.5	PP_135.5			0	99	LATSLQQQYPDITASWVIKNGYR	Deamidated(N)@20		missed K-N@19	0.0121446	2652.37	885.13	2652.35	885.126	3	11	1.1.1.1201.17	22.5065	3607.54	1772.53	22.4	0.15	2056.94
1	107.96	107.96	58.19	54.8	54.8	PP_135.5	PP_135.5			0	99	LATSLQQQYPDITASWVIKNGYR	Deamidated(N)@20		missed K-N@19	0.0121446	2652.37	885.13	2652.35	885.126	3	6	1.1.1.1204.17	22.5993	3607.54	958.06	22.4	0.15	1493.94
1	107.96	107.96	58.19	54.8	54.8	PP_135.5	PP_135.5			0	99	LEPLAPAAPIYTTPGPSR				0.00156048	1850	617.672	1849.99	617.672	3	10	1.1.1.1042.15	17.6584	8153.95	1867.04	17.79	0.18	1150.7
1	107.96	107.96	58.19	54.8	54.8	PP_135.5	PP_135.5			0	99	LEPLAPAAPIYTTPGPSR				0.00854598	1850	926.008	1849.99	926.004	2	17	1.1.1.1043.21	17.6941	7437.3	3448.06	17.79	0.15	2482.99
1	107.96	107.96	58.19	54.8	54.8	PP_135.5	PP_135.5			0	99	LEPLAPAAPIYTTPGPSR				0.00156048	1850	617.672	1849.99	617.672	3	16	1.1.1.1044.9	17.7148	8153.95	5531.14	17.79	0.18	3908.15
1	107.96	107.96	58.19	54.8	54.8	PP_135.5	PP_135.5			0	99	LEPLAPAAPIYTTPGPSR				0.00156048	1850	617.672	1849.99	617.672	3	17	1.1.1.1045.11	17.747	8153.95	7409.68	17.79	0.18	5253.71
1	107.96	107.96	58.19	54.8	54.8	PP_135.5	PP_135.5			0	99	LEPLAPAAPIYTTPGPSR				0.00156048	1850	617.672	1849.99	617.672	3	20	1.1.1.1046.10	17.7767	8153.95	8141.92	17.79	0.18	5362.09
1	107.96	107.96	58.19	54.8	54.8	PP_135.5	PP_135.5			0	99	LEPLAPAAPIYTTPGPSR				0.00854598	1850	926.008	1849.99	926.004	2	18	1.1.1.1047.18	17.8139	7437.3	6796.16	17.79	0.15	4793.73
1	107.96	107.96	58.19	54.8	54.8	PP_135.5	PP_135.5			0	99	LEPLAPAAPIYTTPGPSR				0.00854598	1850	926.008	1849.99	926.004	2	16	1.1.1.1050.18	17.9054	7437.3	2620	17.79	0.15	1890.82
1	107.96	107.96	58.19	54.8	54.8	PP_135.5	PP_135.5			0	99	LEPLAPAAPIYTTPGPSR				0.00156048	1850	617.672	1849.99	617.672	3	9	1.1.1.1053.8	17.9877	8153.95	1274.48	17.79	0.18	1422.64
1	107.96	107.96	58.19	54.8	54.8	PP_135.5	PP_135.5			0	99	LEPLAPAAPIYTTPGPSR				0.00854598	1850	926.008	1849.99	926.004	2	9	1.1.1.1054.20	18.028	7437.3	809.98	17.79	0.15	897.019
1	107.96	107.96	58.19	54.8	54.8	PP_135.5	PP_135.5			0	99	LEPLAPAAPIYTTPGPSR				0.00156048	1850	617.672	1849.99	617.672	3	6	1.1.1.1056.10	18.0808	8153.95	717.67	17.79	0.18	927.786
1	107.96	107.96	58.19	54.8	54.8	PP_135.5	PP_135.5			0	54.67	LEPLAPAAPIYTTPGPSR				0.00854598	1850	926.008	1849.99	926.004	2	6	1.1.1.1057.20	18.12	7437.3	567.86	17.79	0.15	686.319
1	107.96	107.96	58.19	54.8	54.8	PP_135.5	PP_135.5			0	99	LISQIITTK				-0.00405714	1015.62	508.819	1015.63	508.821	2	7	1.1.1.868.6	12.4497	1389.38	1382.65	12.59	0.43	966.168
1	107.96	107.96	58.19	54.8	54.8	PP_135.5	PP_135.5			0	99	LISQIITTK				-0.00405714	1015.62	508.819	1015.63	508.821	2	9	1.1.1.870.7	12.5115	1389.38	1359.51	12.59	0.43	1499.3
1	107.96	107.96	58.19	54.8	54.8	PP_135.5	PP_135.5			0	99	LISQIITTK				-0.00405714	1015.62	508.819	1015.63	508.821	2	8	1.1.1.870.8	12.5124	1389.38	1360.72	12.59	0.43	1122.43
1	107.96	107.96	58.19	54.8	54.8	PP_135.5	PP_135.5			0	99	LISQIITTK	Carbamyl@N-term			-0.00454055	1058.63	530.322	1058.63	530.324	2	11	1.1.1.1314.3	25.912	1508.23	407.58	26.06	0.19	396.264
1	107.96	107.96	58.19	54.8	54.8	PP_135.5	PP_135.5			0	99	LISQIITTK	Carbamyl@N-term			-0.00454055	1058.63	530.322	1058.63	530.324	2	7	1.1.1.1315.2	25.9422	1508.23	648.69	26.06	0.19	514.948
1	107.96	107.96	58.19	54.8	54.8	PP_135.5	PP_135.5			0	99	LISQIITTK	Carbamyl@N-term			-0.00454055	1058.63	530.322	1058.63	530.324	2	10	1.1.1.1317.3	26.0051	1508.23	1272.52	26.06	0.19	1097.71
1	107.96	107.96	58.19	54.8	54.8	PP_135.5	PP_135.5			0	99	LISQIITTK	Carbamyl@N-term			-0.00454055	1058.63	530.322	1058.63	530.324	2	11	1.1.1.1318.2	26.0351	1508.23	1464.05	26.06	0.19	1150.7
1	107.96	107.96	58.19	54.8	54.8	PP_135.5	PP_135.5			0	99	LISQIITTK	Carbamyl@N-term			-0.00454055	1058.63	530.322	1058.63	530.324	2	11	1.1.1.1320.4	26.0985	1508.23	1260.21	26.06	0.19	1130.33
1	107.96	107.96	58.19	54.8	54.8	PP_135.5	PP_135.5			0	99	LISQIITTK	Carbamyl@N-term			-0.00454055	1058.63	530.322	1058.63	530.324	2	8	1.1.1.1323.6	26.193	1508.23	453.57	26.06	0.19	514.948
1	107.96	107.96	58.19	54.8	54.8	PP_135.5	PP_135.5			0	99	LISQIITTK	Carbamyl@N-term			-0.00454055	1058.63	530.322	1058.63	530.324	2	6	1.1.1.1327.2	26.3131	1508.23	189.72	26.06	0.19	187.166
1	107.96	107.96	58.19	54.8	54.8	PP_135.5	PP_135.5			0	99	LISQIITTK				-0.00663466	1015.62	508.818	1015.63	508.821	2	11	1.1.1.839.9	11.5768	31099.4	7850.7	11.69	0.18	3461.89
1	107.96	107.96	58.19	54.8	54.8	PP_135.5	PP_135.5			0	99	LISQIITTK				-0.00663466	1015.62	508.818	1015.63	508.821	2	12	1.1.1.840.8	11.6066	31099.4	14357.7	11.69	0.18	6423.79
1	107.96	107.96	58.19	54.8	54.8	PP_135.5	PP_135.5			0	99	LISQIITTK				-0.00663466	1015.62	508.818	1015.63	508.821	2	12	1.1.1.842.9	11.6688	31099.4	28290.8	11.69	0.18	11388.9
1	107.96	107.96	58.19	54.8	54.8	PP_135.5	PP_135.5			0	99	LISQIITTK				-0.00663466	1015.62	508.818	1015.63	508.821	2	13	1.1.1.843.7	11.6978	31099.4	30898.5	11.69	0.18	13306.6
1	107.96	107.96	58.19	54.8	54.8	PP_135.5	PP_135.5			0	99	LISQIITTK				-0.00663466	1015.62	508.818	1015.63	508.821	2	13	1.1.1.845.8	11.7599	31099.4	23889.2	11.69	0.18	9141.36
1	107.96	107.96	58.19	54.8	54.8	PP_135.5	PP_135.5			0	99	LISQIITTK				-0.00663466	1015.62	508.818	1015.63	508.821	2	11	1.1.1.848.10	11.8528	31099.4	10223.1	11.69	0.18	4153.23
1	107.96	107.96	58.19	54.8	54.8	PP_135.5	PP_135.5			0	99	LISQIITTK				-0.00663466	1015.62	508.818	1015.63	508.821	2	11	1.1.1.851.11	11.9448	31099.4	5288.9	11.69	0.18	2536.28
1	107.96	107.96	58.19	54.8	54.8	PP_135.5	PP_135.5			0	99	LISQIITTK				-0.00663466	1015.62	508.818	1015.63	508.821	2	8	1.1.1.854.10	12.0348	31099.4	3184.63	11.69	0.18	1580.9
1	107.96	107.96	58.19	54.8	54.8	PP_135.5	PP_135.5			0	99	LISQIITTK				-0.00663466	1015.62	508.818	1015.63	508.821	2	10	1.1.1.857.6	12.1207	31099.4	2553.78	11.69	0.18	1530.47
1	107.96	107.96	58.19	54.8	54.8	PP_135.5	PP_135.5			0	99	LISQIITTK				-0.00663466	1015.62	508.818	1015.63	508.821	2	11	1.1.1.860.8	12.2109	31099.4	2333.48	11.69	0.18	1506.15
1	107.96	107.96	58.19	54.8	54.8	PP_135.5	PP_135.5			0	99	LMNDKFDLNIL			cleaved G-L@N-term; cleaved L-S@C-term; missed K-F@5	0.00669077	1334.7	668.356	1334.69	668.352	2	6	1.1.1.848.18	11.8595	2411.15	704.23	11.72	0.18	475.07
1	107.96	107.96	58.19	54.8	54.8	PP_135.5	PP_135.5			0	99	LNPEEAAAAR				-0.000493635	1040.52	521.27	1040.53	521.27	2	12	1.1.1.706.5	7.53853	7730.91	7382.1	7.56	0.09	4829.04
1	107.96	107.96	58.19	54.8	54.8	PP_135.5	PP_135.5			0	99	LNPEEAAAAR				-0.000493635	1040.52	521.27	1040.53	521.27	2	8	1.1.1.709.11	7.6292	7730.91	2782.29	7.56	0.09	1392.72
1	107.96	107.96	58.19	54.8	54.8	PP_135.5	PP_135.5			0	99	LNPEEAAAAR				-0.000493635	1040.52	521.27	1040.53	521.27	2	9	1.1.1.712.13	7.72092	7730.91	998.67	7.56	0.09	654.397
1	107.96	107.96	58.19	54.8	54.8	PP_135.5	PP_135.5			0	99	LNPEEAAAAR				-0.000493635	1040.52	521.27	1040.53	521.27	2	5	1.1.1.716.5	7.83337	7730.91	575.84	7.56	0.09	448.801
1	107.96	107.96	58.19	54.8	54.8	PP_135.5	PP_135.5			0	99	LNPEEAAAAR				-0.000493635	1040.52	521.27	1040.53	521.27	2	5	1.1.1.722.14	8.02013	7730.91	336.08	7.56	0.09	552.825
1	107.96	107.96	58.19	54.8	54.8	PP_135.5	PP_135.5			0	99	LNPEEAAAAR				-0.000493635	1040.52	521.27	1040.53	521.27	2	4	1.1.1.722.15	8.02097	7730.91	335.59	7.56	0.09	480.323
1	107.96	107.96	58.19	54.8	54.8	PP_135.5	PP_135.5			0	99	LPEAGYTPIDALGDKVEAIVLNVLK	HNE(A)@4	HNE(A)@1096	missed K-V@15	0.0392993	2793.62	699.412	2793.58	699.402	4	20	1.1.1.1794.2	39.2477	10981.7	366.41	38.52	0.23	599.181
1	107.96	107.96	58.19	54.8	54.8	PP_135.5	PP_135.5			0	99	LPEAGYTPIDALGDKVEAIVLNVLK			missed K-V@15	-0.0407738	2637.42	880.148	2637.46	880.162	3	14	1.1.1.1905.3	41.1335	1027.71	581.56	41.22	0.22	425.514
1	107.96	107.96	58.19	54.8	54.8	PP_135.5	PP_135.5			0	99	LPEAGYTPIDALGDKVEAIVLNVLK			missed K-V@15	-0.0407738	2637.42	880.148	2637.46	880.162	3	27	1.1.1.1910.2	41.2469	1027.71	1025.39	41.22	0.22	872.275
1	107.96	107.96	58.19	54.8	54.8	PP_135.5	PP_135.5			0	99	LPEAGYTPIDALGDKVEAIVLNVLK			missed K-V@15	-0.0407738	2637.42	880.148	2637.46	880.162	3	17	1.1.1.1914.2	41.3492	1027.71	557.42	41.22	0.22	439.368
1	107.96	107.96	58.19	54.8	54.8	PP_135.5	PP_135.5			0	99	LPEAGYTPIDALGDKVEAIVLNVLK			missed K-V@15	-0.0407738	2637.42	880.148	2637.46	880.162	3	14	1.1.1.1907.2	41.1745	1027.71	833.02	41.22	0.22	874.076
1	107.96	107.96	58.19	54.8	54.8	PP_135.5	PP_135.5			0	99	LTANPTAADAQR				-0.00177056	1227.62	614.817	1227.62	614.818	2	12	1.1.1.698.11	7.30723	1357.59	1121.9	7.35	0.09	904.905
1	107.96	107.96	58.19	54.8	54.8	PP_135.5	PP_135.5			0	99	LTANPTAADAQR				-0.00177056	1227.62	614.817	1227.62	614.818	2	9	1.1.1.701.15	7.39963	1357.59	655.26	7.35	0.09	356.286
1	107.96	107.96	58.19	54.8	54.8	PP_135.5	PP_135.5			0	99	LVTTMGEYIR				-0.0114055	1181.6	591.807	1181.61	591.813	2	13	1.1.1.879.9	12.788	40722	23458.7	12.87	0.18	10965
1	107.96	107.96	58.19	54.8	54.8	PP_135.5	PP_135.5			0	99	LVTTMGEYIR				-0.0114055	1181.6	591.807	1181.61	591.813	2	13	1.1.1.880.13	12.8216	40722	34140.8	12.87	0.18	13397.8
1	107.96	107.96	58.19	54.8	54.8	PP_135.5	PP_135.5			0	99	LVTTMGEYIR				-0.0114055	1181.6	591.807	1181.61	591.813	2	14	1.1.1.882.10	12.8794	40722	39264	12.87	0.18	15603
1	107.96	107.96	58.19	54.8	54.8	PP_135.5	PP_135.5			0	99	LVTTMGEYIR				-0.0114055	1181.6	591.807	1181.61	591.813	2	13	1.1.1.885.10	12.9689	40722	21186.4	12.87	0.18	7591.42
1	107.96	107.96	58.19	54.8	54.8	PP_135.5	PP_135.5			0	99	LVTTMGEYIR				-0.0114055	1181.6	591.807	1181.61	591.813	2	12	1.1.1.888.14	13.0625	40722	9063.35	12.87	0.18	3664.33
1	107.96	107.96	58.19	54.8	54.8	PP_135.5	PP_135.5			0	99	LVTTMGEYIR				-0.0114055	1181.6	591.807	1181.61	591.813	2	11	1.1.1.891.12	13.1517	40722	5235.37	12.87	0.18	2422.35
1	107.96	107.96	58.19	54.8	54.8	PP_135.5	PP_135.5			0	99	LVTTMGEYIR				-0.0114055	1181.6	591.807	1181.61	591.813	2	8	1.1.1.894.13	13.2424	40722	3449.8	12.87	0.18	1806.86
1	107.96	107.96	58.19	54.8	54.8	PP_135.5	PP_135.5			0	99	LVTTMGEYIR				-0.0114055	1181.6	591.807	1181.61	591.813	2	10	1.1.1.897.11	13.3283	40722	3066.67	12.87	0.18	1499.75
1	107.96	107.96	58.19	54.8	54.8	PP_135.5	PP_135.5			0	99	LVTTMGEYIR				-0.0114055	1181.6	591.807	1181.61	591.813	2	8	1.1.1.900.9	13.4144	40722	2501.67	12.87	0.18	1291.91
1	107.96	107.96	58.19	54.8	54.8	PP_135.5	PP_135.5			0	99	LVTTMGEYIR				-0.0114055	1181.6	591.807	1181.61	591.813	2	8	1.1.1.903.13	13.5064	40722	1934.84	12.87	0.18	860.443
1	107.96	107.96	58.19	54.8	54.8	PP_135.5	PP_135.5			0	99	LVTTMGEYIR				-0.0114055	1181.6	591.807	1181.61	591.813	2	7	1.1.1.906.15	13.5971	40722	1527.76	12.87	0.18	785.79
1	107.96	107.96	58.19	54.8	54.8	PP_135.5	PP_135.5			0	99	LVTTMGEYIR				-0.0114055	1181.6	591.807	1181.61	591.813	2	8	1.1.1.909.15	13.6867	40722	1287.06	12.87	0.18	724.997
1	107.96	107.96	58.19	54.8	54.8	PP_135.5	PP_135.5			0	99	LVTTMGEYIR				-0.0114055	1181.6	591.807	1181.61	591.813	2	8	1.1.1.912.12	13.7751	40722	1153.75	12.87	0.18	637.835
1	107.96	107.96	58.19	54.8	54.8	PP_135.5	PP_135.5			0	99	LVTTMGEYIR				-0.0114055	1181.6	591.807	1181.61	591.813	2	7	1.1.1.913.9	13.8032	40722	1103.87	12.87	0.18	589.501
1	107.96	107.96	58.19	54.8	54.8	PP_135.5	PP_135.5			0	99	LVTTMGEYIR				0.0525681	1181.66	591.839	1181.61	591.813	2	8	1.1.1.915.13	13.8674	1110.34	744.26	14.03	0.47	594.805
1	107.96	107.96	58.19	54.8	54.8	PP_135.5	PP_135.5			0	99	LVTTMGEYIR				0.0525681	1181.66	591.839	1181.61	591.813	2	8	1.1.1.919.12	13.9827	1110.34	1039.13	14.03	0.47	840.329
1	107.96	107.96	58.19	54.8	54.8	PP_135.5	PP_135.5			0	99	LVTTMGEYIR				0.0525681	1181.66	591.839	1181.61	591.813	2	7	1.1.1.924.10	14.1259	1110.34	574.27	14.03	0.47	446.7
1	107.96	107.96	58.19	54.8	54.8	PP_135.5	PP_135.5			0	99	LVTTMGEYIR				0.0525681	1181.66	591.839	1181.61	591.813	2	6	1.1.1.927.15	14.2194	1110.34	526.44	14.03	0.47	397.315
1	107.96	107.96	58.19	54.8	54.8	PP_135.5	PP_135.5			0	99	LVTTMGEYIR	Carbamyl@N-term			-0.00610305	1224.61	613.313	1224.62	613.316	2	10	1.1.1.1310.9	25.793	1322.22	632.49	25.87	0.16	538.114
1	107.96	107.96	58.19	54.8	54.8	PP_135.5	PP_135.5			0	99	LVTTMGEYIR	Carbamyl@N-term			-0.00610305	1224.61	613.313	1224.62	613.316	2	10	1.1.1.1311.10	25.8249	1322.22	986.96	25.87	0.16	750.915
1	107.96	107.96	58.19	54.8	54.8	PP_135.5	PP_135.5			0	99	LVTTMGEYIR	Carbamyl@N-term			-0.00610305	1224.61	613.313	1224.62	613.316	2	9	1.1.1.1312.6	25.8524	1322.22	1205.85	25.87	0.16	994.038
1	107.96	107.96	58.19	54.8	54.8	PP_135.5	PP_135.5			0	99	LVTTMGEYIR	Carbamyl@N-term			-0.00610305	1224.61	613.313	1224.62	613.316	2	10	1.1.1.1314.6	25.9145	1322.22	1189.23	25.87	0.16	956.161
1	107.96	107.96	58.19	54.8	54.8	PP_135.5	PP_135.5			0	99	LVTTMGEYIR	Carbamyl@N-term			-0.00610305	1224.61	613.313	1224.62	613.316	2	10	1.1.1.1315.6	25.9456	1322.22	987.72	25.87	0.16	904.975
1	107.96	107.96	58.19	54.8	54.8	PP_135.5	PP_135.5			0	37.16	MAESKYIQHTR	Lys-add@N-term; Carbamidomethyl(T)@10		missed K-Y@5	0.00887296	1547.8	774.906	1547.79	774.901	2	9	1.1.1.1083.19	18.918	2579.16	2077.53	18.87	0.15	1720.75
1	107.96	107.96	58.19	54.8	54.8	PP_135.5	PP_135.5			0	37.16	MAESKYIQHTR	Lys-add@N-term; Carbamidomethyl(H)@9		missed K-Y@5	0.00887296	1547.8	774.906	1547.79	774.901	2	9	1.1.1.1083.19	18.918	2579.16	2077.53	18.87	0.15	1720.75
1	107.96	107.96	58.19	54.8	54.8	PP_135.5	PP_135.5			0	99	MESELISLR	Acetyl@N-term	Acetyl@669	cleaved S-M@N-term	-0.0071599	1118.56	560.286	1118.56	560.289	2	12	1.1.1.1187.3	22.0636	6209.38	4019.68	22.12	0.18	2592.87
1	107.96	107.96	58.19	54.8	54.8	PP_135.5	PP_135.5			0	99	MESELISLR	Acetyl@N-term	Acetyl@669	cleaved S-M@N-term	-0.0071599	1118.56	560.286	1118.56	560.289	2	13	1.1.1.1189.6	22.1276	6209.38	6138.35	22.12	0.18	3573.97
1	107.96	107.96	58.19	54.8	54.8	PP_135.5	PP_135.5			0	99	MESELISLR	Acetyl@N-term	Acetyl@669	cleaved S-M@N-term	-0.0116955	1118.55	560.284	1118.56	560.289	2	11	1.1.1.1192.4	22.2179	6209.38	3746.98	22.12	0.18	2199.64
1	107.96	107.96	58.19	54.8	54.8	PP_135.5	PP_135.5			0	99	MESELISLR	Acetyl@N-term	Acetyl@669	cleaved S-M@N-term	-0.0116955	1118.55	560.284	1118.56	560.289	2	9	1.1.1.1195.7	22.3126	6209.38	1454.9	22.12	0.18	912.98
1	107.96	107.96	58.19	54.8	54.8	PP_135.5	PP_135.5			0	99	MESELISLR	Acetyl@N-term	Acetyl@669	cleaved S-M@N-term	-0.0116955	1118.55	560.284	1118.56	560.289	2	8	1.1.1.1198.4	22.4024	6209.38	765.22	22.12	0.18	520.252
1	107.96	107.96	58.19	54.8	54.8	PP_135.5	PP_135.5			0	99	MESELISLR	Acetyl@N-term	Acetyl@669	cleaved S-M@N-term	-0.0116955	1118.55	560.284	1118.56	560.289	2	10	1.1.1.1199.3	22.4327	6209.38	597.57	22.12	0.18	462.411
1	107.96	107.96	58.19	54.8	54.8	PP_135.5	PP_135.5			0	99	MESELISLR	Acetyl@N-term	Acetyl@669	cleaved S-M@N-term	-0.0116955	1118.55	560.284	1118.56	560.289	2	10	1.1.1.1202.4	22.5266	6209.38	298.52	22.12	0.18	386.807
1	107.96	107.96	58.19	54.8	54.8	PP_135.5	PP_135.5			0	99	MESELISLR	Acetyl@N-term	Acetyl@669	cleaved S-M@N-term	-0.0116955	1118.55	560.284	1118.56	560.289	2	7	1.1.1.1205.6	22.621	6209.38	227.36	22.12	0.18	300.646
1	107.96	107.96	58.19	54.8	54.8	PP_135.5	PP_135.5			0	99	MLATNTELV				-0.00455028	990.501	496.258	990.506	496.26	2	7	1.1.1.947.5	14.8011	11253	2806.85	14.94	0.21	1698.14
1	107.96	107.96	58.19	54.8	54.8	PP_135.5	PP_135.5			0	99	MLATNTELV				-0.00455028	990.501	496.258	990.506	496.26	2	7	1.1.1.948.3	14.8287	11253	4402.58	14.94	0.21	2615.99
1	107.96	107.96	58.19	54.8	54.8	PP_135.5	PP_135.5			0	99	MLATNTELV				-0.00455028	990.501	496.258	990.506	496.26	2	8	1.1.1.950.5	14.8892	11253	9491.32	14.94	0.21	4778.62
1	107.96	107.96	58.19	54.8	54.8	PP_135.5	PP_135.5			0	99	MLATNTELV				-0.00455028	990.501	496.258	990.506	496.26	2	8	1.1.1.951.3	14.917	11253	10755	14.94	0.21	5453.3
1	107.96	107.96	58.19	54.8	54.8	PP_135.5	PP_135.5			0	99	MLATNTELV	Cation:Na(E)@7			0.0118126	1012.5	507.257	1012.49	507.251	2	7	1.1.1.952.8	14.9507	724.55	724.49	14.97	0.26	485.577
1	107.96	107.96	58.19	54.8	54.8	PP_135.5	PP_135.5			0	99	MLATNTELV				-0.00455028	990.501	496.258	990.506	496.26	2	9	1.1.1.953.3	14.9763	11253	9633.93	14.94	0.21	4980.11
1	107.96	107.96	58.19	54.8	54.8	PP_135.5	PP_135.5			0	99	MLATNTELV				-0.00455028	990.501	496.258	990.506	496.26	2	9	1.1.1.954.5	15.0076	11253	8518.27	14.94	0.21	4910
1	107.96	107.96	58.19	54.8	54.8	PP_135.5	PP_135.5			0	99	MLATNTELV				-0.00455028	990.501	496.258	990.506	496.26	2	8	1.1.1.959.5	15.1519	11253	3026.43	14.94	0.21	2055.89
1	107.96	107.96	58.19	54.8	54.8	PP_135.5	PP_135.5			0	99	MLATNTELV				-0.00455028	990.501	496.258	990.506	496.26	2	8	1.1.1.962.6	15.2394	11253	2359.14	14.94	0.21	1565.89
1	107.96	107.96	58.19	54.8	54.8	PP_135.5	PP_135.5			0	99	MLATNTELV				-0.00455028	990.501	496.258	990.506	496.26	2	6	1.1.1.965.6	15.3273	11253	1916.74	14.94	0.21	1346.19
1	107.96	107.96	58.19	54.8	54.8	PP_135.5	PP_135.5			0	99	MLATNTELV				-0.00455028	990.501	496.258	990.506	496.26	2	6	1.1.1.966.6	15.3568	11253	1667.87	14.94	0.21	1217.44
1	107.96	107.96	58.19	54.8	54.8	PP_135.5	PP_135.5			0	99	MLATNTELV				-0.00455028	990.501	496.258	990.506	496.26	2	6	1.1.1.968.9	15.4192	11253	1349.23	14.94	0.21	1044.52
1	107.96	107.96	58.19	54.8	54.8	PP_135.5	PP_135.5			0	99	MMVNYVTNVEGVVR				-0.00432573	1609.79	805.903	1609.8	805.905	2	19	1.1.1.1079.19	18.7952	18591	6364.66	18.9	0.15	4191.81
1	107.96	107.96	58.19	54.8	54.8	PP_135.5	PP_135.5			0	99	MMVNYVTNVEGVVR				-0.00432573	1609.79	805.903	1609.8	805.905	2	20	1.1.1.1080.18	18.8252	18591	11317.1	18.9	0.15	7715.3
1	107.96	107.96	58.19	54.8	54.8	PP_135.5	PP_135.5			0	99	MMVNYVTNVEGVVR				-0.00423837	1609.79	537.604	1609.8	537.606	3	15	1.1.1.1081.6	18.846	7811.6	5876.33	18.9	0.15	4530.55
1	107.96	107.96	58.19	54.8	54.8	PP_135.5	PP_135.5			0	99	MMVNYVTNVEGVVR				-0.00432573	1609.79	805.903	1609.8	805.905	2	23	1.1.1.1082.18	18.8867	18591	18124.1	18.9	0.15	12905.3
1	107.96	107.96	58.19	54.8	54.8	PP_135.5	PP_135.5			0	99	MMVNYVTNVEGVVR				-0.00423837	1609.79	537.604	1609.8	537.606	3	15	1.1.1.1083.8	18.9088	7811.6	7652.17	18.9	0.15	5302.74
1	107.96	107.96	58.19	54.8	54.8	PP_135.5	PP_135.5			0	99	MMVNYVTNVEGVVR				-0.00423837	1609.79	537.604	1609.8	537.606	3	17	1.1.1.1084.7	18.9387	7811.6	6950.26	18.9	0.15	4592.29
1	107.96	107.96	58.19	54.8	54.8	PP_135.5	PP_135.5			0	99	MMVNYVTNVEGVVR				-0.00432573	1609.79	805.903	1609.8	805.905	2	23	1.1.1.1085.17	18.9776	18591	11819.1	18.9	0.15	7853.95
1	107.96	107.96	58.19	54.8	54.8	PP_135.5	PP_135.5			0	99	MMVNYVTNVEGVVR				-0.00432573	1609.79	805.903	1609.8	805.905	2	19	1.1.1.1088.16	19.0684	18591	4613.04	18.9	0.15	3300.67
1	107.96	107.96	58.19	54.8	54.8	PP_135.5	PP_135.5			0	99	MMVNYVTNVEGVVR				-0.00423837	1609.79	537.604	1609.8	537.606	3	11	1.1.1.1090.5	19.1208	7811.6	1129.53	18.9	0.15	856.29
1	107.96	107.96	58.19	54.8	54.8	PP_135.5	PP_135.5			0	99	MMVNYVTNVEGVVR				-0.00432573	1609.79	805.903	1609.8	805.905	2	19	1.1.1.1091.16	19.1608	18591	2161.56	18.9	0.15	1567.89
1	107.96	107.96	58.19	54.8	54.8	PP_135.5	PP_135.5			0	99	MMVNYVTNVEGVVR				-0.00423837	1609.79	537.604	1609.8	537.606	3	11	1.1.1.1093.6	19.2141	7811.6	623.88	18.9	0.15	499.187
1	107.96	107.96	58.19	54.8	54.8	PP_135.5	PP_135.5			0	99	MMVNYVTNVEGVVR				-0.00432573	1609.79	805.903	1609.8	805.905	2	15	1.1.1.1098.20	19.3801	18591	784.94	18.9	0.15	723.946
1	107.96	107.96	58.19	54.8	54.8	PP_135.5	PP_135.5			0	99	MMVNYVTNVEGVVR				-0.00432573	1609.79	805.903	1609.8	805.905	2	10	1.1.1.1102.21	19.5038	18591	705.05	18.9	0.15	754.468
1	107.96	107.96	58.19	54.8	54.8	PP_135.5	PP_135.5			0	99	MMVNYVTNVEGVVR				-0.00432573	1609.79	805.903	1609.8	805.905	2	10	1.1.1.1106.15	19.6195	18591	405.89	18.9	0.15	713.539
1	107.96	107.96	58.19	54.8	54.8	PP_135.5	PP_135.5			0	99	MMVNYVTNVEGVVR				-0.00432573	1609.79	805.903	1609.8	805.905	2	8	1.1.1.1111.15	19.7662	18591	306.2	18.9	0.15	462.461
1	107.96	107.96	58.19	54.8	54.8	PP_135.5	PP_135.5			0	99	MMVNYVTNVEGVVR	Carbamyl(M)@1			0.0479532	1652.85	827.432	1652.8	827.408	2	15	1.1.1.1345.15	26.8638	451.21	426.24	26.88	0.18	691.523
1	107.96	107.96	58.19	54.8	54.8	PP_135.5	PP_135.5			0	99	MMVNYVTNVEGVVR	Carbamyl@N-term			0.0479532	1652.85	827.432	1652.8	827.408	2	15	1.1.1.1345.15	26.8638	451.21	426.24	26.88	0.18	691.523
1	107.96	107.96	58.19	54.8	54.8	PP_135.5	PP_135.5			0	99	MMVNYVTNVEGVVR	Carbamyl(M)@2			0.0479532	1652.85	827.432	1652.8	827.408	2	15	1.1.1.1345.15	26.8638	451.21	426.24	26.88	0.18	691.523
1	107.96	107.96	58.19	54.8	54.8	PP_135.5	PP_135.5			0	99	MMVNYVTNVEGVVR	Carbamyl(M)@1			0.0479532	1652.85	827.432	1652.8	827.408	2	13	1.1.1.1347.15	26.9252	451.21	423.54	26.88	0.18	497.135
1	107.96	107.96	58.19	54.8	54.8	PP_135.5	PP_135.5			0	99	MMVNYVTNVEGVVR	Carbamyl(M)@2			0.0479532	1652.85	827.432	1652.8	827.408	2	13	1.1.1.1347.15	26.9252	451.21	423.54	26.88	0.18	497.135
1	107.96	107.96	58.19	54.8	54.8	PP_135.5	PP_135.5			0	99	MMVNYVTNVEGVVR	Carbamyl@N-term			0.0479532	1652.85	827.432	1652.8	827.408	2	13	1.1.1.1347.15	26.9252	451.21	423.54	26.88	0.18	497.135
1	107.96	107.96	58.19	54.8	54.8	PP_135.5	PP_135.5			0	99	MMVNYVTNVEGVVR	Carbamyl(M)@2			0.0479532	1652.85	827.432	1652.8	827.408	2	13	1.1.1.1348.16	26.9567	451.21	338.67	26.88	0.18	460.359
1	107.96	107.96	58.19	54.8	54.8	PP_135.5	PP_135.5			0	99	MMVNYVTNVEGVVR	Carbamyl@N-term			0.0479532	1652.85	827.432	1652.8	827.408	2	13	1.1.1.1348.16	26.9567	451.21	338.67	26.88	0.18	460.359
1	107.96	107.96	58.19	54.8	54.8	PP_135.5	PP_135.5			0	99	MMVNYVTNVEGVVR	Carbamyl(M)@1			0.0479532	1652.85	827.432	1652.8	827.408	2	13	1.1.1.1348.16	26.9567	451.21	338.67	26.88	0.18	460.359
1	107.96	107.96	58.19	54.8	54.8	PP_135.5	PP_135.5			0	22.81	MMVNYVTNVEGVVR				-0.00423837	1609.79	537.604	1609.8	537.606	3	4	1.1.1.1097.5	19.3366	7811.6	441.27	18.9	0.15	980.478
1	107.96	107.96	58.19	54.8	54.8	PP_135.5	PP_135.5			0	99	MSTYPQAEVVAK			cleaved L-M@N-term	0.00455278	1322.66	662.337	1322.65	662.334	2	9	1.1.1.745.19	8.71847	1918.97	1582.06	8.76	0.12	1484.33
1	107.96	107.96	58.19	54.8	54.8	PP_135.5	PP_135.5			0	99	MSTYPQAEVVAK			cleaved L-M@N-term	0.00455278	1322.66	662.337	1322.65	662.334	2	9	1.1.1.748.17	8.80898	1918.97	1212.62	8.76	0.12	868.649
1	107.96	107.96	58.19	54.8	54.8	PP_135.5	PP_135.5			0	99	NSSGDTILDLYASNTVGALFPVLLTEGTR				-0.078996	3023.47	1008.83	3023.55	1008.86	3	23	1.1.1.1755.3	38.2704	3498.79	1222.28	38.37	0.15	1169.84
1	107.96	107.96	58.19	54.8	54.8	PP_135.5	PP_135.5			0	99	NSSGDTILDLYASNTVGALFPVLLTEGTR				-0.078996	3023.47	1008.83	3023.55	1008.86	3	22	1.1.1.1756.5	38.2991	3498.79	2045.73	38.37	0.15	2262.98
1	107.96	107.96	58.19	54.8	54.8	PP_135.5	PP_135.5			0	99	NSSGDTILDLYASNTVGALFPVLLTEGTR				-0.078996	3023.47	1008.83	3023.55	1008.86	3	31	1.1.1.1758.5	38.3532	3498.79	3344.18	38.37	0.15	3140.06
1	107.96	107.96	58.19	54.8	54.8	PP_135.5	PP_135.5			0	99	NSSGDTILDLYASNTVGALFPVLLTEGTR				-0.078996	3023.47	1008.83	3023.55	1008.86	3	27	1.1.1.1762.5	38.4537	3498.79	2183.22	38.37	0.15	1957.56
1	107.96	107.96	58.19	54.8	54.8	PP_135.5	PP_135.5			0	99	NSSGDTILDLYASNTVGALFPVLLTEGTR				-0.078996	3023.47	1008.83	3023.55	1008.86	3	21	1.1.1.1765.2	38.5399	3498.79	653.51	38.37	0.15	902.796
1	107.96	107.96	58.19	54.8	54.8	PP_135.5	PP_135.5			0	99	NSSGDTILDLYASNTVGALFPVLLTEGTR				-0.078996	3023.47	1008.83	3023.55	1008.86	3	15	1.1.1.1766.6	38.5684	3498.79	422.25	38.37	0.15	476.585
1	107.96	107.96	58.19	54.8	54.8	PP_135.5	PP_135.5			0	89	NSSGDTILDLYASNTVGALFPVLLTEGTR				0.0850471	3023.63	756.915	3023.55	756.894	4	10	1.1.1.1756.3	38.2907	290.76	147.12	38.37	0.15	289.23
1	107.96	107.96	58.19	54.8	54.8	PP_135.5	PP_135.5			0	88.8	NSSGDTILDLYASNTVGALFPVLLTEGTR				-0.078996	3023.47	1008.83	3023.55	1008.86	3	11	1.1.1.1769.5	38.654	3498.79	188.18	38.37	0.15	246.75
1	107.96	107.96	58.19	54.8	54.8	PP_135.5	PP_135.5			0	99	RDTPNINLDEEILK			missed R-D@1	0.00285983	1668.87	557.298	1668.87	557.297	3	12	1.1.1.990.8	16.0867	4792.3	1492.59	16.2	0.12	1116.78
1	107.96	107.96	58.19	54.8	54.8	PP_135.5	PP_135.5			0	99	RDTPNINLDEEILK			missed R-D@1	0.00285983	1668.87	557.298	1668.87	557.297	3	11	1.1.1.991.6	16.1156	4792.3	2502	16.2	0.12	1895.38
1	107.96	107.96	58.19	54.8	54.8	PP_135.5	PP_135.5			0	99	RDTPNINLDEEILK			missed R-D@1	0.00285983	1668.87	557.298	1668.87	557.297	3	14	1.1.1.993.8	16.1779	4792.3	4510.61	16.2	0.12	3806.63
1	107.96	107.96	58.19	54.8	54.8	PP_135.5	PP_135.5			0	99	RDTPNINLDEEILK			missed R-D@1	0.00285983	1668.87	557.298	1668.87	557.297	3	14	1.1.1.994.7	16.2073	4792.3	4683.28	16.2	0.12	3844.31
1	107.96	107.96	58.19	54.8	54.8	PP_135.5	PP_135.5			0	99	RDTPNINLDEEILK			missed R-D@1	-0.0037399	1668.86	835.439	1668.87	835.441	2	12	1.1.1.995.19	16.2477	1579.96	1146.75	16.2	0.15	1052.53
1	107.96	107.96	58.19	54.8	54.8	PP_135.5	PP_135.5			0	99	RDTPNINLDEEILK			missed R-D@1	0.00285983	1668.87	557.298	1668.87	557.297	3	13	1.1.1.996.7	16.2675	4792.3	3167.41	16.2	0.12	2163.12
1	107.96	107.96	58.19	54.8	54.8	PP_135.5	PP_135.5			0	99	RDTPNINLDEEILK			missed R-D@1	0.00285983	1668.87	557.298	1668.87	557.297	3	12	1.1.1.999.8	16.3579	4792.3	1005.02	16.2	0.12	814.31
1	107.96	107.96	58.19	54.8	54.8	PP_135.5	PP_135.5			0	99	RDTPNINLDEEILK			missed R-D@1	0.00285983	1668.87	557.298	1668.87	557.297	3	6	1.1.1.1002.5	16.4446	4792.3	384.58	16.2	0.12	499.232
1	107.96	107.96	58.19	54.8	54.8	PP_135.5	PP_135.5			0	99	RDTPNINLDEEILK			missed R-D@1	0.00285983	1668.87	557.298	1668.87	557.297	3	9	1.1.1.1004.9	16.5075	4792.3	278.71	16.2	0.12	458.258
1	107.96	107.96	58.19	54.8	54.8	PP_135.5	PP_135.5			0	99	RDTPNINLDEEILK			missed R-D@1	0.00285983	1668.87	557.298	1668.87	557.297	3	5	1.1.1.1005.6	16.5348	4792.3	232.79	16.2	0.12	317.458
1	107.96	107.96	58.19	54.8	54.8	PP_135.5	PP_135.5			0	99	RLPEAGYTPIDALGDKVEAIVLNVLK			missed R-L@1; missed K-V@16	0.053218	2793.62	699.412	2793.56	699.398	4	16	1.1.1.1757.2	38.3152	10981.7	728.96	38.52	0.23	686.812
1	107.96	107.96	58.19	54.8	54.8	PP_135.5	PP_135.5			0	99	RLPEAGYTPIDALGDKVEAIVLNVLK			missed R-L@1; missed K-V@16	-0.0552167	2793.51	932.177	2793.56	932.195	3	13	1.1.1.1758.3	38.3465	2821.22	448.49	38.49	0.2	355.584
1	107.96	107.96	58.19	54.8	54.8	PP_135.5	PP_135.5			0	99	RLPEAGYTPIDALGDKVEAIVLNVLK			missed R-L@1; missed K-V@16	0.053218	2793.62	699.412	2793.56	699.398	4	31	1.1.1.1760.2	38.3955	10981.7	4952.63	38.52	0.23	7046.45
1	107.96	107.96	58.19	54.8	54.8	PP_135.5	PP_135.5			0	99	RLPEAGYTPIDALGDKVEAIVLNVLK			missed R-L@1; missed K-V@16	0.053218	2793.62	699.412	2793.56	699.398	4	29	1.1.1.1761.2	38.4164	10981.7	6536.12	38.52	0.23	6856.17
1	107.96	107.96	58.19	54.8	54.8	PP_135.5	PP_135.5			0	99	RLPEAGYTPIDALGDKVEAIVLNVLK			missed R-L@1; missed K-V@16	0.053218	2793.62	699.412	2793.56	699.398	4	32	1.1.1.1762.3	38.4454	10981.7	8864.1	38.52	0.23	9838.7
1	107.96	107.96	58.19	54.8	54.8	PP_135.5	PP_135.5			0	99	RLPEAGYTPIDALGDKVEAIVLNVLK			missed R-L@1; missed K-V@16	-0.0552167	2793.51	932.177	2793.56	932.195	3	26	1.1.1.1763.4	38.4826	2821.22	2707.73	38.49	0.2	2090.2
1	107.96	107.96	58.19	54.8	54.8	PP_135.5	PP_135.5			0	99	RLPEAGYTPIDALGDKVEAIVLNVLK			missed R-L@1; missed K-V@16	0.053218	2793.62	699.412	2793.56	699.398	4	35	1.1.1.1764.2	38.4987	10981.7	10937.4	38.52	0.23	12834.8
1	107.96	107.96	58.19	54.8	54.8	PP_135.5	PP_135.5			0	99	RLPEAGYTPIDALGDKVEAIVLNVLK			missed R-L@1; missed K-V@16	0.053218	2793.62	699.412	2793.56	699.398	4	37	1.1.1.1767.2	38.5853	10981.7	8420.53	38.52	0.23	7947.05
1	107.96	107.96	58.19	54.8	54.8	PP_135.5	PP_135.5			0	99	RLPEAGYTPIDALGDKVEAIVLNVLK			missed R-L@1; missed K-V@16	-0.0552167	2793.51	932.177	2793.56	932.195	3	24	1.1.1.1768.2	38.6171	2821.22	1592.01	38.49	0.2	1195.21
1	107.96	107.96	58.19	54.8	54.8	PP_135.5	PP_135.5			0	99	RLPEAGYTPIDALGDKVEAIVLNVLK			missed R-L@1; missed K-V@16	0.053218	2793.62	699.412	2793.56	699.398	4	31	1.1.1.1769.2	38.6415	10981.7	5678.64	38.52	0.23	7912.79
1	107.96	107.96	58.19	54.8	54.8	PP_135.5	PP_135.5			0	99	RLPEAGYTPIDALGDKVEAIVLNVLK			missed R-L@1; missed K-V@16	0.053218	2793.62	699.412	2793.56	699.398	4	31	1.1.1.1772.2	38.7319	10981.7	2461.13	38.52	0.23	2572.09
1	107.96	107.96	58.19	54.8	54.8	PP_135.5	PP_135.5			0	99	RLPEAGYTPIDALGDKVEAIVLNVLK			missed R-L@1; missed K-V@16	0.053218	2793.62	699.412	2793.56	699.398	4	23	1.1.1.1776.2	38.8568	10981.7	1019.71	38.52	0.23	1678.85
1	107.96	107.96	58.19	54.8	54.8	PP_135.5	PP_135.5			0	99	RLPEAGYTPIDALGDKVEAIVLNVLK			missed R-L@1; missed K-V@16	0.053218	2793.62	699.412	2793.56	699.398	4	20	1.1.1.1780.2	38.9554	10981.7	876.89	38.52	0.23	1003.02
1	107.96	107.96	58.19	54.8	54.8	PP_135.5	PP_135.5			0	99	RLPEAGYTPIDALGDKVEAIVLNVLK			missed R-L@1; missed K-V@16	0.053218	2793.62	699.412	2793.56	699.398	4	13	1.1.1.1784.2	39.0106	10981.7	857.12	38.52	0.23	861.824
1	107.96	107.96	58.19	54.8	54.8	PP_135.5	PP_135.5			0	99	RLPEAGYTPIDALGDKVEAIVLNVLK			missed R-L@1; missed K-V@16	0.053218	2793.62	699.412	2793.56	699.398	4	16	1.1.1.1788.2	39.1218	10981.7	650.71	38.52	0.23	1018.08
1	107.96	107.96	58.19	54.8	54.8	PP_135.5	PP_135.5			0	99	RLPEAGYTPIDALGDKVEAIVLNVLK			missed R-L@1; missed K-V@16	0.053218	2793.62	699.412	2793.56	699.398	4	18	1.1.1.1801.2	39.3673	10981.7	225.02	38.52	0.23	414.05
1	107.96	107.96	58.19	54.8	54.8	PP_135.5	PP_135.5			0	99	RLPEAGYTPIDALGDKVEAIVLNVLK	Carbamyl@N-term		missed R-L@1; missed K-V@16	-0.0534381	2836.52	946.513	2836.57	946.531	3	15	1.1.1.1911.3	41.2778	612.79	512.88	41.32	0.16	466.838
1	107.96	107.96	58.19	54.8	54.8	PP_135.5	PP_135.5			0	99	RLPEAGYTPIDALGDKVEAIVLNVLK	Carbamyl@N-term		missed R-L@1; missed K-V@16	-0.0534381	2836.52	946.513	2836.57	946.531	3	22	1.1.1.1912.2	41.3081	612.79	594.76	41.32	0.16	513.721
1	107.96	107.96	58.19	54.8	54.8	PP_135.5	PP_135.5			0	99	RLPEAGYTPIDALGDKVEAIVLNVLK	Carbamyl@N-term		missed R-L@1; missed K-V@16	-0.0534381	2836.52	946.513	2836.57	946.531	3	22	1.1.1.1915.2	41.3802	612.79	551.62	41.32	0.16	472.692
1	107.96	107.96	58.19	54.8	54.8	PP_135.5	PP_135.5			0	99	RLPEAGYTPIDALGDKVEAIVLNVLK			missed R-L@1; missed K-V@16	-0.0552167	2793.51	932.177	2793.56	932.195	3	11	1.1.1.1775.2	38.8194	2821.22	284.75	38.49	0.2	291.719
1	107.96	107.96	58.19	54.8	54.8	PP_135.5	PP_135.5			0	64.86	RLPEAGYTPIDALGDKVEAIVLNVLK			missed R-L@1; missed K-V@16	0.053218	2793.62	699.412	2793.56	699.398	4	16	1.1.1.1785.2	39.0498	10981.7	827.48	38.52	0.23	838.601
1	107.96	107.96	58.19	54.8	54.8	PP_135.5	PP_135.5			0	44.46	RLPEAGYTPIDALGDKVEAIVLNVLK			missed R-L@1; missed K-V@16	0.053218	2793.62	699.412	2793.56	699.398	4	18	1.1.1.1794.2	39.2477	10981.7	366.41	38.52	0.23	599.181
1	107.96	107.96	58.19	54.8	54.8	PP_135.5	PP_135.5			0	40.72	RLPEAGYTPIDALGDKVEAIVLNVLK	Carbamyl(R)@1		missed R-L@1; missed K-V@16	-0.0534381	2836.52	946.513	2836.57	946.531	3	15	1.1.1.1911.3	41.2778	612.79	512.88	41.32	0.16	466.838
1	107.96	107.96	58.19	54.8	54.8	PP_135.5	PP_135.5			0	40.72	RLPEAGYTPIDALGDKVEAIVLNVLK	Carbamyl(R)@1		missed R-L@1; missed K-V@16	-0.0534381	2836.52	946.513	2836.57	946.531	3	22	1.1.1.1912.2	41.3081	612.79	594.76	41.32	0.16	513.721
1	107.96	107.96	58.19	54.8	54.8	PP_135.5	PP_135.5			0	40.72	RLPEAGYTPIDALGDKVEAIVLNVLK	Carbamyl(R)@1		missed R-L@1; missed K-V@16	-0.0534381	2836.52	946.513	2836.57	946.531	3	22	1.1.1.1915.2	41.3802	612.79	551.62	41.32	0.16	472.692
1	107.96	107.96	58.19	54.8	54.8	PP_135.5	PP_135.5			0	99	RSPYLESLLIPAVGPR			cleaved R-P@C-term; missed R-S@1	-0.0115471	1766.99	590.005	1767	590.009	3	11	1.1.1.1216.9	22.9624	2475.04	2273.33	22.98	0.15	1528.22
1	107.96	107.96	58.19	54.8	54.8	PP_135.5	PP_135.5			0	99	RSPYLESLLIPAVGPR			cleaved R-P@C-term; missed R-S@1	-0.0115471	1766.99	590.005	1767	590.009	3	11	1.1.1.1218.7	23.0223	2475.04	2253.36	22.98	0.15	1610.42
1	107.96	107.96	58.19	54.8	54.8	PP_135.5	PP_135.5			0	99	SAGGMPVAMAR				0.00147484	1046.5	524.258	1046.5	524.257	2	7	1.1.1.744.16	8.68508	1325.48	970.45	8.73	0.15	1185.17
1	107.96	107.96	58.19	54.8	54.8	PP_135.5	PP_135.5			0	99	SAGGMPVAMAR				0.00147484	1046.5	524.258	1046.5	524.257	2	10	1.1.1.745.7	8.70845	1325.48	1206.09	8.73	0.15	1408.28
1	107.96	107.96	58.19	54.8	54.8	PP_135.5	PP_135.5			0	99	SAGGMPVAMAR				0.00147484	1046.5	524.258	1046.5	524.257	2	13	1.1.1.747.11	8.7732	1325.48	1096.1	8.73	0.15	1127.53
1	107.96	107.96	58.19	54.8	54.8	PP_135.5	PP_135.5			0	99	SAGGMPVAMAR				0.0450599	1046.55	524.28	1046.5	524.257	2	5	1.1.1.758.12	9.11212	1972.95	1333.64	9.19	0.22	859.392
1	107.96	107.96	58.19	54.8	54.8	PP_135.5	PP_135.5			0	99	SAGGTPVVGAVR				-0.000697178	1069.59	535.801	1069.59	535.801	2	13	1.1.1.723.9	8.04608	3025.64	1867.17	8.1	0.09	1349.49
1	107.96	107.96	58.19	54.8	54.8	PP_135.5	PP_135.5			0	99	SAGGTPVVGAVR				-0.000697178	1069.59	535.801	1069.59	535.801	2	12	1.1.1.726.9	8.13365	3025.64	2265.37	8.1	0.09	1518.91
1	107.96	107.96	58.19	54.8	54.8	PP_135.5	PP_135.5			0	99	SAGGTPVVGAVR				-0.000697178	1069.59	535.801	1069.59	535.801	2	6	1.1.1.730.7	8.25007	3025.64	892.74	8.1	0.09	804.854
1	107.96	107.96	58.19	54.8	54.8	PP_135.5	PP_135.5			0	99	SPYLESLLIPAVGPRPIPDDIMK				-0.0298261	2520.34	841.119	2520.37	841.129	3	20	1.1.1.1421.14	29.1714	4086.21	3851.2	29.16	0.18	4154.23
1	107.96	107.96	58.19	54.8	54.8	PP_135.5	PP_135.5			0	99	SPYLESLLIPAVGPRPIPDDIMK				-0.0298261	2520.34	841.119	2520.37	841.129	3	16	1.1.1.1419.10	29.1092	4086.21	3568.49	29.16	0.18	5641.66
1	107.96	107.96	58.19	54.8	54.8	PP_135.5	PP_135.5			0	99	SPYLESLLIPAVGPRPIPDDIMK				-0.0298261	2520.34	841.119	2520.37	841.129	3	11	1.1.1.1428.10	29.3772	4086.21	352.07	29.16	0.18	552.675
1	107.96	107.96	58.19	54.8	54.8	PP_135.5	PP_135.5			0	79.74	SPYLESLLIPAVGPRPIPDDIMK				-0.0298261	2520.34	841.119	2520.37	841.129	3	9	1.1.1.1417.15	29.0498	4086.21	1695.84	29.16	0.18	1947.46
1	107.96	107.96	58.19	54.8	54.8	PP_135.5	PP_135.5			0	40.5	SPYLESLLIPAVGPRPIPDDIMK	Deamidated(R)@15	Deamidated(R)@27		0.108576	2521.46	631.372	2521.35	631.345	4	10	1.1.1.1420.4	29.1323	265.66	212.06	29.16	0.12	945.603
1	107.96	107.96	58.19	54.8	54.8	PP_135.5	PP_135.5			0	33.54	SPYLESLLIPAVGPRPIPDDIMK				-0.0298261	2520.34	841.119	2520.37	841.129	3	7	1.1.1.1431.12	29.4669	4086.21	251.64	29.16	0.18	378.401
1	107.96	107.96	58.19	54.8	54.8	PP_135.5	PP_135.5			0	99	SVLIPNPVSYIK			cleaved N-S@N-term	-0.0171635	1328.75	665.384	1328.77	665.392	2	6	1.1.1.1215.8	22.9309	468.51	422.08	22.95	0.22	640.987
1	107.96	107.96	58.19	54.8	54.8	PP_135.5	PP_135.5			0	99	SVLIPNPVSYIK			cleaved N-S@N-term	-0.0171635	1328.75	665.384	1328.77	665.392	2	8	1.1.1.1217.10	22.994	468.51	361.18	22.95	0.22	533.861
1	107.96	107.96	58.19	54.8	54.8	PP_135.5	PP_135.5			0	99	SVYSLPDYNR				-0.00545776	1212.57	607.293	1212.58	607.296	2	10	1.1.1.805.16	10.5514	21019.6	3254.04	10.66	0.15	1364.95
1	107.96	107.96	58.19	54.8	54.8	PP_135.5	PP_135.5			0	99	SVYSLPDYNR				-0.00545776	1212.57	607.293	1212.58	607.296	2	12	1.1.1.806.16	10.582	21019.6	7754.32	10.66	0.15	3567.06
1	107.96	107.96	58.19	54.8	54.8	PP_135.5	PP_135.5			0	99	SVYSLPDYNR				-0.00545776	1212.57	607.293	1212.58	607.296	2	12	1.1.1.808.14	10.6416	21019.6	18853.5	10.66	0.15	9046.95
1	107.96	107.96	58.19	54.8	54.8	PP_135.5	PP_135.5			0	99	SVYSLPDYNR				-0.00545776	1212.57	607.293	1212.58	607.296	2	12	1.1.1.809.16	10.6738	21019.6	20384.8	10.66	0.15	8968.29
1	107.96	107.96	58.19	54.8	54.8	PP_135.5	PP_135.5			0	99	SVYSLPDYNR				-0.00545776	1212.57	607.293	1212.58	607.296	2	11	1.1.1.811.15	10.7342	21019.6	12807.9	10.66	0.15	5238.5
1	107.96	107.96	58.19	54.8	54.8	PP_135.5	PP_135.5			0	99	SVYSLPDYNR				-0.00545776	1212.57	607.293	1212.58	607.296	2	10	1.1.1.814.14	10.8231	21019.6	4430.21	10.66	0.15	1932.25
1	107.96	107.96	58.19	54.8	54.8	PP_135.5	PP_135.5			0	99	SVYSLPDYNR				-0.00545776	1212.57	607.293	1212.58	607.296	2	10	1.1.1.817.13	10.9119	21019.6	2680.84	10.66	0.15	1334.58
1	107.96	107.96	58.19	54.8	54.8	PP_135.5	PP_135.5			0	99	SVYSLPDYNR				-0.00545776	1212.57	607.293	1212.58	607.296	2	9	1.1.1.820.9	11	21019.6	1910.29	10.66	0.15	809.507
1	107.96	107.96	58.19	54.8	54.8	PP_135.5	PP_135.5			0	99	SVYSLPDYNR				-0.00545776	1212.57	607.293	1212.58	607.296	2	11	1.1.1.821.13	11.0337	21019.6	1701.99	10.66	0.15	792.945
1	107.96	107.96	58.19	54.8	54.8	PP_135.5	PP_135.5			0	99	SVYSLPDYNR				-0.00545776	1212.57	607.293	1212.58	607.296	2	10	1.1.1.824.12	11.1246	21019.6	1456.46	10.66	0.15	767.427
1	107.96	107.96	58.19	54.8	54.8	PP_135.5	PP_135.5			0	99	SVYSLPDYNR				-0.00545776	1212.57	607.293	1212.58	607.296	2	8	1.1.1.825.16	11.1582	21019.6	1301.16	10.66	0.15	773.381
1	107.96	107.96	58.19	54.8	54.8	PP_135.5	PP_135.5			0	99	SVYSLPDYNR				-0.00545776	1212.57	607.293	1212.58	607.296	2	10	1.1.1.827.17	11.2188	21019.6	1115.07	10.66	0.15	715.24
1	107.96	107.96	58.19	54.8	54.8	PP_135.5	PP_135.5			0	99	SVYSLPDYNR				-0.00545776	1212.57	607.293	1212.58	607.296	2	9	1.1.1.833.17	11.3991	21019.6	890.25	10.66	0.15	439.233
1	107.96	107.96	58.19	54.8	54.8	PP_135.5	PP_135.5			0	99	SVYSLPDYNR				-0.00545776	1212.57	607.293	1212.58	607.296	2	9	1.1.1.836.12	11.487	21019.6	696.03	10.66	0.15	464.412
1	107.96	107.96	58.19	54.8	54.8	PP_135.5	PP_135.5			0	99	SVYSLPDYNR				-0.00545776	1212.57	607.293	1212.58	607.296	2	8	1.1.1.839.15	11.5818	21019.6	522.5	10.66	0.15	358.437
1	107.96	107.96	58.19	54.8	54.8	PP_135.5	PP_135.5			0	99	TEYGHYDPAEFDYVK				-0.00300671	1832.79	611.936	1832.79	611.937	3	13	1.1.1.884.12	12.9407	3969.74	3196.47	12.99	0.12	1993.5
1	107.96	107.96	58.19	54.8	54.8	PP_135.5	PP_135.5			0	99	TEYGHYDPAEFDYVK				-0.00300671	1832.79	611.936	1832.79	611.937	3	12	1.1.1.887.16	13.0339	3969.74	3189.02	12.99	0.12	1908.49
1	107.96	107.96	58.19	54.8	54.8	PP_135.5	PP_135.5			0	99	TEYGHYDPAEFDYVK				-0.00300671	1832.79	611.936	1832.79	611.937	3	8	1.1.1.890.14	13.1232	3969.74	1088.59	12.99	0.12	781.887
1	107.96	107.96	58.19	54.8	54.8	PP_135.5	PP_135.5			0	99	TEYGHYDPAEFDYVK	HNE(K)@15	HNE(K)@396		-0.0177888	1988.89	498.229	1988.9	498.233	4	15	1.1.1.814.8	10.8181	12959.8	11884.7	10.84	0.15	8344.95
1	107.96	107.96	58.19	54.8	54.8	PP_135.5	PP_135.5			0	99	TEYGHYDPAEFDYVKR			missed K-R@15	0.0054304	1988.9	663.973	1988.89	663.971	3	14	1.1.1.812.18	10.7669	5451.2	2580.8	10.84	0.15	1715.85
1	107.96	107.96	58.19	54.8	54.8	PP_135.5	PP_135.5			0	99	TEYGHYDPAEFDYVKR			missed K-R@15	-0.00387002	1988.89	498.229	1988.89	498.23	4	13	1.1.1.813.9	10.7892	12959.8	9030.58	10.84	0.15	5972.22
1	107.96	107.96	58.19	54.8	54.8	PP_135.5	PP_135.5			0	99	TEYGHYDPAEFDYVKR			missed K-R@15	-0.00387002	1988.89	498.229	1988.89	498.23	4	14	1.1.1.814.8	10.8181	12959.8	11884.7	10.84	0.15	8344.95
1	107.96	107.96	58.19	54.8	54.8	PP_135.5	PP_135.5			0	99	TEYGHYDPAEFDYVKR			missed K-R@15	0.0054304	1988.9	663.973	1988.89	663.971	3	16	1.1.1.815.20	10.8579	5451.2	5315.01	10.84	0.15	3313.23
1	107.96	107.96	58.19	54.8	54.8	PP_135.5	PP_135.5			0	99	TEYGHYDPAEFDYVKR			missed K-R@15	-0.00387002	1988.89	498.229	1988.89	498.23	4	13	1.1.1.816.9	10.8785	12959.8	12214.2	10.84	0.15	8267.94
1	107.96	107.96	58.19	54.8	54.8	PP_135.5	PP_135.5			0	99	TEYGHYDPAEFDYVKR			missed K-R@15	0.0054304	1988.9	663.973	1988.89	663.971	3	16	1.1.1.818.13	10.9423	5451.2	2987.21	10.84	0.15	1709.1
1	107.96	107.96	58.19	54.8	54.8	PP_135.5	PP_135.5			0	99	TEYGHYDPAEFDYVKR			missed K-R@15	-0.00387002	1988.89	498.229	1988.89	498.23	4	10	1.1.1.819.9	10.9695	12959.8	5158.83	10.84	0.15	3213.21
1	107.96	107.96	58.19	54.8	54.8	PP_135.5	PP_135.5			0	99	TEYGHYDPAEFDYVKR			missed K-R@15	0.0054304	1988.9	663.973	1988.89	663.971	3	7	1.1.1.821.15	11.0354	5451.2	1095.94	10.84	0.15	699.745
1	107.96	107.96	58.19	54.8	54.8	PP_135.5	PP_135.5			0	99	TEYGHYDPAEFDYVKR			missed K-R@15	-0.00387002	1988.89	498.229	1988.89	498.23	4	11	1.1.1.823.5	11.0881	12959.8	1385.71	10.84	0.15	1070.64
1	107.96	107.96	58.19	54.8	54.8	PP_135.5	PP_135.5			0	99	TEYGHYDPAEFDYVKR			missed K-R@15	0.0054304	1988.9	663.973	1988.89	663.971	3	6	1.1.1.824.16	11.1279	5451.2	565.02	10.84	0.15	501.238
1	107.96	107.96	58.19	54.8	54.8	PP_135.5	PP_135.5			0	99	TEYGHYDPAEFDYVKR			missed K-R@15	-0.00387002	1988.89	498.229	1988.89	498.23	4	5	1.1.1.825.9	11.1523	12959.8	1183.34	10.84	0.15	1030.76
1	107.96	107.96	58.19	54.8	54.8	PP_135.5	PP_135.5			0	99	TEYGHYDPAEFDYVKR			missed K-R@15	-0.00387002	1988.89	498.229	1988.89	498.23	4	7	1.1.1.826.5	11.179	12959.8	1121.37	10.84	0.15	1011.85
1	107.96	107.96	58.19	54.8	54.8	PP_135.5	PP_135.5			0	99	TIGLAKGDH			cleaved N-T@N-term; cleaved H-S@C-term; missed K-G@6	0.00911432	910.496	456.255	910.487	456.251	2	6	1.1.1.806.6	10.5737	16500.4	16026.1	10.6	0.21	6023.15
1	107.96	107.96	58.19	54.8	54.8	PP_135.5	PP_135.5			0	99	TIGLAKGDH			cleaved N-T@N-term; cleaved H-S@C-term; missed K-G@6	0.00911432	910.496	456.255	910.487	456.251	2	6	1.1.1.807.6	10.6043	16500.4	16100.5	10.6	0.21	6072.39
1	107.96	107.96	58.19	54.8	54.8	PP_135.5	PP_135.5			0	99	TIGLAKGDH			cleaved N-T@N-term; cleaved H-S@C-term; missed K-G@6	0.00911432	910.496	456.255	910.487	456.251	2	4	1.1.1.828.6	11.2395	16500.4	2062.14	10.6	0.21	748.213
1	107.96	107.96	58.19	54.8	54.8	PP_135.5	PP_135.5			0	99	TIGLAKGDH			cleaved N-T@N-term; cleaved H-S@C-term; missed K-G@6	0.00911432	910.496	456.255	910.487	456.251	2	4	1.1.1.833.5	11.389	16500.4	1534.14	10.6	0.21	554.776
1	107.96	107.96	58.19	54.8	54.8	PP_135.5	PP_135.5			0	99	TIGLAKGDH			cleaved N-T@N-term; cleaved H-S@C-term; missed K-G@6	0.00911432	910.496	456.255	910.487	456.251	2	5	1.1.1.842.2	11.6629	16500.4	742.88	10.6	0.21	318.509
1	107.96	107.96	58.19	54.8	54.8	PP_135.5	PP_135.5			0	99	TRLEPLAPAAPIYTTPGPSR			missed R-L@2	0.0177026	2107.16	703.394	2107.14	703.388	3	15	1.1.1.981.16	15.8203	25282.3	6651.56	15.95	0.21	6516.15
1	107.96	107.96	58.19	54.8	54.8	PP_135.5	PP_135.5			0	99	TRLEPLAPAAPIYTTPGPSR			missed R-L@2	0.0177026	2107.16	703.394	2107.14	703.388	3	19	1.1.1.982.19	15.8531	25282.3	13095.7	15.95	0.21	16020.9
1	107.96	107.96	58.19	54.8	54.8	PP_135.5	PP_135.5			0	99	TRLEPLAPAAPIYTTPGPSR			missed R-L@2	-0.0120325	2107.13	1054.57	2107.14	1054.58	2	4	1.1.1.983.21	15.8851	3269.02	2292.72	15.95	0.18	1280.19
1	107.96	107.96	58.19	54.8	54.8	PP_135.5	PP_135.5			0	99	TRLEPLAPAAPIYTTPGPSR			missed R-L@2	0.0177026	2107.16	703.394	2107.14	703.388	3	24	1.1.1.984.15	15.9104	25282.3	23184.7	15.95	0.21	32356.5
1	107.96	107.96	58.19	54.8	54.8	PP_135.5	PP_135.5			0	99	TRLEPLAPAAPIYTTPGPSR			missed R-L@2	0.0177026	2107.16	703.394	2107.14	703.388	3	21	1.1.1.985.14	15.9399	25282.3	24987.3	15.95	0.21	36918.2
1	107.96	107.96	58.19	54.8	54.8	PP_135.5	PP_135.5			0	99	TRLEPLAPAAPIYTTPGPSR			missed R-L@2	0.0177026	2107.16	703.394	2107.14	703.388	3	23	1.1.1.987.18	16.0038	25282.3	21943.5	15.95	0.21	28563.1
1	107.96	107.96	58.19	54.8	54.8	PP_135.5	PP_135.5			0	99	TRLEPLAPAAPIYTTPGPSR			missed R-L@2	0.0177026	2107.16	703.394	2107.14	703.388	3	20	1.1.1.990.18	16.0951	25282.3	9754.59	15.95	0.21	10377.8
1	107.96	107.96	58.19	54.8	54.8	PP_135.5	PP_135.5			0	99	TRLEPLAPAAPIYTTPGPSR			missed R-L@2	0.0177026	2107.16	703.394	2107.14	703.388	3	18	1.1.1.993.19	16.1871	25282.3	3589.46	15.95	0.21	3823.09
1	107.96	107.96	58.19	54.8	54.8	PP_135.5	PP_135.5			0	99	TRLEPLAPAAPIYTTPGPSR			missed R-L@2	0.0177026	2107.16	703.394	2107.14	703.388	3	16	1.1.1.996.16	16.2751	25282.3	2319.06	15.95	0.21	2539.73
1	107.96	107.96	58.19	54.8	54.8	PP_135.5	PP_135.5			0	99	TRLEPLAPAAPIYTTPGPSR			missed R-L@2	0.0177026	2107.16	703.394	2107.14	703.388	3	5	1.1.1.996.17	16.2759	25282.3	2307.2	15.95	0.21	1055.03
1	107.96	107.96	58.19	54.8	54.8	PP_135.5	PP_135.5			0	99	TRLEPLAPAAPIYTTPGPSR			missed R-L@2	0.0177026	2107.16	703.394	2107.14	703.388	3	11	1.1.1.1005.16	16.5431	25282.3	771.09	15.95	0.21	1236.81
1	107.96	107.96	58.19	54.8	54.8	PP_135.5	PP_135.5			0	99	TRLEPLAPAAPIYTTPGPSR			missed R-L@2	0.0177026	2107.16	703.394	2107.14	703.388	3	9	1.1.1.1008.16	16.6326	25282.3	549.72	15.95	0.21	952.058
1	107.96	107.96	58.19	54.8	54.8	PP_135.5	PP_135.5			0	99	TRLEPLAPAAPIYTTPGPSR			missed R-L@2	0.0177026	2107.16	703.394	2107.14	703.388	3	10	1.1.1.1013.16	16.7823	25282.3	430.66	15.95	0.21	710.437
1	107.96	107.96	58.19	54.8	54.8	PP_135.5	PP_135.5			0	99	TVGCMLYIAVK	Carbamidomethyl(C)@4			0.00104206	1253.65	627.833	1253.65	627.833	2	9	1.1.1.1059.12	18.1746	3487.93	1687.51	18.28	0.21	1204.98
1	107.96	107.96	58.19	54.8	54.8	PP_135.5	PP_135.5			0	99	TVGCMLYIAVK	Carbamidomethyl(C)@4			0.00104206	1253.65	627.833	1253.65	627.833	2	12	1.1.1.1061.14	18.2373	3487.93	3144.41	18.28	0.21	2041.53
1	107.96	107.96	58.19	54.8	54.8	PP_135.5	PP_135.5			0	99	TVGCMLYIAVK	Carbamidomethyl(C)@4			0.00104206	1253.65	627.833	1253.65	627.833	2	11	1.1.1.1063.7	18.2922	3487.93	3418.12	18.28	0.21	2284
1	107.96	107.96	58.19	54.8	54.8	PP_135.5	PP_135.5			0	99	TVGCMLYIAVK	Carbamidomethyl(C)@4			0.00104206	1253.65	627.833	1253.65	627.833	2	8	1.1.1.1067.13	18.4203	3487.93	1736.37	18.28	0.21	1099.41
1	107.96	107.96	58.19	54.8	54.8	PP_135.5	PP_135.5			0	99	TVGCMLYIAVK	Carbamidomethyl(C)@4			0.00104206	1253.65	627.833	1253.65	627.833	2	7	1.1.1.1070.14	18.5139	3487.93	872.42	18.28	0.21	617.871
1	107.96	107.96	58.19	54.8	54.8	PP_135.5	PP_135.5			0	22.81	TVGCMLYIAVK	Carbamidomethyl(C)@4			0.00104206	1253.65	627.833	1253.65	627.833	2	4	1.1.1.1057.10	18.1117	3487.93	587.18	18.28	0.21	979.377
1	107.96	107.96	58.19	54.8	54.8	PP_135.5	PP_135.5			0	99	VGNVLVGDGVATLSLPQTF			cleaved F-N@C-term	-0.0416264	1885.97	943.994	1886.01	944.015	2	15	1.1.1.1455.7	30.2106	835.7	792.36	30.25	0.15	1326.98
1	107.96	107.96	58.19	54.8	54.8	PP_135.5	PP_135.5			0	96.23	VGNVLVGDGVATLSLPQTF			cleaved F-N@C-term	-0.0416264	1885.97	943.994	1886.01	944.015	2	11	1.1.1.1459.13	30.335	835.7	372.06	30.25	0.15	547.852
1	107.96	107.96	58.19	54.8	54.8	PP_135.5	PP_135.5			0	99	VGNVLVGDGVATLSLPQTFNKPFVR				0.00161491	2627.45	876.822	2627.44	876.822	3	6	1.1.1.1328.19	26.358	14632.4	737.85	26.52	0.15	832.323
1	107.96	107.96	58.19	54.8	54.8	PP_135.5	PP_135.5			0	99	VGNVLVGDGVATLSLPQTFNKPFVR				0.00161491	2627.45	876.822	2627.44	876.822	3	12	1.1.1.1329.17	26.3869	14632.4	1732.43	26.52	0.15	1613.68
1	107.96	107.96	58.19	54.8	54.8	PP_135.5	PP_135.5			0	99	VGNVLVGDGVATLSLPQTFNKPFVR				0.00161491	2627.45	876.822	2627.44	876.822	3	24	1.1.1.1332.15	26.4739	14632.4	11417.4	26.52	0.15	11607.5
1	107.96	107.96	58.19	54.8	54.8	PP_135.5	PP_135.5			0	99	VGNVLVGDGVATLSLPQTFNKPFVR				0.00919426	2627.45	657.87	2627.44	657.868	4	18	1.1.1.1333.7	26.4963	4462.72	3933.72	26.52	0.15	4011.48
1	107.96	107.96	58.19	54.8	54.8	PP_135.5	PP_135.5			0	99	VGNVLVGDGVATLSLPQTFNKPFVR				0.00161491	2627.45	876.822	2627.44	876.822	3	18	1.1.1.1335.16	26.5622	14632.4	13254.9	26.52	0.15	12950.4
1	107.96	107.96	58.19	54.8	54.8	PP_135.5	PP_135.5			0	99	VGNVLVGDGVATLSLPQTFNKPFVR				0.00919426	2627.45	657.87	2627.44	657.868	4	14	1.1.1.1336.5	26.5824	4462.72	3587.05	26.52	0.15	3498.91
1	107.96	107.96	58.19	54.8	54.8	PP_135.5	PP_135.5			0	99	VGNVLVGDGVATLSLPQTFNKPFVR				0.00161491	2627.45	876.822	2627.44	876.822	3	18	1.1.1.1338.15	26.65	14632.4	5753.53	26.52	0.15	4875.24
1	107.96	107.96	58.19	54.8	54.8	PP_135.5	PP_135.5			0	99	VGNVLVGDGVATLSLPQTFNKPFVR				0.00919426	2627.45	657.87	2627.44	657.868	4	15	1.1.1.1340.11	26.707	4462.72	875.71	26.52	0.15	921.636
1	107.96	107.96	58.19	54.8	54.8	PP_135.5	PP_135.5			0	99	VGNVLVGDGVATLSLPQTFNKPFVR				0.00161491	2627.45	876.822	2627.44	876.822	3	15	1.1.1.1341.18	26.7435	14632.4	1841.5	26.52	0.15	1828.63
1	107.96	107.96	58.19	54.8	54.8	PP_135.5	PP_135.5			0	99	VGNVLVGDGVATLSLPQTFNKPFVR				0.00919426	2627.45	657.87	2627.44	657.868	4	6	1.1.1.1344.5	26.8248	4462.72	261.44	26.52	0.15	369.995
1	107.96	107.96	58.19	54.8	54.8	PP_135.5	PP_135.5			0	99	YPSQLGTVVANELCDILEK	Carbamidomethyl(C)@14			0.0135201	2148.09	717.038	2148.08	717.033	3	10	1.1.1.1525.4	32.3468	307.19	213.22	32.43	0.15	397.145
2	52.71	52.71	45.24	38.38	38.38	VP1_101.6	VP1_101.6			2	99	ADNTDYIIQNCYALAR	Lys-add@N-term; Carbamidomethyl(C)@11			0.00314225	2027.98	677	2027.97	676.998	3	10	1.1.1.909.18	13.6891	4336.57	2673.57	13.76	0.15	2160.22
2	52.71	52.71	45.24	38.38	38.38	VP1_101.6	VP1_101.6			2	99	AVLEGSGDGEKVEDSIPK			missed K-V@11	0.00943925	1828.91	915.465	1828.91	915.46	2	5	1.1.1.789.21	10.0715	18.7676	18.7676			362.89
2	52.71	52.71	45.24	38.38	38.38	VP1_101.6	VP1_101.6			2	99	EHHILTNEPFLSLLWK				0.00289783	1976.05	495.021	1976.05	495.02	4	9	1.1.1.1351.2	27.0364	1724.78	605.09	26.91	0.15	868.799
2	52.71	52.71	45.24	38.38	38.38	VP1_101.6	VP1_101.6			2	99	FPGGDNDWIPTYLNQDWYAENYDLPILK	Ammonia-loss(N)@14; Deamidated(Q)@15; Oxidation(W)@17			-0.0609257	3356.46	1119.83	3356.52	1119.85	3	18	1.1.1.1591.3	34.2332	1162.82	1140.92	34.24	0.18	1076.93
2	52.71	52.71	45.24	38.38	38.38	VP1_101.6	VP1_101.6			2	99	FSELELK				-0.000584688	864.459	433.237	864.459	433.237	2	5	1.1.1.819.3	10.9645	1442.13	843.81	10.81	0.36	452.904
2	52.71	52.71	45.24	38.38	38.38	VP1_101.6	VP1_101.6			2	99	FSELELKDQNNLR			missed K-D@7	-0.00762534	1604.81	535.943	1604.82	535.946	3	6	1.1.1.801.11	10.4247	1987.6	922.25	10.32	0.18	1223.1
2	52.71	52.71	45.24	38.38	38.38	VP1_101.6	VP1_101.6			2	99	FWKPVESTELSNRPTMR				0.011511	2077.05	520.27	2077.04	520.268	4	4	1.1.1.855.8	12.063	9727.66	693.89	11.78	0.12	907.877
2	52.71	52.71	45.24	38.38	38.38	VP1_101.6	VP1_101.6			2	99	GDSSAGLPYVGK				0.00172242	1149.57	575.791	1149.57	575.791	2	9	1.1.1.783.15	9.88253	2487.13	1924.77	9.81	0.18	1392.12
2	52.71	52.71	45.24	38.38	38.38	VP1_101.6	VP1_101.6			2	99	GIPTMVDVPATSVISPL			cleaved L-L@C-term	-0.0214717	1695.89	848.952	1695.91	848.963	2	13	1.1.1.1440.9	29.7471	514.65	478.58	29.73	0.19	619.102
2	52.71	52.71	45.24	38.38	38.38	VP1_101.6	VP1_101.6			2	99	GIPTMVDVPATSVISPLLSTLMVPGAR				-0.0470195	2721.43	908.152	2721.48	908.168	3	14	1.1.1.1769.3	38.6456	4280.17	628.92	38.81	0.17	578.235
2	52.71	52.71	45.24	38.38	38.38	VP1_101.6	VP1_101.6			2	99	IPSTLPAGALFNVTGHGPGPSHIPGK				0.0089253	2521.35	631.346	2521.34	631.343	4	12	1.1.1.1126.13	20.2167	3038.54	2841.95	20.23	0.15	2662.62
2	52.71	52.71	45.24	38.38	38.38	VP1_101.6	VP1_101.6			2	99	IPSTLPAGALFNVTGHGPGPSHIPGKLPVVLER	Deamidated(N)@12		missed K-L@26	-0.0374859	3328.79	666.766	3328.83	666.773	5	11	1.1.1.1287.10	25.0935	3127.88	698.27	24.94	0.17	2577.76
2	52.71	52.71	45.24	38.38	38.38	VP1_101.6	VP1_101.6			2	99	IRGDSSAGLPYVGK			missed R-G@2	0.00635112	1418.76	473.927	1418.75	473.925	3	12	1.1.1.754.9	8.98687	3511.82	1506.39	9.07	0.12	2067.59
2	52.71	52.71	45.24	38.38	38.38	VP1_101.6	VP1_101.6			2	99	KADNTDYIIQNCYALAR	Carbamidomethyl(C)@12		missed K-A@1	0.00314224	2027.98	677	2027.97	676.998	3	14	1.1.1.910.18	13.7192	4336.57	3706.19	13.76	0.15	3501.52
2	52.71	52.71	45.24	38.38	38.38	VP1_101.6	VP1_101.6			2	99	LAESIALPK				-0.000611872	940.559	471.287	940.559	471.287	2	6	1.1.1.859.6	12.1797	5343.8	657.1	11.96	0.12	510.795
2	52.71	52.71	45.24	38.38	38.38	VP1_101.6	VP1_101.6			2	99	MVGAWQYWPVDIALR				-0.0381928	1803.87	902.945	1803.91	902.964	2	18	1.1.1.1457.10	30.2665	4123.79	1424.27	30.38	0.18	1574.43
2	52.71	52.71	45.24	38.38	38.38	VP1_101.6	VP1_101.6			2	99	RITLGEEVVEGR			missed R-I@1	-0.00114989	1356.73	453.252	1356.74	453.253	3	10	1.1.1.790.4	10.0882	1469.63	1387.89	10.11	0.15	1291.1
2	52.71	52.71	45.24	38.38	38.38	VP1_101.6	VP1_101.6			2	99	RLAESIALPK			missed R-L@1	0.00147194	1096.66	549.338	1096.66	549.338	2	5	1.1.1.811.7	10.7275	4011.25	264	10.35	0.15	803.853
2	52.71	52.71	45.24	38.38	38.38	VP1_101.6	VP1_101.6			2	99	SDINLLTLPYAR				-0.00452694	1374.75	459.256	1374.75	459.258	3	6	1.1.1.1206.2	22.6486	734.9	255.49	22.76	0.15	194.471
2	52.71	52.71	45.24	38.38	38.38	VP1_101.6	VP1_101.6			2	99	SLGINFTIER				-0.00530377	1148.61	575.314	1148.62	575.317	2	8	1.1.1.1066.6	18.3838	6034.28	823.64	18.53	0.15	468.615
2	52.71	52.71	45.24	38.38	38.38	VP1_101.6	VP1_101.6			2	99	SLVSGYDLSDSSLPLETLSK				0.00490009	2110.07	704.365	2110.07	704.363	3	8	1.1.1.1284.5	25.0025	4014.23	922.08	24.88	0.12	1265.98
2	52.71	52.71	45.24	38.38	38.38	VP1_101.6	VP1_101.6			2	99	TTSYGNGSLIGQVER				0.00557309	1580.79	791.4	1580.78	791.397	2	8	1.1.1.835.21	11.4637	2448.18	982.76	11.35	0.18	761.773
2	52.71	52.71	45.24	38.38	38.38	VP1_101.6	VP1_101.6			2	99	VVENLNEEIAK				-0.00802678	1256.65	629.334	1256.66	629.338	2	4	1.1.1.773.19	9.57905	5921.77	456.76	9.13	0.12	323.712
2	52.71	52.71	45.24	38.38	38.38	VP1_101.6	VP1_101.6			2	99	WLPVLEAK				0.000406105	954.554	478.284	954.554	478.284	2	8	1.1.1.1036.3	17.4649	5194.42	4519.01	17.52	0.24	2262.19
2	52.71	52.71	45.24	38.38	38.38	VP1_101.6	VP1_101.6			2	99	YLPLGPASSITYEGGWVGLTQR			cleaved R-P@C-term	0.0885308	2364.3	789.107	2364.21	789.078	3	16	1.1.1.1353.14	27.1066	677.34	634.02	27.09	0.12	1140.99
2	52.71	52.71	45.24	38.38	38.38	VP1_101.6	VP1_101.6			2	99	YTYNTPKPTVSGVISK				0.00934842	1753.93	585.652	1753.93	585.649	3	12	1.1.1.796.12	10.2736	11306	10424.2	10.26	0.12	7412.29
2	52.71	52.71	45.24	38.38	38.38	VP1_101.6	VP1_101.6			0.435334	99	ITLGEEVVEGR	Arg-add@N-term			-0.00114996	1356.73	453.252	1356.74	453.253	3	10	1.1.1.790.4	10.0882	1469.63	1387.89	10.11	0.15	1291.1
2	52.71	52.71	45.24	38.38	38.38	VP1_101.6	VP1_101.6			0.196543	97.69	NIWSAPFPTHLMM			cleaved M-S@C-term	0.0249641	1543.76	772.886	1543.73	772.873	2	8	1.1.1.1392.9	28.2901	33.1871	33.1871			296.443
2	52.71	52.71	45.24	38.38	38.38	VP1_101.6	VP1_101.6			0.0705811	99	KADNTDYIIQNCY	Carbamidomethyl(C)@12		cleaved Y-A@C-term; missed K-A@1	0.0603092	1616.77	809.394	1616.71	809.364	2	7	1.1.1.823.19	11.0998	510.67	294.77	11.17	0.49	384.606
2	52.71	52.71	45.24	38.38	38.38	VP1_101.6	VP1_101.6			0.00174067	99	DSSAGLPYVGK	Carbamidomethyl@N-term		cleaved G-D@N-term	0.00172235	1149.57	575.791	1149.57	575.791	2	9	1.1.1.783.15	9.88253	2487.13	1924.77	9.81	0.18	1392.12
2	52.71	52.71	45.24	38.38	38.38	VP1_101.6	VP1_101.6			0	99	AVLEGSGDGEKVEDSIPK			missed K-V@11	0.0156071	1828.92	610.648	1828.91	610.642	3	10	1.1.1.784.15	9.9133	8401.55	2201.96	10.02	0.12	1001.14
2	52.71	52.71	45.24	38.38	38.38	VP1_101.6	VP1_101.6			0	99	AVLEGSGDGEKVEDSIPK			missed K-V@11	0.0156071	1828.92	610.648	1828.91	610.642	3	10	1.1.1.786.13	9.97308	8401.55	7066.46	10.02	0.12	4371.83
2	52.71	52.71	45.24	38.38	38.38	VP1_101.6	VP1_101.6			0	99	AVLEGSGDGEKVEDSIPK			missed K-V@11	0.0156071	1828.92	610.648	1828.91	610.642	3	11	1.1.1.787.15	10.005	8401.55	8314.72	10.02	0.12	5122.52
2	52.71	52.71	45.24	38.38	38.38	VP1_101.6	VP1_101.6			0	99	AVLEGSGDGEKVEDSIPK			missed K-V@11	0.0156071	1828.92	610.648	1828.91	610.642	3	11	1.1.1.788.15	10.0357	8401.55	7503.56	10.02	0.12	4199.86
2	52.71	52.71	45.24	38.38	38.38	VP1_101.6	VP1_101.6			0	99	AVLEGSGDGEKVEDSIPK			missed K-V@11	0.0156071	1828.92	610.648	1828.91	610.642	3	8	1.1.1.790.16	10.0982	8401.55	3469.53	10.02	0.12	1531.72
2	52.71	52.71	45.24	38.38	38.38	VP1_101.6	VP1_101.6			0	99	AVLEGSGDGEKVEDSIPK			missed K-V@11	0.0156071	1828.92	610.648	1828.91	610.642	3	5	1.1.1.793.16	10.1875	8401.55	1111.99	10.02	0.12	570.688
2	52.71	52.71	45.24	38.38	38.38	VP1_101.6	VP1_101.6			0	99	EHHILTNEPFLSLLWK				0.00647906	1976.06	659.693	1976.05	659.691	3	11	1.1.1.1344.6	26.8256	3246.75	1400.74	26.91	0.15	1482.33
2	52.71	52.71	45.24	38.38	38.38	VP1_101.6	VP1_101.6			0	99	EHHILTNEPFLSLLWK				0.00647906	1976.06	659.693	1976.05	659.691	3	16	1.1.1.1345.8	26.858	3246.75	2281.47	26.91	0.15	2296.76
2	52.71	52.71	45.24	38.38	38.38	VP1_101.6	VP1_101.6			0	99	EHHILTNEPFLSLLWK				0.00289783	1976.05	495.021	1976.05	495.02	4	12	1.1.1.1346.2	26.8836	1724.78	1522.3	26.91	0.15	1627.59
2	52.71	52.71	45.24	38.38	38.38	VP1_101.6	VP1_101.6			0	99	EHHILTNEPFLSLLWK				0.00647906	1976.06	659.693	1976.05	659.691	3	18	1.1.1.1347.7	26.9185	3246.75	3215.57	26.91	0.15	3260.8
2	52.71	52.71	45.24	38.38	38.38	VP1_101.6	VP1_101.6			0	99	EHHILTNEPFLSLLWK				0.00289783	1976.05	495.021	1976.05	495.02	4	11	1.1.1.1348.2	26.945	1724.78	1556.58	26.91	0.15	1546.78
2	52.71	52.71	45.24	38.38	38.38	VP1_101.6	VP1_101.6			0	99	EHHILTNEPFLSLLWK				0.000972173	1976.05	989.034	1976.05	989.033	2	3	1.1.1.1349.19	26.9897	337.2	230	26.94	0.15	300.646
2	52.71	52.71	45.24	38.38	38.38	VP1_101.6	VP1_101.6			0	99	EHHILTNEPFLSLLWK				0.00647906	1976.06	659.693	1976.05	659.691	3	13	1.1.1.1350.6	27.0093	3246.75	1722.38	26.91	0.15	1414.24
2	52.71	52.71	45.24	38.38	38.38	VP1_101.6	VP1_101.6			0	99	EHHILTNEPFLSLLWK				0.00647906	1976.06	659.693	1976.05	659.691	3	11	1.1.1.1354.6	27.1296	3246.75	414.59	26.91	0.15	653.646
2	52.71	52.71	45.24	38.38	38.38	VP1_101.6	VP1_101.6			0	99	FPGGDNDWIPTYLNQDWYAENYDLPILK	Oxidation(P)@10; Ammonia-loss(N)@14; Deamidated(Q)@15	Oxidation(P)@110		-0.0609257	3356.46	1119.83	3356.52	1119.85	3	16	1.1.1.1588.3	34.1409	1162.82	667.75	34.24	0.18	585.378
2	52.71	52.71	45.24	38.38	38.38	VP1_101.6	VP1_101.6			0	54.9	FPGGDNDWIPTYLNQDWYAENYDLPILK	Oxidation(P)@10; Ammonia-loss(N)@14; Deamidated(Q)@15	Oxidation(P)@110		-0.0609257	3356.46	1119.83	3356.52	1119.85	3	12	1.1.1.1596.4	34.3869	1162.82	425.64	34.24	0.18	370.782
2	52.71	52.71	45.24	38.38	38.38	VP1_101.6	VP1_101.6			0	35.89	FPGGDNDWIPTYLNQDWYAENYDLPILK	Oxidation(Y)@12; Ammonia-loss(N)@14; Deamidated(Q)@15	Oxidation(Y)@112		-0.0609257	3356.46	1119.83	3356.52	1119.85	3	16	1.1.1.1588.3	34.1409	1162.82	667.75	34.24	0.18	585.378
2	52.71	52.71	45.24	38.38	38.38	VP1_101.6	VP1_101.6			0	31.44	FPGGDNDWIPTYLNQDWYAENYDLPILK	Oxidation(Y)@12; Ammonia-loss(N)@14; Deamidated(Q)@15	Oxidation(Y)@112		-0.0609257	3356.46	1119.83	3356.52	1119.85	3	18	1.1.1.1591.3	34.2332	1162.82	1140.92	34.24	0.18	1076.93
2	52.71	52.71	45.24	38.38	38.38	VP1_101.6	VP1_101.6			0	29.85	FPGGDNDWIPTYLNQDWYAENYDLPILK	Ammonia-loss(N)@14; Deamidated(Q)@15; Oxidation(D)@16	Oxidation(D)@116		-0.0609257	3356.46	1119.83	3356.52	1119.85	3	16	1.1.1.1588.3	34.1409	1162.82	667.75	34.24	0.18	585.378
2	52.71	52.71	45.24	38.38	38.38	VP1_101.6	VP1_101.6			0	26.15	FPGGDNDWIPTYLNQDWYAENYDLPILK	Ammonia-loss(N)@14; Deamidated(Q)@15; Oxidation(D)@16	Oxidation(D)@116		-0.0609257	3356.46	1119.83	3356.52	1119.85	3	18	1.1.1.1591.3	34.2332	1162.82	1140.92	34.24	0.18	1076.93
2	52.71	52.71	45.24	38.38	38.38	VP1_101.6	VP1_101.6			0	19.71	FPGGDNDWIPTYLNQDWYAENYDLPILK	Oxidation(Y)@12; Ammonia-loss(N)@14; Deamidated(Q)@15	Oxidation(Y)@112		-0.0609257	3356.46	1119.83	3356.52	1119.85	3	12	1.1.1.1596.4	34.3869	1162.82	425.64	34.24	0.18	370.782
2	52.71	52.71	45.24	38.38	38.38	VP1_101.6	VP1_101.6			0	99	FSELELK				-0.000584688	864.459	433.237	864.459	433.237	2	6	1.1.1.813.2	10.7834	1442.13	1390.76	10.81	0.36	706.484
2	52.71	52.71	45.24	38.38	38.38	VP1_101.6	VP1_101.6			0	99	FSELELK				-0.000584688	864.459	433.237	864.459	433.237	2	5	1.1.1.816.3	10.8735	1442.13	1101.95	10.81	0.36	546.821
2	52.71	52.71	45.24	38.38	38.38	VP1_101.6	VP1_101.6			0	99	FSELELK				-0.000584688	864.459	433.237	864.459	433.237	2	5	1.1.1.822.3	11.0558	1442.13	589.89	10.81	0.36	385.656
2	52.71	52.71	45.24	38.38	38.38	VP1_101.6	VP1_101.6			0	99	FWKPVESTELSNRPTMR				0.011511	2077.05	520.27	2077.04	520.268	4	8	1.1.1.843.9	11.6995	9727.66	5530.05	11.78	0.12	5000.53
2	52.71	52.71	45.24	38.38	38.38	VP1_101.6	VP1_101.6			0	99	FWKPVESTELSNRPTMR				-0.00470734	2077.04	693.353	2077.04	693.354	3	10	1.1.1.844.17	11.7368	3381.69	3003.89	11.75	0.12	2477.69
2	52.71	52.71	45.24	38.38	38.38	VP1_101.6	VP1_101.6			0	99	FWKPVESTELSNRPTMR				0.011511	2077.05	520.27	2077.04	520.268	4	9	1.1.1.845.10	11.7615	9727.66	9703.99	11.78	0.12	9525.84
2	52.71	52.71	45.24	38.38	38.38	VP1_101.6	VP1_101.6			0	99	FWKPVESTELSNRPTMR				-0.00470734	2077.04	693.353	2077.04	693.354	3	5	1.1.1.846.16	11.797	3381.69	2923.81	11.75	0.12	1928.15
2	52.71	52.71	45.24	38.38	38.38	VP1_101.6	VP1_101.6			0	99	FWKPVESTELSNRPTMR				-0.00470734	2077.04	693.353	2077.04	693.354	3	6	1.1.1.847.17	11.8282	3381.69	2021.22	11.75	0.12	1522.11
2	52.71	52.71	45.24	38.38	38.38	VP1_101.6	VP1_101.6			0	99	FWKPVESTELSNRPTMR				0.011511	2077.05	520.27	2077.04	520.268	4	5	1.1.1.851.12	11.9456	9727.66	1254.96	11.78	0.12	1165.26
2	52.71	52.71	45.24	38.38	38.38	VP1_101.6	VP1_101.6			0	99	GDSSAGLPYVGK				0.00172242	1149.57	575.791	1149.57	575.791	2	9	1.1.1.780.14	9.78932	2487.13	2288.47	9.81	0.18	1196.43
2	52.71	52.71	45.24	38.38	38.38	VP1_101.6	VP1_101.6			0	99	GDSSAGLPYVGK				0.00172242	1149.57	575.791	1149.57	575.791	2	12	1.1.1.781.9	9.81592	2487.13	2432.53	9.81	0.18	1191.28
2	52.71	52.71	45.24	38.38	38.38	VP1_101.6	VP1_101.6			0	99	GIPTMVDVPATSVISPL			cleaved L-L@C-term	-0.0214717	1695.89	848.952	1695.91	848.963	2	10	1.1.1.1439.10	29.7144	514.65	501.27	29.73	0.19	660.732
2	52.71	52.71	45.24	38.38	38.38	VP1_101.6	VP1_101.6			0	99	GIPTMVDVPATSVISPLLSTLMVPGAR				-0.0470195	2721.43	908.152	2721.48	908.168	3	23	1.1.1.1770.4	38.6827	4280.17	1507.82	38.81	0.17	1505.39
2	52.71	52.71	45.24	38.38	38.38	VP1_101.6	VP1_101.6			0	99	GIPTMVDVPATSVISPLLSTLMVPGAR				-0.0470195	2721.43	908.152	2721.48	908.168	3	33	1.1.1.1774.3	38.7927	4280.17	4241.96	38.81	0.17	5051.9
2	52.71	52.71	45.24	38.38	38.38	VP1_101.6	VP1_101.6			0	99	GIPTMVDVPATSVISPLLSTLMVPGAR				-0.0470195	2721.43	908.152	2721.48	908.168	3	28	1.1.1.1779.2	38.9255	4280.17	1822.76	38.81	0.17	1797.03
2	52.71	52.71	45.24	38.38	38.38	VP1_101.6	VP1_101.6			0	99	GIPTMVDVPATSVISPLLSTLMVPGAR				-0.0470195	2721.43	908.152	2721.48	908.168	3	14	1.1.1.1784.3	39.019	4280.17	667.43	38.81	0.17	606.893
2	52.71	52.71	45.24	38.38	38.38	VP1_101.6	VP1_101.6			0	99	GIPTMVDVPATSVISPLLSTLMVPGAR	Carbamyl@N-term			0.0559921	2764.54	922.521	2764.49	922.503	3	17	1.1.1.2050.2	43.0327	372.11	348.34	43.04	0.15	373.421
2	52.71	52.71	45.24	38.38	38.38	VP1_101.6	VP1_101.6			0	99	GIPTMVDVPATSVISPLLSTLMVPGAR	Carbamyl@N-term			0.0559921	2764.54	922.521	2764.49	922.503	3	18	1.1.1.2052.3	43.0922	372.11	327.13	43.04	0.15	317.788
2	52.71	52.71	45.24	38.38	38.38	VP1_101.6	VP1_101.6			0	99	GIPTMVDVPATSVISPLLSTLMVPGAR	Carbamyl@N-term			0.0559921	2764.54	922.521	2764.49	922.503	3	15	1.1.1.2054.2	43.1497	372.11	163.23	43.04	0.15	194.094
2	52.71	52.71	45.24	38.38	38.38	VP1_101.6	VP1_101.6			0	90.75	GIPTMVDVPATSVISPLLSTLMVPGAR	Carbamidomethyl@N-term			0.0860155	2778.59	927.203	2778.5	927.175	3	11	1.1.1.1555.7	33.1671	316.19	285.2	33.21	0.25	528.288
2	52.71	52.71	45.24	38.38	38.38	VP1_101.6	VP1_101.6			0	57	GIPTMVDVPATSVISPLLSTLMVPGAR	Carbamidomethyl(D)@7			0.0860155	2778.59	927.203	2778.5	927.175	3	10	1.1.1.1558.6	33.2575	316.19	291.72	33.21	0.25	604.992
2	52.71	52.71	45.24	38.38	38.38	VP1_101.6	VP1_101.6			0	45.05	GIPTMVDVPATSVISPLLSTLMVPGAR	Carbamidomethyl(S)@12			0.0860155	2778.59	927.203	2778.5	927.175	3	10	1.1.1.1558.6	33.2575	316.19	291.72	33.21	0.25	604.992
2	52.71	52.71	45.24	38.38	38.38	VP1_101.6	VP1_101.6			0	45.05	GIPTMVDVPATSVISPLLSTLMVPGAR	Carbamidomethyl(T)@11			0.0860155	2778.59	927.203	2778.5	927.175	3	10	1.1.1.1558.6	33.2575	316.19	291.72	33.21	0.25	604.992
2	52.71	52.71	45.24	38.38	38.38	VP1_101.6	VP1_101.6			0	30.3	GIPTMVDVPATSVISPLLSTLMVPGAR	Carbamidomethyl@N-term			0.0860155	2778.59	927.203	2778.5	927.175	3	9	1.1.1.1558.6	33.2575	316.19	291.72	33.21	0.25	604.992
2	52.71	52.71	45.24	38.38	38.38	VP1_101.6	VP1_101.6			0	25.69	GIPTMVDVPATSVISPLLSTLMVPGAR	Cation:Na(D)@7			-0.0168456	2743.45	915.489	2743.46	915.495	3	15	1.1.1.1774.4	38.7985	416.18	408.57	38.81	0.17	596.092
2	52.71	52.71	45.24	38.38	38.38	VP1_101.6	VP1_101.6			0	24.71	GIPTMVDVPATSVISPLLSTLMVPGAR	Cation:Na(D)@7			-0.0168456	2743.45	915.489	2743.46	915.495	3	12	1.1.1.1773.3	38.7693	416.18	367.68	38.81	0.17	492.612
2	52.71	52.71	45.24	38.38	38.38	VP1_101.6	VP1_101.6			0	99	IPSTLPAGALFNVTGHGPGPSHIPGK				0.0089253	2521.35	631.346	2521.34	631.343	4	10	1.1.1.1131.10	20.367	3038.54	964.42	20.23	0.15	795.547
2	52.71	52.71	45.24	38.38	38.38	VP1_101.6	VP1_101.6			0	99	IPSTLPAGALFNVTGHGPGPSHIPGKLPVVLER	Deamidated(N)@12		missed K-L@26	-0.0374859	3328.79	666.766	3328.83	666.773	5	16	1.1.1.1279.7	24.8595	3127.88	1446.7	24.94	0.17	3317.93
2	52.71	52.71	45.24	38.38	38.38	VP1_101.6	VP1_101.6			0	99	IPSTLPAGALFNVTGHGPGPSHIPGKLPVVLER	Deamidated(N)@12		missed K-L@26	-0.0374859	3328.79	666.766	3328.83	666.773	5	14	1.1.1.1280.3	24.8852	3127.88	2087.31	24.94	0.17	4541.95
2	52.71	52.71	45.24	38.38	38.38	VP1_101.6	VP1_101.6			0	99	IPSTLPAGALFNVTGHGPGPSHIPGKLPVVLER	Deamidated(N)@12		missed K-L@26	-0.0374859	3328.79	666.766	3328.83	666.773	5	16	1.1.1.1283.6	24.9745	3127.88	2860.09	24.94	0.17	5260.76
2	52.71	52.71	45.24	38.38	38.38	VP1_101.6	VP1_101.6			0	99	IPSTLPAGALFNVTGHGPGPSHIPGKLPVVLER	Deamidated(N)@12		missed K-L@26	-0.0374859	3328.79	666.766	3328.83	666.773	5	13	1.1.1.1286.10	25.0645	3127.88	1025.67	24.94	0.17	2200.09
2	52.71	52.71	45.24	38.38	38.38	VP1_101.6	VP1_101.6			0	99	IPSTLPAGALFNVTGHGPGPSHIPGKLPVVLER	Deamidated(N)@12		missed K-L@26	-0.0374859	3328.79	666.766	3328.83	666.773	5	6	1.1.1.1298.7	25.4238	3127.88	128.38	24.94	0.17	712.538
2	52.71	52.71	45.24	38.38	38.38	VP1_101.6	VP1_101.6			0	99	IRGDSSAGLPYVGK			missed R-G@2	0.00635112	1418.76	473.927	1418.75	473.925	3	11	1.1.1.755.6	9.01502	3511.82	2342.55	9.07	0.12	2186.36
2	52.71	52.71	45.24	38.38	38.38	VP1_101.6	VP1_101.6			0	99	IRGDSSAGLPYVGK			missed R-G@2	0.00635112	1418.76	473.927	1418.75	473.925	3	13	1.1.1.756.7	9.04632	3511.82	3205.36	9.07	0.12	2707.2
2	52.71	52.71	45.24	38.38	38.38	VP1_101.6	VP1_101.6			0	99	IRGDSSAGLPYVGK			missed R-G@2	0.00635112	1418.76	473.927	1418.75	473.925	3	13	1.1.1.758.5	9.10627	3511.82	2948.14	9.07	0.12	1978.18
2	52.71	52.71	45.24	38.38	38.38	VP1_101.6	VP1_101.6			0	99	ITLGEEVVEGR				-0.00336233	1200.63	601.323	1200.64	601.325	2	11	1.1.1.846.11	11.7928	5287.06	2150.67	11.87	0.15	1206.64
2	52.71	52.71	45.24	38.38	38.38	VP1_101.6	VP1_101.6			0	99	ITLGEEVVEGR				-0.00336233	1200.63	601.323	1200.64	601.325	2	12	1.1.1.847.11	11.8232	5287.06	3507.49	11.87	0.15	1869.71
2	52.71	52.71	45.24	38.38	38.38	VP1_101.6	VP1_101.6			0	99	ITLGEEVVEGR				-0.00336233	1200.63	601.323	1200.64	601.325	2	12	1.1.1.849.14	11.8866	5287.06	5160.59	11.87	0.15	2709.65
2	52.71	52.71	45.24	38.38	38.38	VP1_101.6	VP1_101.6			0	99	ITLGEEVVEGR				-0.00336233	1200.63	601.323	1200.64	601.325	2	13	1.1.1.852.15	11.9784	5287.06	2198.23	11.87	0.15	1322.87
2	52.71	52.71	45.24	38.38	38.38	VP1_101.6	VP1_101.6			0	99	ITLGEEVVEGR				-0.00336233	1200.63	601.323	1200.64	601.325	2	10	1.1.1.855.14	12.068	5287.06	913.14	11.87	0.15	662.052
2	52.71	52.71	45.24	38.38	38.38	VP1_101.6	VP1_101.6			0	99	ITLGEEVVEGR				-0.00336233	1200.63	601.323	1200.64	601.325	2	5	1.1.1.858.12	12.1552	5287.06	675.95	11.87	0.15	522.353
2	52.71	52.71	45.24	38.38	38.38	VP1_101.6	VP1_101.6			0	99	KADNTDYIIQNCYALAR	Carbamidomethyl(C)@12		missed K-A@1	0.00314224	2027.98	677	2027.97	676.998	3	10	1.1.1.909.18	13.6891	4336.57	2673.57	13.76	0.15	2160.22
2	52.71	52.71	45.24	38.38	38.38	VP1_101.6	VP1_101.6			0	99	KADNTDYIIQNCYALAR	Carbamidomethyl(C)@12		missed K-A@1	0.00314224	2027.98	677	2027.97	676.998	3	10	1.1.1.918.18	13.9589	4336.57	500.52	13.76	0.15	1075.05
2	52.71	52.71	45.24	38.38	38.38	VP1_101.6	VP1_101.6			0	99	LAESIALPK	Arg-add@N-term			0.00147188	1096.66	549.338	1096.66	549.338	2	8	1.1.1.797.6	10.2988	4011.25	2173.15	10.35	0.15	1876.91
2	52.71	52.71	45.24	38.38	38.38	VP1_101.6	VP1_101.6			0	99	LAESIALPK	Arg-add@N-term			0.00147188	1096.66	549.338	1096.66	549.338	2	8	1.1.1.799.9	10.3623	4011.25	3970.22	10.35	0.15	2670.78
2	52.71	52.71	45.24	38.38	38.38	VP1_101.6	VP1_101.6			0	99	LAESIALPK	Arg-add@N-term			0.00147188	1096.66	549.338	1096.66	549.338	2	6	1.1.1.801.15	10.428	4011.25	2562.15	10.35	0.15	1556.69
2	52.71	52.71	45.24	38.38	38.38	VP1_101.6	VP1_101.6			0	99	LAESIALPK				-0.000611872	940.559	471.287	940.559	471.287	2	7	1.1.1.848.5	11.8486	5343.8	894.02	11.96	0.12	469.766
2	52.71	52.71	45.24	38.38	38.38	VP1_101.6	VP1_101.6			0	99	LAESIALPK				-0.000611872	940.559	471.287	940.559	471.287	2	9	1.1.1.850.3	11.9078	5343.8	3080.85	11.96	0.12	1133.19
2	52.71	52.71	45.24	38.38	38.38	VP1_101.6	VP1_101.6			0	99	LAESIALPK				-0.000611872	940.559	471.287	940.559	471.287	2	12	1.1.1.851.6	11.9406	5343.8	4678	11.96	0.12	1887.07
2	52.71	52.71	45.24	38.38	38.38	VP1_101.6	VP1_101.6			0	99	LAESIALPK				-0.000611872	940.559	471.287	940.559	471.287	2	13	1.1.1.852.5	11.9701	5343.8	5226.15	11.96	0.12	2236.27
2	52.71	52.71	45.24	38.38	38.38	VP1_101.6	VP1_101.6			0	99	LAESIALPK				-0.000611872	940.559	471.287	940.559	471.287	2	10	1.1.1.854.5	12.0306	5343.8	3180.5	11.96	0.12	1349.19
2	52.71	52.71	45.24	38.38	38.38	VP1_101.6	VP1_101.6			0	99	MVGAWQYWPVDIALR				-0.0381928	1803.87	902.945	1803.91	902.964	2	15	1.1.1.1458.14	30.3	4123.79	2552.57	30.38	0.18	3248.19
2	52.71	52.71	45.24	38.38	38.38	VP1_101.6	VP1_101.6			0	99	MVGAWQYWPVDIALR				-0.0381928	1803.87	902.945	1803.91	902.964	2	21	1.1.1.1460.7	30.3624	4123.79	4051.94	30.38	0.18	4900.07
2	52.71	52.71	45.24	38.38	38.38	VP1_101.6	VP1_101.6			0	99	MVGAWQYWPVDIALR				-0.0381928	1803.87	902.945	1803.91	902.964	2	24	1.1.1.1461.13	30.3931	4123.79	3856.8	30.38	0.18	4414.34
2	52.71	52.71	45.24	38.38	38.38	VP1_101.6	VP1_101.6			0	99	MVGAWQYWPVDIALR				-0.0381928	1803.87	902.945	1803.91	902.964	2	18	1.1.1.1463.12	30.4519	4123.79	2489.08	30.38	0.18	2718.01
2	52.71	52.71	45.24	38.38	38.38	VP1_101.6	VP1_101.6			0	99	MVGAWQYWPVDIALR				-0.0381928	1803.87	902.945	1803.91	902.964	2	13	1.1.1.1466.11	30.5442	4123.79	742.48	30.38	0.18	1010.58
2	52.71	52.71	45.24	38.38	38.38	VP1_101.6	VP1_101.6			0	99	MVGAWQYWPVDIALR				0.0294828	1803.94	602.322	1803.91	602.312	3	10	1.1.1.1462.6	30.4162	1275.64	1050.69	30.38	0.12	751.115
2	52.71	52.71	45.24	38.38	38.38	VP1_101.6	VP1_101.6			0	99	MVGAWQYWPVDIALR				-0.0381928	1803.87	902.945	1803.91	902.964	2	11	1.1.1.1469.12	30.6339	4123.79	298.15	30.38	0.18	473.049
2	52.71	52.71	45.24	38.38	38.38	VP1_101.6	VP1_101.6			0	99	MVGAWQYWPVDIALR				0.0294828	1803.94	602.322	1803.91	602.312	3	8	1.1.1.1465.4	30.5064	1275.64	365.26	30.38	0.12	239.703
2	52.71	52.71	45.24	38.38	38.38	VP1_101.6	VP1_101.6			0	82.07	MVGAWQYWPVDIALR				-0.0381928	1803.87	902.945	1803.91	902.964	2	9	1.1.1.1470.14	30.6645	4123.79	244.79	30.38	0.18	410.224
2	52.71	52.71	45.24	38.38	38.38	VP1_101.6	VP1_101.6			0	99	PTMVDVPATSVISPLLSTLMVPGAR	Hep(S)@10	Hep(S)@79	cleaved I-P@N-term	0.0072387	2743.45	915.489	2743.44	915.487	3	16	1.1.1.1774.4	38.7985	416.18	408.57	38.81	0.17	596.092
2	52.71	52.71	45.24	38.38	38.38	VP1_101.6	VP1_101.6			0	99	PTMVDVPATSVISPLLSTLMVPGAR	Hep(T)@9	Hep(T)@78	cleaved I-P@N-term	0.0072387	2743.45	915.489	2743.44	915.487	3	16	1.1.1.1774.4	38.7985	416.18	408.57	38.81	0.17	596.092
2	52.71	52.71	45.24	38.38	38.38	VP1_101.6	VP1_101.6			0	93.95	PTMVDVPATSVISPLLSTLMVPGAR	Hep(S)@10	Hep(S)@79	cleaved I-P@N-term	0.0072387	2743.45	915.489	2743.44	915.487	3	13	1.1.1.1773.3	38.7693	416.18	367.68	38.81	0.17	492.612
2	52.71	52.71	45.24	38.38	38.38	VP1_101.6	VP1_101.6			0	93.95	PTMVDVPATSVISPLLSTLMVPGAR	Hep(S)@13	Hep(S)@82	cleaved I-P@N-term	0.0072387	2743.45	915.489	2743.44	915.487	3	13	1.1.1.1773.3	38.7693	416.18	367.68	38.81	0.17	492.612
2	52.71	52.71	45.24	38.38	38.38	VP1_101.6	VP1_101.6			0	93.95	PTMVDVPATSVISPLLSTLMVPGAR	Hep(T)@9	Hep(T)@78	cleaved I-P@N-term	0.0072387	2743.45	915.489	2743.44	915.487	3	13	1.1.1.1773.3	38.7693	416.18	367.68	38.81	0.17	492.612
2	52.71	52.71	45.24	38.38	38.38	VP1_101.6	VP1_101.6			0	99	RLAESIALPK			missed R-L@1	0.00147194	1096.66	549.338	1096.66	549.338	2	8	1.1.1.797.6	10.2988	4011.25	2173.15	10.35	0.15	1876.91
2	52.71	52.71	45.24	38.38	38.38	VP1_101.6	VP1_101.6			0	99	RLAESIALPK			missed R-L@1	0.00147194	1096.66	549.338	1096.66	549.338	2	8	1.1.1.798.11	10.3334	4011.25	3489.65	10.35	0.15	2527.82
2	52.71	52.71	45.24	38.38	38.38	VP1_101.6	VP1_101.6			0	99	RLAESIALPK			missed R-L@1	0.00147194	1096.66	549.338	1096.66	549.338	2	8	1.1.1.799.9	10.3623	4011.25	3970.22	10.35	0.15	2670.78
2	52.71	52.71	45.24	38.38	38.38	VP1_101.6	VP1_101.6			0	99	RLAESIALPK			missed R-L@1	0.00147194	1096.66	549.338	1096.66	549.338	2	6	1.1.1.801.15	10.428	4011.25	2562.15	10.35	0.15	1556.69
2	52.71	52.71	45.24	38.38	38.38	VP1_101.6	VP1_101.6			0	99	SDINLLTLPYAR				-0.00760649	1374.74	688.379	1374.75	688.383	2	10	1.1.1.1204.10	22.5935	6288.27	771.18	22.74	0.15	655.748
2	52.71	52.71	45.24	38.38	38.38	VP1_101.6	VP1_101.6			0	99	SDINLLTLPYAR				-0.00760649	1374.74	688.379	1374.75	688.383	2	12	1.1.1.1205.13	22.6268	6288.27	1711.76	22.74	0.15	1465.62
2	52.71	52.71	45.24	38.38	38.38	VP1_101.6	VP1_101.6			0	99	SDINLLTLPYAR				-0.00760649	1374.74	688.379	1374.75	688.383	2	15	1.1.1.1207.10	22.686	6288.27	4532.48	22.74	0.15	3795.67
2	52.71	52.71	45.24	38.38	38.38	VP1_101.6	VP1_101.6			0	99	SDINLLTLPYAR				-0.00760649	1374.74	688.379	1374.75	688.383	2	15	1.1.1.1208.9	22.7161	6288.27	5768.25	22.74	0.15	4842.97
2	52.71	52.71	45.24	38.38	38.38	VP1_101.6	VP1_101.6			0	99	SDINLLTLPYAR				-0.00452694	1374.75	459.256	1374.75	459.258	3	8	1.1.1.1209.3	22.742	734.9	676.06	22.76	0.15	551.603
2	52.71	52.71	45.24	38.38	38.38	VP1_101.6	VP1_101.6			0	99	SDINLLTLPYAR				-0.00760649	1374.74	688.379	1374.75	688.383	2	16	1.1.1.1210.9	22.7778	6288.27	5841.84	22.74	0.15	4860.48
2	52.71	52.71	45.24	38.38	38.38	VP1_101.6	VP1_101.6			0	99	SDINLLTLPYAR				-0.00760649	1374.74	688.379	1374.75	688.383	2	14	1.1.1.1213.10	22.8708	6288.27	2400.14	22.74	0.15	1821.67
2	52.71	52.71	45.24	38.38	38.38	VP1_101.6	VP1_101.6			0	99	SDINLLTLPYAR				-0.00760649	1374.74	688.379	1374.75	688.383	2	10	1.1.1.1216.13	22.9658	6288.27	782.76	22.74	0.15	863.645
2	52.71	52.71	45.24	38.38	38.38	VP1_101.6	VP1_101.6			0	99	SDINLLTLPYAR				-0.00760649	1374.74	688.379	1374.75	688.383	2	11	1.1.1.1219.8	23.0539	6288.27	462.89	22.74	0.15	664.204
2	52.71	52.71	45.24	38.38	38.38	VP1_101.6	VP1_101.6			0	99	SDINLLTLPYAR				-0.00760649	1374.74	688.379	1374.75	688.383	2	8	1.1.1.1222.12	23.1495	6288.27	298.36	22.74	0.15	587.499
2	52.71	52.71	45.24	38.38	38.38	VP1_101.6	VP1_101.6			0	99	SLGINFTIER				-0.00530377	1148.61	575.314	1148.62	575.317	2	9	1.1.1.1067.11	18.4187	6034.28	1860.44	18.53	0.15	908.377
2	52.71	52.71	45.24	38.38	38.38	VP1_101.6	VP1_101.6			0	99	SLGINFTIER				-0.00530377	1148.61	575.314	1148.62	575.317	2	10	1.1.1.1068.9	18.4479	6034.28	3111.99	18.53	0.15	1705.24
2	52.71	52.71	45.24	38.38	38.38	VP1_101.6	VP1_101.6			0	99	SLGINFTIER				-0.00530377	1148.61	575.314	1148.62	575.317	2	11	1.1.1.1070.10	18.5106	6034.28	5640.34	18.53	0.15	3201.15
2	52.71	52.71	45.24	38.38	38.38	VP1_101.6	VP1_101.6			0	99	SLGINFTIER				-0.00530377	1148.61	575.314	1148.62	575.317	2	11	1.1.1.1071.8	18.5397	6034.28	5916.36	18.53	0.15	3461.39
2	52.71	52.71	45.24	38.38	38.38	VP1_101.6	VP1_101.6			0	99	SLGINFTIER				-0.00530377	1148.61	575.314	1148.62	575.317	2	12	1.1.1.1073.9	18.602	6034.28	4402.96	18.53	0.15	2295.76
2	52.71	52.71	45.24	38.38	38.38	VP1_101.6	VP1_101.6			0	99	SLGINFTIER				-0.00530377	1148.61	575.314	1148.62	575.317	2	6	1.1.1.1078.5	18.7527	6034.28	1064.97	18.53	0.15	678.814
2	52.71	52.71	45.24	38.38	38.38	VP1_101.6	VP1_101.6			0	99	SLGINFTIER				-0.00530377	1148.61	575.314	1148.62	575.317	2	7	1.1.1.1083.12	18.9122	6034.28	426.18	18.53	0.15	384.706
2	52.71	52.71	45.24	38.38	38.38	VP1_101.6	VP1_101.6			0	99	SLVSGYDLSDSSLPLETLSK				0.00490009	2110.07	704.365	2110.07	704.363	3	12	1.1.1.1276.12	24.7724	4014.23	1080.75	24.88	0.12	2012.15
2	52.71	52.71	45.24	38.38	38.38	VP1_101.6	VP1_101.6			0	99	SLVSGYDLSDSSLPLETLSK				-0.00276098	2110.07	1056.04	2110.07	1056.04	2	18	1.1.1.1277.21	24.8105	3713.88	2368.5	24.88	0.12	2460.52
2	52.71	52.71	45.24	38.38	38.38	VP1_101.6	VP1_101.6			0	99	SLVSGYDLSDSSLPLETLSK				0.00490009	2110.07	704.365	2110.07	704.363	3	20	1.1.1.1278.10	24.8318	4014.23	3048.91	24.88	0.12	4726.78
2	52.71	52.71	45.24	38.38	38.38	VP1_101.6	VP1_101.6			0	99	SLVSGYDLSDSSLPLETLSK				0.00490009	2110.07	704.365	2110.07	704.363	3	19	1.1.1.1279.12	24.8636	4014.23	3816.4	24.88	0.12	4971.31
2	52.71	52.71	45.24	38.38	38.38	VP1_101.6	VP1_101.6			0	99	SLVSGYDLSDSSLPLETLSK				-0.00276098	2110.07	1056.04	2110.07	1056.04	2	22	1.1.1.1280.20	24.8994	3713.88	3197.34	24.88	0.12	3682.64
2	52.71	52.71	45.24	38.38	38.38	VP1_101.6	VP1_101.6			0	99	SLVSGYDLSDSSLPLETLSK				0.00490009	2110.07	704.365	2110.07	704.363	3	17	1.1.1.1281.7	24.9175	4014.23	3228.76	24.88	0.12	3433.32
2	52.71	52.71	45.24	38.38	38.38	VP1_101.6	VP1_101.6			0	99	SLVSGYDLSDSSLPLETLSK				-0.00276098	2110.07	1056.04	2110.07	1056.04	2	18	1.1.1.1283.16	24.9854	3713.88	1042.84	24.88	0.12	1287.83
2	52.71	52.71	45.24	38.38	38.38	VP1_101.6	VP1_101.6			0	99	SLVSGYDLSDSSLPLETLSK				-0.00276098	2110.07	1056.04	2110.07	1056.04	2	9	1.1.1.1287.20	25.1019	3713.88	219.87	24.88	0.12	516.949
2	52.71	52.71	45.24	38.38	38.38	VP1_101.6	VP1_101.6			0	99	SLVSGYDLSDSSLPLETLSK				0.00490009	2110.07	704.365	2110.07	704.363	3	3	1.1.1.1294.12	25.3056	4014.23	139.15	24.88	0.12	522.353
2	52.71	52.71	45.24	38.38	38.38	VP1_101.6	VP1_101.6			0	99	TTSYGNGSLIGQVER				0.00557309	1580.79	791.4	1580.78	791.397	2	10	1.1.1.828.20	11.2512	2448.18	1042.91	11.35	0.18	817.012
2	52.71	52.71	45.24	38.38	38.38	VP1_101.6	VP1_101.6			0	99	TTSYGNGSLIGQVER				0.00557309	1580.79	791.4	1580.78	791.397	2	15	1.1.1.829.21	11.2821	2448.18	1709.67	11.35	0.18	1538.82
2	52.71	52.71	45.24	38.38	38.38	VP1_101.6	VP1_101.6			0	99	TTSYGNGSLIGQVER				0.00557309	1580.79	791.4	1580.78	791.397	2	11	1.1.1.831.19	11.3402	2448.18	2423.99	11.35	0.18	1611.28
2	52.71	52.71	45.24	38.38	38.38	VP1_101.6	VP1_101.6			0	99	TTSYGNGSLIGQVER				0.00557309	1580.79	791.4	1580.78	791.397	2	8	1.1.1.838.20	11.5551	2448.18	323.44	11.35	0.18	332.168
2	52.71	52.71	45.24	38.38	38.38	VP1_101.6	VP1_101.6			0	99	VVENLNEEIAK				-0.00802678	1256.65	629.334	1256.66	629.338	2	15	1.1.1.757.16	9.0847	5921.77	5052.79	9.13	0.12	2567.3
2	52.71	52.71	45.24	38.38	38.38	VP1_101.6	VP1_101.6			0	99	VVENLNEEIAK				-0.00802678	1256.65	629.334	1256.66	629.338	2	15	1.1.1.758.16	9.11545	5921.77	5806.62	9.13	0.12	2960.53
2	52.71	52.71	45.24	38.38	38.38	VP1_101.6	VP1_101.6			0	99	VVENLNEEIAK				-0.00802678	1256.65	629.334	1256.66	629.338	2	13	1.1.1.760.20	9.18078	5921.77	4136.69	9.13	0.12	2044.43
2	52.71	52.71	45.24	38.38	38.38	VP1_101.6	VP1_101.6			0	99	VVENLNEEIAK				-0.00802678	1256.65	629.334	1256.66	629.338	2	6	1.1.1.763.15	9.26893	5921.77	1369.93	9.13	0.12	690.372
2	52.71	52.71	45.24	38.38	38.38	VP1_101.6	VP1_101.6			0	99	VVENLNEEIAK				-0.00802678	1256.65	629.334	1256.66	629.338	2	6	1.1.1.767.17	9.39317	5921.77	727.05	9.13	0.12	528.608
2	52.71	52.71	45.24	38.38	38.38	VP1_101.6	VP1_101.6			0	99	VVENLNEEIAK				-0.00802678	1256.65	629.334	1256.66	629.338	2	9	1.1.1.768.19	9.42575	5921.77	666.33	9.13	0.12	394.162
2	52.71	52.71	45.24	38.38	38.38	VP1_101.6	VP1_101.6			0	99	VVENLNEEIAK				-0.00802678	1256.65	629.334	1256.66	629.338	2	6	1.1.1.770.18	9.4867	5921.77	583.63	9.13	0.12	396.264
2	52.71	52.71	45.24	38.38	38.38	VP1_101.6	VP1_101.6			0	99	WLPVLEAK				0.000406105	954.554	478.284	954.554	478.284	2	4	1.1.1.1033.2	17.373	5194.42	1301	17.52	0.24	671.209
2	52.71	52.71	45.24	38.38	38.38	VP1_101.6	VP1_101.6			0	99	WLPVLEAK				0.000406105	954.554	478.284	954.554	478.284	2	8	1.1.1.1034.3	17.4039	5194.42	2264.87	17.52	0.24	1196.58
2	52.71	52.71	45.24	38.38	38.38	VP1_101.6	VP1_101.6			0	99	WLPVLEAK				0.000406105	954.554	478.284	954.554	478.284	2	9	1.1.1.1037.3	17.4953	5194.42	5116.97	17.52	0.24	2589.67
2	52.71	52.71	45.24	38.38	38.38	VP1_101.6	VP1_101.6			0	99	WLPVLEAK				0.000406105	954.554	478.284	954.554	478.284	2	8	1.1.1.1039.2	17.5555	5194.42	4873.03	17.52	0.24	2202.64
2	52.71	52.71	45.24	38.38	38.38	VP1_101.6	VP1_101.6			0	99	WLPVLEAK				0.000406105	954.554	478.284	954.554	478.284	2	8	1.1.1.1042.4	17.6493	5194.42	3176.32	17.52	0.24	1356.14
2	52.71	52.71	45.24	38.38	38.38	VP1_101.6	VP1_101.6			0	99	WLPVLEAK				0.000406105	954.554	478.284	954.554	478.284	2	7	1.1.1.1045.2	17.7395	5194.42	1598.78	17.52	0.24	808.906
2	52.71	52.71	45.24	38.38	38.38	VP1_101.6	VP1_101.6			0	99	WLPVLEAK				0.000406105	954.554	478.284	954.554	478.284	2	6	1.1.1.1048.2	17.8311	5194.42	1046.97	17.52	0.24	521.202
2	52.71	52.71	45.24	38.38	38.38	VP1_101.6	VP1_101.6			0	99	WLPVLEAK				0.000406105	954.554	478.284	954.554	478.284	2	7	1.1.1.1051.2	17.9222	5194.42	681.41	17.52	0.24	412.025
2	52.71	52.71	45.24	38.38	38.38	VP1_101.6	VP1_101.6			0	99	WLPVLEAK				0.000406105	954.554	478.284	954.554	478.284	2	4	1.1.1.1055.2	18.0435	5194.42	402.88	17.52	0.24	329.016
2	52.71	52.71	45.24	38.38	38.38	VP1_101.6	VP1_101.6			0	99	YLPLGPASSITYEGGWVGLTQR			cleaved R-P@C-term	0.0885308	2364.3	789.107	2364.21	789.078	3	7	1.1.1.1349.10	26.9822	677.34	211.85	27.09	0.12	521.303
2	52.71	52.71	45.24	38.38	38.38	VP1_101.6	VP1_101.6			0	99	YLPLGPASSITYEGGWVGLTQR			cleaved R-P@C-term	0.0885308	2364.3	789.107	2364.21	789.078	3	13	1.1.1.1351.16	27.0481	677.34	550.37	27.09	0.12	1089.2
2	52.71	52.71	45.24	38.38	38.38	VP1_101.6	VP1_101.6			0	99	YLPLGPASSITYEGGWVGLTQR			cleaved R-P@C-term	0.0885308	2364.3	789.107	2364.21	789.078	3	12	1.1.1.1352.13	27.0758	677.34	637.41	27.09	0.12	1186.37
2	52.71	52.71	45.24	38.38	38.38	VP1_101.6	VP1_101.6			0	99	YTYNTPKPTVSGVISK				0.00934842	1753.93	585.652	1753.93	585.649	3	7	1.1.1.799.11	10.3639	11306	2894.11	10.26	0.12	1599.52
2	52.71	52.71	45.24	38.38	38.38	VP1_101.6	VP1_101.6			0	99	YTYNTPKPTVSGVISK				0.00934842	1753.93	585.652	1753.93	585.649	3	6	1.1.1.802.15	10.4584	11306	970.24	10.26	0.12	1034.91
3	2.95	2.95	6.886	2.994	2.994	RRRRRREVERSED	pVP2_72.5			2	99	LLKNWSFSR			missed K-N@3	-0.00125406	1149.63	575.821	1149.63	575.822	2	3	1.1.1.1050.5	17.8946	954.18	790.04	17.95	0.21	504.49
3	2.95	2.95	6.886	2.994	2.994	RRRRRREVERSED	pVP2_72.5			0.946922	99	ALGITNILMGK	Deamidated(N)@6			-0.000307736	1130.64	566.326	1130.64	566.326	2	4	1.1.1.760.17	9.17828	430.46	320.88	9.38	0.43	683.067
4	2	2	3.788	3.788	3.788	RRRRRVP4_28.8	REVERSED			2	99	DNSIIGQDRL			cleaved E-D@N-term; cleaved L-S@C-term; missed R-L@9	0.012572	1129.59	565.8	1129.57	565.794	2	6	1.1.1.874.13	12.6388	2362.55	1866.01	12.56	0.52	921.886

## Sheet: Chymotrypsin - MS results
e	Unused	Total	%Cov	%Cov(50)	%Cov(95)	Accessions	Names	Used	Annotation	Contrib	Conf	Sequence	Modifications	ProteinModifications	Cleavages	dMass	Obs MW	Obs m/z	Theor MW	Theor m/z	Theor z	Sc	Spectrum	Acq Time	Intensity (Peptide)	PrecursorIntensityAcquisition	Apex Time (Peptide)	Elution Peak Width (Peptide)	MS2Counts
1	106.96	106.96	82.73	77	51.65	PP_135.5	PP_135.5			2	99	AGGTPVVGAVRS			cleaved S-A@N-term; cleaved S-A@C-term	-0.0052803	1069.58	535.799	1069.59	535.801	2	8	1.1.1.739.11	8.49775	7928.92	856.18	8.14	0.13	870.05
1	106.96	106.96	82.73	77	51.65	PP_135.5	PP_135.5			2	99	ALNGTINTINIY			missed L-N@2	0.0137725	1305.71	653.861	1305.69	653.854	2	18	1.1.1.1116.8	20.1306	7892.92	7753.2	20.15	0.19	5785.94
1	106.96	106.96	82.73	77	51.65	PP_135.5	PP_135.5			2	99	ARMLATNTELV			missed L-A@4; missed L-V@10	-0.0026911	1217.64	609.828	1217.64	609.829	2	6	1.1.1.884.13	13.0134	6937.43	1424.64	12.81	0.16	638.836
1	106.96	106.96	82.73	77	51.65	PP_135.5	PP_135.5			2	99	DYVKRILQNKDQFGIRSVY			missed Y-V@2; missed L-Q@7; missed F-G@13	0.0210805	2341.28	586.326	2341.25	586.321	4	7	1.1.1.1008.13	16.8488	7084.5	2578.97	16.93	0.12	2087.41
1	106.96	106.96	82.73	77	51.65	PP_135.5	PP_135.5			2	99	GAIASVQLANW			missed L-A@8	0.0389293	1128.63	565.323	1128.59	565.304	2	11	1.1.1.1170.6	21.8013	3817.02	2985.76	21.76	0.16	1854.91
1	106.96	106.96	82.73	77	51.65	PP_135.5	PP_135.5			2	99	GANNPGANQPIAL				-0.00188899	1235.62	618.819	1235.63	618.82	2	5	1.1.1.883.15	12.9838	1905.95	1575.04	13.03	0.22	889.063
1	106.96	106.96	82.73	77	51.65	PP_135.5	PP_135.5			2	99	IAVKGDYSMY			missed Y-S@7	-0.00620164	1145.54	573.775	1145.54	573.779	2	6	1.1.1.804.11	10.5111	11254.4	1874.41	10.31	0.12	1272.13
1	106.96	106.96	82.73	77	51.65	PP_135.5	PP_135.5			2	99	INTIGLAKGDHSIIEENYELMEF			missed L-A@6; missed Y-E@18; missed L-M@20	-0.0826539	2635.2	879.408	2635.28	879.435	3	13	1.1.1.1278.17	25.1425	1460.15	1258.79	25.09	0.16	1770.74
1	106.96	106.96	82.73	77	51.65	PP_135.5	PP_135.5			2	99	ISQIITTKSSTLPAGVY				-0.00881867	1777.97	593.665	1777.98	593.668	3	7	1.1.1.1012.7	16.9667	1416.1	747.47	16.9	0.12	1165.36
1	106.96	106.96	82.73	77	51.65	PP_135.5	PP_135.5			2	99	KGFKNATQAQEDALRNL	Deamidated(N)@5		missed F-K@3; missed L-R@14	-0.0584617	1903.92	635.646	1903.98	635.666	3	8	1.1.1.798.14	10.3267	814.24	749.91	10.34	0.12	1756.78
1	106.96	106.96	82.73	77	51.65	PP_135.5	PP_135.5			2	99	KNATQAQEDALRNL			missed L-R@11	0.00311596	1570.81	524.61	1570.81	524.609	3	14	1.1.1.769.9	9.42778	2057.68	1984.8	9.45	0.12	3285.71
1	106.96	106.96	82.73	77	51.65	PP_135.5	PP_135.5			2	99	KNKLVTTMGEY			missed L-V@4	0.00344113	1282.66	642.339	1282.66	642.337	2	8	1.1.1.746.15	8.72373	1567.71	1563.9	8.71	0.13	1028.76
1	106.96	106.96	82.73	77	51.65	PP_135.5	PP_135.5			2	99	KNKLVTTMGEYIRTDPDGSRF			missed L-V@4; missed Y-I@11	-0.014572	2427.21	810.076	2427.22	810.081	3	6	1.1.1.946.20	14.9499	23.2966	23.2966			1112.22
1	106.96	106.96	82.73	77	51.65	PP_135.5	PP_135.5			2	99	LAKHPLDTTKVEEVVARS			cleaved S-M@C-term; missed L-A@1; missed L-D@6	0.014049	1992.11	665.045	1992.1	665.041	3	16	1.1.1.794.15	10.203	5222.03	5088.79	10.22	0.09	6184.57
1	106.96	106.96	82.73	77	51.65	PP_135.5	PP_135.5			2	99	LDSEVIARSF			missed L-D@1	-0.00193843	1135.59	568.8	1135.59	568.801	2	4	1.1.1.933.10	14.5368	1313.66	704.58	14.4	0.34	893.266
1	106.96	106.96	82.73	77	51.65	PP_135.5	PP_135.5			2	99	LESLLIPAVGPRPIPDDIMKEHTDKPETTTY			missed L-E@1; missed L-L@4; missed L-I@5	-0.0936596	3475.7	869.932	3475.79	869.955	4	20	1.1.1.1190.17	22.4294	9699.25	8961.11	22.41	0.12	10208.2
1	106.96	106.96	82.73	77	51.65	PP_135.5	PP_135.5			2	99	LLDSEVIARS			cleaved S-F@C-term; missed L-L@1; missed L-D@2	-0.00307077	1101.6	551.807	1101.6	551.809	2	7	1.1.1.842.8	11.7012	18995.8	876.94	11	0.16	987.783
1	106.96	106.96	82.73	77	51.65	PP_135.5	PP_135.5			2	99	LLDSEVIARSF			missed L-L@1; missed L-D@2	0.0172919	1248.69	625.352	1248.67	625.343	2	12	1.1.1.1099.7	19.6053	5135.24	1050.91	19.41	0.15	1788.3
1	106.96	106.96	82.73	77	51.65	PP_135.5	PP_135.5			2	99	NISSPASGSGLF			missed L-F@11	0.00111714	1135.55	568.783	1135.55	568.783	2	5	1.1.1.992.11	16.3639	10283.9	1278.16	16.56	0.21	1500.4
1	106.96	106.96	82.73	77	51.65	PP_135.5	PP_135.5			2	99	NTLSEISGGLTY			missed L-S@3; missed L-T@10	0.00204788	1253.62	627.815	1253.61	627.814	2	14	1.1.1.1081.9	19.0595	12109.5	12024.5	19.05	0.15	7392.73
1	106.96	106.96	82.73	77	51.65	PP_135.5	PP_135.5			2	99	NYGRLISQIITTKSSTLPAGVY			missed Y-G@2; missed L-I@5	-0.0409226	2381.25	794.759	2381.3	794.772	3	25	1.1.1.1226.17	23.5367	10647.1	10445.6	23.52	0.18	14846.6
1	106.96	106.96	82.73	77	51.65	PP_135.5	PP_135.5			2	99	QGVATGSQITL				0.00333254	1073.58	537.795	1073.57	537.793	2	8	1.1.1.914.12	13.9469	3070.7	2233.35	13.87	0.22	1689.53
1	106.96	106.96	82.73	77	51.65	PP_135.5	PP_135.5			2	99	QGVATGSQITLSGITNY			missed L-S@11	0.0418239	1708.91	855.46	1708.86	855.439	2	13	1.1.1.1133.21	20.6645	807.36	289.25	20.52	0.15	613.768
1	106.96	106.96	82.73	77	51.65	PP_135.5	PP_135.5			2	99	QNKDQFGIRSVY	Deamidated(Q)@5		missed F-G@6	0.0418435	1454.76	485.926	1454.72	485.912	3	6	1.1.1.799.6	10.3511	1086.45	927.2	10.28	0.28	1237.86
1	106.96	106.96	82.73	77	51.65	PP_135.5	PP_135.5			2	99	RGPSTEQARYF			missed Y-F@10	0.00709212	1310.64	656.329	1310.64	656.326	2	7	1.1.1.721.19	7.93688	1459.5	1364.96	7.95	0.09	1337.83
1	106.96	106.96	82.73	77	51.65	PP_135.5	PP_135.5			2	99	RTIGLAAGIY			missed L-A@5	0.00271394	1033.59	517.805	1033.59	517.803	2	7	1.1.1.929.8	14.4106	3624.9	1166.1	14.24	0.19	1114.55
1	106.96	106.96	82.73	77	51.65	PP_135.5	PP_135.5			2	99	SIGESVIEKNPDSLVERAVF			missed L-V@14	-0.00582772	2188.13	730.385	2188.14	730.386	3	27	1.1.1.1147.12	21.0903	9782.25	7321.45	21.14	0.15	11691.4
1	106.96	106.96	82.73	77	51.65	PP_135.5	PP_135.5			2	99	SLASGASASLNPVMIDDNNSQVCMSTL	Carbamidomethyl(C)@23		missed L-A@2; missed L-N@10	-0.125739	2781.14	928.053	2781.26	928.095	3	16	1.1.1.1273.18	24.9881	5873.17	1277.72	25.09	0.16	1556.24
1	106.96	106.96	82.73	77	51.65	PP_135.5	PP_135.5			2	99	SLNNNITDKVGNVLVGDGVATL			missed L-N@2; missed L-V@14	-0.141266	2212.03	1107.02	2212.17	1107.09	2	12	1.1.1.1269.21	24.8668	3028.72	651.09	24.72	0.12	865.146
1	106.96	106.96	82.73	77	51.65	PP_135.5	PP_135.5			2	99	SLPDYNRAKETFRDLY			missed Y-N@5; missed F-R@12; missed L-Y@15	0.0172808	1987	663.34	1986.98	663.334	3	13	1.1.1.968.15	15.6327	14086.1	13130.7	15.62	0.15	9985.1
1	106.96	106.96	82.73	77	51.65	PP_135.5	PP_135.5			2	99	TANPTAADAQRAKAERLATSL			missed L-A@17	-0.0163055	2155.12	539.787	2155.13	539.791	4	8	1.1.1.801.12	10.4185	6745.72	3971.6	10.47	0.09	3637.71
1	106.96	106.96	82.73	77	51.65	PP_135.5	PP_135.5			2	99	TANPTAADAQRAKAERLATSLQQQYPDITASW			missed L-A@17; missed L-Q@21	-0.0870775	3472.65	869.169	3472.73	869.191	4	18	1.1.1.1128.18	20.5092	20171.5	17893	20.46	0.15	16162.7
1	106.96	106.96	82.73	77	51.65	PP_135.5	PP_135.5			2	99	TEGTRTVGCMLY	Carbamidomethyl(C)@9		missed L-Y@11	-0.000881539	1386.63	694.32	1386.63	694.321	2	12	1.1.1.826.16	11.2064	6859.92	4655.41	11.28	0.16	3595.78
1	106.96	106.96	82.73	77	51.65	PP_135.5	PP_135.5			2	99	VAYQGVATGSQITL			missed Y-Q@3	-0.00580841	1406.73	704.375	1406.74	704.378	2	6	1.1.1.1041.15	17.8543	3138.16	1039.04	17.99	0.15	1086.45
1	106.96	106.96	82.73	77	51.65	PP_135.5	PP_135.5			2	99	VERAVF				-0.0401313	719.357	720.364	719.397	720.404	1	4	1.1.1.1122.9	20.3176	20.3258	20.3258			1040.12
1	106.96	106.96	82.73	77	51.65	PP_135.5	PP_135.5			2	99	VIKNGYRGPSTEQARY	Deamidated(N)@4		missed Y-R@6	-0.0231655	1838.9	460.733	1838.93	460.739	4	6	1.1.1.705.5	7.41893	2786.1	2067.3	7.45	0.09	1895.08
1	106.96	106.96	82.73	77	51.65	PP_135.5	PP_135.5			2	99	VIKNGYRGPSTEQARYF	Deamidated(N)@4		missed Y-R@6; missed Y-F@16	0.00891826	1986	663.009	1986	663.006	3	7	1.1.1.769.16	9.43362	3357.14	2839.23	9.39	0.15	2131.88
1	106.96	106.96	82.73	77	51.65	PP_135.5	PP_135.5			2	99	VKSAGGTPVVGAVRS			cleaved S-A@C-term	0.00229599	1383.79	462.269	1383.78	462.268	3	7	1.1.1.714.6	7.70362	753.84	693.02	7.72	0.13	1149.35
1	106.96	106.96	82.73	77	51.65	PP_135.5	PP_135.5			2	99	VNSVLIPNPVSY			missed L-I@5	0.00540092	1300.71	651.361	1300.7	651.359	2	11	1.1.1.1161.13	21.526	1264.01	551.54	21.64	0.19	814.46
1	106.96	106.96	82.73	77	51.65	PP_135.5	PP_135.5			2	99	VRDVQRGPKPEELHQIF			missed L-H@13	0.00334861	2047.1	512.782	2047.1	512.781	4	8	1.1.1.802.3	10.4422	9342.89	3780.96	10.34	0.12	5504.79
1	106.96	106.96	82.73	77	51.65	PP_135.5	PP_135.5			2	99	VRFNDPTPF			missed F-N@3	0.00161854	1091.54	546.778	1091.54	546.777	2	4	1.1.1.937.10	14.661	28098	1312.63	14.09	0.19	1516.51
1	106.96	106.96	82.73	77	51.65	PP_135.5	PP_135.5			2	99	VTNVEGVVRL				-0.00540146	1084.62	543.317	1084.62	543.319	2	10	1.1.1.943.10	14.8477	10064.1	729.79	14.43	0.16	881.708
1	106.96	106.96	82.73	77	51.65	PP_135.5	PP_135.5			2	99	VYDNTTGPLVTAQNLY			missed Y-D@2; missed L-V@9; missed L-Y@15	-0.0619261	1767.81	884.91	1767.87	884.941	2	23	1.1.1.1109.19	19.9257	3533.49	3365.8	19.94	0.15	3242.13
1	106.96	106.96	82.73	77	51.65	PP_135.5	PP_135.5			1.45593	99	VFYPNNGTGLVGTHY	Carbamyl@N-term		missed F-Y@2; missed L-V@10	0.120632	1680.91	841.462	1680.79	841.402	2	10	1.1.1.1181.11	22.1448	176.54	174.48	22.13	0.28	829.121
1	106.96	106.96	82.73	77	51.65	PP_135.5	PP_135.5			0.856985	86.14	ASNTVGALFPVLLTEGTRTVGCMLY	Carbamidomethyl(C)@22		missed L-F@8; missed L-L@12; missed L-T@13; missed L-Y@24	-0.0947477	2669.26	890.761	2669.36	890.792	3	24	1.1.1.1681.2	37.1638	1336.55	328.37	36.99	0.15	386.63
1	106.96	106.96	82.73	77	51.65	PP_135.5	PP_135.5			0.856985	86.14	IFSGGNYVYDNTTGPLVTAQNLY			missed F-S@2; missed Y-V@7; missed Y-D@9; missed L-V@16; missed L-Y@22	-0.0546868	2506.15	836.39	2506.2	836.408	3	25	1.1.1.1282.17	25.2661	4130.5	3658.59	25.31	0.15	5686.66
1	106.96	106.96	82.73	77	51.65	PP_135.5	PP_135.5			0.856985	86.14	IKKEYLASIGLQMIESTETASY			missed Y-L@5; missed L-A@6; missed L-Q@11	-0.0601886	2474.2	825.741	2474.26	825.761	3	16	1.1.1.1298.14	25.7581	1819.55	1485.46	25.71	0.16	2531.58
1	106.96	106.96	82.73	77	51.65	PP_135.5	PP_135.5			0.856985	86.14	LASIGLQMIESTETASY			missed L-A@1; missed L-Q@6	-0.0693017	1812.81	907.413	1812.88	907.448	2	24	1.1.1.1301.18	25.8544	3241.56	1800.59	25.93	0.15	2514.11
1	106.96	106.96	82.73	77	51.65	PP_135.5	PP_135.5			0.835647	86.14	VGVKGVAITGNVVRASYPSYDVPVTQELVNSVLIPNPVSY			missed Y-D@20; missed L-V@28; missed L-I@33	-0.221479	4200.03	1051.01	4200.25	1051.07	4	30	1.1.1.1484.7	31.5298	3816.84	3457.91	31.51	0.25	3657.97
1	106.96	106.96	82.73	77	51.65	PP_135.5	PP_135.5			0.798603	99	SRPVVDVIDDFATNNIDRY	Deamidated(R)@2; Deamidated(N)@14	Deamidated(R)@463	missed F-A@11	0.0962652	2210.15	737.722	2210.05	737.69	3	11	1.1.1.1234.11	23.7779	342.91	301.6	23.83	0.19	1205.29
1	106.96	106.96	82.73	77	51.65	PP_135.5	PP_135.5			0.793174	99	SLASGASASLNPVMIDDNNSQVCM	Carbamidomethyl(C)@23		cleaved M-S@C-term; missed L-A@2; missed L-N@10	0.0192329	2480.12	827.713	2480.1	827.707	3	12	1.1.1.1190.16	22.4286	1139.11	692.36	22.35	0.16	1697.09
1	106.96	106.96	82.73	77	51.65	PP_135.5	PP_135.5			0.790485	99	SLQQQYPDITASW			cleaved T-S@N-term; missed L-Q@2	-0.0181297	1535.71	768.861	1535.73	768.87	2	11	1.1.1.1140.15	20.8759	1832.85	648.63	20.74	0.15	1130.73
1	106.96	106.96	82.73	77	51.65	PP_135.5	PP_135.5			0.779892	86.14	DLNILSDVTLLPVTEVRGNRVSIAQVGF			missed L-N@2; missed L-S@5; missed L-L@10	-0.137143	3024.52	1009.18	3024.66	1009.23	3	14	1.1.1.1586.5	34.6424	675.28	609.64	34.68	0.15	734.796
1	106.96	106.96	82.73	77	51.65	PP_135.5	PP_135.5			0.703335	99	VNYVTNVEGVVRL			cleaved M-V@N-term; missed Y-V@3	-0.0131101	1460.79	731.4	1460.8	731.407	2	15	1.1.1.1146.13	21.0604	4064.2	2865.97	21.01	0.12	5916.68
1	106.96	106.96	82.73	77	51.65	PP_135.5	PP_135.5			0.696804	99	SRPVVDVIDDFATN			cleaved N-N@C-term; missed F-A@11	-0.0220404	1546.74	774.378	1546.76	774.389	2	17	1.1.1.1114.16	20.0756	3799.91	1534.27	20.18	0.19	1832.13
1	106.96	106.96	82.73	77	51.65	PP_135.5	PP_135.5			0.681937	86.14	ASNTVGALFPVLL			missed L-F@8; missed L-L@12	0.0105193	1300.75	651.382	1300.74	651.377	2	14	1.1.1.1584.3	34.5727	11683.5	147.16	33.72	0.21	140.725
1	106.96	106.96	82.73	77	51.65	PP_135.5	PP_135.5			0.681937	86.14	GFELPPPVIDAMQVKEVWDEATAVL			missed F-E@2; missed W-D@18	-0.0944455	2753.3	918.775	2753.4	918.807	3	16	1.1.1.1857.2	40.1293	2048.37	1850.95	40.11	0.16	1960.7
1	106.96	106.96	82.73	77	51.65	PP_135.5	PP_135.5			0.681937	86.14	SESDPVFREGIDVLNWLY			missed F-R@7; missed L-N@14; missed W-L@16; missed L-Y@17	0.100873	2138.13	1070.07	2138.03	1070.02	2	15	1.1.1.1554.10	33.6836	144.12	124.53	33.72	0.21	401.179
1	106.96	106.96	82.73	77	51.65	PP_135.5	PP_135.5			0.681937	86.14	TPIDALGDKVEAIVL			missed L-G@6	-0.0127303	1552.86	777.437	1552.87	777.443	2	13	1.1.1.1340.12	27.0524	867.37	582.18	27.13	0.16	1013.85
1	106.96	106.96	82.73	77	51.65	PP_135.5	PP_135.5			0.667562	86.14	SESDPVFREGIDVLNW			missed F-R@7; missed L-N@14	-0.0144298	1861.87	931.942	1861.88	931.95	2	17	1.1.1.1337.20	26.9658	486.42	483.33	26.98	0.19	1099.86
1	106.96	106.96	82.73	77	51.65	PP_135.5	PP_135.5			0.657577	99	SMAILDKIATVARS			cleaved S-M@C-term; missed L-D@5	0.0948393	1474.91	492.645	1474.82	492.613	3	12	1.1.1.1131.3	20.5877	1580.13	1366.05	20.61	0.15	1852.95
1	106.96	106.96	82.73	77	51.65	PP_135.5	PP_135.5			0.551294	74.05	LMRRDTPNINLDEEILKNSSGDTILDLY			missed L-M@1; missed L-D@11; missed L-K@16; missed L-D@25; missed L-Y@27	-0.0450276	3247.59	812.906	3247.64	812.917	4	12	1.1.1.1302.12	25.8804	4411.4	1607.59	25.99	0.15	4003.67
1	106.96	106.96	82.73	77	51.65	PP_135.5	PP_135.5			0.551294	71.94	TLSINGY			missed L-S@2	0.00716259	766.393	384.204	766.386	384.2	2	3	1.1.1.852.2	12.0072	23.1472	23.1472			866.647
1	106.96	106.96	82.73	77	51.65	PP_135.5	PP_135.5			0.481486	69.37	SFNYTGSYY			missed F-N@2; missed Y-T@4; missed Y-Y@8	-0.00245049	1100.44	551.229	1100.45	551.23	2	3	1.1.1.872.8	12.6349	753.38	715.71	12.65	0.19	960.414
1	106.96	106.96	82.73	77	51.65	PP_135.5	PP_135.5			0.440093	74.05	MRRDTPNINLDEEILKNSSGDTILDLY			missed L-D@10; missed L-K@15; missed L-D@24; missed L-Y@26	-0.0173601	3134.54	784.642	3134.56	784.646	4	12	1.1.1.1291.16	25.5423	3256.44	2200.73	25.62	0.15	2998.66
1	106.96	106.96	82.73	77	51.65	PP_135.5	PP_135.5			0.421361	80.07	KIIKDIVL				0.00171611	940.634	471.324	940.632	471.323	2	5	1.1.1.864.6	12.3827	888.83	757.8	12.44	0.5	840.729
1	106.96	106.96	82.73	77	51.65	PP_135.5	PP_135.5			0.310691	99	GVGRGDLERVINNTISNN			cleaved N-R@C-term; missed L-E@7	0.00761918	1926.99	643.339	1926.99	643.336	3	8	1.1.1.954.13	15.1929	4307.32	2852.77	15.24	0.12	3068.76
1	106.96	106.96	82.73	77	51.65	PP_135.5	PP_135.5			0.307153	50.7	IFSGGNY			missed F-S@2	0.0001467	756.344	757.352	756.344	757.352	1	3	1.1.1.767.18	9.3733	24.163	24.163			561.231
1	106.96	106.96	82.73	77	51.65	PP_135.5	PP_135.5			0.307153	99	VKSAGGTPVVGAVRSAGGMPVAM			cleaved M-A@C-term	0.01817	2098.12	700.381	2098.1	700.375	3	9	1.1.1.969.16	15.664	3213.97	3086.02	15.65	0.12	4013.28
1	106.96	106.96	82.73	77	51.65	PP_135.5	PP_135.5			0.304518	99	VKSAGGTPVVGAVRSAGGMPVAMA			cleaved A-R@C-term	0.000575621	2169.14	724.054	2169.14	724.054	3	7	1.1.1.965.19	15.5432	2783.43	2711.47	15.53	0.09	3426.86
1	106.96	106.96	82.73	77	51.65	PP_135.5	PP_135.5			0.277366	61.44	DYVKRIL			missed Y-V@2	-0.0110818	905.522	453.769	905.533	453.774	2	3	1.1.1.776.4	9.64378	417.32	406.63	9.64	0.19	436.192
1	106.96	106.96	82.73	77	51.65	PP_135.5	PP_135.5			0.276544	99	AMRAVIQLM			cleaved M-S@C-term; missed L-M@8	-0.000357345	1031.56	516.788	1031.56	516.788	2	7	1.1.1.1050.5	18.1239	3899.54	964.11	17.9	0.21	881.508
1	106.96	106.96	82.73	77	51.65	PP_135.5	PP_135.5			0.260428	99	RLEPLAPAAPIYTTPGPSRGRL			cleaved T-R@N-term; missed L-E@2; missed L-A@5; missed Y-T@12	0.0162013	2332.32	584.087	2332.3	584.083	4	15	1.1.1.978.10	15.9316	6675.28	4060.13	15.86	0.15	6745.92
1	106.96	106.96	82.73	77	51.65	PP_135.5	PP_135.5			0.250264	99	SLNMAIRPL			cleaved M-S@N-term; missed L-N@2	0.00391173	1013.57	507.794	1013.57	507.792	2	10	1.1.1.1008.3	16.8405	3589.07	3004.65	16.8	0.12	2019.52
1	106.96	106.96	82.73	77	51.65	PP_135.5	PP_135.5			0.236572	99	RLEPLAPAAPIYTTPGPSRGRLARML			cleaved T-R@N-term; missed L-E@2; missed L-A@5; missed Y-T@12; missed L-A@22	-0.0108081	2803.55	561.718	2803.56	561.72	5	7	1.1.1.1071.3	18.7626	1409.58	1390.74	18.76	0.09	1774.24
1	106.96	106.96	82.73	77	51.65	PP_135.5	PP_135.5			0.219683	74.05	QNYNYGRLISQIITTKSSTLPAGVY	Gln->pyro-Glu@N-term		missed Y-N@3; missed Y-G@5; missed L-I@8	0.184929	2769.62	924.213	2769.43	924.152	3	12	1.1.1.1433.9	29.9395	100.82	89.35	29.89	0.25	676.024
1	106.96	106.96	82.73	77	51.65	PP_135.5	PP_135.5			0.197911	50.68	SDVTLLPVTEVRGNRVSIAQVGF			missed L-L@5	-0.0329149	2456.31	819.776	2456.34	819.787	3	5	1.1.1.1293.17	25.6051	2013.25	777.49	25.49	0.12	1911.79
1	106.96	106.96	82.73	77	51.65	PP_135.5	PP_135.5			0.181774	86.14	SMSIPNTTNTTVSTINIDSTTPMMINGTVNY	Deamidated(N)@16			0.101298	3318.63	1107.22	3318.53	1107.18	3	19	1.1.1.1347.18	27.2762	174.54	165.28	27.32	0.16	960.244
1	106.96	106.96	82.73	77	51.65	PP_135.5	PP_135.5			0.145694	39.32	KKNVKTEYGHYDPAEFDYVKRILQNKDQFGIRSVY			missed Y-G@8; missed Y-D@11; missed F-D@16; missed Y-V@18; missed L-Q@23; missed F-G@29	0.267775	4248.44	709.081	4248.18	709.037	6	10	1.1.1.1158.15	21.4344	1189.31	1188.79	21.42	0.16	4193.81
1	106.96	106.96	82.73	77	51.65	PP_135.5	PP_135.5			0.126679	37.58	GHYDPAEFDYVKRILQNKDQFGIRSVY			missed Y-D@3; missed F-D@8; missed Y-V@10; missed L-Q@15; missed F-G@21	0.295537	3257.92	815.488	3257.63	815.414	4	8	1.1.1.1234.16	23.7821	332.24	263.44	23.73	0.12	1261.58
1	106.96	106.96	82.73	77	51.65	PP_135.5	PP_135.5			0.126679	45.36	TANPTAADAQRAKAERL				0.00747249	1782.94	446.743	1782.93	446.741	4	3	1.1.1.704.4	7.38705	822.06	765.09	7.41	0.09	1150.35
1	106.96	106.96	82.73	77	51.65	PP_135.5	PP_135.5			0.126098	99	SMSIPNTTNTTVSTINIDSTTPM			cleaved M-M@C-term	-0.213774	2424.92	1213.47	2425.14	1213.57	2	13	1.1.1.1189.21	22.4019	16.783	16.783			811.158
1	106.96	106.96	82.73	77	51.65	PP_135.5	PP_135.5			0.110698	86.14	NNILSLNNNITDKVGNVLVGDGVATL	Deamidated(N)@2		missed L-S@4; missed L-N@6; missed L-V@18	-0.170842	2667.24	890.086	2667.41	890.143	3	16	1.1.1.1522.6	32.6948	551.18	506.71	32.65	0.28	907.525
1	106.96	106.96	82.73	77	51.65	PP_135.5	PP_135.5			0.0888424	63.24	VERAVFNVKAKMTSLGF	Deamidated(N)@7		missed F-N@6; missed L-G@15	-0.0734969	1896.94	633.321	1897.01	633.345	3	6	1.1.1.1315.8	26.2767	2439.85	1070.6	26.17	0.15	1829.38
1	106.96	106.96	82.73	77	51.65	PP_135.5	PP_135.5			0.0700704	22.24	GHYDPAEFDYVKRIL			missed Y-D@3; missed F-D@8; missed Y-V@10	-0.0559639	1821.85	608.29	1821.91	608.309	3	6	1.1.1.1101.11	19.6709	362.64	238.13	19.59	0.19	425.685
1	106.96	106.96	82.73	77	51.65	PP_135.5	PP_135.5			0.0685421	23.39	KGFKNATQAQEDALRNLVRDVQRGPKPEELHQIF			missed F-K@3; missed L-R@14; missed L-V@17; missed L-H@30	0.0664372	3932.14	656.365	3932.08	656.353	6	10	1.1.1.1196.4	22.6017	5208.59	4976.69	22.57	0.25	6266.88
1	106.96	106.96	82.73	77	51.65	PP_135.5	PP_135.5			0.0540393	19.05	RAHRRLPEAGYTPIDALGDKVEAIVL			missed Y-T@11; missed L-G@17	-0.000674169	2859.57	715.9	2859.57	715.9	4	10	1.1.1.1223.10	23.4385	6866.44	6183.56	23.46	0.19	7370.21
1	106.96	106.96	82.73	77	51.65	PP_135.5	PP_135.5			0.0376307	56.07	VNSVLIPNPVSYI	Deamidated(N)@8		cleaved I-K@C-term; missed L-I@5; missed Y-I@12	-0.00563688	1414.77	472.596	1414.77	472.598	3	4	1.1.1.765.3	9.30022	1383.38	513.33	9.41	0.19	1853.95
1	106.96	106.96	82.73	77	51.65	PP_135.5	PP_135.5			0.0195421	32.6	NPEEAAAARAKIL	Deamidated(N)@1			-0.0574087	1353.67	677.841	1353.73	677.87	2	5	1.1.1.1554.5	33.6736	207.75	167.43	33.72	0.21	303.628
1	106.96	106.96	82.73	77	51.65	PP_135.5	PP_135.5			0.0136762	99	RLEPLAPAAPIY	Carbamyl@N-term		cleaved T-R@N-term; missed L-E@2; missed L-A@5	0.00119747	1352.75	677.38	1352.75	677.38	2	11	1.1.1.1186.10	22.2992	744.52	683.95	22.32	0.31	951.658
1	106.96	106.96	82.73	77	51.65	PP_135.5	PP_135.5			0.0105502	41.12	GRLISQIITTKSSTLPAGVY	Deamidated(Q)@6		missed L-I@3	0.249042	2105.42	702.815	2105.17	702.732	3	10	1.1.1.1096.9	19.5145	452.32	293.62	19.57	0.22	1893.58
1	106.96	106.96	82.73	77	51.65	PP_135.5	PP_135.5			0.00656376	17.27	TDKVGNVLVGDGVATL	Deamidated(N)@6		cleaved I-T@N-term; missed L-V@8	-0.0895553	1557.74	779.875	1557.82	779.92	2	7	1.1.1.1610.3	35.3382	1147.33	1122.87	35.32	0.15	835.812
1	106.96	106.96	82.73	77	51.65	PP_135.5	PP_135.5			0.00392635	17.1	YNTLSEISGGLTY	Deamidated(N)@2		cleaved I-Y@N-term; missed Y-N@1; missed L-S@4; missed L-T@11	0.0795271	1417.74	709.878	1417.66	709.838	2	8	1.1.1.1135.14	20.7208	4379.26	684.98	20.49	0.15	2589.87
1	106.96	106.96	82.73	77	51.65	PP_135.5	PP_135.5			0.00130485	86.14	DSVEELSMAILDKIATVARS			cleaved S-M@C-term; missed L-S@6; missed L-D@11	-0.00981009	2147.1	716.709	2147.11	716.712	3	18	1.1.1.1711.2	37.5751	304.14	243.12	37.54	0.15	324.543
1	106.96	106.96	82.73	77	51.65	PP_135.5	PP_135.5			0.00130485	86.14	ELVNSVLIPNPVSY			cleaved Q-E@N-term; missed L-V@2; missed L-I@7	-0.0233558	1542.81	772.41	1542.83	772.422	2	14	1.1.1.1305.10	25.9711	916.27	755.51	25.9	0.22	1803.96
1	106.96	106.96	82.73	77	51.65	PP_135.5	PP_135.5			0.000869447	86.14	LINTIGLAKGDHSIIEENYELMEF			cleaved M-L@N-term; missed L-I@1; missed L-A@7; missed Y-E@19; missed L-M@21	-0.106415	2748.26	917.095	2748.37	917.13	3	15	1.1.1.1331.11	26.7732	1408.32	1148.9	26.82	0.12	1484.22
1	106.96	106.96	82.73	77	51.65	PP_135.5	PP_135.5			0.000869447	80.07	RGPKPEELHQIF			cleaved Q-R@N-term; missed L-H@8	-0.00353837	1449.77	484.264	1449.77	484.265	3	7	1.1.1.791.3	10.0993	2292.28	2213.49	10.09	0.13	2522.77
1	106.96	106.96	82.73	77	51.65	PP_135.5	PP_135.5			0.000869447	74.05	RRDTPNINLDEEILKNSSGDTILDLY			cleaved M-R@N-term; missed L-D@9; missed L-K@14; missed L-D@23; missed L-Y@25	-0.0147173	3003.5	751.882	3003.51	751.886	4	15	1.1.1.1284.13	25.3246	4579.48	3073.44	25.37	0.15	6993.59
1	106.96	106.96	82.73	77	51.65	PP_135.5	PP_135.5			0.000434506	99	AKHPLDTTKVEEVVARS	Arg-add@N-term		cleaved S-M@C-term; missed L-D@5	0.0386078	2035.16	509.796	2035.12	509.787	4	10	1.1.1.947.5	14.9685	1104.16	1082.35	14.96	0.12	1828.93
1	106.96	106.96	82.73	77	51.65	PP_135.5	PP_135.5			0.000434506	24.58	DNTTGPLVTAQNLY	Dehydrated(T)@9	Dehydrated(T)@91	missed L-V@7; missed L-Y@13	-0.0117821	1487.71	744.864	1487.73	744.87	2	10	1.1.1.1242.15	24.0267	5566.83	4745.7	23.98	0.15	4363.53
1	106.96	106.96	82.73	77	51.65	PP_135.5	PP_135.5			0.000434506	99	GVGRGDLERVINNTISNNR	Arg-loss@C-term		cleaved R-L@C-term; missed L-E@7	0.00761918	1926.99	643.339	1926.99	643.336	3	10	1.1.1.957.11	15.2849	4307.32	3823.65	15.24	0.12	3497.81
1	106.96	106.96	82.73	77	51.65	PP_135.5	PP_135.5			0.000434506	99	LEPLAPAAPIY	Arg-add@N-term		cleaved R-L@N-term; missed L-E@1; missed L-A@4	-0.00379532	1309.74	655.875	1309.74	655.877	2	12	1.1.1.1028.15	17.4604	21101	16146.6	17.51	0.15	8833.61
1	106.96	106.96	82.73	77	51.65	PP_135.5	PP_135.5			0.000434506	74.05	RDTPNINLDEEILKNSSGDTILDLY			cleaved R-R@N-term; missed L-D@8; missed L-K@13; missed L-D@22; missed L-Y@24	-0.095966	2847.32	950.113	2847.41	950.145	3	10	1.1.1.1345.16	27.2113	8.65219	8.65219			715.69
1	106.96	106.96	82.73	77	51.65	PP_135.5	PP_135.5			0.000434506	74.05	RLPEAGYTPIDALGDKVEAIVL			cleaved R-R@N-term; missed Y-T@7; missed L-G@13	-0.0475059	2339.23	780.749	2339.27	780.765	3	13	1.1.1.1402.10	28.9651	373	326.32	29.01	0.19	657.88
1	106.96	106.96	82.73	77	51.65	PP_135.5	PP_135.5			0	86.14	ADAPLIETPEDSDGEPLDF	Acetyl@N-term	Acetyl@515	cleaved A-A@N-term; missed L-I@5; missed L-D@17	0.167977	2072.08	1037.05	2071.91	1036.96	2	18	1.1.1.1420.8	29.5343	75.96	70.6	29.51	0.56	479.844
1	106.96	106.96	82.73	77	51.65	PP_135.5	PP_135.5			0	86.14	ADAPLIETPEDSDGEPLDF	Acetyl@N-term	Acetyl@515	cleaved A-A@N-term; missed L-I@5; missed L-D@17	0.167977	2072.08	1037.05	2071.91	1036.96	2	15	1.1.1.1421.11	29.5655	75.96	63.4	29.51	0.56	430.619
1	106.96	106.96	82.73	77	51.65	PP_135.5	PP_135.5			0	86.14	ADAPLIETPEDSDGEPLDF	Acetyl@N-term	Acetyl@515	cleaved A-A@N-term; missed L-I@5; missed L-D@17	0.167977	2072.08	1037.05	2071.91	1036.96	2	17	1.1.1.1423.17	29.6282	75.96	59.15	29.51	0.56	453.985
1	106.96	106.96	82.73	77	51.65	PP_135.5	PP_135.5			0	74.05	ADAPLIETPEDSDGEPLDF	Acetyl@N-term	Acetyl@515	cleaved A-A@N-term; missed L-I@5; missed L-D@17	0.167977	2072.08	1037.05	2071.91	1036.96	2	12	1.1.1.1424.12	29.6592	75.96	64.69	29.51	0.56	449.782
1	106.96	106.96	82.73	77	51.65	PP_135.5	PP_135.5			0	99	AGGTPVVGAVRS			cleaved S-A@N-term; cleaved S-A@C-term	-0.0052803	1069.58	535.799	1069.59	535.801	2	13	1.1.1.726.12	8.0897	7928.92	3929.25	8.14	0.13	2897.19
1	106.96	106.96	82.73	77	51.65	PP_135.5	PP_135.5			0	99	AGGTPVVGAVRS			cleaved S-A@N-term; cleaved S-A@C-term	-0.0052803	1069.58	535.799	1069.59	535.801	2	13	1.1.1.727.12	8.12133	7928.92	6668.07	8.14	0.13	5101.8
1	106.96	106.96	82.73	77	51.65	PP_135.5	PP_135.5			0	99	AGGTPVVGAVRS			cleaved S-A@N-term; cleaved S-A@C-term	-0.0052803	1069.58	535.799	1069.59	535.801	2	13	1.1.1.729.13	8.1849	7928.92	6765.75	8.14	0.13	4558.35
1	106.96	106.96	82.73	77	51.65	PP_135.5	PP_135.5			0	99	AGGTPVVGAVRS			cleaved S-A@N-term; cleaved S-A@C-term	-0.0052803	1069.58	535.799	1069.59	535.801	2	8	1.1.1.732.11	8.2779	7928.92	2539.95	8.14	0.13	1791.5
1	106.96	106.96	82.73	77	51.65	PP_135.5	PP_135.5			0	99	AGGTPVVGAVRS			cleaved S-A@N-term; cleaved S-A@C-term	-0.0052803	1069.58	535.799	1069.59	535.801	2	9	1.1.1.733.9	8.3083	7928.92	1938.92	8.14	0.13	1370.9
1	106.96	106.96	82.73	77	51.65	PP_135.5	PP_135.5			0	99	AGGTPVVGAVRS			cleaved S-A@N-term; cleaved S-A@C-term	-0.0052803	1069.58	535.799	1069.59	535.801	2	7	1.1.1.735.9	8.3717	7928.92	1144.47	8.14	0.13	1212.09
1	106.96	106.96	82.73	77	51.65	PP_135.5	PP_135.5			0	99	AGGTPVVGAVRS			cleaved S-A@N-term; cleaved S-A@C-term	-0.0052803	1069.58	535.799	1069.59	535.801	2	7	1.1.1.740.6	8.52552	7928.92	802.04	8.14	0.13	843.781
1	106.96	106.96	82.73	77	51.65	PP_135.5	PP_135.5			0	99	ALNGTINTINIY			missed L-N@2	0.0137725	1305.71	653.861	1305.69	653.854	2	16	1.1.1.1113.13	20.0425	7892.92	3171.95	20.15	0.19	2378.42
1	106.96	106.96	82.73	77	51.65	PP_135.5	PP_135.5			0	99	ALNGTINTINIY			missed L-N@2	0.0137725	1305.71	653.861	1305.69	653.854	2	16	1.1.1.1114.11	20.0714	7892.92	5040.42	20.15	0.19	3740.03
1	106.96	106.96	82.73	77	51.65	PP_135.5	PP_135.5			0	99	ALNGTINTINIY	Deamidated(N)@3		missed L-N@2	0.00961529	1306.69	654.351	1306.68	654.346	2	11	1.1.1.1131.9	20.5927	3691.37	3204.09	20.61	0.18	2762.64
1	106.96	106.96	82.73	77	51.65	PP_135.5	PP_135.5			0	99	ALNGTINTINIY	Deamidated(N)@3		missed L-N@2	0.00961529	1306.69	654.351	1306.68	654.346	2	13	1.1.1.1132.8	20.6226	3691.37	3656.63	20.61	0.18	3101.98
1	106.96	106.96	82.73	77	51.65	PP_135.5	PP_135.5			0	99	ALNGTINTINIY	Deamidated(N)@3		missed L-N@2	0.00961529	1306.69	654.351	1306.68	654.346	2	12	1.1.1.1134.11	20.687	3691.37	2758.31	20.61	0.18	2489.2
1	106.96	106.96	82.73	77	51.65	PP_135.5	PP_135.5			0	99	ALNGTINTINIY	Deamidated(N)@3		missed L-N@2	0.024752	1306.7	654.358	1306.68	654.346	2	10	1.1.1.1145.8	21.0253	1357.75	1349.6	21.04	0.28	1435.25
1	106.96	106.96	82.73	77	51.65	PP_135.5	PP_135.5			0	99	ALNGTINTINIY	Deamidated(N)@3		missed L-N@2	0.024752	1306.7	654.358	1306.68	654.346	2	11	1.1.1.1147.9	21.0878	1357.75	1065.57	21.04	0.28	1030.91
1	106.96	106.96	82.73	77	51.65	PP_135.5	PP_135.5			0	51.87	ALNGTINTINIY	Deamidated(N)@3		missed L-N@2	0.00961529	1306.69	654.351	1306.68	654.346	2	9	1.1.1.1128.6	20.4992	3691.37	1068.27	20.61	0.18	1124.43
1	106.96	106.96	82.73	77	51.65	PP_135.5	PP_135.5			0	45.94	ALNGTINTINIY	Deamidated(N)@3		missed L-N@2	0.00961529	1306.69	654.351	1306.68	654.346	2	8	1.1.1.1138.10	20.81	3691.37	890.23	20.61	0.18	1070.79
1	106.96	106.96	82.73	77	51.65	PP_135.5	PP_135.5			0	45.94	ALNGTINTINIY	Deamidated(N)@3		missed L-N@2	0.024752	1306.7	654.358	1306.68	654.346	2	8	1.1.1.1144.9	20.9952	1357.75	1252.29	21.04	0.28	1270.33
1	106.96	106.96	82.73	77	51.65	PP_135.5	PP_135.5			0	45.94	ALNGTINTINIY	Deamidated(N)@7		missed L-N@2	0.024752	1306.7	654.358	1306.68	654.346	2	8	1.1.1.1144.9	20.9952	1357.75	1252.29	21.04	0.28	1270.33
1	106.96	106.96	82.73	77	51.65	PP_135.5	PP_135.5			0	40.21	ALNGTINTINIY	Deamidated(N)@7		missed L-N@2	0.024752	1306.7	654.358	1306.68	654.346	2	7	1.1.1.1142.8	20.9322	1357.75	867.66	21.04	0.28	1069.79
1	106.96	106.96	82.73	77	51.65	PP_135.5	PP_135.5			0	18.06	ALNGTINTINIY	Deamidated(N)@3		missed L-N@2	0.024752	1306.7	654.358	1306.68	654.346	2	6	1.1.1.1141.11	20.9036	1357.75	730.67	21.04	0.28	946.854
1	106.96	106.96	82.73	77	51.65	PP_135.5	PP_135.5			0	99	AMRAVIQLM			cleaved M-S@C-term; missed L-M@8	-0.000357345	1031.56	516.788	1031.56	516.788	2	8	1.1.1.1038.3	17.7549	3899.54	1113.62	17.9	0.21	858.341
1	106.96	106.96	82.73	77	51.65	PP_135.5	PP_135.5			0	99	AMRAVIQLM			cleaved M-S@C-term; missed L-M@8	-0.000357345	1031.56	516.788	1031.56	516.788	2	8	1.1.1.1039.2	17.7835	3899.54	1719.9	17.9	0.21	1296.1
1	106.96	106.96	82.73	77	51.65	PP_135.5	PP_135.5			0	99	AMRAVIQLM			cleaved M-S@C-term; missed L-M@8	-0.000357345	1031.56	516.788	1031.56	516.788	2	9	1.1.1.1041.3	17.8442	3899.54	3394.36	17.9	0.21	2324.33
1	106.96	106.96	82.73	77	51.65	PP_135.5	PP_135.5			0	99	AMRAVIQLM			cleaved M-S@C-term; missed L-M@8	-0.000357345	1031.56	516.788	1031.56	516.788	2	9	1.1.1.1043.2	17.9041	3899.54	3782.56	17.9	0.21	2359.76
1	106.96	106.96	82.73	77	51.65	PP_135.5	PP_135.5			0	99	AMRAVIQLM			cleaved M-S@C-term; missed L-M@8	-0.000357345	1031.56	516.788	1031.56	516.788	2	9	1.1.1.1044.5	17.9373	3899.54	3469.89	17.9	0.21	2439.81
1	106.96	106.96	82.73	77	51.65	PP_135.5	PP_135.5			0	99	AMRAVIQLM			cleaved M-S@C-term; missed L-M@8	-0.000357345	1031.56	516.788	1031.56	516.788	2	9	1.1.1.1045.5	17.9685	3899.54	2977.28	17.9	0.21	2006.36
1	106.96	106.96	82.73	77	51.65	PP_135.5	PP_135.5			0	99	AMRAVIQLM			cleaved M-S@C-term; missed L-M@8	-0.000357345	1031.56	516.788	1031.56	516.788	2	8	1.1.1.1047.3	18.029	3899.54	1936.56	17.9	0.21	1361.7
1	106.96	106.96	82.73	77	51.65	PP_135.5	PP_135.5			0	74.47	ANNPGANQPIAL	Carbamidomethyl@N-term		cleaved G-A@N-term	-0.00188895	1235.62	618.819	1235.63	618.82	2	11	1.1.1.884.14	13.0142	1905.95	1811.4	13.03	0.22	1025.61
1	106.96	106.96	82.73	77	51.65	PP_135.5	PP_135.5			0	99	ARMLATNTELV			missed L-A@4; missed L-V@10	-0.0026911	1217.64	609.828	1217.64	609.829	2	10	1.1.1.874.13	12.7014	6937.43	2026.4	12.81	0.16	1101.81
1	106.96	106.96	82.73	77	51.65	PP_135.5	PP_135.5			0	99	ARMLATNTELV			missed L-A@4; missed L-V@10	-0.0026911	1217.64	609.828	1217.64	609.829	2	10	1.1.1.875.12	12.7317	6937.43	3498.55	12.81	0.16	1522.41
1	106.96	106.96	82.73	77	51.65	PP_135.5	PP_135.5			0	99	ARMLATNTELV			missed L-A@4; missed L-V@10	-0.0026911	1217.64	609.828	1217.64	609.829	2	10	1.1.1.877.12	12.7944	6937.43	6612.79	12.81	0.16	3230.21
1	106.96	106.96	82.73	77	51.65	PP_135.5	PP_135.5			0	99	ARMLATNTELV			missed L-A@4; missed L-V@10	-0.0026911	1217.64	609.828	1217.64	609.829	2	10	1.1.1.878.13	12.8266	6937.43	6806.86	12.81	0.16	3224.47
1	106.96	106.96	82.73	77	51.65	PP_135.5	PP_135.5			0	99	ARMLATNTELV			missed L-A@4; missed L-V@10	-0.0026911	1217.64	609.828	1217.64	609.829	2	10	1.1.1.880.15	12.8905	6937.43	4672.29	12.81	0.16	1987.14
1	106.96	106.96	82.73	77	51.65	PP_135.5	PP_135.5			0	99	ARMLATNTELV			missed L-A@4; missed L-V@10	-0.0026911	1217.64	609.828	1217.64	609.829	2	8	1.1.1.887.13	13.1067	6937.43	874.83	12.81	0.16	547.521
1	106.96	106.96	82.73	77	51.65	PP_135.5	PP_135.5			0	99	ARMLATNTELV			missed L-A@4; missed L-V@10	-0.0026911	1217.64	609.828	1217.64	609.829	2	7	1.1.1.888.10	13.1356	6937.43	821.77	12.81	0.16	614.769
1	106.96	106.96	82.73	77	51.65	PP_135.5	PP_135.5			0	86.14	ASNTVGALFPVLL			missed L-F@8; missed L-L@12	0.0105193	1300.75	651.382	1300.74	651.377	2	19	1.1.1.1550.2	33.5492	11683.5	990.03	33.72	0.21	585.034
1	106.96	106.96	82.73	77	51.65	PP_135.5	PP_135.5			0	86.14	ASNTVGALFPVLL			missed L-F@8; missed L-L@12	0.0105193	1300.75	651.382	1300.74	651.377	2	19	1.1.1.1551.5	33.5851	11683.5	2431.8	33.72	0.21	1821.74
1	106.96	106.96	82.73	77	51.65	PP_135.5	PP_135.5			0	86.14	ASNTVGALFPVLL			missed L-F@8; missed L-L@12	0.0105193	1300.75	651.382	1300.74	651.377	2	21	1.1.1.1553.2	33.6405	11683.5	6770.23	33.72	0.21	4822.6
1	106.96	106.96	82.73	77	51.65	PP_135.5	PP_135.5			0	86.14	ASNTVGALFPVLL			missed L-F@8; missed L-L@12	0.0105193	1300.75	651.382	1300.74	651.377	2	22	1.1.1.1554.4	33.6719	11683.5	9548.65	33.72	0.21	7039
1	106.96	106.96	82.73	77	51.65	PP_135.5	PP_135.5			0	86.14	ASNTVGALFPVLL			missed L-F@8; missed L-L@12	0.0105193	1300.75	651.382	1300.74	651.377	2	21	1.1.1.1556.4	33.7345	11683.5	11343.9	33.72	0.21	8268.06
1	106.96	106.96	82.73	77	51.65	PP_135.5	PP_135.5			0	86.14	ASNTVGALFPVLL			missed L-F@8; missed L-L@12	0.0105193	1300.75	651.382	1300.74	651.377	2	20	1.1.1.1559.2	33.8176	11683.5	7066.08	33.72	0.21	4921.13
1	106.96	106.96	82.73	77	51.65	PP_135.5	PP_135.5			0	86.14	ASNTVGALFPVLL			missed L-F@8; missed L-L@12	0.0105193	1300.75	651.382	1300.74	651.377	2	20	1.1.1.1562.2	33.9083	11683.5	2990.84	33.72	0.21	2073.15
1	106.96	106.96	82.73	77	51.65	PP_135.5	PP_135.5			0	86.14	ASNTVGALFPVLL			missed L-F@8; missed L-L@12	0.0105193	1300.75	651.382	1300.74	651.377	2	20	1.1.1.1565.2	34.0012	11683.5	1310.85	33.72	0.21	988.439
1	106.96	106.96	82.73	77	51.65	PP_135.5	PP_135.5			0	86.14	ASNTVGALFPVLL			missed L-F@8; missed L-L@12	0.0105193	1300.75	651.382	1300.74	651.377	2	16	1.1.1.1568.2	34.0924	11683.5	752.28	33.72	0.21	555.776
1	106.96	106.96	82.73	77	51.65	PP_135.5	PP_135.5			0	86.14	ASNTVGALFPVLL			missed L-F@8; missed L-L@12	0.0105193	1300.75	651.382	1300.74	651.377	2	19	1.1.1.1572.2	34.2024	11683.5	446.77	33.72	0.21	379.332
1	106.96	106.96	82.73	77	51.65	PP_135.5	PP_135.5			0	86.14	ASNTVGALFPVLL			missed L-F@8; missed L-L@12	0.0105193	1300.75	651.382	1300.74	651.377	2	11	1.1.1.1575.2	34.2911	11683.5	354.36	33.72	0.21	283.076
1	106.96	106.96	82.73	77	51.65	PP_135.5	PP_135.5			0	86.14	ASNTVGALFPVLL			missed L-F@8; missed L-L@12	0.0105193	1300.75	651.382	1300.74	651.377	2	15	1.1.1.1576.2	34.322	11683.5	313.96	33.72	0.21	266.414
1	106.96	106.96	82.73	77	51.65	PP_135.5	PP_135.5			0	86.14	ASNTVGALFPVLL			missed L-F@8; missed L-L@12	0.0105193	1300.75	651.382	1300.74	651.377	2	13	1.1.1.1578.2	34.3846	11683.5	250.79	33.72	0.21	216.823
1	106.96	106.96	82.73	77	51.65	PP_135.5	PP_135.5			0	86.14	ASNTVGALFPVLL			missed L-F@8; missed L-L@12	0.0105193	1300.75	651.382	1300.74	651.377	2	12	1.1.1.1581.3	34.4888	11683.5	184.88	33.72	0.21	186.145
1	106.96	106.96	82.73	77	51.65	PP_135.5	PP_135.5			0	86.14	ASNTVGALFPVLL	Carbamyl@N-term		missed L-F@8; missed L-L@12	0.00311874	1343.75	672.881	1343.74	672.88	2	11	1.1.1.1838.2	39.7135	538.53	222.12	39.84	0.16	144.059
1	106.96	106.96	82.73	77	51.65	PP_135.5	PP_135.5			0	86.14	ASNTVGALFPVLL	Carbamyl@N-term		missed L-F@8; missed L-L@12	0.00311874	1343.75	672.881	1343.74	672.88	2	13	1.1.1.1839.2	39.7441	538.53	333.56	39.84	0.16	219.412
1	106.96	106.96	82.73	77	51.65	PP_135.5	PP_135.5			0	86.14	ASNTVGALFPVLL	Carbamyl@N-term		missed L-F@8; missed L-L@12	0.00311874	1343.75	672.881	1343.74	672.88	2	15	1.1.1.1842.2	39.7989	538.53	468.34	39.84	0.16	349.604
1	106.96	106.96	82.73	77	51.65	PP_135.5	PP_135.5			0	86.14	ASNTVGALFPVLL	Carbamyl@N-term		missed L-F@8; missed L-L@12	0.00311874	1343.75	672.881	1343.74	672.88	2	15	1.1.1.1843.2	39.8295	538.53	523.21	39.84	0.16	363.964
1	106.96	106.96	82.73	77	51.65	PP_135.5	PP_135.5			0	86.14	ASNTVGALFPVLL	Carbamyl@N-term		missed L-F@8; missed L-L@12	0.00311874	1343.75	672.881	1343.74	672.88	2	17	1.1.1.1846.2	39.8842	538.53	438.84	39.84	0.16	316.431
1	106.96	106.96	82.73	77	51.65	PP_135.5	PP_135.5			0	86.14	ASNTVGALFPVLL	Carbamyl@N-term		missed L-F@8; missed L-L@12	0.00311874	1343.75	672.881	1343.74	672.88	2	13	1.1.1.1852.2	39.9745	538.53	198.21	39.84	0.16	142.007
1	106.96	106.96	82.73	77	51.65	PP_135.5	PP_135.5			0	74.05	ASNTVGALFPVLL	Cation:Na@C-term		missed L-F@8; missed L-L@12	0.0125834	1322.73	662.374	1322.72	662.368	2	11	1.1.1.1553.3	33.6447	787.63	465.68	33.72	0.18	431.031
1	106.96	106.96	82.73	77	51.65	PP_135.5	PP_135.5			0	74.05	ASNTVGALFPVLL	Cation:Na@C-term		missed L-F@8; missed L-L@12	0.0125834	1322.73	662.374	1322.72	662.368	2	14	1.1.1.1558.3	33.7968	787.63	481.38	33.72	0.18	525.992
1	106.96	106.96	82.73	77	51.65	PP_135.5	PP_135.5			0	15.12	ASNTVGALFPVLL			missed L-F@8; missed L-L@12	0.0403045	1300.78	651.397	1300.74	651.377	2	4	1.1.1.1294.9	25.6294	218.65	210.49	25.71	0.34	704.132
1	106.96	106.96	82.73	77	51.65	PP_135.5	PP_135.5			0	74.05	ASNTVGALFPVLLTE	Deamidated(N)@3		cleaved E-G@C-term; missed L-F@8; missed L-L@12; missed L-T@13	0.0357195	1531.85	766.932	1531.81	766.914	2	12	1.1.1.1505.4	32.1696	134.82	118.48	32.21	0.21	401.66
1	106.96	106.96	82.73	77	51.65	PP_135.5	PP_135.5			0	74.05	ASNTVGALFPVLLTE	Deamidated(N)@3		cleaved E-G@C-term; missed L-F@8; missed L-L@12; missed L-T@13	0.0357195	1531.85	766.932	1531.81	766.914	2	12	1.1.1.1507.5	32.2314	134.82	127.77	32.21	0.21	471.016
1	106.96	106.96	82.73	77	51.65	PP_135.5	PP_135.5			0	86.14	ASNTVGALFPVLLTEGTRTVGCMLY	Carbamidomethyl(C)@22		missed L-F@8; missed L-L@12; missed L-T@13; missed L-Y@24	-0.0947477	2669.26	890.761	2669.36	890.792	3	24	1.1.1.1673.3	36.9496	1336.55	1069.91	36.99	0.15	1244.1
1	106.96	106.96	82.73	77	51.65	PP_135.5	PP_135.5			0	86.14	ASNTVGALFPVLLTEGTRTVGCMLY	Carbamidomethyl(C)@22		missed L-F@8; missed L-L@12; missed L-T@13; missed L-Y@24	-0.0947477	2669.26	890.761	2669.36	890.792	3	29	1.1.1.1676.4	37.0101	1336.55	1282.86	36.99	0.15	1676.86
1	106.96	106.96	82.73	77	51.65	PP_135.5	PP_135.5			0	86.14	ASNTVGALFPVLLTEGTRTVGCMLY	Carbamidomethyl(C)@22		missed L-F@8; missed L-L@12; missed L-T@13; missed L-Y@24	-0.0947477	2669.26	890.761	2669.36	890.792	3	23	1.1.1.1677.3	37.0408	1336.55	1146.36	36.99	0.15	1285.42
1	106.96	106.96	82.73	77	51.65	PP_135.5	PP_135.5			0	74.05	DLNILSDVTLLPVTEVRGNRVSIAQVGF			missed L-N@2; missed L-S@5; missed L-L@10	-0.137143	3024.52	1009.18	3024.66	1009.23	3	13	1.1.1.1587.4	34.6731	675.28	666.5	34.68	0.15	775.269
1	106.96	106.96	82.73	77	51.65	PP_135.5	PP_135.5			0	86.14	DSVEELSMAILDKIATVARS			cleaved S-M@C-term; missed L-S@6; missed L-D@11	-0.00981009	2147.1	716.709	2147.11	716.712	3	19	1.1.1.1707.2	37.5046	304.14	251.26	37.54	0.15	481.548
1	106.96	106.96	82.73	77	51.65	PP_135.5	PP_135.5			0	86.14	DSVEELSMAILDKIATVARS			cleaved S-M@C-term; missed L-S@6; missed L-D@11	-0.00981009	2147.1	716.709	2147.11	716.712	3	21	1.1.1.1708.2	37.5345	304.14	290.55	37.54	0.15	369.618
1	106.96	106.96	82.73	77	51.65	PP_135.5	PP_135.5			0	99	DYVKRILQNKDQFGIRSVY			missed Y-V@2; missed L-Q@7; missed F-G@13	0.0210805	2341.28	586.326	2341.25	586.321	4	12	1.1.1.1009.9	16.8763	7084.5	4569.25	16.93	0.12	3933.17
1	106.96	106.96	82.73	77	51.65	PP_135.5	PP_135.5			0	99	DYVKRILQNKDQFGIRSVY			missed Y-V@2; missed L-Q@7; missed F-G@13	0.0210805	2341.28	586.326	2341.25	586.321	4	11	1.1.1.1011.11	16.9394	7084.5	6714.32	16.93	0.12	5637.88
1	106.96	106.96	82.73	77	51.65	PP_135.5	PP_135.5			0	86.14	ELVNSVLIPNPVSY			cleaved Q-E@N-term; missed L-V@2; missed L-I@7	-0.0233558	1542.81	772.41	1542.83	772.422	2	13	1.1.1.1303.18	25.9161	916.27	888.14	25.9	0.22	2606.68
1	106.96	106.96	82.73	77	51.65	PP_135.5	PP_135.5			0	86.14	ELVNSVLIPNPVSY			cleaved Q-E@N-term; missed L-V@2; missed L-I@7	-0.0233558	1542.81	772.41	1542.83	772.422	2	13	1.1.1.1304.14	25.9437	916.27	844.69	25.9	0.22	1841.84
1	106.96	106.96	82.73	77	51.65	PP_135.5	PP_135.5			0	74.05	ELVNSVLIPNPVSY			cleaved Q-E@N-term; missed L-V@2; missed L-I@7	-0.0233558	1542.81	772.41	1542.83	772.422	2	10	1.1.1.1301.11	25.8486	916.27	709.66	25.9	0.22	2842.7
1	106.96	106.96	82.73	77	51.65	PP_135.5	PP_135.5			0	74.05	ELVNSVLIPNPVSY			cleaved Q-E@N-term; missed L-V@2; missed L-I@7	-0.0233558	1542.81	772.41	1542.83	772.422	2	10	1.1.1.1308.14	26.066	916.27	335.92	25.9	0.22	889.063
1	106.96	106.96	82.73	77	51.65	PP_135.5	PP_135.5			0	99	GAIASVQLANW			missed L-A@8	0.0389293	1128.63	565.323	1128.59	565.304	2	8	1.1.1.1165.4	21.6438	3817.02	1432.8	21.76	0.16	910.829
1	106.96	106.96	82.73	77	51.65	PP_135.5	PP_135.5			0	99	GAIASVQLANW			missed L-A@8	0.0389293	1128.63	565.323	1128.59	565.304	2	13	1.1.1.1166.3	21.6741	3817.02	2325.63	21.76	0.16	1361.7
1	106.96	106.96	82.73	77	51.65	PP_135.5	PP_135.5			0	99	GAIASVQLANW			missed L-A@8	0.0389293	1128.63	565.323	1128.59	565.304	2	6	1.1.1.1174.6	21.9257	3817.02	703.5	21.76	0.16	669.474
1	106.96	106.96	82.73	77	51.65	PP_135.5	PP_135.5			0	99	GAIASVQLANW			missed L-A@8	0.0389293	1128.63	565.323	1128.59	565.304	2	8	1.1.1.1175.5	21.9558	3817.02	485.66	21.76	0.16	532.811
1	106.96	106.96	82.73	77	51.65	PP_135.5	PP_135.5			0	99	GAIASVQLANW			missed L-A@8	0.0389293	1128.63	565.323	1128.59	565.304	2	5	1.1.1.1178.4	22.047	3817.02	261.22	21.76	0.16	346.879
1	106.96	106.96	82.73	77	51.65	PP_135.5	PP_135.5			0	99	GANNPGANQPIAL				-0.00188899	1235.62	618.819	1235.63	618.82	2	6	1.1.1.881.16	12.9223	1905.95	884.41	13.03	0.22	613.768
1	106.96	106.96	82.73	77	51.65	PP_135.5	PP_135.5			0	99	GANNPGANQPIAL				-0.00188899	1235.62	618.819	1235.63	618.82	2	11	1.1.1.884.14	13.0142	1905.95	1811.4	13.03	0.22	1025.61
1	106.96	106.96	82.73	77	51.65	PP_135.5	PP_135.5			0	99	GANNPGANQPIAL				-0.00188899	1235.62	618.819	1235.63	618.82	2	10	1.1.1.885.11	13.0427	1905.95	1821.35	13.03	0.22	1011.95
1	106.96	106.96	82.73	77	51.65	PP_135.5	PP_135.5			0	99	GANNPGANQPIAL				-0.00188899	1235.62	618.819	1235.63	618.82	2	7	1.1.1.887.14	13.1076	1905.95	1249.54	13.03	0.22	800.751
1	106.96	106.96	82.73	77	51.65	PP_135.5	PP_135.5			0	86.14	GFELPPPVIDAMQVKEVWDEATAVL			missed F-E@2; missed W-D@18	-0.0944455	2753.3	918.775	2753.4	918.807	3	14	1.1.1.1853.2	40.0063	2048.37	1159	40.11	0.16	961.338
1	106.96	106.96	82.73	77	51.65	PP_135.5	PP_135.5			0	86.14	GFELPPPVIDAMQVKEVWDEATAVL			missed F-E@2; missed W-D@18	-0.0944455	2753.3	918.775	2753.4	918.807	3	17	1.1.1.1854.2	40.037	2048.37	1636.97	40.11	0.16	1507.22
1	106.96	106.96	82.73	77	51.65	PP_135.5	PP_135.5			0	86.14	GFELPPPVIDAMQVKEVWDEATAVL			missed F-E@2; missed W-D@18	-0.0944455	2753.3	918.775	2753.4	918.807	3	20	1.1.1.1856.2	40.0986	2048.37	2030.24	40.11	0.16	2079.28
1	106.96	106.96	82.73	77	51.65	PP_135.5	PP_135.5			0	74.05	GFELPPPVIDAMQVKEVWDEATAVL			missed F-E@2; missed W-D@18	-0.0944455	2753.3	918.775	2753.4	918.807	3	12	1.1.1.1863.2	40.2203	2048.37	925.69	40.11	0.16	737.679
1	106.96	106.96	82.73	77	51.65	PP_135.5	PP_135.5			0	99	IAVKGDYSMY			missed Y-S@7	-0.00620164	1145.54	573.775	1145.54	573.779	2	11	1.1.1.795.15	10.2341	11254.4	5874.86	10.31	0.12	2945.17
1	106.96	106.96	82.73	77	51.65	PP_135.5	PP_135.5			0	99	IAVKGDYSMY			missed Y-S@7	-0.00620164	1145.54	573.775	1145.54	573.779	2	12	1.1.1.796.12	10.2629	11254.4	9017.51	10.31	0.12	4880.64
1	106.96	106.96	82.73	77	51.65	PP_135.5	PP_135.5			0	99	IAVKGDYSMY			missed Y-S@7	-0.00620164	1145.54	573.775	1145.54	573.779	2	9	1.1.1.798.13	10.3258	11254.4	10340.5	10.31	0.12	4373.38
1	106.96	106.96	82.73	77	51.65	PP_135.5	PP_135.5			0	99	IAVKGDYSMY			missed Y-S@7	-0.00620164	1145.54	573.775	1145.54	573.779	2	7	1.1.1.801.13	10.4194	11254.4	3781.59	10.31	0.12	1717.95
1	106.96	106.96	82.73	77	51.65	PP_135.5	PP_135.5			0	99	IAVKGDYSMY			missed Y-S@7	-0.00620164	1145.54	573.775	1145.54	573.779	2	5	1.1.1.805.9	10.5408	11254.4	1551.98	10.31	0.12	1145.14
1	106.96	106.96	82.73	77	51.65	PP_135.5	PP_135.5			0	99	IAVKGDYSMY			missed Y-S@7	-0.00620164	1145.54	573.775	1145.54	573.779	2	6	1.1.1.807.14	10.6078	11254.4	1188.15	10.31	0.12	1036.07
1	106.96	106.96	82.73	77	51.65	PP_135.5	PP_135.5			0	80.07	IAVKGDYSMY			missed Y-S@7	-0.00620164	1145.54	573.775	1145.54	573.779	2	4	1.1.1.808.11	10.6367	11254.4	1139.37	10.31	0.12	1331.23
1	106.96	106.96	82.73	77	51.65	PP_135.5	PP_135.5			0	80.07	IAVKGDYSMY			missed Y-S@7	-0.00620164	1145.54	573.775	1145.54	573.779	2	5	1.1.1.815.14	10.8589	11254.4	690.94	10.31	0.12	672.61
1	106.96	106.96	82.73	77	51.65	PP_135.5	PP_135.5			0	86.14	IFSGGNYVYDNTTGPLVTAQNLY			missed F-S@2; missed Y-V@7; missed Y-D@9; missed L-V@16; missed L-Y@22	-0.0546868	2506.15	836.39	2506.2	836.408	3	14	1.1.1.1280.17	25.2043	4130.5	1682.32	25.31	0.15	2533.43
1	106.96	106.96	82.73	77	51.65	PP_135.5	PP_135.5			0	86.14	IFSGGNYVYDNTTGPLVTAQNLY			missed F-S@2; missed Y-V@7; missed Y-D@9; missed L-V@16; missed L-Y@22	-0.0546868	2506.15	836.39	2506.2	836.408	3	23	1.1.1.1285.19	25.3603	4130.5	2998.6	25.31	0.15	4298.25
1	106.96	106.96	82.73	77	51.65	PP_135.5	PP_135.5			0	74.05	IFSGGNYVYDNTTGPLVTAQNLY			missed F-S@2; missed Y-V@7; missed Y-D@9; missed L-V@16; missed L-Y@22	-0.0546868	2506.15	836.39	2506.2	836.408	3	13	1.1.1.1288.19	25.4526	4130.5	890.41	25.31	0.15	1386.02
1	106.96	106.96	82.73	77	51.65	PP_135.5	PP_135.5			0	74.05	IKKEYLASIGLQMIESTETASY			missed Y-L@5; missed L-A@6; missed L-Q@11	-0.0601886	2474.2	825.741	2474.26	825.761	3	11	1.1.1.1295.12	25.663	1819.55	1421.82	25.71	0.16	2801.09
1	106.96	106.96	82.73	77	51.65	PP_135.5	PP_135.5			0	51.87	INTIGLAKGDHSIIEENYELMEF			missed L-A@6; missed Y-E@18; missed L-M@20	-0.0826539	2635.2	879.408	2635.28	879.435	3	11	1.1.1.1275.17	25.0494	1460.15	955.29	25.09	0.16	1668.77
1	106.96	106.96	82.73	77	51.65	PP_135.5	PP_135.5			0	40.21	INTIGLAKGDHSIIEENYELMEF			missed L-A@6; missed Y-E@18; missed L-M@20	-0.0826539	2635.2	879.408	2635.28	879.435	3	9	1.1.1.1274.16	25.0175	1460.15	551.93	25.09	0.16	970.921
1	106.96	106.96	82.73	77	51.65	PP_135.5	PP_135.5			0	21.14	ISLRDQGII	Phospho(S)@2	Phospho(S)@675	cleaved I-S@C-term; missed L-R@3	0.135786	1093.69	547.852	1093.55	547.784	2	7	1.1.1.1236.6	23.8351	571.12	542.57	23.83	0.12	519.151
1	106.96	106.96	82.73	77	51.65	PP_135.5	PP_135.5			0	25.81	ITASWVIKNGY	Carbamidomethyl@N-term; Oxidation(W)@5		cleaved D-I@N-term; missed W-V@5	0.0503381	1323.73	662.874	1323.68	662.848	2	10	1.1.1.1216.13	23.2248	379.67	323.55	23.27	0.28	1604.57
1	106.96	106.96	82.73	77	51.65	PP_135.5	PP_135.5			0	99	KGFKNATQAQEDALRNL	Deamidated(Q)@8		missed F-K@3; missed L-R@14	-0.0584617	1903.92	635.646	1903.98	635.666	3	8	1.1.1.798.14	10.3267	814.24	749.91	10.34	0.12	1756.78
1	106.96	106.96	82.73	77	51.65	PP_135.5	PP_135.5			0	99	KGFKNATQAQEDALRNL	Deamidated(Q)@10		missed F-K@3; missed L-R@14	-0.0584617	1903.92	635.646	1903.98	635.666	3	8	1.1.1.798.14	10.3267	814.24	749.91	10.34	0.12	1756.78
1	106.96	106.96	82.73	77	51.65	PP_135.5	PP_135.5			0	99	KGFKNATQAQEDALRNL	Deamidated(N)@5		missed F-K@3; missed L-R@14	-0.0584617	1903.92	635.646	1903.98	635.666	3	7	1.1.1.799.16	10.3594	814.24	754.2	10.34	0.12	1750.12
1	106.96	106.96	82.73	77	51.65	PP_135.5	PP_135.5			0	80.07	KGFKNATQAQEDALRNL	Deamidated(Q)@8		missed F-K@3; missed L-R@14	-0.0584617	1903.92	635.646	1903.98	635.666	3	7	1.1.1.799.16	10.3594	814.24	754.2	10.34	0.12	1750.12
1	106.96	106.96	82.73	77	51.65	PP_135.5	PP_135.5			0	74.47	KIIKDIVL				0.00171611	940.634	471.324	940.632	471.323	2	4	1.1.1.867.5	12.4756	888.83	729.3	12.44	0.5	850.186
1	106.96	106.96	82.73	77	51.65	PP_135.5	PP_135.5			0	26.45	KKNVKTEYGHYDPAEFDYVKRILQNKDQFGIRSVY	Deamidated(N)@25		missed Y-G@8; missed Y-D@11; missed F-D@16; missed Y-V@18; missed L-Q@23; missed F-G@29	-0.716241	4248.44	709.081	4249.16	709.201	6	10	1.1.1.1157.12	21.4008	1189.31	1115.84	21.42	0.16	3584.52
1	106.96	106.96	82.73	77	51.65	PP_135.5	PP_135.5			0	99	KNATQAQEDALRNL			missed L-R@11	0.00311596	1570.81	524.61	1570.81	524.609	3	6	1.1.1.766.10	9.33635	2057.68	553.76	9.45	0.12	1025.56
1	106.96	106.96	82.73	77	51.65	PP_135.5	PP_135.5			0	99	KNATQAQEDALRNL			missed L-R@11	0.00311596	1570.81	524.61	1570.81	524.609	3	10	1.1.1.768.11	9.3983	2057.68	1656.47	9.45	0.12	2541.34
1	106.96	106.96	82.73	77	51.65	PP_135.5	PP_135.5			0	80.07	KNATQAQEDALRNL			missed L-R@11	0.00311596	1570.81	524.61	1570.81	524.609	3	5	1.1.1.774.13	9.58813	2057.68	497.38	9.45	0.12	816.562
1	106.96	106.96	82.73	77	51.65	PP_135.5	PP_135.5			0	99	KNKLVTTMGEY			missed L-V@4	0.00344113	1282.66	642.339	1282.66	642.337	2	10	1.1.1.745.15	8.69228	1567.71	1380.86	8.71	0.13	1099.76
1	106.96	106.96	82.73	77	51.65	PP_135.5	PP_135.5			0	99	KNKLVTTMGEY			missed L-V@4	0.00344113	1282.66	642.339	1282.66	642.337	2	11	1.1.1.748.16	8.78763	1567.71	1011.68	8.71	0.13	674.461
1	106.96	106.96	82.73	77	51.65	PP_135.5	PP_135.5			0	69.37	KNKLVTTMGEY			missed L-V@4	0.00344113	1282.66	642.339	1282.66	642.337	2	4	1.1.1.751.17	8.8827	1567.71	430.65	8.71	0.13	394.112
1	106.96	106.96	82.73	77	51.65	PP_135.5	PP_135.5			0	99	KNKLVTTMGEYIRTDPDGSRF			missed L-V@4; missed Y-I@11	-0.0357764	2427.19	607.804	2427.22	607.813	4	9	1.1.1.947.15	14.9768	5010.09	4954.38	14.99	0.12	4781.87
1	106.96	106.96	82.73	77	51.65	PP_135.5	PP_135.5			0	99	LAKHPLDTTKVEEVVARS			cleaved S-M@C-term; missed L-A@1; missed L-D@6	0.00798763	1992.11	499.034	1992.1	499.032	4	15	1.1.1.792.8	10.1347	15664.1	6452.85	10.22	0.12	5444.29
1	106.96	106.96	82.73	77	51.65	PP_135.5	PP_135.5			0	99	LAKHPLDTTKVEEVVARS			cleaved S-M@C-term; missed L-A@1; missed L-D@6	0.00798763	1992.11	499.034	1992.1	499.032	4	16	1.1.1.793.7	10.1651	15664.1	11341.9	10.22	0.12	11629.1
1	106.96	106.96	82.73	77	51.65	PP_135.5	PP_135.5			0	99	LAKHPLDTTKVEEVVARS			cleaved S-M@C-term; missed L-A@1; missed L-D@6	0.00798763	1992.11	499.034	1992.1	499.032	4	17	1.1.1.795.7	10.2274	15664.1	14636.5	10.22	0.12	12771.6
1	106.96	106.96	82.73	77	51.65	PP_135.5	PP_135.5			0	99	LAKHPLDTTKVEEVVARS			cleaved S-M@C-term; missed L-A@1; missed L-D@6	0.00798763	1992.11	499.034	1992.1	499.032	4	7	1.1.1.798.8	10.3217	15664.1	3946.02	10.22	0.12	2544.84
1	106.96	106.96	82.73	77	51.65	PP_135.5	PP_135.5			0	99	LAKHPLDTTKVEEVVARS	Carbamyl(K)@3		cleaved S-M@C-term; missed L-A@1; missed L-D@6	0.0498412	2035.16	509.796	2035.11	509.784	4	10	1.1.1.947.5	14.9685	1104.16	1082.35	14.96	0.12	1828.93
1	106.96	106.96	82.73	77	51.65	PP_135.5	PP_135.5			0	99	LAKHPLDTTKVEEVVARS	Carbamyl@N-term		cleaved S-M@C-term; missed L-A@1; missed L-D@6	0.0498412	2035.16	509.796	2035.11	509.784	4	10	1.1.1.947.5	14.9685	1104.16	1082.35	14.96	0.12	1828.93
1	106.96	106.96	82.73	77	51.65	PP_135.5	PP_135.5			0	69.37	LAKHPLDTTKVEEVVARS			cleaved S-M@C-term; missed L-A@1; missed L-D@6	0.00798763	1992.11	499.034	1992.1	499.032	4	5	1.1.1.801.6	10.4135	15664.1	1551.44	10.22	0.12	1451.81
1	106.96	106.96	82.73	77	51.65	PP_135.5	PP_135.5			0	86.14	LASIGLQMIESTETASY			missed L-A@1; missed L-Q@6	-0.0693017	1812.81	907.413	1812.88	907.448	2	27	1.1.1.1302.17	25.8845	3241.56	2559.75	25.93	0.15	3246.68
1	106.96	106.96	82.73	77	51.65	PP_135.5	PP_135.5			0	86.14	LASIGLQMIESTETASY			missed L-A@1; missed L-Q@6	-0.0693017	1812.81	907.413	1812.88	907.448	2	23	1.1.1.1304.17	25.9462	3241.56	3132.07	25.93	0.15	3660.73
1	106.96	106.96	82.73	77	51.65	PP_135.5	PP_135.5			0	86.14	LASIGLQMIESTETASY			missed L-A@1; missed L-Q@6	-0.0693017	1812.81	907.413	1812.88	907.448	2	22	1.1.1.1307.18	26.0389	3241.56	1612.55	25.93	0.15	2170.52
1	106.96	106.96	82.73	77	51.65	PP_135.5	PP_135.5			0	86.14	LASIGLQMIESTETASY			missed L-A@1; missed L-Q@6	-0.0693017	1812.81	907.413	1812.88	907.448	2	19	1.1.1.1310.17	26.1296	3241.56	791.61	25.93	0.15	1259.93
1	106.96	106.96	82.73	77	51.65	PP_135.5	PP_135.5			0	86.14	LASIGLQMIESTETASY			missed L-A@1; missed L-Q@6	-0.0693017	1812.81	907.413	1812.88	907.448	2	14	1.1.1.1313.14	26.2241	3241.56	543.04	25.93	0.15	913.961
1	106.96	106.96	82.73	77	51.65	PP_135.5	PP_135.5			0	86.14	LASIGLQMIESTETASY			missed L-A@1; missed L-Q@6	-0.0693017	1812.81	907.413	1812.88	907.448	2	17	1.1.1.1315.18	26.285	3241.56	421.74	25.93	0.15	855.389
1	106.96	106.96	82.73	77	51.65	PP_135.5	PP_135.5			0	86.14	LASIGLQMIESTETASY			missed L-A@1; missed L-Q@6	-0.0693017	1812.81	907.413	1812.88	907.448	2	12	1.1.1.1316.18	26.316	3241.56	362.3	25.93	0.15	772.431
1	106.96	106.96	82.73	77	51.65	PP_135.5	PP_135.5			0	74.05	LASIGLQMIESTETASY			missed L-A@1; missed L-Q@6	-0.0693017	1812.81	907.413	1812.88	907.448	2	9	1.1.1.1320.14	26.4362	3241.56	222.05	25.93	0.15	607.464
1	106.96	106.96	82.73	77	51.65	PP_135.5	PP_135.5			0	99	LDSEVIARSF			missed L-D@1	-0.00193843	1135.59	568.8	1135.59	568.801	2	4	1.1.1.936.9	14.6289	1313.66	654.01	14.4	0.34	934.245
1	106.96	106.96	82.73	77	51.65	PP_135.5	PP_135.5			0	99	LDSEVIARSF			missed L-D@1	-0.00193843	1135.59	568.8	1135.59	568.801	2	4	1.1.1.939.9	14.7224	1313.66	507.05	14.4	0.34	561.231
1	106.96	106.96	82.73	77	51.65	PP_135.5	PP_135.5			0	99	LESLLIPAVGPRPIPDDIMKEHTDKPETTTY	Oxidation(P)@7; Deoxy(D)@16	Oxidation(P)@22; Deoxy(D)@31	missed L-E@1; missed L-L@4; missed L-I@5	-0.0936596	3475.7	869.932	3475.79	869.955	4	24	1.1.1.1189.20	22.401	9699.25	9347.09	22.41	0.12	13291
1	106.96	106.96	82.73	77	51.65	PP_135.5	PP_135.5			0	99	LESLLIPAVGPRPIPDDIMKEHTDKPETTTY	Oxidation(P)@7; Deoxy(D)@17	Oxidation(P)@22; Deoxy(D)@32	missed L-E@1; missed L-L@4; missed L-I@5	-0.0936596	3475.7	869.932	3475.79	869.955	4	24	1.1.1.1189.20	22.401	9699.25	9347.09	22.41	0.12	13291
1	106.96	106.96	82.73	77	51.65	PP_135.5	PP_135.5			0	99	LESLLIPAVGPRPIPDDIMKEHTDKPETTTY	Oxidation(P)@11; Deoxy(D)@16	Oxidation(P)@26; Deoxy(D)@31	missed L-E@1; missed L-L@4; missed L-I@5	-0.0936596	3475.7	869.932	3475.79	869.955	4	24	1.1.1.1189.20	22.401	9699.25	9347.09	22.41	0.12	13291
1	106.96	106.96	82.73	77	51.65	PP_135.5	PP_135.5			0	99	LESLLIPAVGPRPIPDDIMKEHTDKPETTTY	Oxidation(P)@11; Deoxy(D)@17	Oxidation(P)@26; Deoxy(D)@32	missed L-E@1; missed L-L@4; missed L-I@5	-0.0936596	3475.7	869.932	3475.79	869.955	4	24	1.1.1.1189.20	22.401	9699.25	9347.09	22.41	0.12	13291
1	106.96	106.96	82.73	77	51.65	PP_135.5	PP_135.5			0	51.87	LESLLIPAVGPRPIPDDIMKEHTDKPETTTY			missed L-E@1; missed L-L@4; missed L-I@5	0.0281532	3475.82	696.171	3475.79	696.165	5	15	1.1.1.1187.10	22.3304	13640.7	5974.06	22.44	0.15	10181
1	106.96	106.96	82.73	77	51.65	PP_135.5	PP_135.5			0	51.87	LESLLIPAVGPRPIPDDIMKEHTDKPETTTY			missed L-E@1; missed L-L@4; missed L-I@5	0.0281532	3475.82	696.171	3475.79	696.165	5	17	1.1.1.1190.9	22.4227	13640.7	12780.7	22.44	0.15	19000.5
1	106.96	106.96	82.73	77	51.65	PP_135.5	PP_135.5			0	42.05	LESLLIPAVGPRPIPDDIMKEHTDKPETTTY			missed L-E@1; missed L-L@4; missed L-I@5	0.0281532	3475.82	696.171	3475.79	696.165	5	17	1.1.1.1188.14	22.365	13640.7	8843.14	22.44	0.15	18895.5
1	106.96	106.96	82.73	77	51.65	PP_135.5	PP_135.5			0	40.21	LESLLIPAVGPRPIPDDIMKEHTDKPETTTY			missed L-E@1; missed L-L@4; missed L-I@5	-0.0936596	3475.7	869.932	3475.79	869.955	4	20	1.1.1.1189.20	22.401	9699.25	9347.09	22.41	0.12	13291
1	106.96	106.96	82.73	77	51.65	PP_135.5	PP_135.5			0	99	LLDSEVIARS			cleaved S-F@C-term; missed L-L@1; missed L-D@2	-0.00307077	1101.6	551.807	1101.6	551.809	2	12	1.1.1.817.10	10.9186	18995.8	7352.92	11	0.16	3849.66
1	106.96	106.96	82.73	77	51.65	PP_135.5	PP_135.5			0	99	LLDSEVIARS			cleaved S-F@C-term; missed L-L@1; missed L-D@2	-0.00307077	1101.6	551.807	1101.6	551.809	2	14	1.1.1.818.14	10.9531	18995.8	13429.8	11	0.16	6875.05
1	106.96	106.96	82.73	77	51.65	PP_135.5	PP_135.5			0	99	LLDSEVIARS			cleaved S-F@C-term; missed L-L@1; missed L-D@2	-0.00307077	1101.6	551.807	1101.6	551.809	2	13	1.1.1.820.6	11.0096	18995.8	18792.6	11	0.16	9315.04
1	106.96	106.96	82.73	77	51.65	PP_135.5	PP_135.5			0	99	LLDSEVIARS			cleaved S-F@C-term; missed L-L@1; missed L-D@2	-0.00307077	1101.6	551.807	1101.6	551.809	2	13	1.1.1.820.7	11.0104	18995.8	18775.3	11	0.16	9256.3
1	106.96	106.96	82.73	77	51.65	PP_135.5	PP_135.5			0	99	LLDSEVIARS			cleaved S-F@C-term; missed L-L@1; missed L-D@2	-0.00307077	1101.6	551.807	1101.6	551.809	2	12	1.1.1.823.9	11.1064	18995.8	9686.25	11	0.16	4690.71
1	106.96	106.96	82.73	77	51.65	PP_135.5	PP_135.5			0	99	LLDSEVIARS			cleaved S-F@C-term; missed L-L@1; missed L-D@2	-0.00307077	1101.6	551.807	1101.6	551.809	2	10	1.1.1.826.12	11.203	18995.8	4097.25	11	0.16	2633.55
1	106.96	106.96	82.73	77	51.65	PP_135.5	PP_135.5			0	99	LLDSEVIARS			cleaved S-F@C-term; missed L-L@1; missed L-D@2	-0.00307077	1101.6	551.807	1101.6	551.809	2	9	1.1.1.829.8	11.2937	18995.8	2519.33	11	0.16	2355.95
1	106.96	106.96	82.73	77	51.65	PP_135.5	PP_135.5			0	99	LLDSEVIARS			cleaved S-F@C-term; missed L-L@1; missed L-D@2	-0.00307077	1101.6	551.807	1101.6	551.809	2	9	1.1.1.832.8	11.388	18995.8	1981.47	11	0.16	1511.35
1	106.96	106.96	82.73	77	51.65	PP_135.5	PP_135.5			0	99	LLDSEVIARS			cleaved S-F@C-term; missed L-L@1; missed L-D@2	-0.00307077	1101.6	551.807	1101.6	551.809	2	9	1.1.1.835.9	11.4831	18995.8	1399.56	11	0.16	1139.09
1	106.96	106.96	82.73	77	51.65	PP_135.5	PP_135.5			0	99	LLDSEVIARS			cleaved S-F@C-term; missed L-L@1; missed L-D@2	-0.00307077	1101.6	551.807	1101.6	551.809	2	8	1.1.1.838.9	11.5771	18995.8	1094.47	11	0.16	1041.96
1	106.96	106.96	82.73	77	51.65	PP_135.5	PP_135.5			0	99	LLDSEVIARSF			missed L-L@1; missed L-D@2	0.0172919	1248.69	625.352	1248.67	625.343	2	16	1.1.1.1089.11	19.3034	5135.24	1272.88	19.41	0.15	1381.06
1	106.96	106.96	82.73	77	51.65	PP_135.5	PP_135.5			0	99	LLDSEVIARSF			missed L-L@1; missed L-D@2	0.0172919	1248.69	625.352	1248.67	625.343	2	18	1.1.1.1091.5	19.3589	5135.24	3442.86	19.41	0.15	2946.62
1	106.96	106.96	82.73	77	51.65	PP_135.5	PP_135.5			0	99	LLDSEVIARSF			missed L-L@1; missed L-D@2	0.0172919	1248.69	625.352	1248.67	625.343	2	19	1.1.1.1092.11	19.394	5135.24	4711.35	19.41	0.15	3698.96
1	106.96	106.96	82.73	77	51.65	PP_135.5	PP_135.5			0	99	LLDSEVIARSF			missed L-L@1; missed L-D@2	0.0172919	1248.69	625.352	1248.67	625.343	2	19	1.1.1.1093.10	19.4234	5135.24	5122.15	19.41	0.15	4264.66
1	106.96	106.96	82.73	77	51.65	PP_135.5	PP_135.5			0	99	LLDSEVIARSF			missed L-L@1; missed L-D@2	0.0172919	1248.69	625.352	1248.67	625.343	2	17	1.1.1.1096.8	19.5137	5135.24	3064.09	19.41	0.15	2663.47
1	106.96	106.96	82.73	77	51.65	PP_135.5	PP_135.5			0	99	LLDSEVIARSF			missed L-L@1; missed L-D@2	0.0172919	1248.69	625.352	1248.67	625.343	2	10	1.1.1.1104.12	19.7648	5135.24	425.07	19.41	0.15	981.529
1	106.96	106.96	82.73	77	51.65	PP_135.5	PP_135.5			0	74.05	LNNNITDKVGNVLVG			cleaved S-L@N-term; cleaved G-D@C-term; missed L-N@1; missed L-V@13	-0.012403	1568.84	785.427	1568.85	785.433	2	9	1.1.1.1576.4	34.3303	361.64	341.29	34.31	0.15	372.94
1	106.96	106.96	82.73	77	51.65	PP_135.5	PP_135.5			0	86.14	MDINFEDLPPPPPELLAPLEEPEPY	Acetyl@N-term	Acetyl@933	cleaved S-M@N-term; missed F-E@5; missed L-L@15; missed L-A@16; missed L-E@19	-0.123381	2903.26	968.76	2903.38	968.802	3	15	1.1.1.1948.2	41.4453	1605.99	818.46	41.56	0.23	680.489
1	106.96	106.96	82.73	77	51.65	PP_135.5	PP_135.5			0	86.14	MDINFEDLPPPPPELLAPLEEPEPY	Acetyl@N-term	Acetyl@933	cleaved S-M@N-term; missed F-E@5; missed L-L@15; missed L-A@16; missed L-E@19	-0.123381	2903.26	968.76	2903.38	968.802	3	20	1.1.1.1949.2	41.4766	1605.99	1080.26	41.56	0.23	1040.44
1	106.96	106.96	82.73	77	51.65	PP_135.5	PP_135.5			0	86.14	MDINFEDLPPPPPELLAPLEEPEPY	Acetyl@N-term	Acetyl@933	cleaved S-M@N-term; missed F-E@5; missed L-L@15; missed L-A@16; missed L-E@19	-0.123381	2903.26	968.76	2903.38	968.802	3	18	1.1.1.1952.2	41.5325	1605.99	1494.75	41.56	0.23	1479.51
1	106.96	106.96	82.73	77	51.65	PP_135.5	PP_135.5			0	86.14	MDINFEDLPPPPPELLAPLEEPEPY	Acetyl@N-term	Acetyl@933	cleaved S-M@N-term; missed F-E@5; missed L-L@15; missed L-A@16; missed L-E@19	-0.123381	2903.26	968.76	2903.38	968.802	3	14	1.1.1.1958.2	41.6239	1605.99	1378.96	41.56	0.23	2054.56
1	106.96	106.96	82.73	77	51.65	PP_135.5	PP_135.5			0	86.14	MDINFEDLPPPPPELLAPLEEPEPY	Acetyl@N-term	Acetyl@933	cleaved S-M@N-term; missed F-E@5; missed L-L@15; missed L-A@16; missed L-E@19	-0.123381	2903.26	968.76	2903.38	968.802	3	17	1.1.1.1967.2	41.7541	1605.99	452.69	41.56	0.23	406.845
1	106.96	106.96	82.73	77	51.65	PP_135.5	PP_135.5			0	86.14	MESELISLRDQGIISNDELDSF	Acetyl@N-term	Acetyl@669	cleaved S-M@N-term; missed L-I@5; missed L-R@8; missed L-D@19	-0.0679341	2552.13	851.716	2552.2	851.739	3	28	1.1.1.1491.3	31.7395	3602.44	1737.49	31.82	0.15	2197.73
1	106.96	106.96	82.73	77	51.65	PP_135.5	PP_135.5			0	86.14	MESELISLRDQGIISNDELDSF	Acetyl@N-term	Acetyl@669	cleaved S-M@N-term; missed L-I@5; missed L-R@8; missed L-D@19	-0.0679341	2552.13	851.716	2552.2	851.739	3	28	1.1.1.1492.6	31.7764	3602.44	2836.88	31.82	0.15	4160.13
1	106.96	106.96	82.73	77	51.65	PP_135.5	PP_135.5			0	86.14	MESELISLRDQGIISNDELDSF	Acetyl@N-term	Acetyl@669	cleaved S-M@N-term; missed L-I@5; missed L-R@8; missed L-D@19	-0.0679341	2552.13	851.716	2552.2	851.739	3	34	1.1.1.1494.3	31.8325	3602.44	3569.72	31.82	0.15	6081.58
1	106.96	106.96	82.73	77	51.65	PP_135.5	PP_135.5			0	86.14	MESELISLRDQGIISNDELDSF	Acetyl@N-term	Acetyl@669	cleaved S-M@N-term; missed L-I@5; missed L-R@8; missed L-D@19	-0.0679341	2552.13	851.716	2552.2	851.739	3	25	1.1.1.1497.5	31.9314	3602.44	1753.81	31.82	0.15	2237.56
1	106.96	106.96	82.73	77	51.65	PP_135.5	PP_135.5			0	86.14	MESELISLRDQGIISNDELDSF	Acetyl@N-term	Acetyl@669	cleaved S-M@N-term; missed L-I@5; missed L-R@8; missed L-D@19	-0.0679341	2552.13	851.716	2552.2	851.739	3	19	1.1.1.1500.6	32.0243	3602.44	504.21	31.82	0.15	755.317
1	106.96	106.96	82.73	77	51.65	PP_135.5	PP_135.5			0	99	NISSPASGSGLF			missed L-F@11	0.00111714	1135.55	568.783	1135.55	568.783	2	9	1.1.1.993.9	16.3931	10283.9	2408.67	16.56	0.21	1280.49
1	106.96	106.96	82.73	77	51.65	PP_135.5	PP_135.5			0	99	NISSPASGSGLF			missed L-F@11	0.00111714	1135.55	568.783	1135.55	568.783	2	15	1.1.1.994.13	16.4271	10283.9	4370.45	16.56	0.21	2319.28
1	106.96	106.96	82.73	77	51.65	PP_135.5	PP_135.5			0	99	NISSPASGSGLF			missed L-F@11	0.00111714	1135.55	568.783	1135.55	568.783	2	13	1.1.1.996.8	16.4813	10283.9	8030.44	16.56	0.21	4279.87
1	106.96	106.96	82.73	77	51.65	PP_135.5	PP_135.5			0	99	NISSPASGSGLF			missed L-F@11	0.00111714	1135.55	568.783	1135.55	568.783	2	16	1.1.1.997.7	16.5097	10283.9	9611.64	16.56	0.21	5107.9
1	106.96	106.96	82.73	77	51.65	PP_135.5	PP_135.5			0	99	NISSPASGSGLF			missed L-F@11	0.00111714	1135.55	568.783	1135.55	568.783	2	15	1.1.1.999.8	16.5694	10283.9	9832.6	16.56	0.21	4870.99
1	106.96	106.96	82.73	77	51.65	PP_135.5	PP_135.5			0	99	NISSPASGSGLF			missed L-F@11	0.00111714	1135.55	568.783	1135.55	568.783	2	16	1.1.1.1000.5	16.5966	10283.9	8458.2	16.56	0.21	4050.05
1	106.96	106.96	82.73	77	51.65	PP_135.5	PP_135.5			0	99	NISSPASGSGLF			missed L-F@11	0.00111714	1135.55	568.783	1135.55	568.783	2	11	1.1.1.1002.8	16.6594	10283.9	5007.15	16.56	0.21	2536.18
1	106.96	106.96	82.73	77	51.65	PP_135.5	PP_135.5			0	99	NISSPASGSGLF			missed L-F@11	0.00111714	1135.55	568.783	1135.55	568.783	2	10	1.1.1.1005.9	16.7529	10283.9	2367.58	16.56	0.21	1709.24
1	106.96	106.96	82.73	77	51.65	PP_135.5	PP_135.5			0	99	NISSPASGSGLF			missed L-F@11	0.00111714	1135.55	568.783	1135.55	568.783	2	9	1.1.1.1008.10	16.8464	10283.9	1593.63	16.56	0.21	1180.97
1	106.96	106.96	82.73	77	51.65	PP_135.5	PP_135.5			0	99	NISSPASGSGLF			missed L-F@11	0.00111714	1135.55	568.783	1135.55	568.783	2	8	1.1.1.1011.9	16.9378	10283.9	1120.71	16.56	0.21	1114.87
1	106.96	106.96	82.73	77	51.65	PP_135.5	PP_135.5			0	99	NISSPASGSGLF			missed L-F@11	0.00111714	1135.55	568.783	1135.55	568.783	2	5	1.1.1.1012.4	16.9642	10283.9	1016.35	16.56	0.21	1168.46
1	106.96	106.96	82.73	77	51.65	PP_135.5	PP_135.5			0	86.14	NNILSLNNNITDKVGNVLVGDGVATL			missed L-S@4; missed L-N@6; missed L-V@18	-0.0862407	2666.34	889.787	2666.42	889.815	3	31	1.1.1.1438.8	30.0904	4849.76	4495.98	30.11	0.16	10129.9
1	106.96	106.96	82.73	77	51.65	PP_135.5	PP_135.5			0	86.14	NNILSLNNNITDKVGNVLVGDGVATL			missed L-S@4; missed L-N@6; missed L-V@18	-0.0862407	2666.34	889.787	2666.42	889.815	3	36	1.1.1.1440.7	30.1527	4849.76	4240.69	30.11	0.16	9005.73
1	106.96	106.96	82.73	77	51.65	PP_135.5	PP_135.5			0	86.14	NNILSLNNNITDKVGNVLVGDGVATL			missed L-S@4; missed L-N@6; missed L-V@18	-0.0862407	2666.34	889.787	2666.42	889.815	3	33	1.1.1.1441.6	30.1838	4849.76	3195.9	30.11	0.16	4122.67
1	106.96	106.96	82.73	77	51.65	PP_135.5	PP_135.5			0	86.14	NNILSLNNNITDKVGNVLVGDGVATL			missed L-S@4; missed L-N@6; missed L-V@18	-0.0862407	2666.34	889.787	2666.42	889.815	3	15	1.1.1.1445.8	30.3142	4849.76	616.76	30.11	0.16	850.097
1	106.96	106.96	82.73	77	51.65	PP_135.5	PP_135.5			0	86.14	NNILSLNNNITDKVGNVLVGDGVATL	Deamidated(N)@1		missed L-S@4; missed L-N@6; missed L-V@18	-0.170842	2667.24	890.086	2667.41	890.143	3	16	1.1.1.1522.6	32.6948	551.18	506.71	32.65	0.28	907.525
1	106.96	106.96	82.73	77	51.65	PP_135.5	PP_135.5			0	74.05	NNILSLNNNITDKVGNVLVGDGVATL	Cation:Na(D)@21		missed L-S@4; missed L-N@6; missed L-V@18	0.137564	2688.54	897.188	2688.41	897.143	3	14	1.1.1.1438.9	30.0929	216.47	214.47	30.11	0.22	815.072
1	106.96	106.96	82.73	77	51.65	PP_135.5	PP_135.5			0	74.05	NNILSLNNNITDKVGNVLVGDGVATL			missed L-S@4; missed L-N@6; missed L-V@18	-0.0862407	2666.34	889.787	2666.42	889.815	3	12	1.1.1.1449.4	30.4398	4849.76	257.82	30.11	0.16	481.11
1	106.96	106.96	82.73	77	51.65	PP_135.5	PP_135.5			0	74.05	NNILSLNNNITDKVGNVLVGDGVATL	Deamidated(N)@7; Deamidated(N)@16		missed L-S@4; missed L-N@6; missed L-V@18	0.0508917	2668.44	890.488	2668.39	890.471	3	12	1.1.1.1470.8	31.0931	197.95	170.48	31.14	0.28	810.038
1	106.96	106.96	82.73	77	51.65	PP_135.5	PP_135.5			0	74.05	NNILSLNNNITDKVGNVLVGDGVATL	Deamidated(N)@8; Deamidated(N)@9		missed L-S@4; missed L-N@6; missed L-V@18	0.0508917	2668.44	890.488	2668.39	890.471	3	11	1.1.1.1473.12	31.1878	197.95	165.17	31.14	0.28	436.223
1	106.96	106.96	82.73	77	51.65	PP_135.5	PP_135.5			0	74.05	NNILSLNNNITDKVGNVLVGDGVATL	Deamidated(N)@9; Deamidated(N)@16		missed L-S@4; missed L-N@6; missed L-V@18	0.0508917	2668.44	890.488	2668.39	890.471	3	11	1.1.1.1473.12	31.1878	197.95	165.17	31.14	0.28	436.223
1	106.96	106.96	82.73	77	51.65	PP_135.5	PP_135.5			0	74.05	NNILSLNNNITDKVGNVLVGDGVATL	Deamidated(N)@2		missed L-S@4; missed L-N@6; missed L-V@18	0.111689	2667.52	890.181	2667.41	890.143	3	11	1.1.1.1480.7	31.4026	147.13	142.06	31.42	0.22	687.232
1	106.96	106.96	82.73	77	51.65	PP_135.5	PP_135.5			0	74.05	NNILSLNNNITDKVGNVLVGDGVATL	Deamidated(N)@1		missed L-S@4; missed L-N@6; missed L-V@18	0.111689	2667.52	890.181	2667.41	890.143	3	11	1.1.1.1480.7	31.4026	147.13	142.06	31.42	0.22	687.232
1	106.96	106.96	82.73	77	51.65	PP_135.5	PP_135.5			0	74.05	NNILSLNNNITDKVGNVLVGDGVATL	Deamidated(N)@2		missed L-S@4; missed L-N@6; missed L-V@18	-0.170842	2667.24	890.086	2667.41	890.143	3	12	1.1.1.1521.11	32.6659	551.18	548.91	32.65	0.28	1023.79
1	106.96	106.96	82.73	77	51.65	PP_135.5	PP_135.5			0	74.05	NNILSLNNNITDKVGNVLVGDGVATL	Deamidated(N)@1		missed L-S@4; missed L-N@6; missed L-V@18	-0.170842	2667.24	890.086	2667.41	890.143	3	12	1.1.1.1521.11	32.6659	551.18	548.91	32.65	0.28	1023.79
1	106.96	106.96	82.73	77	51.65	PP_135.5	PP_135.5			0	74.05	NNILSLNNNITDKVGNVLVGDGVATL	Deamidated(N)@1		missed L-S@4; missed L-N@6; missed L-V@18	-0.0421191	2667.37	890.129	2667.41	890.143	3	13	1.1.1.1524.6	32.7563	609.07	359.75	32.65	0.28	636.533
1	106.96	106.96	82.73	77	51.65	PP_135.5	PP_135.5			0	74.05	NNILSLNNNITDKVGNVLVGDGVATL	Deamidated(N)@2		missed L-S@4; missed L-N@6; missed L-V@18	-0.0421191	2667.37	890.129	2667.41	890.143	3	13	1.1.1.1524.6	32.7563	609.07	359.75	32.65	0.28	636.533
1	106.96	106.96	82.73	77	51.65	PP_135.5	PP_135.5			0	74.05	NNILSLNNNITDKVGNVLVGDGVATL	Deamidated(N)@1		missed L-S@4; missed L-N@6; missed L-V@18	-0.170842	2667.24	890.086	2667.41	890.143	3	13	1.1.1.1526.5	32.8182	551.18	195.96	32.65	0.28	594.953
1	106.96	106.96	82.73	77	51.65	PP_135.5	PP_135.5			0	74.05	NNILSLNNNITDKVGNVLVGDGVATL	Deamidated(N)@2		missed L-S@4; missed L-N@6; missed L-V@18	-0.170842	2667.24	890.086	2667.41	890.143	3	13	1.1.1.1526.5	32.8182	551.18	195.96	32.65	0.28	594.953
1	106.96	106.96	82.73	77	51.65	PP_135.5	PP_135.5			0	99	NTLSEISGGLTY			missed L-S@3; missed L-T@10	0.00204788	1253.62	627.815	1253.61	627.814	2	12	1.1.1.1077.4	18.9373	12109.5	1942.89	19.05	0.15	1294.35
1	106.96	106.96	82.73	77	51.65	PP_135.5	PP_135.5			0	99	NTLSEISGGLTY			missed L-S@3; missed L-T@10	0.00204788	1253.62	627.815	1253.61	627.814	2	13	1.1.1.1078.4	18.9664	12109.5	4155.19	19.05	0.15	2530.48
1	106.96	106.96	82.73	77	51.65	PP_135.5	PP_135.5			0	99	NTLSEISGGLTY			missed L-S@3; missed L-T@10	0.00204788	1253.62	627.815	1253.61	627.814	2	15	1.1.1.1080.9	19.0295	12109.5	10680.8	19.05	0.15	7048.28
1	106.96	106.96	82.73	77	51.65	PP_135.5	PP_135.5			0	99	NTLSEISGGLTY			missed L-S@3; missed L-T@10	0.00204788	1253.62	627.815	1253.61	627.814	2	16	1.1.1.1083.9	19.1205	12109.5	9427.5	19.05	0.15	5662.6
1	106.96	106.96	82.73	77	51.65	PP_135.5	PP_135.5			0	99	NYGRLISQIITTKSSTLPAGVY			missed Y-G@2; missed L-I@5	-0.0409226	2381.25	794.759	2381.3	794.772	3	25	1.1.1.1223.18	23.4452	10647.1	6334.56	23.52	0.18	9132.16
1	106.96	106.96	82.73	77	51.65	PP_135.5	PP_135.5			0	99	NYGRLISQIITTKSSTLPAGVY			missed Y-G@2; missed L-I@5	-0.0409226	2381.25	794.759	2381.3	794.772	3	24	1.1.1.1224.16	23.4744	10647.1	8641.27	23.52	0.18	12194.3
1	106.96	106.96	82.73	77	51.65	PP_135.5	PP_135.5			0	99	NYGRLISQIITTKSSTLPAGVY			missed Y-G@2; missed L-I@5	-0.173295	2381.12	1191.57	2381.3	1191.66	2	12	1.1.1.1225.21	23.5093	1771.59	1714.38	23.52	0.15	1349.39
1	106.96	106.96	82.73	77	51.65	PP_135.5	PP_135.5			0	99	NYGRLISQIITTKSSTLPAGVY			missed Y-G@2; missed L-I@5	-0.0409226	2381.25	794.759	2381.3	794.772	3	22	1.1.1.1229.17	23.6286	10647.1	5961.95	23.52	0.18	7070.1
1	106.96	106.96	82.73	77	51.65	PP_135.5	PP_135.5			0	99	NYGRLISQIITTKSSTLPAGVY			missed Y-G@2; missed L-I@5	-0.173295	2381.12	1191.57	2381.3	1191.66	2	9	1.1.1.1228.21	23.6013	1771.59	1153.98	23.52	0.15	844.231
1	106.96	106.96	82.73	77	51.65	PP_135.5	PP_135.5			0	45.94	NYGRLISQIITTKSSTLPAGVY			missed Y-G@2; missed L-I@5	0.18349	2381.48	596.377	2381.3	596.331	4	10	1.1.1.1230.7	23.651	1106.11	455.4	23.52	0.15	774.532
1	106.96	106.96	82.73	77	51.65	PP_135.5	PP_135.5			0	38.44	NYGRLISQIITTKSSTLPAGVY			missed Y-G@2; missed L-I@5	-0.173295	2381.12	1191.57	2381.3	1191.66	2	8	1.1.1.1227.21	23.5706	1771.59	1485.86	23.52	0.15	1172.06
1	106.96	106.96	82.73	77	51.65	PP_135.5	PP_135.5			0	29.11	NYGRLISQIITTKSSTLPAGVY			missed Y-G@2; missed L-I@5	-0.0409226	2381.25	794.759	2381.3	794.772	3	8	1.1.1.1233.16	23.7511	10647.1	1682.12	23.52	0.18	2128.39
1	106.96	106.96	82.73	77	51.65	PP_135.5	PP_135.5			0	29.11	NYGRLISQIITTKSSTLPAGVY			missed Y-G@2; missed L-I@5	-0.0409226	2381.25	794.759	2381.3	794.772	3	8	1.1.1.1241.18	23.9988	10647.1	486.03	23.52	0.18	1195.83
1	106.96	106.96	82.73	77	51.65	PP_135.5	PP_135.5			0	26.45	NYGRLISQIITTKSSTLPAGVY			missed Y-G@2; missed L-I@5	-0.0409226	2381.25	794.759	2381.3	794.772	3	7	1.1.1.1236.17	23.8443	10647.1	717.53	23.52	0.18	1650.8
1	106.96	106.96	82.73	77	51.65	PP_135.5	PP_135.5			0	99	QGVATGSQITL				0.00333254	1073.58	537.795	1073.57	537.793	2	6	1.1.1.908.9	13.758	3070.7	1499.75	13.87	0.22	1189.48
1	106.96	106.96	82.73	77	51.65	PP_135.5	PP_135.5			0	99	QGVATGSQITL				0.00333254	1073.58	537.795	1073.57	537.793	2	7	1.1.1.909.9	13.789	3070.7	2141.66	13.87	0.22	1504.25
1	106.96	106.96	82.73	77	51.65	PP_135.5	PP_135.5			0	99	QGVATGSQITL				0.00333254	1073.58	537.795	1073.57	537.793	2	8	1.1.1.911.11	13.8529	3070.7	3025.07	13.87	0.22	1930.75
1	106.96	106.96	82.73	77	51.65	PP_135.5	PP_135.5			0	99	QGVATGSQITL				0.00333254	1073.58	537.795	1073.57	537.793	2	4	1.1.1.917.8	14.0371	3070.7	1303.6	13.87	0.22	1286.19
1	106.96	106.96	82.73	77	51.65	PP_135.5	PP_135.5			0	74.05	QGVATGSQITLSGI	Gln->pyro-Glu@N-term; Methyl(T)@5; Dehydrated(T)@10	Methyl(T)@356; Dehydrated(T)@361	cleaved I-T@C-term; missed L-S@11	0.0736674	1309.76	655.888	1309.69	655.851	2	13	1.1.1.1315.9	26.2775	513.24	498.03	26.26	0.22	708.285
1	106.96	106.96	82.73	77	51.65	PP_135.5	PP_135.5			0	74.05	QGVATGSQITLSGI	Gln->pyro-Glu@N-term; Methyl(T)@5; Dehydrated(T)@10	Methyl(T)@356; Dehydrated(T)@361	cleaved I-T@C-term; missed L-S@11	0.0736674	1309.76	655.888	1309.69	655.851	2	11	1.1.1.1318.8	26.3694	513.24	252.93	26.26	0.22	465.613
1	106.96	106.96	82.73	77	51.65	PP_135.5	PP_135.5			0	99	QGVATGSQITLSGITNY			missed L-S@11	0.0418239	1708.91	855.46	1708.86	855.439	2	13	1.1.1.1125.19	20.4183	807.36	333.78	20.52	0.15	822.866
1	106.96	106.96	82.73	77	51.65	PP_135.5	PP_135.5			0	99	QNKDQFGIRSVY			missed F-G@6	0.0138359	1453.75	727.88	1453.73	727.873	2	5	1.1.1.1229.12	23.6244	1182.37	962.05	23.67	0.25	1421.24
1	106.96	106.96	82.73	77	51.65	PP_135.5	PP_135.5			0	99	QNKDQFGIRSVY			missed F-G@6	0.0138359	1453.75	727.88	1453.73	727.873	2	5	1.1.1.1235.14	23.8111	1182.37	639.47	23.67	0.25	1130.63
1	106.96	106.96	82.73	77	51.65	PP_135.5	PP_135.5			0	74.47	QNKDQFGIRSVY	Deamidated(N)@2		missed F-G@6	0.0418435	1454.76	485.926	1454.72	485.912	3	5	1.1.1.799.6	10.3511	1086.45	927.2	10.28	0.28	1237.86
1	106.96	106.96	82.73	77	51.65	PP_135.5	PP_135.5			0	74.47	QNKDQFGIRSVY	Deamidated(Q)@1		missed F-G@6	0.0418435	1454.76	485.926	1454.72	485.912	3	5	1.1.1.799.6	10.3511	1086.45	927.2	10.28	0.28	1237.86
1	106.96	106.96	82.73	77	51.65	PP_135.5	PP_135.5			0	24.83	QNKDQFGIRSVY			missed F-G@6	0.0138359	1453.75	727.88	1453.73	727.873	2	5	1.1.1.1230.14	23.6568	1182.37	1111.95	23.67	0.25	1455.46
1	106.96	106.96	82.73	77	51.65	PP_135.5	PP_135.5			0	17.58	RAHRRLPEAGYTPIDALGDKVEAIVL			missed Y-T@11; missed L-G@17	0.122848	2859.69	572.946	2859.57	572.922	5	10	1.1.1.1225.7	23.4976	6801.07	6475.48	23.46	0.19	4813.45
1	106.96	106.96	82.73	77	51.65	PP_135.5	PP_135.5			0	28.43	RAKETFRDLY	Trimethyl(K)@3	Trimethyl(K)@420	cleaved N-R@N-term; missed F-R@6; missed L-Y@9	0.0983808	1339.82	670.919	1339.72	670.87	2	9	1.1.1.1173.10	21.8981	391.51	376.79	21.89	0.28	1106.57
1	106.96	106.96	82.73	77	51.65	PP_135.5	PP_135.5			0	74.47	RGPKPEELHQIF			cleaved Q-R@N-term; missed L-H@8	-0.00353837	1449.77	484.264	1449.77	484.265	3	5	1.1.1.789.7	10.0398	2292.28	1606.86	10.09	0.13	1222
1	106.96	106.96	82.73	77	51.65	PP_135.5	PP_135.5			0	99	RLEPLAPAAPIY			cleaved T-R@N-term; missed L-E@2; missed L-A@5	-0.00379532	1309.74	655.875	1309.74	655.877	2	12	1.1.1.1025.15	17.3673	21101	2416.74	17.51	0.15	1331.88
1	106.96	106.96	82.73	77	51.65	PP_135.5	PP_135.5			0	99	RLEPLAPAAPIY			cleaved T-R@N-term; missed L-E@2; missed L-A@5	-0.00379532	1309.74	655.875	1309.74	655.877	2	15	1.1.1.1026.15	17.3984	21101	5582.65	17.51	0.15	3177.79
1	106.96	106.96	82.73	77	51.65	PP_135.5	PP_135.5			0	99	RLEPLAPAAPIY			cleaved T-R@N-term; missed L-E@2; missed L-A@5	-0.00379532	1309.74	655.875	1309.74	655.877	2	12	1.1.1.1028.15	17.4604	21101	16146.6	17.51	0.15	8833.61
1	106.96	106.96	82.73	77	51.65	PP_135.5	PP_135.5			0	99	RLEPLAPAAPIY			cleaved T-R@N-term; missed L-E@2; missed L-A@5	-0.00379532	1309.74	655.875	1309.74	655.877	2	16	1.1.1.1029.16	17.4922	21101	19986.5	17.51	0.15	10531.2
1	106.96	106.96	82.73	77	51.65	PP_135.5	PP_135.5			0	99	RLEPLAPAAPIY			cleaved T-R@N-term; missed L-E@2; missed L-A@5	-0.00379532	1309.74	655.875	1309.74	655.877	2	16	1.1.1.1031.14	17.5523	21101	16972	17.51	0.15	9646.22
1	106.96	106.96	82.73	77	51.65	PP_135.5	PP_135.5			0	99	RLEPLAPAAPIY			cleaved T-R@N-term; missed L-E@2; missed L-A@5	-0.00379532	1309.74	655.875	1309.74	655.877	2	15	1.1.1.1034.11	17.6418	21101	5253.95	17.51	0.15	3646.05
1	106.96	106.96	82.73	77	51.65	PP_135.5	PP_135.5			0	99	RLEPLAPAAPIY			cleaved T-R@N-term; missed L-E@2; missed L-A@5	-0.00379532	1309.74	655.875	1309.74	655.877	2	9	1.1.1.1037.9	17.7303	21101	1899.63	17.51	0.15	1578.45
1	106.96	106.96	82.73	77	51.65	PP_135.5	PP_135.5			0	99	RLEPLAPAAPIY			cleaved T-R@N-term; missed L-E@2; missed L-A@5	-0.00379532	1309.74	655.875	1309.74	655.877	2	11	1.1.1.1038.7	17.7582	21101	1565.91	17.51	0.15	1436.4
1	106.96	106.96	82.73	77	51.65	PP_135.5	PP_135.5			0	99	RLEPLAPAAPIY			cleaved T-R@N-term; missed L-E@2; missed L-A@5	-0.00379532	1309.74	655.875	1309.74	655.877	2	10	1.1.1.1040.13	17.8226	21101	1274.18	17.51	0.15	1426.59
1	106.96	106.96	82.73	77	51.65	PP_135.5	PP_135.5			0	51.87	RLEPLAPAAPIY	Carbamyl@N-term		cleaved T-R@N-term; missed L-E@2; missed L-A@5	0.00119747	1352.75	677.38	1352.75	677.38	2	10	1.1.1.1190.8	22.4219	744.52	518.2	22.32	0.31	699.929
1	106.96	106.96	82.73	77	51.65	PP_135.5	PP_135.5			0	26.45	RLEPLAPAAPIY	Carbamyl(R)@1		cleaved T-R@N-term; missed L-E@2; missed L-A@5	0.00119747	1352.75	677.38	1352.75	677.38	2	11	1.1.1.1186.10	22.2992	744.52	683.95	22.32	0.31	951.658
1	106.96	106.96	82.73	77	51.65	PP_135.5	PP_135.5			0	26.45	RLEPLAPAAPIY	Carbamyl(R)@1		cleaved T-R@N-term; missed L-E@2; missed L-A@5	0.00119747	1352.75	677.38	1352.75	677.38	2	10	1.1.1.1190.8	22.4219	744.52	518.2	22.32	0.31	699.929
1	106.96	106.96	82.73	77	51.65	PP_135.5	PP_135.5			0	21.69	RLEPLAPAAPIY	Carbamyl@N-term		cleaved T-R@N-term; missed L-E@2; missed L-A@5	0.00119747	1352.75	677.38	1352.75	677.38	2	8	1.1.1.1184.7	22.2343	744.52	537.07	22.32	0.31	776.583
1	106.96	106.96	82.73	77	51.65	PP_135.5	PP_135.5			0	99	RTIGLAAGIY			missed L-A@5	0.00271394	1033.59	517.805	1033.59	517.803	2	8	1.1.1.920.6	14.1289	3624.9	1450.37	14.24	0.19	1124.88
1	106.96	106.96	82.73	77	51.65	PP_135.5	PP_135.5			0	99	RTIGLAAGIY			missed L-A@5	0.00271394	1033.59	517.805	1033.59	517.803	2	8	1.1.1.922.6	14.1911	3624.9	3077.85	14.24	0.19	2126.79
1	106.96	106.96	82.73	77	51.65	PP_135.5	PP_135.5			0	99	RTIGLAAGIY			missed L-A@5	0.00271394	1033.59	517.805	1033.59	517.803	2	7	1.1.1.923.4	14.2204	3624.9	3566.82	14.24	0.19	2517.17
1	106.96	106.96	82.73	77	51.65	PP_135.5	PP_135.5			0	99	RTIGLAAGIY			missed L-A@5	0.00271394	1033.59	517.805	1033.59	517.803	2	10	1.1.1.924.4	14.2517	3624.9	3544.26	14.24	0.19	2429.2
1	106.96	106.96	82.73	77	51.65	PP_135.5	PP_135.5			0	99	RTIGLAAGIY			missed L-A@5	0.00271394	1033.59	517.805	1033.59	517.803	2	7	1.1.1.926.3	14.3132	3624.9	2537.69	14.24	0.19	1703.09
1	106.96	106.96	82.73	77	51.65	PP_135.5	PP_135.5			0	74.47	SASLNPVMI	Dioxidation(P)@6	Dioxidation(P)@202	cleaved A-S@N-term; cleaved I-D@C-term; missed L-N@4	0.029254	962.503	482.259	962.474	482.244	2	7	1.1.1.837.8	11.5451	6167.69	1327.73	11.25	0.19	867.664
1	106.96	106.96	82.73	77	51.65	PP_135.5	PP_135.5			0	74.05	SESDPVFREGIDVLNW			missed F-R@7; missed L-N@14	-0.0144298	1861.87	931.942	1861.88	931.95	2	8	1.1.1.1341.17	27.0875	486.42	178.99	26.98	0.19	569.437
1	106.96	106.96	82.73	77	51.65	PP_135.5	PP_135.5			0	86.14	SESDPVFREGIDVLNWLY			missed F-R@7; missed L-N@14; missed W-L@16; missed L-Y@17	0.100873	2138.13	1070.07	2138.03	1070.02	2	15	1.1.1.1555.7	33.714	144.12	141.59	33.72	0.21	441.344
1	106.96	106.96	82.73	77	51.65	PP_135.5	PP_135.5			0	74.05	SESDPVFREGIDVLNWLY			missed F-R@7; missed L-N@14; missed W-L@16; missed L-Y@17	0.100873	2138.13	1070.07	2138.03	1070.02	2	11	1.1.1.1559.7	33.8318	144.12	70.84	33.72	0.21	234.298
1	106.96	106.96	82.73	77	51.65	PP_135.5	PP_135.5			0	99	SIGESVIEKNPDSLVERAVF			missed L-V@14	-0.00582772	2188.13	730.385	2188.14	730.386	3	24	1.1.1.1146.12	21.0596	9782.25	4797.05	21.14	0.15	6725.55
1	106.96	106.96	82.73	77	51.65	PP_135.5	PP_135.5			0	99	SIGESVIEKNPDSLVERAVF			missed L-V@14	0.164535	2188.3	1095.16	2188.14	1095.08	2	10	1.1.1.1148.20	21.1277	153.98	135.76	21.14	0.09	1620.68
1	106.96	106.96	82.73	77	51.65	PP_135.5	PP_135.5			0	99	SIGESVIEKNPDSLVERAVF			missed L-V@14	-0.00582772	2188.13	730.385	2188.14	730.386	3	29	1.1.1.1149.13	21.1525	9782.25	9540.87	21.14	0.15	16284.9
1	106.96	106.96	82.73	77	51.65	PP_135.5	PP_135.5			0	99	SIGESVIEKNPDSLVERAVF			missed L-V@14	-0.00582772	2188.13	730.385	2188.14	730.386	3	21	1.1.1.1152.15	21.2473	9782.25	3905.75	21.14	0.15	6010.9
1	106.96	106.96	82.73	77	51.65	PP_135.5	PP_135.5			0	99	SIGESVIEKNPDSLVERAVF	Carbamyl@N-term		missed L-V@14	0.0926677	2231.24	744.753	2231.14	744.722	3	11	1.1.1.1274.12	25.0142	540.06	263.4	25.15	0.22	1286.24
1	106.96	106.96	82.73	77	51.65	PP_135.5	PP_135.5			0	43.96	SIGESVIEKNPDSLVERAVF			missed L-V@14	0.164535	2188.3	1095.16	2188.14	1095.08	2	8	1.1.1.1151.21	21.221	153.98	49.6	21.14	0.09	778.385
1	106.96	106.96	82.73	77	51.65	PP_135.5	PP_135.5			0	99	SLASGASASLNPVMIDDNNSQVCMSTL	Carbamidomethyl(C)@23		missed L-A@2; missed L-N@10	-0.125739	2781.14	928.053	2781.26	928.095	3	19	1.1.1.1273.19	24.9889	5873.17	1305.52	25.09	0.16	2631.15
1	106.96	106.96	82.73	77	51.65	PP_135.5	PP_135.5			0	99	SLASGASASLNPVMIDDNNSQVCMSTL	Carbamidomethyl(C)@23		missed L-A@2; missed L-N@10	-0.125739	2781.14	928.053	2781.26	928.095	3	22	1.1.1.1274.19	25.02	5873.17	2720.45	25.09	0.16	3885.59
1	106.96	106.96	82.73	77	51.65	PP_135.5	PP_135.5			0	99	SLASGASASLNPVMIDDNNSQVCMSTL	Carbamidomethyl(C)@23		missed L-A@2; missed L-N@10	-0.125739	2781.14	928.053	2781.26	928.095	3	24	1.1.1.1275.19	25.0511	5873.17	4402	25.09	0.16	6623.18
1	106.96	106.96	82.73	77	51.65	PP_135.5	PP_135.5			0	99	SLASGASASLNPVMIDDNNSQVCMSTL	Carbamidomethyl(C)@23		missed L-A@2; missed L-N@10	-0.125739	2781.14	928.053	2781.26	928.095	3	28	1.1.1.1277.17	25.1114	5873.17	5706.2	25.09	0.16	8888.33
1	106.96	106.96	82.73	77	51.65	PP_135.5	PP_135.5			0	99	SLASGASASLNPVMIDDNNSQVCMSTL	Deamidated(N)@19; Carbamidomethyl(C)@23; Oxidation(M)@24		missed L-A@2; missed L-N@10	0.137823	2798.38	933.8	2798.24	933.754	3	14	1.1.1.1277.18	25.1122	362.95	319.65	25.09	0.16	1382.81
1	106.96	106.96	82.73	77	51.65	PP_135.5	PP_135.5			0	99	SLASGASASLNPVMIDDNNSQVCMSTL	Deamidated(N)@18; Carbamidomethyl(C)@23; Oxidation(M)@24		missed L-A@2; missed L-N@10	0.137823	2798.38	933.8	2798.24	933.754	3	14	1.1.1.1277.18	25.1122	362.95	319.65	25.09	0.16	1382.81
1	106.96	106.96	82.73	77	51.65	PP_135.5	PP_135.5			0	74.05	SLASGASASLNPVMIDDNNSQVCMSTL	Carbamidomethyl(C)@23		missed L-A@2; missed L-N@10	-0.125739	2781.14	928.053	2781.26	928.095	3	15	1.1.1.1281.20	25.2378	5873.17	1502.55	25.09	0.16	3288.82
1	106.96	106.96	82.73	77	51.65	PP_135.5	PP_135.5			0	74.05	SLASGASASLNPVMIDDNNSQVCMSTL	Carbamidomethyl(C)@23		missed L-A@2; missed L-N@10	-0.125739	2781.14	928.053	2781.26	928.095	3	13	1.1.1.1282.20	25.2686	5873.17	1010.05	25.09	0.16	1846.29
1	106.96	106.96	82.73	77	51.65	PP_135.5	PP_135.5			0	51.87	SLASGASASLNPVMIDDNNSQVCMSTL	Carbamidomethyl(D)@16; Carbamidomethyl(C)@23		missed L-A@2; missed L-N@10	0.0320574	2838.32	947.112	2838.28	947.102	3	11	1.1.1.1152.20	21.2514	517.64	515.32	21.23	0.16	1160.15
1	106.96	106.96	82.73	77	51.65	PP_135.5	PP_135.5			0	51.87	SLASGASASLNPVMIDDNNSQVCMSTL	Carbamidomethyl(D)@17; Carbamidomethyl(C)@23		missed L-A@2; missed L-N@10	0.0320574	2838.32	947.112	2838.28	947.102	3	11	1.1.1.1152.20	21.2514	517.64	515.32	21.23	0.16	1160.15
1	106.96	106.96	82.73	77	51.65	PP_135.5	PP_135.5			0	40.21	SLASGASASLNPVMIDDNNSQVCMSTL	Carbamidomethyl(S)@20; Carbamidomethyl(C)@23		missed L-A@2; missed L-N@10	0.0320574	2838.32	947.112	2838.28	947.102	3	11	1.1.1.1152.20	21.2514	517.64	515.32	21.23	0.16	1160.15
1	106.96	106.96	82.73	77	51.65	PP_135.5	PP_135.5			0	99	SLNMAIRPL			cleaved M-S@N-term; missed L-N@2	0.00391173	1013.57	507.794	1013.57	507.792	2	7	1.1.1.1002.4	16.6561	3589.07	516.99	16.8	0.12	575.941
1	106.96	106.96	82.73	77	51.65	PP_135.5	PP_135.5			0	99	SLNMAIRPL			cleaved M-S@N-term; missed L-N@2	0.00391173	1013.57	507.794	1013.57	507.792	2	9	1.1.1.1004.5	16.7186	3589.07	1915.76	16.8	0.12	1519.76
1	106.96	106.96	82.73	77	51.65	PP_135.5	PP_135.5			0	99	SLNMAIRPL			cleaved M-S@N-term; missed L-N@2	0.00391173	1013.57	507.794	1013.57	507.792	2	10	1.1.1.1005.4	16.7488	3589.07	2824.22	16.8	0.12	2108.43
1	106.96	106.96	82.73	77	51.65	PP_135.5	PP_135.5			0	99	SLNMAIRPL			cleaved M-S@N-term; missed L-N@2	0.00391173	1013.57	507.794	1013.57	507.792	2	10	1.1.1.1006.4	16.7797	3589.07	3402.58	16.8	0.12	2518.12
1	106.96	106.96	82.73	77	51.65	PP_135.5	PP_135.5			0	99	SLNMAIRPL			cleaved M-S@N-term; missed L-N@2	0.00391173	1013.57	507.794	1013.57	507.792	2	9	1.1.1.1011.3	16.9327	3589.07	1239.5	16.8	0.12	882.458
1	106.96	106.96	82.73	77	51.65	PP_135.5	PP_135.5			0	99	SLNMAIRPL			cleaved M-S@N-term; missed L-N@2	0.00391173	1013.57	507.794	1013.57	507.792	2	9	1.1.1.1014.4	17.0245	3589.07	655.01	16.8	0.12	613.668
1	106.96	106.96	82.73	77	51.65	PP_135.5	PP_135.5			0	99	SLNMAIRPL			cleaved M-S@N-term; missed L-N@2	0.00391173	1013.57	507.794	1013.57	507.792	2	9	1.1.1.1015.2	17.0528	3589.07	598.68	16.8	0.12	537.964
1	106.96	106.96	82.73	77	51.65	PP_135.5	PP_135.5			0	99	SLNMAIRPL			cleaved M-S@N-term; missed L-N@2	0.00391173	1013.57	507.794	1013.57	507.792	2	7	1.1.1.1017.2	17.1125	3589.07	509.38	16.8	0.12	413.092
1	106.96	106.96	82.73	77	51.65	PP_135.5	PP_135.5			0	43	SLNMAIRPLGANNPGANQPIAL			cleaved M-S@N-term; missed L-N@2; missed L-G@9	-0.0112312	2231.17	744.732	2231.18	744.735	3	10	1.1.1.1218.13	23.2862	771.89	729.54	23.3	0.19	2633.25
1	106.96	106.96	82.73	77	51.65	PP_135.5	PP_135.5			0	99	SLNNNITDKVGNVLVGDGVATL			missed L-N@2; missed L-V@14	-0.141266	2212.03	1107.02	2212.17	1107.09	2	17	1.1.1.1262.21	24.6511	3028.72	1624.95	24.72	0.12	1978.59
1	106.96	106.96	82.73	77	51.65	PP_135.5	PP_135.5			0	99	SLNNNITDKVGNVLVGDGVATL			missed L-N@2; missed L-V@14	-0.0136544	2212.16	738.393	2212.17	738.397	3	23	1.1.1.1264.8	24.7015	7856.6	6523.29	24.75	0.15	11871.6
1	106.96	106.96	82.73	77	51.65	PP_135.5	PP_135.5			0	99	SLNNNITDKVGNVLVGDGVATL			missed L-N@2; missed L-V@14	-0.0136544	2212.16	738.393	2212.17	738.397	3	23	1.1.1.1265.13	24.7367	7856.6	7785.47	24.75	0.15	14954.1
1	106.96	106.96	82.73	77	51.65	PP_135.5	PP_135.5			0	99	SLNNNITDKVGNVLVGDGVATL			missed L-N@2; missed L-V@14	-0.141266	2212.03	1107.02	2212.17	1107.09	2	20	1.1.1.1266.21	24.7743	3028.72	2310.58	24.72	0.12	2630.5
1	106.96	106.96	82.73	77	51.65	PP_135.5	PP_135.5			0	35.09	SLNNNITDKVGNVLVGDGVATL			missed L-N@2; missed L-V@14	-0.0136544	2212.16	738.393	2212.17	738.397	3	19	1.1.1.1267.14	24.7993	7856.6	5254.3	24.75	0.15	20800.7
1	106.96	106.96	82.73	77	51.65	PP_135.5	PP_135.5			0	99	SLPDYNRAKETFRDLY			missed Y-N@5; missed F-R@12; missed L-Y@15	0.0172808	1987	663.34	1986.98	663.334	3	12	1.1.1.965.15	15.5398	14086.1	7793.07	15.62	0.15	9599.29
1	106.96	106.96	82.73	77	51.65	PP_135.5	PP_135.5			0	99	SLPDYNRAKETFRDLY			missed Y-N@5; missed F-R@12; missed L-Y@15	0.0109597	1986.99	497.755	1986.98	497.752	4	9	1.1.1.967.5	15.5935	14570.3	14086.2	15.62	0.15	9006.92
1	106.96	106.96	82.73	77	51.65	PP_135.5	PP_135.5			0	99	SLPDYNRAKETFRDLY			missed Y-N@5; missed F-R@12; missed L-Y@15	0.0109597	1986.99	497.755	1986.98	497.752	4	12	1.1.1.968.5	15.6243	14570.3	14093.5	15.62	0.15	8692.55
1	106.96	106.96	82.73	77	51.65	PP_135.5	PP_135.5			0	99	SLQQQYPDITASW			cleaved T-S@N-term; missed L-Q@2	-0.0181297	1535.71	768.861	1535.73	768.87	2	13	1.1.1.1133.17	20.6612	1832.85	1017.68	20.74	0.15	1315.37
1	106.96	106.96	82.73	77	51.65	PP_135.5	PP_135.5			0	99	SLQQQYPDITASW			cleaved T-S@N-term; missed L-Q@2	-0.0181297	1535.71	768.861	1535.73	768.87	2	16	1.1.1.1134.15	20.6903	1832.85	1391.35	20.74	0.15	1803.36
1	106.96	106.96	82.73	77	51.65	PP_135.5	PP_135.5			0	99	SLQQQYPDITASW			cleaved T-S@N-term; missed L-Q@2	-0.0181297	1535.71	768.861	1535.73	768.87	2	17	1.1.1.1137.14	20.7827	1832.85	1614.68	20.74	0.15	1957.57
1	106.96	106.96	82.73	77	51.65	PP_135.5	PP_135.5			0	99	SMAILDKIATVARS			cleaved S-M@C-term; missed L-D@5	0.0948393	1474.91	492.645	1474.82	492.613	3	14	1.1.1.1132.3	20.6184	1580.13	1574.76	20.61	0.15	2099.92
1	106.96	106.96	82.73	77	51.65	PP_135.5	PP_135.5			0	99	SRPVVDVIDDFATN			cleaved N-N@C-term; missed F-A@11	-0.0220404	1546.74	774.378	1546.76	774.389	2	14	1.1.1.1113.18	20.0467	3799.91	940.25	20.18	0.19	1418.69
1	106.96	106.96	82.73	77	51.65	PP_135.5	PP_135.5			0	99	SRPVVDVIDDFATN			cleaved N-N@C-term; missed F-A@11	-0.0220404	1546.74	774.378	1546.76	774.389	2	19	1.1.1.1116.16	20.1373	3799.91	3078.82	20.18	0.19	3378.33
1	106.96	106.96	82.73	77	51.65	PP_135.5	PP_135.5			0	99	SRPVVDVIDDFATN			cleaved N-N@C-term; missed F-A@11	-0.0220404	1546.74	774.378	1546.76	774.389	2	17	1.1.1.1118.14	20.1976	3799.91	3677.85	20.18	0.19	3551.45
1	106.96	106.96	82.73	77	51.65	PP_135.5	PP_135.5			0	99	SRPVVDVIDDFATN			cleaved N-N@C-term; missed F-A@11	-0.0220404	1546.74	774.378	1546.76	774.389	2	16	1.1.1.1121.18	20.2941	3799.91	1675.47	20.18	0.19	2416.25
1	106.96	106.96	82.73	77	51.65	PP_135.5	PP_135.5			0	42.05	SRPVVDVIDDFATN			cleaved N-N@C-term; missed F-A@11	-0.0220404	1546.74	774.378	1546.76	774.389	2	10	1.1.1.1124.15	20.3842	3799.91	731.27	20.18	0.19	1143.24
1	106.96	106.96	82.73	77	51.65	PP_135.5	PP_135.5			0	99	TANPTAADAQRAKAERLATSL			missed L-A@17	0.00801855	2155.14	719.388	2155.13	719.385	3	8	1.1.1.802.17	10.4539	3195.73	2901.43	10.47	0.09	3785.42
1	106.96	106.96	82.73	77	51.65	PP_135.5	PP_135.5			0	99	TANPTAADAQRAKAERLATSL			missed L-A@17	-0.0163055	2155.12	539.787	2155.13	539.791	4	8	1.1.1.803.9	10.4783	6745.72	6607.78	10.47	0.09	5747.71
1	106.96	106.96	82.73	77	51.65	PP_135.5	PP_135.5			0	99	TANPTAADAQRAKAERLATSL			missed L-A@17	0.00801855	2155.14	719.388	2155.13	719.385	3	7	1.1.1.804.19	10.5178	3195.73	2437.14	10.47	0.09	2531.78
1	106.96	106.96	82.73	77	51.65	PP_135.5	PP_135.5			0	99	TANPTAADAQRAKAERLATSLQQQYPDITASW			missed L-A@17; missed L-Q@21	-0.0870775	3472.65	869.169	3472.73	869.191	4	20	1.1.1.1125.21	20.42	20171.5	15627.1	20.46	0.15	20024.6
1	106.96	106.96	82.73	77	51.65	PP_135.5	PP_135.5			0	99	TANPTAADAQRAKAERLATSLQQQYPDITASW			missed L-A@17; missed L-Q@21	-0.0870775	3472.65	869.169	3472.73	869.191	4	17	1.1.1.1130.19	20.5706	20171.5	10524.6	20.46	0.15	15957.4
1	106.96	106.96	82.73	77	51.65	PP_135.5	PP_135.5			0	51.87	TANPTAADAQRAKAERLATSLQQQYPDITASW			missed L-A@17; missed L-Q@21	-0.0870775	3472.65	869.169	3472.73	869.191	4	15	1.1.1.1124.19	20.3875	20171.5	9732.5	20.46	0.15	9761.6
1	106.96	106.96	82.73	77	51.65	PP_135.5	PP_135.5			0	31.99	TANPTAADAQRAKAERLATSLQQQYPDITASW			missed L-A@17; missed L-Q@21	-0.0870775	3472.65	869.169	3472.73	869.191	4	10	1.1.1.1123.18	20.3558	20171.5	4568.52	20.46	0.15	3961.64
1	106.96	106.96	82.73	77	51.65	PP_135.5	PP_135.5			0	26.45	TANPTAADAQRAKAERLATSLQQQYPDITASW			missed L-A@17; missed L-Q@21	-0.21652	3472.52	1158.51	3472.73	1158.59	3	9	1.1.1.1128.21	20.5117	4016.05	3213.12	20.46	0.15	1818.52
1	106.96	106.96	82.73	77	51.65	PP_135.5	PP_135.5			0	99	TEGTRTVGCMLY	Carbamidomethyl(C)@9		missed L-Y@11	-0.000881539	1386.63	694.32	1386.63	694.321	2	11	1.1.1.824.17	11.1445	6859.92	1228.4	11.28	0.16	970.971
1	106.96	106.96	82.73	77	51.65	PP_135.5	PP_135.5			0	99	TEGTRTVGCMLY	Carbamidomethyl(C)@9		missed L-Y@11	-0.000881539	1386.63	694.32	1386.63	694.321	2	13	1.1.1.827.18	11.2395	6859.92	6367.99	11.28	0.16	5307.95
1	106.96	106.96	82.73	77	51.65	PP_135.5	PP_135.5			0	99	TEGTRTVGCMLY	Carbamidomethyl(C)@9		missed L-Y@11	-0.000881539	1386.63	694.32	1386.63	694.321	2	12	1.1.1.829.17	11.3012	6859.92	6216.4	11.28	0.16	4833.61
1	106.96	106.96	82.73	77	51.65	PP_135.5	PP_135.5			0	99	TEGTRTVGCMLY	Carbamidomethyl(C)@9		missed L-Y@11	-0.000881539	1386.63	694.32	1386.63	694.321	2	11	1.1.1.830.18	11.3336	6859.92	5010.87	11.28	0.16	4040.9
1	106.96	106.96	82.73	77	51.65	PP_135.5	PP_135.5			0	99	TEGTRTVGCMLY	Carbamidomethyl(C)@9		missed L-Y@11	-0.000881539	1386.63	694.32	1386.63	694.321	2	10	1.1.1.833.18	11.4277	6859.92	2163.6	11.28	0.16	2960.08
1	106.96	106.96	82.73	77	51.65	PP_135.5	PP_135.5			0	99	TEGTRTVGCMLY	Carbamidomethyl(C)@9		missed L-Y@11	-0.000881539	1386.63	694.32	1386.63	694.321	2	7	1.1.1.839.19	11.6168	6859.92	920.35	11.28	0.16	1301.96
1	106.96	106.96	82.73	77	51.65	PP_135.5	PP_135.5			0	58.76	TEGTRTVGCMLY	Carbamidomethyl(C)@9		missed L-Y@11	-0.000881539	1386.63	694.32	1386.63	694.321	2	4	1.1.1.841.17	11.6776	6859.92	762.02	11.28	0.16	1322.92
1	106.96	106.96	82.73	77	51.65	PP_135.5	PP_135.5			0	86.14	TPIDALGDKVEAIVL			missed L-G@6	-0.0127303	1552.86	777.437	1552.87	777.443	2	14	1.1.1.1342.16	27.1179	867.37	859.6	27.13	0.16	1361.65
1	106.96	106.96	82.73	77	51.65	PP_135.5	PP_135.5			0	74.05	TPIDALGDKVEAIVL			missed L-G@6	-0.0127303	1552.86	777.437	1552.87	777.443	2	10	1.1.1.1339.13	27.0221	867.37	373.42	27.13	0.16	823.066
1	106.96	106.96	82.73	77	51.65	PP_135.5	PP_135.5			0	74.05	TPIDALGDKVEAIVL			missed L-G@6	-0.0127303	1552.86	777.437	1552.87	777.443	2	11	1.1.1.1345.11	27.2071	867.37	488.33	27.13	0.16	809.09
1	106.96	106.96	82.73	77	51.65	PP_135.5	PP_135.5			0	35.49	VERAVFNVKAKMTSLGF	Deamidated(N)@7		missed F-N@6; missed L-G@15	-0.0734969	1896.94	633.321	1897.01	633.345	3	5	1.1.1.1318.7	26.3686	2439.85	333.61	26.17	0.15	1867.21
1	106.96	106.96	82.73	77	51.65	PP_135.5	PP_135.5			0	24.45	VERAVFNVKAKMTSLGF	Deamidated(N)@7		missed F-N@6; missed L-G@15	-0.0734969	1896.94	633.321	1897.01	633.345	3	4	1.1.1.1322.5	26.4902	2439.85	112.1	26.17	0.15	309.052
1	106.96	106.96	82.73	77	51.65	PP_135.5	PP_135.5			0	99	VFYPNNGTGLVGTHY			missed F-Y@2; missed L-V@10	-0.000683883	1637.78	819.899	1637.78	819.899	2	15	1.1.1.947.20	14.981	17151.2	7779.1	15.08	0.16	4335.51
1	106.96	106.96	82.73	77	51.65	PP_135.5	PP_135.5			0	99	VFYPNNGTGLVGTHY			missed F-Y@2; missed L-V@10	-0.000683883	1637.78	819.899	1637.78	819.899	2	16	1.1.1.948.20	15.0122	17151.2	12398.7	15.08	0.16	8686.94
1	106.96	106.96	82.73	77	51.65	PP_135.5	PP_135.5			0	99	VFYPNNGTGLVGTHY			missed F-Y@2; missed L-V@10	0.0135434	1637.8	546.94	1637.78	546.935	3	11	1.1.1.949.6	15.0317	4044.44	3377.31	15.06	0.16	4287.92
1	106.96	106.96	82.73	77	51.65	PP_135.5	PP_135.5			0	99	VFYPNNGTGLVGTHY			missed F-Y@2; missed L-V@10	-0.000683883	1637.78	819.899	1637.78	819.899	2	18	1.1.1.950.17	15.0718	17151.2	16985	15.08	0.16	9941.13
1	106.96	106.96	82.73	77	51.65	PP_135.5	PP_135.5			0	99	VFYPNNGTGLVGTHY			missed F-Y@2; missed L-V@10	-0.000683883	1637.78	819.899	1637.78	819.899	2	15	1.1.1.951.20	15.1054	17151.2	15212.8	15.08	0.16	8745.93
1	106.96	106.96	82.73	77	51.65	PP_135.5	PP_135.5			0	99	VFYPNNGTGLVGTHY			missed F-Y@2; missed L-V@10	0.0135434	1637.8	546.94	1637.78	546.935	3	10	1.1.1.952.9	15.1274	4044.44	3087.78	15.06	0.16	3129.6
1	106.96	106.96	82.73	77	51.65	PP_135.5	PP_135.5			0	99	VFYPNNGTGLVGTHY			missed F-Y@2; missed L-V@10	-0.000683883	1637.78	819.899	1637.78	819.899	2	14	1.1.1.953.18	15.1659	17151.2	8619.09	15.08	0.16	4614.81
1	106.96	106.96	82.73	77	51.65	PP_135.5	PP_135.5			0	99	VFYPNNGTGLVGTHY			missed F-Y@2; missed L-V@10	0.0135434	1637.8	546.94	1637.78	546.935	3	8	1.1.1.955.7	15.2191	4044.44	1082.15	15.06	0.16	1554.04
1	106.96	106.96	82.73	77	51.65	PP_135.5	PP_135.5			0	99	VFYPNNGTGLVGTHY			missed F-Y@2; missed L-V@10	-0.000683883	1637.78	819.899	1637.78	819.899	2	12	1.1.1.956.17	15.2587	17151.2	2463.4	15.08	0.16	1620.73
1	106.96	106.96	82.73	77	51.65	PP_135.5	PP_135.5			0	99	VFYPNNGTGLVGTHY			missed F-Y@2; missed L-V@10	-0.000683883	1637.78	819.899	1637.78	819.899	2	12	1.1.1.960.19	15.3857	17151.2	964.41	15.08	0.16	842.53
1	106.96	106.96	82.73	77	51.65	PP_135.5	PP_135.5			0	99	VFYPNNGTGLVGTHY			missed F-Y@2; missed L-V@10	-0.000683883	1637.78	819.899	1637.78	819.899	2	6	1.1.1.963.21	15.4819	17151.2	619.73	15.08	0.16	696.527
1	106.96	106.96	82.73	77	51.65	PP_135.5	PP_135.5			0	99	VFYPNNGTGLVGTHY	Deamidated(N)@6		missed F-Y@2; missed L-V@10	0.00790195	1638.78	820.395	1638.77	820.391	2	9	1.1.1.974.20	15.8186	2676.67	2518.9	15.83	0.15	2049.54
1	106.96	106.96	82.73	77	51.65	PP_135.5	PP_135.5			0	99	VFYPNNGTGLVGTHY	Deamidated(N)@5		missed F-Y@2; missed L-V@10	0.00790195	1638.78	820.395	1638.77	820.391	2	9	1.1.1.974.20	15.8186	2676.67	2518.9	15.83	0.15	2049.54
1	106.96	106.96	82.73	77	51.65	PP_135.5	PP_135.5			0	99	VFYPNNGTGLVGTHY	Deamidated(N)@5		missed F-Y@2; missed L-V@10	0.00790195	1638.78	820.395	1638.77	820.391	2	12	1.1.1.975.21	15.8497	2676.67	2631.4	15.83	0.15	2062.2
1	106.96	106.96	82.73	77	51.65	PP_135.5	PP_135.5			0	99	VFYPNNGTGLVGTHY	Deamidated(N)@6		missed F-Y@2; missed L-V@10	0.00790195	1638.78	820.395	1638.77	820.391	2	13	1.1.1.975.21	15.8497	2676.67	2631.4	15.83	0.15	2062.2
1	106.96	106.96	82.73	77	51.65	PP_135.5	PP_135.5			0	99	VFYPNNGTGLVGTHY	Deamidated(N)@6		missed F-Y@2; missed L-V@10	0.00790195	1638.78	820.395	1638.77	820.391	2	13	1.1.1.977.17	15.9069	2676.67	1702.62	15.83	0.15	1554.98
1	106.96	106.96	82.73	77	51.65	PP_135.5	PP_135.5			0	99	VFYPNNGTGLVGTHY	Deamidated(N)@5		missed F-Y@2; missed L-V@10	0.00790195	1638.78	820.395	1638.77	820.391	2	12	1.1.1.977.17	15.9069	2676.67	1702.62	15.83	0.15	1554.98
1	106.96	106.96	82.73	77	51.65	PP_135.5	PP_135.5			0	99	VFYPNNGTGLVGTHY	Deamidated(N)@6		missed F-Y@2; missed L-V@10	0.00948914	1638.78	820.396	1638.77	820.391	2	10	1.1.1.982.20	16.0631	6023.58	1444.18	16.23	0.22	1455.96
1	106.96	106.96	82.73	77	51.65	PP_135.5	PP_135.5			0	99	VFYPNNGTGLVGTHY	Deamidated(N)@5		missed F-Y@2; missed L-V@10	0.00948914	1638.78	820.396	1638.77	820.391	2	10	1.1.1.982.20	16.0631	6023.58	1444.18	16.23	0.22	1455.96
1	106.96	106.96	82.73	77	51.65	PP_135.5	PP_135.5			0	99	VFYPNNGTGLVGTHY	Deamidated(N)@5		missed F-Y@2; missed L-V@10	0.00948914	1638.78	820.396	1638.77	820.391	2	10	1.1.1.983.18	16.0921	6023.58	1933.93	16.23	0.22	1634.64
1	106.96	106.96	82.73	77	51.65	PP_135.5	PP_135.5			0	99	VFYPNNGTGLVGTHY	Deamidated(N)@6		missed F-Y@2; missed L-V@10	0.00948914	1638.78	820.396	1638.77	820.391	2	11	1.1.1.983.18	16.0921	6023.58	1933.93	16.23	0.22	1634.64
1	106.96	106.96	82.73	77	51.65	PP_135.5	PP_135.5			0	99	VFYPNNGTGLVGTHY	Deamidated(N)@5		missed F-Y@2; missed L-V@10	0.00195285	1638.77	547.264	1638.77	547.263	3	7	1.1.1.984.10	16.1162	1495.29	652.87	16.26	0.19	1230.45
1	106.96	106.96	82.73	77	51.65	PP_135.5	PP_135.5			0	99	VFYPNNGTGLVGTHY	Deamidated(N)@6		missed F-Y@2; missed L-V@10	0.00195285	1638.77	547.264	1638.77	547.263	3	7	1.1.1.984.10	16.1162	1495.29	652.87	16.26	0.19	1230.45
1	106.96	106.96	82.73	77	51.65	PP_135.5	PP_135.5			0	99	VFYPNNGTGLVGTHY	Deamidated(N)@6		missed F-Y@2; missed L-V@10	0.00948914	1638.78	820.396	1638.77	820.391	2	12	1.1.1.986.18	16.1842	6023.58	5137.04	16.23	0.22	3532.34
1	106.96	106.96	82.73	77	51.65	PP_135.5	PP_135.5			0	99	VFYPNNGTGLVGTHY	Deamidated(N)@5		missed F-Y@2; missed L-V@10	0.00948914	1638.78	820.396	1638.77	820.391	2	10	1.1.1.986.18	16.1842	6023.58	5137.04	16.23	0.22	3532.34
1	106.96	106.96	82.73	77	51.65	PP_135.5	PP_135.5			0	99	VFYPNNGTGLVGTHY	Deamidated(N)@5		missed F-Y@2; missed L-V@10	0.00948914	1638.78	820.396	1638.77	820.391	2	12	1.1.1.987.21	16.2175	6023.58	5863.9	16.23	0.22	3896.2
1	106.96	106.96	82.73	77	51.65	PP_135.5	PP_135.5			0	99	VFYPNNGTGLVGTHY	Deamidated(N)@6		missed F-Y@2; missed L-V@10	0.00948914	1638.78	820.396	1638.77	820.391	2	14	1.1.1.987.21	16.2175	6023.58	5863.9	16.23	0.22	3896.2
1	106.96	106.96	82.73	77	51.65	PP_135.5	PP_135.5			0	99	VFYPNNGTGLVGTHY	Deamidated(N)@6		missed F-Y@2; missed L-V@10	0.00195285	1638.77	547.264	1638.77	547.263	3	6	1.1.1.988.6	16.2356	1495.29	1488.78	16.26	0.19	2081.26
1	106.96	106.96	82.73	77	51.65	PP_135.5	PP_135.5			0	99	VFYPNNGTGLVGTHY	Deamidated(N)@5		missed F-Y@2; missed L-V@10	0.00195285	1638.77	547.264	1638.77	547.263	3	6	1.1.1.988.6	16.2356	1495.29	1488.78	16.26	0.19	2081.26
1	106.96	106.96	82.73	77	51.65	PP_135.5	PP_135.5			0	99	VFYPNNGTGLVGTHY	Deamidated(N)@5		missed F-Y@2; missed L-V@10	0.00948914	1638.78	820.396	1638.77	820.391	2	15	1.1.1.989.20	16.2782	6023.58	5330.75	16.23	0.22	3378.08
1	106.96	106.96	82.73	77	51.65	PP_135.5	PP_135.5			0	99	VFYPNNGTGLVGTHY	Deamidated(N)@6		missed F-Y@2; missed L-V@10	0.00948914	1638.78	820.396	1638.77	820.391	2	16	1.1.1.989.20	16.2782	6023.58	5330.75	16.23	0.22	3378.08
1	106.96	106.96	82.73	77	51.65	PP_135.5	PP_135.5			0	99	VFYPNNGTGLVGTHY	Deamidated(N)@5		missed F-Y@2; missed L-V@10	0.00195285	1638.77	547.264	1638.77	547.263	3	7	1.1.1.991.8	16.3303	1495.29	1073.6	16.26	0.19	1598.12
1	106.96	106.96	82.73	77	51.65	PP_135.5	PP_135.5			0	99	VFYPNNGTGLVGTHY	Deamidated(N)@6		missed F-Y@2; missed L-V@10	0.00195285	1638.77	547.264	1638.77	547.263	3	7	1.1.1.991.8	16.3303	1495.29	1073.6	16.26	0.19	1598.12
1	106.96	106.96	82.73	77	51.65	PP_135.5	PP_135.5			0	99	VFYPNNGTGLVGTHY	Deamidated(N)@6		missed F-Y@2; missed L-V@10	0.00948914	1638.78	820.396	1638.77	820.391	2	10	1.1.1.992.19	16.3706	6023.58	2553.71	16.23	0.22	2224.86
1	106.96	106.96	82.73	77	51.65	PP_135.5	PP_135.5			0	99	VFYPNNGTGLVGTHY	Deamidated(N)@5		missed F-Y@2; missed L-V@10	0.00948914	1638.78	820.396	1638.77	820.391	2	9	1.1.1.992.19	16.3706	6023.58	2553.71	16.23	0.22	2224.86
1	106.96	106.96	82.73	77	51.65	PP_135.5	PP_135.5			0	99	VFYPNNGTGLVGTHY	Deamidated(N)@5		missed F-Y@2; missed L-V@10	0.00948914	1638.78	820.396	1638.77	820.391	2	9	1.1.1.996.19	16.4905	6023.58	790.69	16.23	0.22	936.147
1	106.96	106.96	82.73	77	51.65	PP_135.5	PP_135.5			0	99	VFYPNNGTGLVGTHY	Deamidated(N)@6		missed F-Y@2; missed L-V@10	0.00948914	1638.78	820.396	1638.77	820.391	2	9	1.1.1.996.19	16.4905	6023.58	790.69	16.23	0.22	936.147
1	106.96	106.96	82.73	77	51.65	PP_135.5	PP_135.5			0	99	VFYPNNGTGLVGTHY	Deamidated(N)@5		missed F-Y@2; missed L-V@10	0.00948914	1638.78	820.396	1638.77	820.391	2	8	1.1.1.1000.18	16.6075	6023.58	619.84	16.23	0.22	812.209
1	106.96	106.96	82.73	77	51.65	PP_135.5	PP_135.5			0	99	VFYPNNGTGLVGTHY	Deamidated(N)@6		missed F-Y@2; missed L-V@10	0.00948914	1638.78	820.396	1638.77	820.391	2	9	1.1.1.1000.18	16.6075	6023.58	619.84	16.23	0.22	812.209
1	106.96	106.96	82.73	77	51.65	PP_135.5	PP_135.5			0	99	VFYPNNGTGLVGTHY	Deamidated(N)@6		missed F-Y@2; missed L-V@10	0.00948914	1638.78	820.396	1638.77	820.391	2	5	1.1.1.1007.20	16.8239	6023.58	328.26	16.23	0.22	790.143
1	106.96	106.96	82.73	77	51.65	PP_135.5	PP_135.5			0	86.14	VGVKGVAITGNVVRASYPSYDVPVTQELVNSVLIPNPVSY			missed Y-D@20; missed L-V@28; missed L-I@33	-0.221479	4200.03	1051.01	4200.25	1051.07	4	17	1.1.1.1479.8	31.374	3816.84	2200.8	31.51	0.25	3038.35
1	106.96	106.96	82.73	77	51.65	PP_135.5	PP_135.5			0	86.14	VGVKGVAITGNVVRASYPSYDVPVTQELVNSVLIPNPVSY	Deamidated(N)@30		missed Y-D@20; missed L-V@28; missed L-I@33	-0.200611	4201.03	1051.27	4201.23	1051.32	4	31	1.1.1.1481.11	31.4368	3696.34	3557.53	31.45	0.15	12279.5
1	106.96	106.96	82.73	77	51.65	PP_135.5	PP_135.5			0	74.05	VGVKGVAITGNVVRASYPSYDVPVTQELVNSVLIPNPVSY			missed Y-D@20; missed L-V@28; missed L-I@33	0.783404	4201.03	1051.27	4200.25	1051.07	4	20	1.1.1.1480.9	31.4076	3696.34	3053.18	31.45	0.15	5682.97
1	106.96	106.96	82.73	77	51.65	PP_135.5	PP_135.5			0	74.05	VGVKGVAITGNVVRASYPSYDVPVTQELVNSVLIPNPVSY			missed Y-D@20; missed L-V@28; missed L-I@33	0.0464524	4200.29	841.066	4200.25	841.057	5	14	1.1.1.1481.7	31.4302	1459.11	1373.12	31.45	0.15	2130.32
1	106.96	106.96	82.73	77	51.65	PP_135.5	PP_135.5			0	74.05	VGVKGVAITGNVVRASYPSYDVPVTQELVNSVLIPNPVSY			missed Y-D@20; missed L-V@28; missed L-I@33	0.0464524	4200.29	841.066	4200.25	841.057	5	14	1.1.1.1485.6	31.5569	1459.11	716.81	31.45	0.15	1024.26
1	106.96	106.96	82.73	77	51.65	PP_135.5	PP_135.5			0	74.05	VGVKGVAITGNVVRASYPSYDVPVTQELVNSVLIPNPVSY			missed Y-D@20; missed L-V@28; missed L-I@33	-0.221479	4200.03	1051.01	4200.25	1051.07	4	14	1.1.1.1487.7	31.6216	3816.84	1390.66	31.51	0.25	1096.51
1	106.96	106.96	82.73	77	51.65	PP_135.5	PP_135.5			0	74.47	VIKNGYRGPSTEQARY	Deamidated(N)@4		missed Y-R@6	0.000500016	1838.93	613.983	1838.93	613.983	3	5	1.1.1.706.17	7.4602	1265.78	1261.52	7.47	0.09	1571.7
1	106.96	106.96	82.73	77	51.65	PP_135.5	PP_135.5			0	69.37	VIKNGYRGPSTEQARY			missed Y-R@6	0.00234985	1837.95	460.494	1837.94	460.493	4	4	1.1.1.701.8	7.29555	890.03	869.22	7.29	0.09	1932.85
1	106.96	106.96	82.73	77	51.65	PP_135.5	PP_135.5			0	69.37	VIKNGYRGPSTEQARY	Deamidated(Q)@13		missed Y-R@6	-0.0231655	1838.9	460.733	1838.93	460.739	4	5	1.1.1.705.5	7.41893	2786.1	2067.3	7.45	0.09	1895.08
1	106.96	106.96	82.73	77	51.65	PP_135.5	PP_135.5			0	69.37	VIKNGYRGPSTEQARY	Deamidated(N)@4		missed Y-R@6	-0.0231655	1838.9	460.733	1838.93	460.739	4	6	1.1.1.706.6	7.45102	2786.1	2764.37	7.45	0.09	3155.37
1	106.96	106.96	82.73	77	51.65	PP_135.5	PP_135.5			0	99	VIKNGYRGPSTEQARYF			missed Y-R@6; missed Y-F@16	0.0106406	1985.02	497.263	1985.01	497.26	4	7	1.1.1.742.12	8.59432	3914.21	3613.45	8.61	0.13	4325.99
1	106.96	106.96	82.73	77	51.65	PP_135.5	PP_135.5			0	99	VIKNGYRGPSTEQARYF	Deamidated(R)@7	Deamidated(R)@1077	missed Y-R@6; missed Y-F@16	0.0056433	1986	497.508	1986	497.506	4	9	1.1.1.766.7	9.33385	8559.04	6171.01	9.39	0.15	5449.55
1	106.96	106.96	82.73	77	51.65	PP_135.5	PP_135.5			0	99	VIKNGYRGPSTEQARYF	Deamidated(N)@4		missed Y-R@6; missed Y-F@16	0.0056433	1986	497.508	1986	497.506	4	9	1.1.1.766.7	9.33385	8559.04	6171.01	9.39	0.15	5449.55
1	106.96	106.96	82.73	77	51.65	PP_135.5	PP_135.5			0	99	VIKNGYRGPSTEQARYF	Deamidated(N)@4		missed Y-R@6; missed Y-F@16	0.00891826	1986	663.009	1986	663.006	3	6	1.1.1.767.14	9.36995	3357.14	3119.1	9.39	0.15	2740.83
1	106.96	106.96	82.73	77	51.65	PP_135.5	PP_135.5			0	99	VIKNGYRGPSTEQARYF	Deamidated(N)@4		missed Y-R@6; missed Y-F@16	0.0056433	1986	497.508	1986	497.506	4	9	1.1.1.769.8	9.42695	8559.04	7684.54	9.39	0.15	7331.65
1	106.96	106.96	82.73	77	51.65	PP_135.5	PP_135.5			0	99	VIKNGYRGPSTEQARYF	Deamidated(R)@7	Deamidated(R)@1077	missed Y-R@6; missed Y-F@16	0.0056433	1986	497.508	1986	497.506	4	10	1.1.1.769.8	9.42695	8559.04	7684.54	9.39	0.15	7331.65
1	106.96	106.96	82.73	77	51.65	PP_135.5	PP_135.5			0	80.07	VIKNGYRGPSTEQARYF			missed Y-R@6; missed Y-F@16	0.0106406	1985.02	497.263	1985.01	497.26	4	6	1.1.1.741.9	8.56	3914.21	2603.64	8.61	0.13	3055.09
1	106.96	106.96	82.73	77	51.65	PP_135.5	PP_135.5			0	80.07	VIKNGYRGPSTEQARYF	Deamidated(N)@4		missed Y-R@6; missed Y-F@16	0.0056433	1986	497.508	1986	497.506	4	7	1.1.1.765.6	9.30272	8559.04	4231.88	9.39	0.15	3608.94
1	106.96	106.96	82.73	77	51.65	PP_135.5	PP_135.5			0	74.47	VIKNGYRGPSTEQARYF	Deamidated(N)@4		missed Y-R@6; missed Y-F@16	0.0056433	1986	497.508	1986	497.506	4	9	1.1.1.768.8	9.39578	8559.04	8439.39	9.39	0.15	7928.95
1	106.96	106.96	82.73	77	51.65	PP_135.5	PP_135.5			0	74.47	VIKNGYRGPSTEQARYF	Deamidated(R)@7	Deamidated(R)@1077	missed Y-R@6; missed Y-F@16	0.00891826	1986	663.009	1986	663.006	3	7	1.1.1.769.16	9.43362	3357.14	2839.23	9.39	0.15	2131.88
1	106.96	106.96	82.73	77	51.65	PP_135.5	PP_135.5			0	74.47	VIKNGYRGPSTEQARYF	Deamidated(N)@4		missed Y-R@6; missed Y-F@16	0.0056433	1986	497.508	1986	497.506	4	6	1.1.1.772.3	9.51683	8559.04	3413.41	9.39	0.15	2998.55
1	106.96	106.96	82.73	77	51.65	PP_135.5	PP_135.5			0	69.37	VIKNGYRGPSTEQARYF	Deamidated(Q)@13		missed Y-R@6; missed Y-F@16	0.00891826	1986	663.009	1986	663.006	3	5	1.1.1.767.14	9.36995	3357.14	3119.1	9.39	0.15	2740.83
1	106.96	106.96	82.73	77	51.65	PP_135.5	PP_135.5			0	69.37	VIKNGYRGPSTEQARYF	Deamidated(R)@7	Deamidated(R)@1077	missed Y-R@6; missed Y-F@16	0.00891826	1986	663.009	1986	663.006	3	6	1.1.1.767.14	9.36995	3357.14	3119.1	9.39	0.15	2740.83
1	106.96	106.96	82.73	77	51.65	PP_135.5	PP_135.5			0	99	VKSAGGTPVVGAVRSAGGMPVAM			cleaved M-A@C-term	0.01817	2098.12	700.381	2098.1	700.375	3	9	1.1.1.970.13	15.6921	3213.97	2617.2	15.65	0.12	2874.72
1	106.96	106.96	82.73	77	51.65	PP_135.5	PP_135.5			0	99	VNSVLIPNPVSY			missed L-I@5	0.00540092	1300.71	651.361	1300.7	651.359	2	12	1.1.1.1163.7	21.5836	1264.01	1009.73	21.64	0.19	1217.65
1	106.96	106.96	82.73	77	51.65	PP_135.5	PP_135.5			0	99	VNSVLIPNPVSY			missed L-I@5	0.00540092	1300.71	651.361	1300.7	651.359	2	12	1.1.1.1164.10	21.6173	1264.01	1228.63	21.64	0.19	1339.73
1	106.96	106.96	82.73	77	51.65	PP_135.5	PP_135.5			0	99	VNSVLIPNPVSY			missed L-I@5	0.00540092	1300.71	651.361	1300.7	651.359	2	13	1.1.1.1165.10	21.6488	1264.01	1232.57	21.64	0.19	1264.08
1	106.96	106.96	82.73	77	51.65	PP_135.5	PP_135.5			0	99	VNSVLIPNPVSY			missed L-I@5	0.00540092	1300.71	651.361	1300.7	651.359	2	13	1.1.1.1167.9	21.7103	1264.01	893.2	21.64	0.19	1005.6
1	106.96	106.96	82.73	77	51.65	PP_135.5	PP_135.5			0	99	VNSVLIPNPVSY			missed L-I@5	0.00540092	1300.71	651.361	1300.7	651.359	2	7	1.1.1.1170.14	21.808	1264.01	346.23	21.64	0.19	670.508
1	106.96	106.96	82.73	77	51.65	PP_135.5	PP_135.5			0	99	VNYVTNVEGVVRL			cleaved M-V@N-term; missed Y-V@3	-0.0131101	1460.79	731.4	1460.8	731.407	2	18	1.1.1.1143.11	20.9659	4064.2	3453.85	21.01	0.12	4233.84
1	106.96	106.96	82.73	77	51.65	PP_135.5	PP_135.5			0	99	VNYVTNVEGVVRL			cleaved M-V@N-term; missed Y-V@3	-0.0131101	1460.79	731.4	1460.8	731.407	2	20	1.1.1.1144.13	20.9985	4064.2	4028.09	21.01	0.12	5737.3
1	106.96	106.96	82.73	77	51.65	PP_135.5	PP_135.5			0	15.73	VNYVTNVEGVVRL			cleaved M-V@N-term; missed Y-V@3	-0.0131101	1460.79	731.4	1460.8	731.407	2	9	1.1.1.1146.14	21.0612	4064.2	2839.14	21.01	0.12	3071.26
1	106.96	106.96	82.73	77	51.65	PP_135.5	PP_135.5			0	80.07	VRDVQRGPKPEELHQIF			missed L-H@13	0.00334861	2047.1	512.782	2047.1	512.781	4	8	1.1.1.799.9	10.3536	9342.89	9167.88	10.34	0.12	7983.39
1	106.96	106.96	82.73	77	51.65	PP_135.5	PP_135.5			0	69.37	VRDVQRGPKPEELHQIF			missed L-H@13	0.00334861	2047.1	512.782	2047.1	512.781	4	7	1.1.1.797.6	10.289	9342.89	5306.49	10.34	0.12	4586.2
1	106.96	106.96	82.73	77	51.65	PP_135.5	PP_135.5			0	42.71	VRDVQRGPKPEELHQIF			missed L-H@13	0.00334861	2047.1	512.782	2047.1	512.781	4	5	1.1.1.804.9	10.5094	9342.89	1400.29	10.34	0.12	3440.52
1	106.96	106.96	82.73	77	51.65	PP_135.5	PP_135.5			0	99	VRFNDPTPF			missed F-N@3	0.00161854	1091.54	546.778	1091.54	546.777	2	7	1.1.1.916.10	14.0076	28098	10965.9	14.09	0.19	5326.21
1	106.96	106.96	82.73	77	51.65	PP_135.5	PP_135.5			0	99	VRFNDPTPF			missed F-N@3	0.00161854	1091.54	546.778	1091.54	546.777	2	11	1.1.1.918.7	14.0675	28098	24787.2	14.09	0.19	12407.1
1	106.96	106.96	82.73	77	51.65	PP_135.5	PP_135.5			0	99	VRFNDPTPF			missed F-N@3	0.00161854	1091.54	546.778	1091.54	546.777	2	11	1.1.1.919.8	14.0995	28098	28049.6	14.09	0.19	14731.8
1	106.96	106.96	82.73	77	51.65	PP_135.5	PP_135.5			0	99	VRFNDPTPF			missed F-N@3	0.00161854	1091.54	546.778	1091.54	546.777	2	10	1.1.1.922.10	14.1944	28098	16283.3	14.09	0.19	8307.77
1	106.96	106.96	82.73	77	51.65	PP_135.5	PP_135.5			0	99	VRFNDPTPF			missed F-N@3	0.00161854	1091.54	546.778	1091.54	546.777	2	7	1.1.1.925.9	14.2868	28098	6965.52	14.09	0.19	8405.94
1	106.96	106.96	82.73	77	51.65	PP_135.5	PP_135.5			0	99	VRFNDPTPF			missed F-N@3	0.00161854	1091.54	546.778	1091.54	546.777	2	6	1.1.1.927.7	14.3476	28098	4901.58	14.09	0.19	4360.12
1	106.96	106.96	82.73	77	51.65	PP_135.5	PP_135.5			0	99	VRFNDPTPF			missed F-N@3	0.00161854	1091.54	546.778	1091.54	546.777	2	7	1.1.1.931.5	14.4702	28098	2960.91	14.09	0.19	2567.75
1	106.96	106.96	82.73	77	51.65	PP_135.5	PP_135.5			0	99	VRFNDPTPF			missed F-N@3	0.00161854	1091.54	546.778	1091.54	546.777	2	5	1.1.1.934.9	14.5669	28098	1803.98	14.09	0.19	1820.62
1	106.96	106.96	82.73	77	51.65	PP_135.5	PP_135.5			0	99	VTNVEGVVRL				-0.00540146	1084.62	543.317	1084.62	543.319	2	8	1.1.1.925.8	14.286	10064.1	1279.21	14.43	0.16	1062.19
1	106.96	106.96	82.73	77	51.65	PP_135.5	PP_135.5			0	99	VTNVEGVVRL				-0.00540146	1084.62	543.317	1084.62	543.319	2	11	1.1.1.928.3	14.3753	10064.1	7781.26	14.43	0.16	4861.73
1	106.96	106.96	82.73	77	51.65	PP_135.5	PP_135.5			0	99	VTNVEGVVRL				-0.00540146	1084.62	543.317	1084.62	543.319	2	9	1.1.1.928.4	14.3762	10064.1	7835.84	14.43	0.16	10848.7
1	106.96	106.96	82.73	77	51.65	PP_135.5	PP_135.5			0	99	VTNVEGVVRL				-0.00540146	1084.62	543.317	1084.62	543.319	2	14	1.1.1.929.11	14.4131	10064.1	9672.46	14.43	0.16	6589.6
1	106.96	106.96	82.73	77	51.65	PP_135.5	PP_135.5			0	99	VTNVEGVVRL				-0.00540146	1084.62	543.317	1084.62	543.319	2	12	1.1.1.931.4	14.4694	10064.1	8920.48	14.43	0.16	5390.26
1	106.96	106.96	82.73	77	51.65	PP_135.5	PP_135.5			0	99	VTNVEGVVRL				-0.00540146	1084.62	543.317	1084.62	543.319	2	11	1.1.1.934.8	14.5661	10064.1	3842.88	14.43	0.16	2669.28
1	106.96	106.96	82.73	77	51.65	PP_135.5	PP_135.5			0	99	VTNVEGVVRL				-0.00540146	1084.62	543.317	1084.62	543.319	2	9	1.1.1.937.9	14.6602	10064.1	1737.5	14.43	0.16	1387.07
1	106.96	106.96	82.73	77	51.65	PP_135.5	PP_135.5			0	99	VTNVEGVVRL				-0.00540146	1084.62	543.317	1084.62	543.319	2	10	1.1.1.940.9	14.7533	10064.1	1007.58	14.43	0.16	1115.87
1	106.96	106.96	82.73	77	51.65	PP_135.5	PP_135.5			0	99	VTNVEGVVRL				-0.00540146	1084.62	543.317	1084.62	543.319	2	4	1.1.1.947.11	14.9735	10064.1	485.74	14.43	0.16	809.207
1	106.96	106.96	82.73	77	51.65	PP_135.5	PP_135.5			0	99	VYDNTTGPLVTAQNLY			missed Y-D@2; missed L-V@9; missed L-Y@15	-0.0619261	1767.81	884.91	1767.87	884.941	2	22	1.1.1.1108.20	19.8956	3533.49	2744.5	19.94	0.15	3409.9
1	106.96	106.96	82.73	77	51.65	PP_135.5	PP_135.5			0	99	VYDNTTGPLVTAQNLY			missed Y-D@2; missed L-V@9; missed L-Y@15	-0.0619261	1767.81	884.91	1767.87	884.941	2	21	1.1.1.1111.20	19.9876	3533.49	2945.49	19.94	0.15	3226.72
1	106.96	106.96	82.73	77	51.65	PP_135.5	PP_135.5			0	99	VYDNTTGPLVTAQNLY			missed Y-D@2; missed L-V@9; missed L-Y@15	-0.0619261	1767.81	884.91	1767.87	884.941	2	16	1.1.1.1114.20	20.0789	3533.49	1167.95	19.94	0.15	1268.33
2	47.74	47.74	61.62	43.14	29.87	VP1_101.6	VP1_101.6			2	99	AKSLKDRNIPLY			missed L-K@4; missed L-Y@11	-0.0119256	1416.8	473.273	1416.81	473.277	3	6	1.1.1.741.8	8.55917	3628.49	2402.9	8.61	0.13	1833.63
2	47.74	47.74	61.62	43.14	29.87	VP1_101.6	VP1_101.6			2	99	ALARMEAARMVGAW			missed L-A@2	0.00966316	1531.78	511.602	1531.78	511.599	3	4	1.1.1.984.9	16.1154	3294.46	158.32	15.89	0.12	741.859
2	47.74	47.74	61.62	43.14	29.87	VP1_101.6	VP1_101.6			2	99	CKSLGINF	Carbamidomethyl(C)@1		missed L-G@4	0.00676962	937.476	469.745	937.469	469.742	2	4	1.1.1.914.3	13.9395	1261.76	1195.06	13.96	0.34	815.461
2	47.74	47.74	61.62	43.14	29.87	VP1_101.6	VP1_101.6			2	99	DLSDSSLPLETL			missed L-S@2; missed L-E@9	0.017983	1288.66	645.336	1288.64	645.327	2	12	1.1.1.1266.4	24.7601	1019.07	807.83	24.82	0.22	707.234
2	47.74	47.74	61.62	43.14	29.87	VP1_101.6	VP1_101.6			2	99	ERYLPLGPASSITY			missed Y-L@3; missed L-G@6	-0.0287115	1565.78	783.897	1565.81	783.912	2	17	1.1.1.1102.15	19.7054	2439.78	1433.96	19.78	0.12	1856.8
2	47.74	47.74	61.62	43.14	29.87	VP1_101.6	VP1_101.6			2	99	FERYLPLGPASSITY			missed F-E@1; missed Y-L@4; missed L-G@7	0.0696703	1712.95	571.99	1712.88	571.966	3	10	1.1.1.1173.5	21.8939	693.34	578.14	21.92	0.15	971.021
2	47.74	47.74	61.62	43.14	29.87	VP1_101.6	VP1_101.6			2	99	IAEDIDLTKPVDSSVL			missed L-T@7	-0.0434437	1713.86	857.937	1713.9	857.959	2	12	1.1.1.1142.17	20.9397	4900.02	893.97	20.8	0.12	1787.69
2	47.74	47.74	61.62	43.14	29.87	VP1_101.6	VP1_101.6			2	99	KARGIPTMVDVPATSVISPL				0.0107641	2051.16	684.726	2051.14	684.722	3	12	1.1.1.1223.8	23.4368	2232.53	2178.06	23.43	0.12	2956.98
2	47.74	47.74	61.62	43.14	29.87	VP1_101.6	VP1_101.6			2	99	LLTRGHITEEGNPAFSSTW			missed L-L@1; missed L-T@2; missed F-S@15	0.0084076	2115.05	706.023	2115.04	706.02	3	7	1.1.1.960.16	15.3832	2237.77	2003.4	15.43	0.13	3051.85
2	47.74	47.74	61.62	43.14	29.87	VP1_101.6	VP1_101.6			2	99	LPLGPASSITY			missed L-G@3	0.0853036	1117.69	559.851	1117.6	559.808	2	7	1.1.1.1092.5	19.389	740.59	639.87	19.32	0.21	647.342
2	47.74	47.74	61.62	43.14	29.87	VP1_101.6	VP1_101.6			2	99	MNKLESADKPISF			missed L-E@4	0.000149076	1478.74	493.922	1478.74	493.922	3	7	1.1.1.839.5	11.6051	3073.71	910.77	11.5	0.13	893.166
2	47.74	47.74	61.62	43.14	29.87	VP1_101.6	VP1_101.6			2	99	NGMDARNRY	Deamidated(N)@1; Oxidation(M)@3; HexNAc(N)@7	HexNAc(N)@748		0.0126807	1315.56	658.787	1315.55	658.78	2	8	1.1.1.824.16	11.1436	4568.66	2161.04	11.06	0.13	1571.95
2	47.74	47.74	61.62	43.14	29.87	VP1_101.6	VP1_101.6			2	99	NTPKPTVSGVISKSDINLL			missed L-L@18	0.014783	1982.12	661.714	1982.1	661.709	3	16	1.1.1.1095.11	19.4855	5328.79	4971	19.5	0.15	5537.41
2	47.74	47.74	61.62	43.14	29.87	VP1_101.6	VP1_101.6			2	99	RAVLEGSGDGEKVEDSIPKFW			missed L-E@4; missed F-W@20	0.0717456	2318.23	580.564	2318.15	580.546	4	14	1.1.1.1104.8	19.7615	2915.41	2588.9	19.72	0.16	3868.63
2	47.74	47.74	61.62	43.14	29.87	VP1_101.6	VP1_101.6			2	99	RIPSTLPAGALF			missed L-F@11	0.0136946	1241.73	621.871	1241.71	621.864	2	11	1.1.1.1155.6	21.3333	8702.67	2258.98	21.45	0.16	1596.66
2	47.74	47.74	61.62	43.14	29.87	VP1_101.6	VP1_101.6			2	99	SKFFERYLPLGPASSITY			missed F-F@3; missed F-E@4; missed Y-L@7; missed L-G@10	0.0252049	2075.1	692.707	2075.07	692.698	3	11	1.1.1.1216.15	23.2265	1970	1963.78	23.21	0.15	2429.86
2	47.74	47.74	61.62	43.14	29.87	VP1_101.6	VP1_101.6			2	99	SKSNEELRQLLEDYW			missed L-R@7; missed L-L@10; missed L-E@11; missed Y-W@14	0.050677	1908.97	637.331	1908.92	637.315	3	12	1.1.1.1239.9	23.9302	2647.55	2600.99	23.92	0.15	3130.7
2	47.74	47.74	61.62	43.14	29.87	VP1_101.6	VP1_101.6			2	99	TIERVVENLNEEIAKCKNQAQLPDYY	Carbamidomethyl(C)@16		missed L-N@9; missed Y-Y@25	-0.0165195	3136.53	785.141	3136.55	785.145	4	15	1.1.1.1217.11	23.2538	2896.95	464.57	22.93	0.12	1002.54
2	47.74	47.74	61.62	43.14	29.87	VP1_101.6	VP1_101.6			2	99	TYNTPKPTVSGVISKSDINLL	Deamidated(N)@3		missed Y-N@2; missed L-L@20	0.211569	2247.41	750.144	2247.2	750.074	3	14	1.1.1.1133.16	20.6604	345.05	318.39	20.67	0.31	1831.33
2	47.74	47.74	61.62	43.14	29.87	VP1_101.6	VP1_101.6			2	99	VGKTKRETVTEALAIADQF			missed L-A@13	0.0080183	2076.13	693.051	2076.12	693.048	3	6	1.1.1.1051.11	18.16	2152.12	1581.42	18.21	0.16	1899.48
2	47.74	47.74	61.62	43.14	29.87	VP1_101.6	VP1_101.6			2	99	YLSCGMEFPKGERY	Carbamidomethyl(C)@4		missed Y-L@1; missed L-S@2	-0.00200154	1735.77	579.597	1735.77	579.597	3	7	1.1.1.847.14	11.8624	3849.19	3847.94	11.88	0.16	4532.4
2	47.74	47.74	61.62	43.14	29.87	VP1_101.6	VP1_101.6			2	99	YRIPSTLPAGALF			missed Y-R@1; missed L-F@12	0.142871	1404.92	703.467	1404.78	703.396	2	11	1.1.1.1241.12	23.9937	272.09	267.35	24.01	0.21	1584.5
2	47.74	47.74	61.62	43.14	29.87	VP1_101.6	VP1_101.6			0.425969	86.14	DLPILKQIMY			missed L-K@5	0.0192172	1232.7	617.359	1232.68	617.349	2	13	1.1.1.1333.5	26.8289	2828.52	2631.19	26.85	0.22	1806.36
2	47.74	47.74	61.62	43.14	29.87	VP1_101.6	VP1_101.6			0.425969	86.14	LNQDWYAENYDLPILKQIMY			missed L-N@1; missed W-Y@5; missed Y-A@6; missed Y-D@10; missed L-K@15	0.0798332	2529.3	844.109	2529.23	844.082	3	13	1.1.1.1513.6	32.4122	214.84	205.59	32.43	0.15	450.113
2	47.74	47.74	61.62	43.14	29.87	VP1_101.6	VP1_101.6			0.411168	86.14	SGTNYPPPDPPYNLELDLLGW			missed Y-N@12; missed L-E@14; missed L-D@16; missed L-L@18; missed L-G@19	-0.0197505	2357.1	786.708	2357.12	786.714	3	13	1.1.1.1604.2	35.1592	1075.04	659.88	35.26	0.18	569.06
2	47.74	47.74	61.62	43.14	29.87	VP1_101.6	VP1_101.6			0.396856	86.14	DLSDSSLPLETLSKF			missed L-S@2; missed L-E@9; missed L-S@12	-0.0387505	1650.8	826.405	1650.84	826.425	2	20	1.1.1.1357.15	27.5763	1409.96	1225.59	27.62	0.15	1474.18
2	47.74	47.74	61.62	43.14	29.87	VP1_101.6	VP1_101.6			0.396856	86.14	DLSDSSLPLETLSKFF			missed L-S@2; missed L-E@9; missed L-S@12; missed F-F@15	-0.0639515	1797.84	899.927	1797.9	899.959	2	22	1.1.1.1642.2	36.1188	837.26	825.97	36.11	0.17	855.619
2	47.74	47.74	61.62	43.14	29.87	VP1_101.6	VP1_101.6			0.37059	86.14	ILPNLCVDSSGLLGNIQF	Carbamidomethyl(C)@6		missed L-C@5; missed L-L@12; missed L-G@13	0.114721	1959.13	980.571	1959.01	980.514	2	20	1.1.1.1546.5	33.4375	97.92	84.58	33.42	0.19	378.093
2	47.74	47.74	61.62	43.14	29.87	VP1_101.6	VP1_101.6			0.306273	86.14	KARGIPTMVDVPATSVISPLLSTL			missed L-L@20; missed L-S@21	-0.0462749	2465.35	822.789	2465.39	822.805	3	15	1.1.1.1527.4	32.8458	3759.35	1282.04	32.68	0.22	1014.15
2	47.74	47.74	61.62	43.14	29.87	VP1_101.6	VP1_101.6			0.296709	86.14	TNEPFLSLLW			missed F-L@5; missed L-S@6; missed L-L@8; missed L-W@9	0.0259176	1218.65	610.335	1218.63	610.322	2	10	1.1.1.1585.2	34.5984	376.52	251.52	34.5	0.18	161.896
2	47.74	47.74	61.62	43.14	29.87	VP1_101.6	VP1_101.6			0.224754	86.14	YKARGIPTMVDVPATSVISPLLSTL			missed Y-K@1; missed L-L@21; missed L-S@22	0.00953719	2628.47	877.163	2628.46	877.159	3	14	1.1.1.1536.4	33.1277	419	291.01	33.04	0.21	415.814
2	47.74	47.74	61.62	43.14	29.87	VP1_101.6	VP1_101.6			0.149967	79.04	MMSMVSWPVLL			missed L-L@10	0.018965	1292.65	647.333	1292.63	647.324	2	12	1.1.1.1602.3	35.0917	317.94	290.03	35.11	0.25	368.53
2	47.74	47.74	61.62	43.14	29.87	VP1_101.6	VP1_101.6			0.0925887	46.96	LKPYDPNAPEDSDYDWLPKIRGDSSAGLPY			missed L-K@1; missed Y-D@4; missed Y-D@14; missed W-L@16	-0.0766727	3378.53	845.639	3378.6	845.658	4	13	1.1.1.1210.18	23.0468	5645.27	5380.33	23.03	0.15	7864.36
2	47.74	47.74	61.62	43.14	29.87	VP1_101.6	VP1_101.6			0.0877779	74.05	AFLALF			missed F-L@2; missed L-A@3; missed L-F@5	-0.0713409	680.318	681.326	680.39	681.397	1	7	1.1.1.1387.5	28.4949	13.8856	13.8856			777.172
2	47.74	47.74	61.62	43.14	29.87	VP1_101.6	VP1_101.6			0.0570004	34.29	SLDLVRGESQTTKEDAQLLAYY			missed L-D@2; missed L-V@4; missed L-L@18; missed L-A@19; missed Y-Y@21	0.0579131	2499.31	834.11	2499.25	834.09	3	8	1.1.1.1120.20	20.2647	721.86	716.38	20.25	0.12	1714.6
2	47.74	47.74	61.62	43.14	29.87	VP1_101.6	VP1_101.6			0.0525663	44.94	QYWPVDIALRERAQEIRSTL			missed Y-W@2; missed L-R@9	0.0745813	2443.37	611.85	2443.3	611.832	4	9	1.1.1.1212.6	23.0968	2442.92	2238.35	23.06	0.15	2253.48
2	47.74	47.74	61.62	43.14	29.87	VP1_101.6	VP1_101.6			0.025028	29.81	RAVLEGSGDGEKVEDSIPKFWKPVESTEL			missed L-E@4; missed F-W@20; missed W-K@21	0.248846	3201.87	641.381	3201.62	641.331	5	9	1.1.1.1145.7	21.0245	933.58	883.53	21.01	0.12	2017.46
2	47.74	47.74	61.62	43.14	29.87	VP1_101.6	VP1_101.6			0.00700489	38.45	TEEGNPAFSSTWAF	Deamidated(N)@5		cleaved I-T@N-term; missed F-S@8; missed W-A@12	0.060179	1543.71	772.861	1543.65	772.831	2	5	1.1.1.1608.3	35.2768	26.7	24.45	35.23	0.34	249.046
2	47.74	47.74	61.62	43.14	29.87	VP1_101.6	VP1_101.6			0.00392635	27.07	TIERVVENLNEEI	Deamidated(N)@10		cleaved I-A@C-term; missed L-N@9	-0.0531698	1557.74	779.875	1557.79	779.902	2	7	1.1.1.1609.3	35.305	1147.33	1064.37	35.32	0.15	712.681
2	47.74	47.74	61.62	43.14	29.87	VP1_101.6	VP1_101.6			0.00305076	32.74	TSPNCLTFDTPSLY	Deamidated(N)@4; Carbamidomethyl(C)@5		missed L-T@6; missed F-D@8; missed L-Y@13	0.116115	1615.82	808.919	1615.71	808.861	2	8	1.1.1.1179.16	22.0875	496.88	473.91	22.1	0.18	2237.82
2	47.74	47.74	61.62	43.14	29.87	VP1_101.6	VP1_101.6			0.000434506	86.14	GNGSLIGQVERLASMW	Ammonia-loss(N)@2		missed L-I@5; missed L-A@12	-0.0465202	1699.79	850.902	1699.84	850.925	2	22	1.1.1.1820.2	39.2964	524.8	513.23	39.28	0.18	461.884
2	47.74	47.74	61.62	43.14	29.87	VP1_101.6	VP1_101.6			0	69.37	AKSLKDRNIPLY			missed L-K@4; missed L-Y@11	-0.0119256	1416.8	473.273	1416.81	473.277	3	5	1.1.1.742.9	8.5918	3628.49	3339.35	8.61	0.13	2508.11
2	47.74	47.74	61.62	43.14	29.87	VP1_101.6	VP1_101.6			0	53.38	AKSLKDRNIPLY			missed L-K@4; missed L-Y@11	-0.0119256	1416.8	473.273	1416.81	473.277	3	4	1.1.1.744.6	8.65302	3628.49	2589.85	8.61	0.13	1770.89
2	47.74	47.74	61.62	43.14	29.87	VP1_101.6	VP1_101.6			0	99	ALARMEAARMVGAW			missed L-A@2	0.00966316	1531.78	511.602	1531.78	511.599	3	7	1.1.1.976.6	15.8673	3294.46	2914.64	15.89	0.12	2709.55
2	47.74	47.74	61.62	43.14	29.87	VP1_101.6	VP1_101.6			0	99	ALARMEAARMVGAW			missed L-A@2	0.00966316	1531.78	511.602	1531.78	511.599	3	8	1.1.1.977.3	15.8952	3294.46	3246.11	15.89	0.12	3143.01
2	47.74	47.74	61.62	43.14	29.87	VP1_101.6	VP1_101.6			0	99	ALARMEAARMVGAW			missed L-A@2	0.00966316	1531.78	511.602	1531.78	511.599	3	6	1.1.1.979.4	15.9574	3294.46	2118.14	15.89	0.12	1832.83
2	47.74	47.74	61.62	43.14	29.87	VP1_101.6	VP1_101.6			0	99	CKSLGINF	Carbamidomethyl(C)@1		missed L-G@4	0.00676962	937.476	469.745	937.469	469.742	2	4	1.1.1.911.3	13.8463	1261.76	858.29	13.96	0.34	693.625
2	47.74	47.74	61.62	43.14	29.87	VP1_101.6	VP1_101.6			0	99	CKSLGINF	Carbamidomethyl(C)@1		missed L-G@4	0.00676962	937.476	469.745	937.469	469.742	2	6	1.1.1.912.5	13.8791	1261.76	1046.25	13.96	0.34	858.542
2	47.74	47.74	61.62	43.14	29.87	VP1_101.6	VP1_101.6			0	99	CKSLGINF	Carbamidomethyl(C)@1		missed L-G@4	0.00676962	937.476	469.745	937.469	469.742	2	5	1.1.1.916.5	14.0034	1261.76	1186.73	13.96	0.34	739.807
2	47.74	47.74	61.62	43.14	29.87	VP1_101.6	VP1_101.6			0	99	CKSLGINF	Carbamidomethyl(C)@1		missed L-G@4	0.00676962	937.476	469.745	937.469	469.742	2	7	1.1.1.917.3	14.0329	1261.76	1139.5	13.96	0.34	558.079
2	47.74	47.74	61.62	43.14	29.87	VP1_101.6	VP1_101.6			0	99	CKSLGINF	Carbamidomethyl(C)@1		missed L-G@4	0.00676962	937.476	469.745	937.469	469.742	2	4	1.1.1.920.2	14.1256	1261.76	772.69	13.96	0.34	472.968
2	47.74	47.74	61.62	43.14	29.87	VP1_101.6	VP1_101.6			0	99	CKSLGINF	Carbamidomethyl(C)@1		missed L-G@4	0.00676962	937.476	469.745	937.469	469.742	2	3	1.1.1.921.5	14.1592	1261.76	651.31	13.96	0.34	449.852
2	47.74	47.74	61.62	43.14	29.87	VP1_101.6	VP1_101.6			0	86.14	DLPILKQIMY			missed L-K@5	0.0192172	1232.7	617.359	1232.68	617.349	2	11	1.1.1.1328.3	26.6722	2828.52	326.3	26.85	0.22	361.589
2	47.74	47.74	61.62	43.14	29.87	VP1_101.6	VP1_101.6			0	86.14	DLPILKQIMY			missed L-K@5	0.0192172	1232.7	617.359	1232.68	617.349	2	11	1.1.1.1329.5	26.7046	2828.52	630.65	26.85	0.22	494.934
2	47.74	47.74	61.62	43.14	29.87	VP1_101.6	VP1_101.6			0	86.14	DLPILKQIMY			missed L-K@5	0.0192172	1232.7	617.359	1232.68	617.349	2	14	1.1.1.1332.3	26.7959	2828.52	2092.57	26.85	0.22	1468.42
2	47.74	47.74	61.62	43.14	29.87	VP1_101.6	VP1_101.6			0	86.14	DLPILKQIMY			missed L-K@5	0.0192172	1232.7	617.359	1232.68	617.349	2	13	1.1.1.1335.3	26.8892	2828.52	2731.72	26.85	0.22	1797.86
2	47.74	47.74	61.62	43.14	29.87	VP1_101.6	VP1_101.6			0	86.14	DLPILKQIMY			missed L-K@5	0.0192172	1232.7	617.359	1232.68	617.349	2	12	1.1.1.1338.5	26.9843	2828.52	1300	26.85	0.22	960.214
2	47.74	47.74	61.62	43.14	29.87	VP1_101.6	VP1_101.6			0	86.14	DLPILKQIMY	Carbamyl@N-term		missed L-K@5	0.15293	1275.84	638.929	1275.69	638.852	2	13	1.1.1.1490.2	31.7019	55.41	53.08	31.69	0.15	159.889
2	47.74	47.74	61.62	43.14	29.87	VP1_101.6	VP1_101.6			0	74.05	DLPILKQIMY			missed L-K@5	0.0192172	1232.7	617.359	1232.68	617.349	2	9	1.1.1.1341.5	27.0775	2828.52	493.43	26.85	0.22	486.628
2	47.74	47.74	61.62	43.14	29.87	VP1_101.6	VP1_101.6			0	74.05	DLPILKQIMY			missed L-K@5	0.0192172	1232.7	617.359	1232.68	617.349	2	9	1.1.1.1342.5	27.1087	2828.52	385.46	26.85	0.22	370.996
2	47.74	47.74	61.62	43.14	29.87	VP1_101.6	VP1_101.6			0	74.05	DLPILKQIMY	Carbamyl@N-term		missed L-K@5	0.15293	1275.84	638.929	1275.69	638.852	2	8	1.1.1.1487.3	31.6099	55.41	29.24	31.69	0.15	144.697
2	47.74	47.74	61.62	43.14	29.87	VP1_101.6	VP1_101.6			0	99	DLSDSSLPLETL			missed L-S@2; missed L-E@9	0.017983	1288.66	645.336	1288.64	645.327	2	11	1.1.1.1265.5	24.73	1019.07	572.46	24.82	0.22	535.963
2	47.74	47.74	61.62	43.14	29.87	VP1_101.6	VP1_101.6			0	99	DLSDSSLPLETL			missed L-S@2; missed L-E@9	0.017983	1288.66	645.336	1288.64	645.327	2	13	1.1.1.1269.6	24.8543	1019.07	942.89	24.82	0.22	831.172
2	47.74	47.74	61.62	43.14	29.87	VP1_101.6	VP1_101.6			0	86.14	DLSDSSLPLETLSKF			missed L-S@2; missed L-E@9; missed L-S@12	-0.0387505	1650.8	826.405	1650.84	826.425	2	16	1.1.1.1354.15	27.4863	1409.96	352.65	27.62	0.15	597.957
2	47.74	47.74	61.62	43.14	29.87	VP1_101.6	VP1_101.6			0	86.14	DLSDSSLPLETLSKF			missed L-S@2; missed L-E@9; missed L-S@12	-0.0387505	1650.8	826.405	1650.84	826.425	2	15	1.1.1.1355.12	27.5134	1409.96	596.46	27.62	0.15	820.615
2	47.74	47.74	61.62	43.14	29.87	VP1_101.6	VP1_101.6			0	86.14	DLSDSSLPLETLSKF			missed L-S@2; missed L-E@9; missed L-S@12	-0.0387505	1650.8	826.405	1650.84	826.425	2	23	1.1.1.1358.8	27.6012	1409.96	1349.61	27.62	0.15	1794.65
2	47.74	47.74	61.62	43.14	29.87	VP1_101.6	VP1_101.6			0	86.14	DLSDSSLPLETLSKF			missed L-S@2; missed L-E@9; missed L-S@12	-0.0387505	1650.8	826.405	1650.84	826.425	2	21	1.1.1.1360.9	27.6655	1409.96	1116.26	27.62	0.15	1285.97
2	47.74	47.74	61.62	43.14	29.87	VP1_101.6	VP1_101.6			0	86.14	DLSDSSLPLETLSKF			missed L-S@2; missed L-E@9; missed L-S@12	-0.0387505	1650.8	826.405	1650.84	826.425	2	19	1.1.1.1363.10	27.7607	1409.96	362.47	27.62	0.15	580.375
2	47.74	47.74	61.62	43.14	29.87	VP1_101.6	VP1_101.6			0	86.14	DLSDSSLPLETLSKFF			missed L-S@2; missed L-E@9; missed L-S@12; missed F-F@15	-0.0639515	1797.84	899.927	1797.9	899.959	2	23	1.1.1.1638.2	36.0222	837.26	422.62	36.11	0.17	432.813
2	47.74	47.74	61.62	43.14	29.87	VP1_101.6	VP1_101.6			0	86.14	DLSDSSLPLETLSKFF			missed L-S@2; missed L-E@9; missed L-S@12; missed F-F@15	-0.0639515	1797.84	899.927	1797.9	899.959	2	25	1.1.1.1640.2	36.0642	837.26	652.77	36.11	0.17	697.651
2	47.74	47.74	61.62	43.14	29.87	VP1_101.6	VP1_101.6			0	86.14	DLSDSSLPLETLSKFF			missed L-S@2; missed L-E@9; missed L-S@12; missed F-F@15	0.053772	1797.96	600.326	1797.9	600.308	3	16	1.1.1.1643.2	36.1497	245.46	226.18	36.13	0.17	142.214
2	47.74	47.74	61.62	43.14	29.87	VP1_101.6	VP1_101.6			0	86.14	DLSDSSLPLETLSKFF			missed L-S@2; missed L-E@9; missed L-S@12; missed F-F@15	0.053772	1797.96	600.326	1797.9	600.308	3	13	1.1.1.1644.2	36.1811	245.46	178.68	36.13	0.17	126.152
2	47.74	47.74	61.62	43.14	29.87	VP1_101.6	VP1_101.6			0	86.14	DLSDSSLPLETLSKFF			missed L-S@2; missed L-E@9; missed L-S@12; missed F-F@15	-0.0639515	1797.84	899.927	1797.9	899.959	2	25	1.1.1.1645.3	36.2204	837.26	430.33	36.11	0.17	450.532
2	47.74	47.74	61.62	43.14	29.87	VP1_101.6	VP1_101.6			0	74.47	EGNPAFSSTWAF			cleaved E-E@N-term; missed F-S@6; missed W-A@10	-0.00113401	1312.57	657.293	1312.57	657.293	2	6	1.1.1.839.18	11.6159	20546.7	3233.89	11.38	0.16	2364.51
2	47.74	47.74	61.62	43.14	29.87	VP1_101.6	VP1_101.6			0	69.37	EGNPAFSSTWAF			cleaved E-E@N-term; missed F-S@6; missed W-A@10	-0.00113401	1312.57	657.293	1312.57	657.293	2	5	1.1.1.842.17	11.7088	20546.7	1942.19	11.38	0.16	1981.33
2	47.74	47.74	61.62	43.14	29.87	VP1_101.6	VP1_101.6			0	99	ERYLPLGPASSITY			missed Y-L@3; missed L-G@6	-0.0287115	1565.78	783.897	1565.81	783.912	2	12	1.1.1.1101.20	19.6784	2439.78	944.13	19.78	0.12	1316.27
2	47.74	47.74	61.62	43.14	29.87	VP1_101.6	VP1_101.6			0	99	ERYLPLGPASSITY			missed Y-L@3; missed L-G@6	-0.0287115	1565.78	783.897	1565.81	783.912	2	14	1.1.1.1104.19	19.7707	2439.78	2355.35	19.78	0.12	2578.16
2	47.74	47.74	61.62	43.14	29.87	VP1_101.6	VP1_101.6			0	99	ERYLPLGPASSITY			missed Y-L@3; missed L-G@6	-0.0287115	1565.78	783.897	1565.81	783.912	2	14	1.1.1.1105.16	19.7994	2439.78	2316.42	19.78	0.12	2511.26
2	47.74	47.74	61.62	43.14	29.87	VP1_101.6	VP1_101.6			0	99	ERYLPLGPASSITY			missed Y-L@3; missed L-G@6	-0.0287115	1565.78	783.897	1565.81	783.912	2	10	1.1.1.1108.16	19.8923	2439.78	883.16	19.78	0.12	1077.1
2	47.74	47.74	61.62	43.14	29.87	VP1_101.6	VP1_101.6			0	99	FERYLPLGPASSITY			missed F-E@1; missed Y-L@4; missed L-G@7	-0.0453676	1712.83	857.423	1712.88	857.446	2	16	1.1.1.1174.19	21.9366	1755.24	1714.19	21.95	0.19	3184.24
2	47.74	47.74	61.62	43.14	29.87	VP1_101.6	VP1_101.6			0	99	FERYLPLGPASSITY			missed F-E@1; missed Y-L@4; missed L-G@7	-0.0453676	1712.83	857.423	1712.88	857.446	2	12	1.1.1.1177.20	22.0298	1755.24	1108.66	21.95	0.19	2287.55
2	47.74	47.74	61.62	43.14	29.87	VP1_101.6	VP1_101.6			0	99	FERYLPLGPASSITY			missed F-E@1; missed Y-L@4; missed L-G@7	-0.0453676	1712.83	857.423	1712.88	857.446	2	11	1.1.1.1172.18	21.8737	1755.24	1193.55	21.95	0.19	2199.69
2	47.74	47.74	61.62	43.14	29.87	VP1_101.6	VP1_101.6			0	51.87	FERYLPLGPASSITY			missed F-E@1; missed Y-L@4; missed L-G@7	-0.0453676	1712.83	857.423	1712.88	857.446	2	10	1.1.1.1171.18	21.8425	1755.24	816.14	21.95	0.19	1508.45
2	47.74	47.74	61.62	43.14	29.87	VP1_101.6	VP1_101.6			0	38.44	FERYLPLGPASSITY			missed F-E@1; missed Y-L@4; missed L-G@7	0.0696703	1712.95	571.99	1712.88	571.966	3	8	1.1.1.1171.4	21.8308	693.34	183.79	21.92	0.15	715.69
2	47.74	47.74	61.62	43.14	29.87	VP1_101.6	VP1_101.6			0	19.56	FERYLPLGPASSITY			missed F-E@1; missed Y-L@4; missed L-G@7	-0.0453676	1712.83	857.423	1712.88	857.446	2	7	1.1.1.1181.13	22.1465	1755.24	368.65	21.95	0.19	1006.65
2	47.74	47.74	61.62	43.14	29.87	VP1_101.6	VP1_101.6			0	86.14	GNGSLIGQVERLASMW			missed L-I@5; missed L-A@12	-0.0558574	1716.81	859.41	1716.86	859.438	2	22	1.1.1.1547.5	33.4684	933.57	667.4	33.54	0.15	697.87
2	47.74	47.74	61.62	43.14	29.87	VP1_101.6	VP1_101.6			0	86.14	GNGSLIGQVERLASMW			missed L-I@5; missed L-A@12	-0.0558574	1716.81	859.41	1716.86	859.438	2	24	1.1.1.1548.5	33.4992	933.57	844.76	33.54	0.15	886.704
2	47.74	47.74	61.62	43.14	29.87	VP1_101.6	VP1_101.6			0	86.14	GNGSLIGQVERLASMW			missed L-I@5; missed L-A@12	-0.0558574	1716.81	859.41	1716.86	859.438	2	27	1.1.1.1550.4	33.5609	933.57	860.8	33.54	0.15	1007.23
2	47.74	47.74	61.62	43.14	29.87	VP1_101.6	VP1_101.6			0	86.14	GNGSLIGQVERLASMW			missed L-I@5; missed L-A@12	-0.0558574	1716.81	859.41	1716.86	859.438	2	19	1.1.1.1553.5	33.653	933.57	367.91	33.54	0.15	395.656
2	47.74	47.74	61.62	43.14	29.87	VP1_101.6	VP1_101.6			0	86.14	GNGSLIGQVERLASMW	Ammonia-loss(N)@2		missed L-I@5; missed L-A@12	-0.0465202	1699.79	850.902	1699.84	850.925	2	22	1.1.1.1818.2	39.2253	524.8	382.88	39.28	0.18	317.494
2	47.74	47.74	61.62	43.14	29.87	VP1_101.6	VP1_101.6			0	86.14	GNGSLIGQVERLASMW	Ammonia-loss(N)@2		missed L-I@5; missed L-A@12	-0.0465202	1699.79	850.902	1699.84	850.925	2	21	1.1.1.1821.3	39.3202	524.8	475.43	39.28	0.18	436.529
2	47.74	47.74	61.62	43.14	29.87	VP1_101.6	VP1_101.6			0	86.14	GNGSLIGQVERLASMW	Ammonia-loss(N)@2		missed L-I@5; missed L-A@12	-0.0465202	1699.79	850.902	1699.84	850.925	2	20	1.1.1.1824.2	39.4153	524.8	203.61	39.28	0.18	195.392
2	47.74	47.74	61.62	43.14	29.87	VP1_101.6	VP1_101.6			0	99	IAEDIDLTKPVDSSVL			missed L-T@7	-0.0434437	1713.86	857.937	1713.9	857.959	2	24	1.1.1.1136.19	20.7559	4900.02	4034.77	20.8	0.12	5261.36
2	47.74	47.74	61.62	43.14	29.87	VP1_101.6	VP1_101.6			0	99	IAEDIDLTKPVDSSVL			missed L-T@7	-0.0434437	1713.86	857.937	1713.9	857.959	2	23	1.1.1.1137.18	20.7861	4900.02	4741.82	20.8	0.12	4862.48
2	47.74	47.74	61.62	43.14	29.87	VP1_101.6	VP1_101.6			0	99	IAEDIDLTKPVDSSVL			missed L-T@7	-0.0434437	1713.86	857.937	1713.9	857.959	2	23	1.1.1.1139.17	20.8466	4900.02	3543.52	20.8	0.12	3711.46
2	47.74	47.74	61.62	43.14	29.87	VP1_101.6	VP1_101.6			0	99	IAEDIDLTKPVDSSVL			missed L-T@7	-0.0434437	1713.86	857.937	1713.9	857.959	2	22	1.1.1.1140.18	20.8784	4900.02	2302.7	20.8	0.12	2445.07
2	47.74	47.74	61.62	43.14	29.87	VP1_101.6	VP1_101.6			0	74.05	ILPNLCVDSSGLLGNIQF	Carbamidomethyl(C)@6; Deamidated(Q)@17		missed L-C@5; missed L-L@12; missed L-G@13	0.182694	1960.18	654.401	1960	654.34	3	12	1.1.1.1544.2	33.3631	113.71	65.73	33.41	0.12	282.325
2	47.74	47.74	61.62	43.14	29.87	VP1_101.6	VP1_101.6			0	74.05	ILPNLCVDSSGLLGNIQF	Carbamidomethyl(C)@6; Deamidated(N)@15		missed L-C@5; missed L-L@12; missed L-G@13	0.182694	1960.18	654.401	1960	654.34	3	11	1.1.1.1547.2	33.4559	113.71	101.76	33.41	0.12	298.387
2	47.74	47.74	61.62	43.14	29.87	VP1_101.6	VP1_101.6			0	99	KARGIPTMVDVPATSVISPL				0.0107641	2051.16	684.726	2051.14	684.722	3	10	1.1.1.1226.9	23.53	2232.53	894.69	23.43	0.12	946.704
2	47.74	47.74	61.62	43.14	29.87	VP1_101.6	VP1_101.6			0	86.14	KARGIPTMVDVPATSVISPLLSTL			missed L-L@20; missed L-S@21	-0.0462749	2465.35	822.789	2465.39	822.805	3	30	1.1.1.1520.3	32.6307	3759.35	3184.46	32.68	0.22	4116.29
2	47.74	47.74	61.62	43.14	29.87	VP1_101.6	VP1_101.6			0	86.14	KARGIPTMVDVPATSVISPLLSTL			missed L-L@20; missed L-S@21	-0.0462749	2465.35	822.789	2465.39	822.805	3	23	1.1.1.1522.4	32.689	3759.35	3692.69	32.68	0.22	4784.49
2	47.74	47.74	61.62	43.14	29.87	VP1_101.6	VP1_101.6			0	74.05	KARGIPTMVDVPATSVISPLLSTL			missed L-L@20; missed L-S@21	-0.0462749	2465.35	822.789	2465.39	822.805	3	11	1.1.1.1517.3	32.5433	3759.35	821.25	32.68	0.22	937.727
2	47.74	47.74	61.62	43.14	29.87	VP1_101.6	VP1_101.6			0	74.05	KARGIPTMVDVPATSVISPLLSTL			missed L-L@20; missed L-S@21	-0.0462749	2465.35	822.789	2465.39	822.805	3	11	1.1.1.1518.7	32.5677	3759.35	1422.78	32.68	0.22	1462.1
2	47.74	47.74	61.62	43.14	29.87	VP1_101.6	VP1_101.6			0	45.94	LKPYDPNAPEDSDYDWLPKIRGDSSAGLPY			missed L-K@1; missed Y-D@4; missed Y-D@14; missed W-L@16	-0.0766727	3378.53	845.639	3378.6	845.658	4	11	1.1.1.1213.17	23.1362	5645.27	2295.54	23.03	0.15	3363.27
2	47.74	47.74	61.62	43.14	29.87	VP1_101.6	VP1_101.6			0	40.21	LKPYDPNAPEDSDYDWLPKIRGDSSAGLPY			missed L-K@1; missed Y-D@4; missed Y-D@14; missed W-L@16	-0.0766727	3378.53	845.639	3378.6	845.658	4	13	1.1.1.1209.17	23.0157	5645.27	5384.53	23.03	0.15	8292.06
2	47.74	47.74	61.62	43.14	29.87	VP1_101.6	VP1_101.6			0	40.21	LKPYDPNAPEDSDYDWLPKIRGDSSAGLPY			missed L-K@1; missed Y-D@4; missed Y-D@14; missed W-L@16	-0.0766727	3378.53	845.639	3378.6	845.658	4	10	1.1.1.1214.14	23.1641	5645.27	1601.08	23.03	0.15	3237.48
2	47.74	47.74	61.62	43.14	29.87	VP1_101.6	VP1_101.6			0	99	LLTRGHITEEGNPAFSSTW			missed L-L@1; missed L-T@2; missed F-S@15	0.0084076	2115.05	706.023	2115.04	706.02	3	8	1.1.1.962.18	15.4477	2237.77	2055.3	15.43	0.13	2811.88
2	47.74	47.74	61.62	43.14	29.87	VP1_101.6	VP1_101.6			0	99	LLTRGHITEEGNPAFSSTW			missed L-L@1; missed L-T@2; missed F-S@15	0.0084076	2115.05	706.023	2115.04	706.02	3	11	1.1.1.963.19	15.4802	2237.77	1566.1	15.43	0.13	2066.6
2	47.74	47.74	61.62	43.14	29.87	VP1_101.6	VP1_101.6			0	99	LPLGPASSITY			missed L-G@3	0.0853036	1117.69	559.851	1117.6	559.808	2	6	1.1.1.1088.3	19.2667	740.59	512.32	19.32	0.21	625.276
2	47.74	47.74	61.62	43.14	29.87	VP1_101.6	VP1_101.6			0	99	LPLGPASSITY			missed L-G@3	0.0853036	1117.69	559.851	1117.6	559.808	2	7	1.1.1.1089.7	19.3001	740.59	654.97	19.32	0.21	663.103
2	47.74	47.74	61.62	43.14	29.87	VP1_101.6	VP1_101.6			0	80.07	LSKFFERYL			cleaved T-L@N-term; cleaved L-P@C-term; missed L-S@1; missed F-F@4; missed F-E@5; missed Y-L@8	-0.00448577	1201.65	601.83	1201.65	601.832	2	5	1.1.1.878.12	12.8258	1735.89	1721.78	12.81	0.19	1326.62
2	47.74	47.74	61.62	43.14	29.87	VP1_101.6	VP1_101.6			0	74.05	MMSMVSWPVLL			missed L-L@10	0.018965	1292.65	647.333	1292.63	647.324	2	8	1.1.1.1603.3	35.1184	317.94	311.34	35.11	0.25	684.917
2	47.74	47.74	61.62	43.14	29.87	VP1_101.6	VP1_101.6			0	74.05	MMSMVSWPVLL			missed L-L@10	0.018965	1292.65	647.333	1292.63	647.324	2	9	1.1.1.1606.3	35.2126	317.94	227.17	35.11	0.25	507.535
2	47.74	47.74	61.62	43.14	29.87	VP1_101.6	VP1_101.6			0	41.46	MMSMVSWPVLL			missed L-L@10	0.018965	1292.65	647.333	1292.63	647.324	2	5	1.1.1.1609.2	35.3008	317.94	118.29	35.11	0.25	381.596
2	47.74	47.74	61.62	43.14	29.87	VP1_101.6	VP1_101.6			0	99	MNKLESADKPISF			missed L-E@4	0.000149076	1478.74	493.922	1478.74	493.922	3	5	1.1.1.833.6	11.4177	3073.71	1443.91	11.5	0.13	1299.9
2	47.74	47.74	61.62	43.14	29.87	VP1_101.6	VP1_101.6			0	99	MNKLESADKPISF			missed L-E@4	0.000149076	1478.74	493.922	1478.74	493.922	3	9	1.1.1.834.8	11.4506	3073.71	2357.75	11.5	0.13	1852
2	47.74	47.74	61.62	43.14	29.87	VP1_101.6	VP1_101.6			0	99	MNKLESADKPISF			missed L-E@4	0.000149076	1478.74	493.922	1478.74	493.922	3	12	1.1.1.836.7	11.513	3073.71	2888.74	11.5	0.13	2068.9
2	47.74	47.74	61.62	43.14	29.87	VP1_101.6	VP1_101.6			0	74.05	MSMVSWPVLL			cleaved M-M@N-term; missed L-L@9	0.0350356	1161.63	581.821	1161.59	581.804	2	9	1.1.1.1546.4	33.4333	3.61322	3.61322			71.476
2	47.74	47.74	61.62	43.14	29.87	VP1_101.6	VP1_101.6			0	99	NTPKPTVSGVISKSDINLL			missed L-L@18	0.014783	1982.12	661.714	1982.1	661.709	3	13	1.1.1.1098.10	19.5771	5328.79	3502.56	19.5	0.15	3129.9
2	47.74	47.74	61.62	43.14	29.87	VP1_101.6	VP1_101.6			0	51.87	NTPKPTVSGVISKSDINLL			missed L-L@18	0.014783	1982.12	661.714	1982.1	661.709	3	12	1.1.1.1094.7	19.4513	5328.79	3745.19	19.5	0.15	4113.95
2	47.74	47.74	61.62	43.14	29.87	VP1_101.6	VP1_101.6			0	99	RAVLEGSGDGEKVEDSIPKFW			missed L-E@4; missed F-W@20	0.0717456	2318.23	580.564	2318.15	580.546	4	15	1.1.1.1101.10	19.67	2915.41	2120.25	19.72	0.16	2784.81
2	47.74	47.74	61.62	43.14	29.87	VP1_101.6	VP1_101.6			0	99	RAVLEGSGDGEKVEDSIPKFW			missed L-E@4; missed F-W@20	0.0717456	2318.23	580.564	2318.15	580.546	4	16	1.1.1.1102.7	19.6987	2915.41	2623.13	19.72	0.16	3484.75
2	47.74	47.74	61.62	43.14	29.87	VP1_101.6	VP1_101.6			0	42.05	RAVLEGSGDGEKVEDSIPKFW	Deamidated(R)@1	Deamidated(R)@15	missed L-E@4; missed F-W@20	0.14768	2319.29	774.103	2319.14	774.053	3	11	1.1.1.1103.16	19.7373	1086.49	1085.86	19.72	0.16	2257.13
2	47.74	47.74	61.62	43.14	29.87	VP1_101.6	VP1_101.6			0	99	RIPSTLPAGALF			missed L-F@11	0.0136946	1241.73	621.871	1241.71	621.864	2	12	1.1.1.1156.7	21.3653	8702.67	4224.56	21.45	0.16	2714.66
2	47.74	47.74	61.62	43.14	29.87	VP1_101.6	VP1_101.6			0	99	RIPSTLPAGALF			missed L-F@11	0.0136946	1241.73	621.871	1241.71	621.864	2	13	1.1.1.1158.11	21.431	8702.67	8148.04	21.45	0.16	4928.98
2	47.74	47.74	61.62	43.14	29.87	VP1_101.6	VP1_101.6			0	99	RIPSTLPAGALF			missed L-F@11	0.0136946	1241.73	621.871	1241.71	621.864	2	14	1.1.1.1159.4	21.4561	8702.67	8625.74	21.45	0.16	5026.5
2	47.74	47.74	61.62	43.14	29.87	VP1_101.6	VP1_101.6			0	99	RIPSTLPAGALF			missed L-F@11	0.0136946	1241.73	621.871	1241.71	621.864	2	13	1.1.1.1161.12	21.5251	8702.67	6323.92	21.45	0.16	3860.42
2	47.74	47.74	61.62	43.14	29.87	VP1_101.6	VP1_101.6			0	99	RIPSTLPAGALF			missed L-F@11	0.0136946	1241.73	621.871	1241.71	621.864	2	10	1.1.1.1164.6	21.614	8702.67	2482.06	21.45	0.16	1480.68
2	47.74	47.74	61.62	43.14	29.87	VP1_101.6	VP1_101.6			0	99	RIPSTLPAGALF			missed L-F@11	0.0136946	1241.73	621.871	1241.71	621.864	2	8	1.1.1.1167.7	21.7086	8702.67	1030.21	21.45	0.16	896.168
2	47.74	47.74	61.62	43.14	29.87	VP1_101.6	VP1_101.6			0	99	RIPSTLPAGALF			missed L-F@11	0.0136946	1241.73	621.871	1241.71	621.864	2	9	1.1.1.1170.12	21.8063	8702.67	544.77	21.45	0.16	635.784
2	47.74	47.74	61.62	43.14	29.87	VP1_101.6	VP1_101.6			0	99	RIPSTLPAGALF			missed L-F@11	0.0136946	1241.73	621.871	1241.71	621.864	2	8	1.1.1.1173.6	21.8947	8702.67	375.31	21.45	0.16	424.634
2	47.74	47.74	61.62	43.14	29.87	VP1_101.6	VP1_101.6			0	86.14	RIPSTLPAGALF	Carbamyl@N-term		missed L-F@11	0.170234	1284.89	643.452	1284.72	643.367	2	12	1.1.1.1320.4	26.4278	72.66	67.96	26.51	0.18	397.315
2	47.74	47.74	61.62	43.14	29.87	VP1_101.6	VP1_101.6			0	74.05	RIPSTLPAGALF	Carbamyl@N-term		missed L-F@11	0.170234	1284.89	643.452	1284.72	643.367	2	10	1.1.1.1322.6	26.4911	72.66	71.2	26.51	0.18	303.798
2	47.74	47.74	61.62	43.14	29.87	VP1_101.6	VP1_101.6			0	24.83	RIPSTLPAGALF			missed L-F@11	0.0136946	1241.73	621.871	1241.71	621.864	2	5	1.1.1.1153.9	21.2736	8702.67	486.83	21.45	0.16	795.547
2	47.74	47.74	61.62	43.14	29.87	VP1_101.6	VP1_101.6			0	86.14	SGTNYPPPDPPYNLELDLLGW			missed Y-N@12; missed L-E@14; missed L-D@16; missed L-L@18; missed L-G@19	-0.0197505	2357.1	786.708	2357.12	786.714	3	18	1.1.1.1605.3	35.1901	1075.04	886.95	35.26	0.18	803.182
2	47.74	47.74	61.62	43.14	29.87	VP1_101.6	VP1_101.6			0	86.14	SGTNYPPPDPPYNLELDLLGW			missed Y-N@12; missed L-E@14; missed L-D@16; missed L-L@18; missed L-G@19	-0.16909	2356.95	1179.48	2357.12	1179.57	2	20	1.1.1.1606.5	35.221	508.46	456.92	35.26	0.18	425.077
2	47.74	47.74	61.62	43.14	29.87	VP1_101.6	VP1_101.6			0	86.14	SGTNYPPPDPPYNLELDLLGW			missed Y-N@12; missed L-E@14; missed L-D@16; missed L-L@18; missed L-G@19	-0.0197505	2357.1	786.708	2357.12	786.714	3	18	1.1.1.1607.3	35.2518	1075.04	1074.74	35.26	0.18	1780.42
2	47.74	47.74	61.62	43.14	29.87	VP1_101.6	VP1_101.6			0	86.14	SGTNYPPPDPPYNLELDLLGW			missed Y-N@12; missed L-E@14; missed L-D@16; missed L-L@18; missed L-G@19	-0.16909	2356.95	1179.48	2357.12	1179.57	2	19	1.1.1.1608.4	35.2826	508.46	480.26	35.26	0.18	426.922
2	47.74	47.74	61.62	43.14	29.87	VP1_101.6	VP1_101.6			0	86.14	SGTNYPPPDPPYNLELDLLGW			missed Y-N@12; missed L-E@14; missed L-D@16; missed L-L@18; missed L-G@19	-0.0197505	2357.1	786.708	2357.12	786.714	3	15	1.1.1.1609.4	35.3092	1075.04	850.31	35.26	0.18	792.287
2	47.74	47.74	61.62	43.14	29.87	VP1_101.6	VP1_101.6			0	86.14	SGTNYPPPDPPYNLELDLLGW			missed Y-N@12; missed L-E@14; missed L-D@16; missed L-L@18; missed L-G@19	-0.16909	2356.95	1179.48	2357.12	1179.57	2	19	1.1.1.1610.4	35.3441	508.46	308.34	35.26	0.18	316.293
2	47.74	47.74	61.62	43.14	29.87	VP1_101.6	VP1_101.6			0	86.14	SGTNYPPPDPPYNLELDLLGW			missed Y-N@12; missed L-E@14; missed L-D@16; missed L-L@18; missed L-G@19	-0.16909	2356.95	1179.48	2357.12	1179.57	2	16	1.1.1.1611.4	35.3751	508.46	218.15	35.26	0.18	256.701
2	47.74	47.74	61.62	43.14	29.87	VP1_101.6	VP1_101.6			0	99	SKFFERYLPLGPASSITY			missed F-F@3; missed F-E@4; missed Y-L@7; missed L-G@10	0.0252049	2075.1	692.707	2075.07	692.698	3	11	1.1.1.1218.8	23.282	1970	1505.7	23.21	0.15	1759.93
2	47.74	47.74	61.62	43.14	29.87	VP1_101.6	VP1_101.6			0	45.94	SKFFERYLPLGPASSITY			missed F-F@3; missed F-E@4; missed Y-L@7; missed L-G@10	0.0252049	2075.1	692.707	2075.07	692.698	3	9	1.1.1.1214.6	23.1575	1970	1208.33	23.21	0.15	1613.73
2	47.74	47.74	61.62	43.14	29.87	VP1_101.6	VP1_101.6			0	43.96	SKSNEELRQLLEDYW			missed L-R@7; missed L-L@10; missed L-E@11; missed Y-W@14	0.050677	1908.97	637.331	1908.92	637.315	3	8	1.1.1.1242.10	24.0225	2647.55	1254.62	23.92	0.15	1230.96
2	47.74	47.74	61.62	43.14	29.87	VP1_101.6	VP1_101.6			0	74.05	SMVSWPVLL			cleaved M-S@N-term; missed L-L@8	0.0497634	1030.6	516.308	1030.55	516.283	2	10	1.1.1.1476.2	31.2687	1318.2	1090.97	31.32	0.19	793.726
2	47.74	47.74	61.62	43.14	29.87	VP1_101.6	VP1_101.6			0	74.05	SMVSWPVLL			cleaved M-S@N-term; missed L-L@8	0.0497634	1030.6	516.308	1030.55	516.283	2	11	1.1.1.1477.2	31.2995	1318.2	1265.05	31.32	0.19	822.997
2	47.74	47.74	61.62	43.14	29.87	VP1_101.6	VP1_101.6			0	74.05	SMVSWPVLL			cleaved M-S@N-term; missed L-L@8	0.0497634	1030.6	516.308	1030.55	516.283	2	9	1.1.1.1479.2	31.3615	1318.2	1195.18	31.32	0.19	739.838
2	47.74	47.74	61.62	43.14	29.87	VP1_101.6	VP1_101.6			0	74.05	SMVSWPVLL			cleaved M-S@N-term; missed L-L@8	0.0497634	1030.6	516.308	1030.55	516.283	2	8	1.1.1.1485.2	31.546	1318.2	205.74	31.32	0.19	165.011
2	47.74	47.74	61.62	43.14	29.87	VP1_101.6	VP1_101.6			0	86.14	SMVSWPVLLTSPN			cleaved M-S@N-term; cleaved N-C@C-term; missed L-L@8; missed L-T@9	0.152319	1429.88	715.947	1429.73	715.871	2	14	1.1.1.1382.5	28.344	139.38	66.45	28.46	0.3	592.703
2	47.74	47.74	61.62	43.14	29.87	VP1_101.6	VP1_101.6			0	86.14	SMVSWPVLLTSPNCLTFDTPSLY	Deamidated(N)@13; Carbamidomethyl(C)@14		cleaved M-S@N-term; missed L-L@8; missed L-T@9; missed L-T@15; missed F-D@17; missed L-Y@22	0.181644	2628.43	877.151	2628.25	877.09	3	13	1.1.1.1680.2	37.1329	98.28	88.29	37.11	0.15	433.964
2	47.74	47.74	61.62	43.14	29.87	VP1_101.6	VP1_101.6			0	99	TIERVVENLNEEIAKCKNQAQLPDYY	Carbamidomethyl(C)@16		missed L-N@9; missed Y-Y@25	-0.0165195	3136.53	785.141	3136.55	785.145	4	16	1.1.1.1205.14	22.8895	2896.95	2484.13	22.93	0.12	4120.5
2	47.74	47.74	61.62	43.14	29.87	VP1_101.6	VP1_101.6			0	99	TIERVVENLNEEIAKCKNQAQLPDYY	Carbamidomethyl(C)@16		missed L-N@9; missed Y-Y@25	-0.0165195	3136.53	785.141	3136.55	785.145	4	19	1.1.1.1207.13	22.951	2896.95	2676.74	22.93	0.12	4063.21
2	47.74	47.74	61.62	43.14	29.87	VP1_101.6	VP1_101.6			0	99	TIERVVENLNEEIAKCKNQAQLPDYY	Carbamidomethyl(C)@16		missed L-N@9; missed Y-Y@25	-0.0165195	3136.53	785.141	3136.55	785.145	4	17	1.1.1.1208.11	22.9801	2896.95	2211.15	22.93	0.12	2997.16
2	47.74	47.74	61.62	43.14	29.87	VP1_101.6	VP1_101.6			0	17.58	TIERVVENLNEEIAKCKNQAQLPDYY	Carbamidomethyl(C)@16		missed L-N@9; missed Y-Y@25	0.0923195	3136.64	1046.56	3136.55	1046.52	3	8	1.1.1.1206.21	22.9267	708.57	688.61	22.94	0.16	1406.23
2	47.74	47.74	61.62	43.14	29.87	VP1_101.6	VP1_101.6			0	86.14	TNEPFLSLLW			missed F-L@5; missed L-S@6; missed L-L@8; missed L-W@9	0.0259176	1218.65	610.335	1218.63	610.322	2	10	1.1.1.1579.2	34.4146	376.52	191.84	34.5	0.18	142.526
2	47.74	47.74	61.62	43.14	29.87	VP1_101.6	VP1_101.6			0	86.14	TNEPFLSLLW			missed F-L@5; missed L-S@6; missed L-L@8; missed L-W@9	0.0259176	1218.65	610.335	1218.63	610.322	2	11	1.1.1.1582.2	34.5079	376.52	374.46	34.5	0.18	246.444
2	47.74	47.74	61.62	43.14	29.87	VP1_101.6	VP1_101.6			0	74.05	TNEPFLSLLW			missed F-L@5; missed L-S@6; missed L-L@8; missed L-W@9	0.0259176	1218.65	610.335	1218.63	610.322	2	9	1.1.1.1580.2	34.4453	376.52	277.19	34.5	0.18	200.868
2	47.74	47.74	61.62	43.14	29.87	VP1_101.6	VP1_101.6			0	99	VGKTKRETVTEALAIADQF			missed L-A@13	0.0080183	2076.13	693.051	2076.12	693.048	3	9	1.1.1.1050.17	18.1339	2152.12	1127.04	18.21	0.16	1284.09
2	47.74	47.74	61.62	43.14	29.87	VP1_101.6	VP1_101.6			0	99	VGKTKRETVTEALAIADQF			missed L-A@13	0.0080183	2076.13	693.051	2076.12	693.048	3	6	1.1.1.1053.21	18.2308	2152.12	2082.95	18.21	0.16	2013.46
2	47.74	47.74	61.62	43.14	29.87	VP1_101.6	VP1_101.6			0	99	VGKTKRETVTEALAIADQF			missed L-A@13	0.0080183	2076.13	693.051	2076.12	693.048	3	6	1.1.1.1056.15	18.3194	2152.12	954.19	18.21	0.16	1059.23
2	47.74	47.74	61.62	43.14	29.87	VP1_101.6	VP1_101.6			0	99	YLSCGMEFPKGERY	Carbamidomethyl(C)@4		missed Y-L@1; missed L-S@2	-0.00200154	1735.77	579.597	1735.77	579.597	3	9	1.1.1.845.8	11.7951	3849.19	2310.3	11.88	0.16	3352.66
2	47.74	47.74	61.62	43.14	29.87	VP1_101.6	VP1_101.6			0	99	YLSCGMEFPKGERY	Carbamidomethyl(C)@4		missed Y-L@1; missed L-S@2	-0.00200154	1735.77	579.597	1735.77	579.597	3	10	1.1.1.846.12	11.8296	3849.19	3436.65	11.88	0.16	3921.91
2	47.74	47.74	61.62	43.14	29.87	VP1_101.6	VP1_101.6			0	99	YRIPSTLPAGALF			missed Y-R@1; missed L-F@12	0.142871	1404.92	703.467	1404.78	703.396	2	12	1.1.1.1239.10	23.931	272.09	233.13	24.01	0.21	1345.94
2	47.74	47.74	61.62	43.14	29.87	VP1_101.6	VP1_101.6			0	43.96	YRIPSTLPAGALF			missed Y-R@1; missed L-F@12	0.142871	1404.92	703.467	1404.78	703.396	2	8	1.1.1.1242.13	24.025	272.09	252.4	24.01	0.21	1459.32
3	1.33	1.33	38.77	12.43	4.192	RRRRRREVERSED	pVP2_72.5			1.25964	99	GSLTIQSGTAVGQY			cleaved I-G@N-term; missed L-T@3	0.0107162	1380.7	691.357	1380.69	691.352	2	4	1.1.1.903.17	13.6096	396.35	329.93	13.53	0.5	1147.45
3	1.33	1.33	38.77	12.43	4.192	RRRRRREVERSED	pVP2_72.5			0.0447935	90	VSRIGFQDKNQL			missed F-Q@6	0.0759862	1403.83	702.921	1403.75	702.883	2	6	1.1.1.1126.14	20.4449	330.81	321.42	20.46	0.18	968.82
3	1.33	1.33	38.77	12.43	4.192	RRRRRREVERSED	pVP2_72.5			0.00788852	69.37	VIDKIIKL				0.00171611	940.634	471.324	940.632	471.323	2	4	1.1.1.870.6	12.5703	888.83	512.17	12.44	0.5	513.947
3	1.33	1.33	38.77	12.43	4.192	RRRRRREVERSED	pVP2_72.5			0.00744649	66.54	ETKVNKKLNSNPI			cleaved I-L@C-term; missed L-N@8	-0.059135	1483.78	742.896	1483.84	742.925	2	6	1.1.1.1515.4	32.4747	775.5	537.98	32.4	0.15	653.245
3	1.33	1.33	38.77	12.43	4.192	RRRRRREVERSED	pVP2_72.5			0.00612308	56.91	STMKAKVNF				0.0410354	1024.58	513.297	1024.54	513.276	2	5	1.1.1.1281.2	25.2227	5565.76	3002.78	25.31	0.19	3043.29
3	1.33	1.33	38.77	12.43	4.192	RRRRRREVERSED	pVP2_72.5			0	21.94	AIPQNAGPNNAGLPRI	Deamidated(N)@5		cleaved I-A@C-term	0.0582978	1602.91	802.46	1602.85	802.431	2	5	1.1.1.1330.13	26.7422	111.13	93.73	26.67	0.34	753.517
3	1.33	1.33	38.77	12.43	4.192	RRRRRREVERSED	pVP2_72.5			0	19.54	AIPQNAGPNNAGLPRI	Deamidated(Q)@4		cleaved I-A@C-term	0.0582978	1602.91	802.46	1602.85	802.431	2	5	1.1.1.1330.13	26.7422	111.13	93.73	26.67	0.34	753.517
3	1.33	1.33	38.77	12.43	4.192	RRRRRREVERSED	pVP2_72.5			0	18.06	INITNITGNLAY	Deamidated(N)@9		missed L-A@10	0.024752	1306.7	654.358	1306.68	654.346	2	6	1.1.1.1141.11	20.9036	1357.75	730.67	21.04	0.28	946.854
3	1.33	1.33	38.77	12.43	4.192	RRRRRREVERSED	pVP2_72.5			0	85.65	ITNITGNLAYVGAP			cleaved N-I@N-term; cleaved P-L@C-term; missed L-A@8; missed Y-V@10	0.024241	1402.77	702.392	1402.75	702.38	2	9	1.1.1.1275.7	25.0411	907.17	390.9	25.12	0.15	1157.95
3	1.33	1.33	38.77	12.43	4.192	RRRRRREVERSED	pVP2_72.5			0	43.96	ITNITGNLAYVGAP			cleaved N-I@N-term; cleaved P-L@C-term; missed L-A@8; missed Y-V@10	0.024241	1402.77	702.392	1402.75	702.38	2	9	1.1.1.1277.10	25.1056	907.17	832.86	25.12	0.15	1715.45
3	1.33	1.33	38.77	12.43	4.192	RRRRRREVERSED	pVP2_72.5			0	43.96	ITNITGNLAYVGAP			cleaved N-I@N-term; cleaved P-L@C-term; missed L-A@8; missed Y-V@10	0.024241	1402.77	702.392	1402.75	702.38	2	9	1.1.1.1278.11	25.1374	907.17	904.72	25.12	0.15	1596.96
3	1.33	1.33	38.77	12.43	4.192	RRRRRREVERSED	pVP2_72.5			0	74.05	LFEMLEYNEEII	Oxidation(M)@4		cleaved A-L@N-term; cleaved I-S@C-term; missed L-F@1; missed F-E@2; missed L-E@5; missed Y-N@7	0.0081849	1557.74	779.875	1557.73	779.871	2	10	1.1.1.1612.2	35.4058	1147.33	806.84	35.32	0.15	614.542
3	1.33	1.33	38.77	12.43	4.192	RRRRRREVERSED	pVP2_72.5			0	47.59	STMKAKVNF				0.0410354	1024.58	513.297	1024.54	513.276	2	3	1.1.1.1294.2	25.6235	5565.76	434.97	25.31	0.19	521.152
3	1.33	1.33	38.77	12.43	4.192	RRRRRREVERSED	pVP2_72.5			0	19.54	STMKAKVNF				0.0410354	1024.58	513.297	1024.54	513.276	2	5	1.1.1.1283.2	25.2844	5565.76	5349.83	25.31	0.19	5252.96
3	1.33	1.33	38.77	12.43	4.192	RRRRRREVERSED	pVP2_72.5			0	99	TNITGNLAYVGAPL	Deamidated(N)@2; Quinone(Y)@9	Quinone(Y)@548	cleaved I-T@N-term; missed L-A@7; missed Y-V@9	0.0321915	1433.74	717.875	1433.7	717.859	2	11	1.1.1.976.19	15.8781	6695.46	5103.7	15.92	0.12	5051.06
3	1.33	1.33	38.77	12.43	4.192	RRRRRREVERSED	pVP2_72.5			0	27.1	VRTAIVGAFADLF	Deamidated(R)@2	Deamidated(R)@393	cleaved V-V@N-term; missed F-A@9; missed L-F@12	0.00299667	1379.75	690.881	1379.74	690.88	2	10	1.1.1.1154.8	21.3036	4237.94	4040.3	21.32	0.22	3334.55
