# Supplementary material for: A Unique Relative of Rotifer Birnavirus Isolated from Australian Mosquitoes
Source: Viruses. 2020 Sep 22;12(9):1056. doi: 10.3390/v12091056 (PMC7552023; doi:10.3390/v12091056)
Supplement: Supplementary file 1 [file viruses-12-01056-s001.zip › Revised suplemenrary figures and files/Supplementary file 3 - Birnavirus_PNGaseF.xlsx]

## Sheet: Summary
Summary:
	1) Input data file: E:\CassPegg\RAW_Files\20190103_Caitlin\20190103_Cass__06_Birnarus_Caitlin_PNGaseF_250ng.raw
	2) Protein database: E:\CassPegg\Database_FASTA\Schulz_CP_Aedes albopictus_proteomeAUP000069940_Birnavirus_PREDICTED fibrinogen-like protein A isoform X1_Aedes albopictus_XP_019528968.1.fasta
	3) Parameter file: E:\CassPegg\BYONIC\20181123_Cait\Fibronectin_Birnavirus_20190103_Cass__06_Birnarus_Caitlin_PNGaseF_250ng.raw_Byonic(1)\objs\params.prf
	4) Date/Time: 28 March 2019 3:55:39 PM
	5) RunTime: 1 minutes, 47 seconds; on 8 cores
Summary Statistics:
	1) Reporting 31 forward and 20 reverse proteins
	2) 161 unique forward peptides
	3) 1731 spectra matched to forward peptides
	4) Estimated spectrum-level FDR on true proteins is 0.1%
Recorded protein search configuration:
Num	Rule	Value
0	Protein database	E:\CassPegg\Database_FASTA\Schulz_CP_Aedes albopictus_proteomeAUP000069940_Birnavirus_PREDICTED fibrinogen-like protein A isoform X1_Aedes albopictus_XP_019528968.1.fasta
1	Spectrum-level FDR	Auto cut
2	Cleavage residues	DERK
3	Digest cutter	C-terminal cutter
4	Peptide termini	Fully specific
5	Maximum number of missed cleavages	4
6	Fragmentation type	QTOF / HCD
7	Precursor tolerance	10.0 ppm
8	Fragment tolerance	15.0 ppm
9	Charges applied to charge-unassigned spectra:	1,2,3
10	Precursor mass max	10000.0
11	N-glycan search	None
12	O-glycan search	None
13	Off by x isotopes	-2,-1,0,+1,+2
14	Contaminants added	false
15	Decoys added	true
16	%Additional parameters:
17	Disulfide Enable	false
18	Trisulfide Enable	false
19	DSS Crosslink Enable	false
20	Custom Crosslink Enable	false
21	Wildcard Enable	0
22	Combyne cut off score	Auto
23	Protein FDR cutoff	1%
24	Focused DB created	false
25	Export mzIdentML	false
26	Score version	2
27	precursor_assignment_flags	2
28	po_NumberMonosReturn	1
29	Lock mass list	None
30	%Modification searches:
31	common_modifications_max	2
32	rare_modifications_max	1
33	%Fixed and variable modifications:
34	Oxidation / +15.994915 @ M | common1
35	Propionamide / +71.037114 @ C | fixed
36	Deamidated / +0.984016 @ N | common1
37	% Custom modification text below
38	%Glycan modifications:
39	[file:///D:\Byonic_Protein_Metrics\GlycanDatabases\Glycan_Databases_Marshall Bern\._N-glycan 28 insect.txt] @ NGlycan | rare1
40	% Custom modification text below
41	Show all N-glycopeptides	0
42	%Addition parameters:
43	Product Version	PMI-Byonic-Com:v2.13.17
44	Registered to	Benjamin Schulz University of Queensland, School of Chemistry and Molecualr Biosciences

## Sheet: Spectra
Query #:z	Protein Rank	Peptide < ProteinMetrics Confidential >	Glycans NHFAGNa	Modification Type(s)	Observed m/z	z	Observed (M+H)	Calc. mass (M+H)	Off-by-x error	Mass error (ppm)	Starting position	Cleavage	Score	Delta	Delta Mod	|Log Prob|	# of unique peptides	Protein Name	Protein DB number	Comment	Scan #	Scan Time
01174:2	1	E.SLLIPAVGPR.P			511.822	2	1022.64	1022.64	0	0.5	18	Specific	98.67	98.67	98.67	3.64	70	>ABV_PP	2	20190103_Cass__06_Birnarus_Caitlin_PNGaseF_250ng.1673.1673.2	controllerType=0 controllerNumber=1 scan=1673	13.2014
01233:2	1	E.SLLIPAVGPR.P			511.822	2	1022.64	1022.64	0	0.7	18	Specific	127.77	127.77	127.77	3.99	70	>ABV_PP	2	20190103_Cass__06_Birnarus_Caitlin_PNGaseF_250ng.1738.1738.2	controllerType=0 controllerNumber=1 scan=1738	13.6262
00740:2	1	E.SLLIPAVGPR.P			511.822	2	1022.64	1022.64	0	1.1	18	Specific	137.29	101.75	101.75	4.3	70	>ABV_PP	2	20190103_Cass__06_Birnarus_Caitlin_PNGaseF_250ng.1062.1062.2	controllerType=0 controllerNumber=1 scan=1062	8.4828
00491:2	1	E.SLLIPAVGPR.P			511.822	2	1022.64	1022.64	0	0.8	18	Specific	151.38	112.44	112.44	4.53	70	>ABV_PP	2	20190103_Cass__06_Birnarus_Caitlin_PNGaseF_250ng.681.681.2	controllerType=0 controllerNumber=1 scan=681	5.3299
00931:2	1	E.SLLIPAVGPR.P			511.822	2	1022.64	1022.64	0	0.4	18	Specific	165.59	110.7	110.7	4.46	70	>ABV_PP	2	20190103_Cass__06_Birnarus_Caitlin_PNGaseF_250ng.1331.1331.2	controllerType=0 controllerNumber=1 scan=1331	10.5661
01120:2	1	E.SLLIPAVGPR.P			511.822	2	1022.64	1022.64	0	1	18	Specific	174.89	134.47	134.47	4.74	70	>ABV_PP	2	20190103_Cass__06_Birnarus_Caitlin_PNGaseF_250ng.1613.1613.2	controllerType=0 controllerNumber=1 scan=1613	12.8069
00676:2	1	E.SLLIPAVGPR.P			511.822	2	1022.64	1022.64	0	0.8	18	Specific	177.11	110.9	110.9	4.74	70	>ABV_PP	2	20190103_Cass__06_Birnarus_Caitlin_PNGaseF_250ng.959.959.2	controllerType=0 controllerNumber=1 scan=959	7.5997
00934:2	1	E.SLLIPAVGPR.P			511.822	2	1022.64	1022.64	0	0.1	18	Specific	182.52	136.07	136.07	4.76	70	>ABV_PP	2	20190103_Cass__06_Birnarus_Caitlin_PNGaseF_250ng.1335.1335.2	controllerType=0 controllerNumber=1 scan=1335	10.5965
00977:2	1	E.SLLIPAVGPR.P			511.822	2	1022.64	1022.64	0	0.7	18	Specific	185.54	110.76	110.76	4.77	70	>ABV_PP	2	20190103_Cass__06_Birnarus_Caitlin_PNGaseF_250ng.1415.1415.2	controllerType=0 controllerNumber=1 scan=1415	11.2954
00550:2	1	E.SLLIPAVGPR.P			511.822	2	1022.64	1022.64	0	0.4	18	Specific	193.39	111.31	111.31	4.77	70	>ABV_PP	2	20190103_Cass__06_Birnarus_Caitlin_PNGaseF_250ng.773.773.2	controllerType=0 controllerNumber=1 scan=773	6.0967
00827:2	1	E.SLLIPAVGPR.P			511.822	2	1022.64	1022.64	0	0.8	18	Specific	193.79	105.88	105.88	5.07	70	>ABV_PP	2	20190103_Cass__06_Birnarus_Caitlin_PNGaseF_250ng.1175.1175.2	controllerType=0 controllerNumber=1 scan=1175	9.3222
00262:2	1	E.SLLIPAVGPR.P			511.822	2	1022.64	1022.64	0	0.8	18	Specific	196.06	93.14	93.14	5.07	70	>ABV_PP	2	20190103_Cass__06_Birnarus_Caitlin_PNGaseF_250ng.347.347.2	controllerType=0 controllerNumber=1 scan=347	2.6301
01102:2	1	E.SLLIPAVGPR.P			511.822	2	1022.64	1022.64	0	0.2	18	Specific	196.49	111.75	111.75	4.77	70	>ABV_PP	2	20190103_Cass__06_Birnarus_Caitlin_PNGaseF_250ng.1591.1591.2	controllerType=0 controllerNumber=1 scan=1591	12.6523
00938:2	1	E.SLLIPAVGPR.P			511.822	2	1022.64	1022.64	0	1	18	Specific	197.38	109.91	109.91	5.07	70	>ABV_PP	2	20190103_Cass__06_Birnarus_Caitlin_PNGaseF_250ng.1346.1346.2	controllerType=0 controllerNumber=1 scan=1346	10.705
00955:2	1	E.SLLIPAVGPR.P			511.822	2	1022.64	1022.64	0	1.2	18	Specific	199.05	108.86	108.86	5.07	70	>ABV_PP	2	20190103_Cass__06_Birnarus_Caitlin_PNGaseF_250ng.1378.1378.2	controllerType=0 controllerNumber=1 scan=1378	10.984
00338:2	1	E.SLLIPAVGPR.P			511.822	2	1022.64	1022.64	0	1.3	18	Specific	199.1	107.27	107.27	5.07	70	>ABV_PP	2	20190103_Cass__06_Birnarus_Caitlin_PNGaseF_250ng.450.450.2	controllerType=0 controllerNumber=1 scan=450	3.4247
00407:2	1	E.SLLIPAVGPR.P			511.822	2	1022.64	1022.64	0	0.2	18	Specific	200.22	105.32	105.32	5.14	70	>ABV_PP	2	20190103_Cass__06_Birnarus_Caitlin_PNGaseF_250ng.551.551.2	controllerType=0 controllerNumber=1 scan=551	4.2487
01105:2	1	E.SLLIPAVGPR.P			511.822	2	1022.64	1022.64	0	0.8	18	Specific	201.7	109.89	109.89	5.45	70	>ABV_PP	2	20190103_Cass__06_Birnarus_Caitlin_PNGaseF_250ng.1595.1595.2	controllerType=0 controllerNumber=1 scan=1595	12.6835
00844:2	1	E.SLLIPAVGPR.P			511.822	2	1022.64	1022.64	0	0.4	18	Specific	201.83	109.02	109.02	4.77	70	>ABV_PP	2	20190103_Cass__06_Birnarus_Caitlin_PNGaseF_250ng.1198.1198.2	controllerType=0 controllerNumber=1 scan=1198	9.4976
00511:2	1	E.SLLIPAVGPR.P			511.822	2	1022.64	1022.64	0	0.5	18	Specific	202.95	116.12	116.12	5.14	70	>ABV_PP	2	20190103_Cass__06_Birnarus_Caitlin_PNGaseF_250ng.713.713.2	controllerType=0 controllerNumber=1 scan=713	5.602
01049:2	1	E.SLLIPAVGPR.P			511.822	2	1022.64	1022.64	0	1	18	Specific	203.09	110.54	110.54	5.45	70	>ABV_PP	2	20190103_Cass__06_Birnarus_Caitlin_PNGaseF_250ng.1526.1526.2	controllerType=0 controllerNumber=1 scan=1526	12.1964
01013:2	1	E.SLLIPAVGPR.P			511.822	2	1022.64	1022.64	0	1.4	18	Specific	204.64	107.32	107.32	5.45	70	>ABV_PP	2	20190103_Cass__06_Birnarus_Caitlin_PNGaseF_250ng.1480.1480.2	controllerType=0 controllerNumber=1 scan=1480	11.8605
00946:2	1	E.SLLIPAVGPR.P			511.822	2	1022.64	1022.64	0	0.8	18	Specific	205.13	107.83	107.83	5.45	70	>ABV_PP	2	20190103_Cass__06_Birnarus_Caitlin_PNGaseF_250ng.1362.1362.2	controllerType=0 controllerNumber=1 scan=1362	10.8457
00448:2	1	E.SLLIPAVGPR.P			511.822	2	1022.64	1022.64	0	0.7	18	Specific	205.28	109.32	109.32	5.14	70	>ABV_PP	2	20190103_Cass__06_Birnarus_Caitlin_PNGaseF_250ng.611.611.2	controllerType=0 controllerNumber=1 scan=611	4.7323
00923:2	1	E.SLLIPAVGPR.P			511.822	2	1022.64	1022.64	0	0.4	18	Specific	206.18	108.34	108.34	5.14	70	>ABV_PP	2	20190103_Cass__06_Birnarus_Caitlin_PNGaseF_250ng.1316.1316.2	controllerType=0 controllerNumber=1 scan=1316	10.4328
00481:2	1	E.SLLIPAVGPR.P			511.822	2	1022.64	1022.64	0	0.8	18	Specific	207.04	113.08	113.08	5.45	70	>ABV_PP	2	20190103_Cass__06_Birnarus_Caitlin_PNGaseF_250ng.664.664.2	controllerType=0 controllerNumber=1 scan=664	5.182
00638:2	1	E.SLLIPAVGPR.P			511.822	2	1022.64	1022.64	0	1.2	18	Specific	207.22	113.41	113.41	5.45	70	>ABV_PP	2	20190103_Cass__06_Birnarus_Caitlin_PNGaseF_250ng.902.902.2	controllerType=0 controllerNumber=1 scan=902	7.1354
00560:2	1	E.SLLIPAVGPR.P			511.822	2	1022.64	1022.64	0	0.8	18	Specific	207.47	108.93	108.93	5.45	70	>ABV_PP	2	20190103_Cass__06_Birnarus_Caitlin_PNGaseF_250ng.787.787.2	controllerType=0 controllerNumber=1 scan=787	6.2065
00667:2	1	E.SLLIPAVGPR.P			511.822	2	1022.64	1022.64	0	1.1	18	Specific	208.52	109.92	109.92	5.45	70	>ABV_PP	2	20190103_Cass__06_Birnarus_Caitlin_PNGaseF_250ng.943.943.2	controllerType=0 controllerNumber=1 scan=943	7.458
00729:2	1	E.SLLIPAVGPR.P			511.822	2	1022.64	1022.64	0	0.7	18	Specific	208.92	108.83	108.83	5.14	70	>ABV_PP	2	20190103_Cass__06_Birnarus_Caitlin_PNGaseF_250ng.1045.1045.2	controllerType=0 controllerNumber=1 scan=1045	8.3408
00632:2	1	E.SLLIPAVGPR.P			511.822	2	1022.64	1022.64	0	1	18	Specific	210.33	114.56	114.56	5.45	70	>ABV_PP	2	20190103_Cass__06_Birnarus_Caitlin_PNGaseF_250ng.890.890.2	controllerType=0 controllerNumber=1 scan=890	7.0218
00871:2	1	E.SLLIPAVGPR.P			511.821	2	1022.64	1022.64	0	-0.1	18	Specific	210.41	106.96	106.96	4.75	70	>ABV_PP	2	20190103_Cass__06_Birnarus_Caitlin_PNGaseF_250ng.1238.1238.2	controllerType=0 controllerNumber=1 scan=1238	9.8135
00756:2	1	E.SLLIPAVGPR.P			511.822	2	1022.64	1022.64	0	1.2	18	Specific	211.88	108.14	108.14	5.45	70	>ABV_PP	2	20190103_Cass__06_Birnarus_Caitlin_PNGaseF_250ng.1085.1085.2	controllerType=0 controllerNumber=1 scan=1085	8.6666
01091:2	1	E.SLLIPAVGPR.P			511.822	2	1022.64	1022.64	0	0.5	18	Specific	212.56	109.68	109.68	5.14	70	>ABV_PP	2	20190103_Cass__06_Birnarus_Caitlin_PNGaseF_250ng.1575.1575.2	controllerType=0 controllerNumber=1 scan=1575	12.5292
00389:2	1	E.SLLIPAVGPR.P			511.822	2	1022.64	1022.64	0	0.7	18	Specific	213.63	112.13	112.13	5.14	70	>ABV_PP	2	20190103_Cass__06_Birnarus_Caitlin_PNGaseF_250ng.526.526.2	controllerType=0 controllerNumber=1 scan=526	4.0511
00699:2	1	E.SLLIPAVGPR.P			511.822	2	1022.64	1022.64	0	0.5	18	Specific	217.17	112.22	112.22	5.34	70	>ABV_PP	2	20190103_Cass__06_Birnarus_Caitlin_PNGaseF_250ng.995.995.2	controllerType=0 controllerNumber=1 scan=995	7.9059
00422:2	1	E.SLLIPAVGPR.P			511.822	2	1022.64	1022.64	0	0.4	18	Specific	219.09	132.26	132.26	5.34	70	>ABV_PP	2	20190103_Cass__06_Birnarus_Caitlin_PNGaseF_250ng.572.572.2	controllerType=0 controllerNumber=1 scan=572	4.4146
00904:2	1	E.SLLIPAVGPR.P			511.822	2	1022.64	1022.64	0	0.7	18	Specific	222.66	128.02	128.02	6.37	70	>ABV_PP	2	20190103_Cass__06_Birnarus_Caitlin_PNGaseF_250ng.1285.1285.2	controllerType=0 controllerNumber=1 scan=1285	10.1735
00859:2	1	E.SLLIPAVGPR.P			511.822	2	1022.64	1022.64	0	0.7	18	Specific	225.38	104.8	104.8	6.37	70	>ABV_PP	2	20190103_Cass__06_Birnarus_Caitlin_PNGaseF_250ng.1219.1219.2	controllerType=0 controllerNumber=1 scan=1219	9.6578
01158:2	1	E.SLLIPAVGPR.P			511.822	2	1022.64	1022.64	0	0.5	18	Specific	227.07	114.11	114.11	6.37	70	>ABV_PP	2	20190103_Cass__06_Birnarus_Caitlin_PNGaseF_250ng.1655.1655.2	controllerType=0 controllerNumber=1 scan=1655	13.0828
00765:2	1	E.SLLIPAVGPR.P			511.822	2	1022.64	1022.64	0	0.6	18	Specific	229.35	108.98	108.98	6.37	70	>ABV_PP	2	20190103_Cass__06_Birnarus_Caitlin_PNGaseF_250ng.1101.1101.2	controllerType=0 controllerNumber=1 scan=1101	8.8069
01074:2	1	E.SLLIPAVGPR.P			511.822	2	1022.64	1022.64	0	1.1	18	Specific	232.65	133.59	133.59	6.68	70	>ABV_PP	2	20190103_Cass__06_Birnarus_Caitlin_PNGaseF_250ng.1554.1554.2	controllerType=0 controllerNumber=1 scan=1554	12.381
00967:2	1	E.SLLIPAVGPR.P			511.822	2	1022.64	1022.64	0	0.7	18	Specific	232.67	132.92	132.92	6.37	70	>ABV_PP	2	20190103_Cass__06_Birnarus_Caitlin_PNGaseF_250ng.1398.1398.2	controllerType=0 controllerNumber=1 scan=1398	11.1511
00076:2	1	E.SLLIPAVGPR.P			511.822	2	1022.64	1022.64	0	0.8	18	Specific	235.09	118.96	118.96	7.48	70	>ABV_PP	2	20190103_Cass__06_Birnarus_Caitlin_PNGaseF_250ng.96.96.2	controllerType=0 controllerNumber=1 scan=96	0.6993
01010:2	1	E.SLLIPAVGPR.P			511.822	2	1022.64	1022.64	0	1	18	Specific	235.94	138.43	138.43	7.71	70	>ABV_PP	2	20190103_Cass__06_Birnarus_Caitlin_PNGaseF_250ng.1475.1475.2	controllerType=0 controllerNumber=1 scan=1475	11.8182
00992:2	1	E.SLLIPAVGPR.P			511.822	2	1022.64	1022.64	0	0.5	18	Specific	236.55	105.11	105.11	6.37	70	>ABV_PP	2	20190103_Cass__06_Birnarus_Caitlin_PNGaseF_250ng.1443.1443.2	controllerType=0 controllerNumber=1 scan=1443	11.5408
01202:2	1	E.SLLIPAVGPR.P			511.822	2	1022.64	1022.64	0	1	18	Specific	238.55	108.52	108.52	7.48	70	>ABV_PP	2	20190103_Cass__06_Birnarus_Caitlin_PNGaseF_250ng.1704.1704.2	controllerType=0 controllerNumber=1 scan=1704	13.4048
00444:2	1	E.SLLIPAVGPR.P			511.822	2	1022.64	1022.64	0	0.9	18	Specific	240.53	109.35	109.35	7.48	70	>ABV_PP	2	20190103_Cass__06_Birnarus_Caitlin_PNGaseF_250ng.606.606.2	controllerType=0 controllerNumber=1 scan=606	4.6952
00526:2	1	E.SLLIPAVGPR.P			511.822	2	1022.64	1022.64	0	0.5	18	Specific	241.89	110.61	110.61	7.17	70	>ABV_PP	2	20190103_Cass__06_Birnarus_Caitlin_PNGaseF_250ng.736.736.2	controllerType=0 controllerNumber=1 scan=736	5.7896
00958:2	1	E.SLLIPAVGPR.P			511.822	2	1022.64	1022.64	0	1.1	18	Specific	242.53	108.01	108.01	7.48	70	>ABV_PP	2	20190103_Cass__06_Birnarus_Caitlin_PNGaseF_250ng.1382.1382.2	controllerType=0 controllerNumber=1 scan=1382	11.0137
00211:2	1	E.SLLIPAVGPR.P			511.822	2	1022.64	1022.64	0	0.9	18	Specific	242.7	104.24	104.24	7.48	70	>ABV_PP	2	20190103_Cass__06_Birnarus_Caitlin_PNGaseF_250ng.274.274.2	controllerType=0 controllerNumber=1 scan=274	2.046
00617:2	1	E.SLLIPAVGPR.P			511.822	2	1022.64	1022.64	0	1	18	Specific	243.11	107.5	107.5	7.48	70	>ABV_PP	2	20190103_Cass__06_Birnarus_Caitlin_PNGaseF_250ng.869.869.2	controllerType=0 controllerNumber=1 scan=869	6.8591
00965:2	1	E.SLLIPAVGPR.P			511.822	2	1022.64	1022.64	0	1	18	Specific	243.42	102.48	102.48	7.48	70	>ABV_PP	2	20190103_Cass__06_Birnarus_Caitlin_PNGaseF_250ng.1395.1395.2	controllerType=0 controllerNumber=1 scan=1395	11.1268
01002:2	1	E.SLLIPAVGPR.P			511.822	2	1022.64	1022.64	0	2	18	Specific	244.13	108.63	108.63	6.77	70	>ABV_PP	2	20190103_Cass__06_Birnarus_Caitlin_PNGaseF_250ng.1462.1462.2	controllerType=0 controllerNumber=1 scan=1462	11.7099
00762:2	1	E.SLLIPAVGPR.P			511.822	2	1022.64	1022.64	0	0.5	18	Specific	244.21	108.93	108.93	7.17	70	>ABV_PP	2	20190103_Cass__06_Birnarus_Caitlin_PNGaseF_250ng.1097.1097.2	controllerType=0 controllerNumber=1 scan=1097	8.7772
00265:2	1	E.SLLIPAVGPR.P			511.822	2	1022.64	1022.64	0	1.1	18	Specific	244.94	111.32	111.32	7.55	70	>ABV_PP	2	20190103_Cass__06_Birnarus_Caitlin_PNGaseF_250ng.351.351.2	controllerType=0 controllerNumber=1 scan=351	2.6601
00875:2	1	E.SLLIPAVGPR.P			511.821	2	1022.64	1022.64	0	-0.5	18	Specific	248.79	109.75	109.75	6.83	70	>ABV_PP	2	20190103_Cass__06_Birnarus_Caitlin_PNGaseF_250ng.1243.1243.2	controllerType=0 controllerNumber=1 scan=1243	9.8489
00684:2	1	E.SLLIPAVGPR.P			511.822	2	1022.64	1022.64	0	0.4	18	Specific	249.98	107.78	107.78	7.24	70	>ABV_PP	2	20190103_Cass__06_Birnarus_Caitlin_PNGaseF_250ng.972.972.2	controllerType=0 controllerNumber=1 scan=972	7.7113
00737:2	1	E.SLLIPAVGPR.P			511.822	2	1022.64	1022.64	0	1.5	18	Specific	250.38	107.21	107.21	7.55	70	>ABV_PP	2	20190103_Cass__06_Birnarus_Caitlin_PNGaseF_250ng.1058.1058.2	controllerType=0 controllerNumber=1 scan=1058	8.4517
00471:2	1	E.SLLIPAVGPR.P			511.822	2	1022.64	1022.64	0	0.9	18	Specific	250.66	103.94	103.94	7.55	70	>ABV_PP	2	20190103_Cass__06_Birnarus_Caitlin_PNGaseF_250ng.647.647.2	controllerType=0 controllerNumber=1 scan=647	5.0329
00289:2	1	E.SLLIPAVGPR.P			511.822	2	1022.64	1022.64	0	0.1	18	Specific	251.59	109.21	109.21	7.24	70	>ABV_PP	2	20190103_Cass__06_Birnarus_Caitlin_PNGaseF_250ng.386.386.2	controllerType=0 controllerNumber=1 scan=386	2.9422
00651:2	1	E.SLLIPAVGPR.P			511.822	2	1022.64	1022.64	0	0.9	18	Specific	252.44	134.83	134.83	7.55	70	>ABV_PP	2	20190103_Cass__06_Birnarus_Caitlin_PNGaseF_250ng.920.920.2	controllerType=0 controllerNumber=1 scan=920	7.2742
00889:2	1	E.SLLIPAVGPR.P			511.822	2	1022.64	1022.64	0	0.5	18	Specific	252.82	111.47	111.47	7.24	70	>ABV_PP	2	20190103_Cass__06_Birnarus_Caitlin_PNGaseF_250ng.1263.1263.2	controllerType=0 controllerNumber=1 scan=1263	10.0052
01040:2	1	E.SLLIPAVGPR.P			511.822	2	1022.64	1022.64	0	0.8	18	Specific	252.88	112.39	112.39	7.55	70	>ABV_PP	2	20190103_Cass__06_Birnarus_Caitlin_PNGaseF_250ng.1516.1516.2	controllerType=0 controllerNumber=1 scan=1516	12.1307
00304:2	1	E.SLLIPAVGPR.P			511.822	2	1022.64	1022.64	0	1.3	18	Specific	253.32	109.86	109.86	7.55	70	>ABV_PP	2	20190103_Cass__06_Birnarus_Caitlin_PNGaseF_250ng.406.406.2	controllerType=0 controllerNumber=1 scan=406	3.0969
01184:2	1	E.SLLIPAVGPR.P			511.822	2	1022.64	1022.64	0	0.5	18	Specific	254.07	108.94	108.94	7.24	70	>ABV_PP	2	20190103_Cass__06_Birnarus_Caitlin_PNGaseF_250ng.1684.1684.2	controllerType=0 controllerNumber=1 scan=1684	13.273
00883:2	1	E.SLLIPAVGPR.P			511.822	2	1022.64	1022.64	0	0.2	18	Specific	255.19	109.21	109.21	7.24	70	>ABV_PP	2	20190103_Cass__06_Birnarus_Caitlin_PNGaseF_250ng.1256.1256.2	controllerType=0 controllerNumber=1 scan=1256	9.9575
00793:2	1	E.SLLIPAVGPR.P			511.822	2	1022.64	1022.64	0	0.6	18	Specific	255.39	107.67	107.67	7.24	70	>ABV_PP	2	20190103_Cass__06_Birnarus_Caitlin_PNGaseF_250ng.1134.1134.2	controllerType=0 controllerNumber=1 scan=1134	9.0351
00948:2	1	E.SLLIPAVGPR.P			511.822	2	1022.64	1022.64	0	1.1	18	Specific	255.44	104.52	104.52	7.55	70	>ABV_PP	2	20190103_Cass__06_Birnarus_Caitlin_PNGaseF_250ng.1365.1365.2	controllerType=0 controllerNumber=1 scan=1365	10.8703
00655:2	1	E.SLLIPAVGPR.P			511.822	2	1022.64	1022.64	0	1.2	18	Specific	256.49	107.66	107.66	7.55	70	>ABV_PP	2	20190103_Cass__06_Birnarus_Caitlin_PNGaseF_250ng.925.925.2	controllerType=0 controllerNumber=1 scan=925	7.3106
00940:2	1	E.SLLIPAVGPR.P			511.822	2	1022.64	1022.64	0	1.1	18	Specific	258.11	109.73	109.73	7.55	70	>ABV_PP	2	20190103_Cass__06_Birnarus_Caitlin_PNGaseF_250ng.1349.1349.2	controllerType=0 controllerNumber=1 scan=1349	10.7293
00177:2	1	E.SLLIPAVGPR.P			511.822	2	1022.64	1022.64	0	0.5	18	Specific	258.52	112.32	112.32	7.24	70	>ABV_PP	2	20190103_Cass__06_Birnarus_Caitlin_PNGaseF_250ng.229.229.2	controllerType=0 controllerNumber=1 scan=229	1.7054
01000:2	1	E.SLLIPAVGPR.P			511.822	2	1022.64	1022.64	0	1.3	18	Specific	259.3	108.64	108.64	7.55	70	>ABV_PP	2	20190103_Cass__06_Birnarus_Caitlin_PNGaseF_250ng.1459.1459.2	controllerType=0 controllerNumber=1 scan=1459	11.6857
00132:2	1	E.SLLIPAVGPR.P			511.822	2	1022.64	1022.64	0	0.2	18	Specific	259.92	113.07	113.07	7.24	70	>ABV_PP	2	20190103_Cass__06_Birnarus_Caitlin_PNGaseF_250ng.169.169.2	controllerType=0 controllerNumber=1 scan=169	1.2488
00515:2	1	E.SLLIPAVGPR.P			511.822	2	1022.64	1022.64	0	1.1	18	Specific	260.44	115.18	115.18	7.55	70	>ABV_PP	2	20190103_Cass__06_Birnarus_Caitlin_PNGaseF_250ng.718.718.2	controllerType=0 controllerNumber=1 scan=718	5.6375
00975:2	1	E.SLLIPAVGPR.P			511.822	2	1022.64	1022.64	0	0.3	18	Specific	260.55	113.03	113.03	7.24	70	>ABV_PP	2	20190103_Cass__06_Birnarus_Caitlin_PNGaseF_250ng.1412.1412.2	controllerType=0 controllerNumber=1 scan=1412	11.271
00293:2	1	E.SLLIPAVGPR.P			511.822	2	1022.64	1022.64	0	0.5	18	Specific	260.65	105.62	105.62	7.24	70	>ABV_PP	2	20190103_Cass__06_Birnarus_Caitlin_PNGaseF_250ng.391.391.2	controllerType=0 controllerNumber=1 scan=391	2.9785
00364:2	1	E.SLLIPAVGPR.P			511.822	2	1022.64	1022.64	0	0.6	18	Specific	260.72	114.33	114.33	7.24	70	>ABV_PP	2	20190103_Cass__06_Birnarus_Caitlin_PNGaseF_250ng.488.488.2	controllerType=0 controllerNumber=1 scan=488	3.7331
00538:2	1	E.SLLIPAVGPR.P			511.822	2	1022.64	1022.64	0	0.3	18	Specific	260.81	112.39	112.39	7.24	70	>ABV_PP	2	20190103_Cass__06_Birnarus_Caitlin_PNGaseF_250ng.755.755.2	controllerType=0 controllerNumber=1 scan=755	5.9491
00898:2	1	E.SLLIPAVGPR.P			511.822	2	1022.64	1022.64	0	0.1	18	Specific	260.85	108.99	108.99	7.24	70	>ABV_PP	2	20190103_Cass__06_Birnarus_Caitlin_PNGaseF_250ng.1278.1278.2	controllerType=0 controllerNumber=1 scan=1278	10.1257
00395:2	1	E.SLLIPAVGPR.P			511.822	2	1022.64	1022.64	0	0.5	18	Specific	261.41	112.68	112.68	7.24	70	>ABV_PP	2	20190103_Cass__06_Birnarus_Caitlin_PNGaseF_250ng.533.533.2	controllerType=0 controllerNumber=1 scan=533	4.0993
00478:2	1	E.SLLIPAVGPR.P			511.822	2	1022.64	1022.64	0	1.5	18	Specific	261.78	109.81	109.81	7.55	70	>ABV_PP	2	20190103_Cass__06_Birnarus_Caitlin_PNGaseF_250ng.660.660.2	controllerType=0 controllerNumber=1 scan=660	5.151
00547:2	1	E.SLLIPAVGPR.P			511.822	2	1022.64	1022.64	0	0.4	18	Specific	261.84	110.58	110.58	7.24	70	>ABV_PP	2	20190103_Cass__06_Birnarus_Caitlin_PNGaseF_250ng.769.769.2	controllerType=0 controllerNumber=1 scan=769	6.0666
01242:2	1	E.SLLIPAVGPR.P			511.822	2	1022.64	1022.64	0	1.8	18	Specific	262.02	110.36	110.36	6.84	70	>ABV_PP	2	20190103_Cass__06_Birnarus_Caitlin_PNGaseF_250ng.1748.1748.2	controllerType=0 controllerNumber=1 scan=1748	13.6916
00417:2	1	E.SLLIPAVGPR.P			511.822	2	1022.64	1022.64	0	0.4	18	Specific	262.78	107.87	107.87	7.24	70	>ABV_PP	2	20190103_Cass__06_Birnarus_Caitlin_PNGaseF_250ng.566.566.2	controllerType=0 controllerNumber=1 scan=566	4.3721
00435:2	1	E.SLLIPAVGPR.P			511.822	2	1022.64	1022.64	0	0.9	18	Specific	262.79	114.13	114.13	7.55	70	>ABV_PP	2	20190103_Cass__06_Birnarus_Caitlin_PNGaseF_250ng.591.591.2	controllerType=0 controllerNumber=1 scan=591	4.566
00586:2	1	E.SLLIPAVGPR.P			511.822	2	1022.64	1022.64	0	1.4	18	Specific	263.22	109.93	109.93	7.55	70	>ABV_PP	2	20190103_Cass__06_Birnarus_Caitlin_PNGaseF_250ng.825.825.2	controllerType=0 controllerNumber=1 scan=825	6.5107
00327:2	1	E.SLLIPAVGPR.P			511.822	2	1022.64	1022.64	0	1	18	Specific	263.38	111.74	111.74	7.55	70	>ABV_PP	2	20190103_Cass__06_Birnarus_Caitlin_PNGaseF_250ng.435.435.2	controllerType=0 controllerNumber=1 scan=435	3.3085
00629:2	1	E.SLLIPAVGPR.P			511.822	2	1022.64	1022.64	0	0.7	18	Specific	263.59	111.96	111.96	7.24	70	>ABV_PP	2	20190103_Cass__06_Birnarus_Caitlin_PNGaseF_250ng.886.886.2	controllerType=0 controllerNumber=1 scan=886	6.992
00994:2	1	E.SLLIPAVGPR.P			511.822	2	1022.64	1022.64	0	0.8	18	Specific	263.66	107.96	107.96	7.55	70	>ABV_PP	2	20190103_Cass__06_Birnarus_Caitlin_PNGaseF_250ng.1446.1446.2	controllerType=0 controllerNumber=1 scan=1446	11.5654
01128:2	1	E.SLLIPAVGPR.P			511.822	2	1022.64	1022.64	0	1.3	18	Specific	264.06	107.31	107.31	7.55	70	>ABV_PP	2	20190103_Cass__06_Birnarus_Caitlin_PNGaseF_250ng.1622.1622.2	controllerType=0 controllerNumber=1 scan=1622	12.8665
00863:2	1	E.SLLIPAVGPR.P			511.822	2	1022.64	1022.64	0	1.3	18	Specific	264.1	141.35	141.35	7.77	70	>ABV_PP	2	20190103_Cass__06_Birnarus_Caitlin_PNGaseF_250ng.1224.1224.2	controllerType=0 controllerNumber=1 scan=1224	9.6937
00912:2	1	E.SLLIPAVGPR.P			511.822	2	1022.64	1022.64	0	1	18	Specific	264.13	127.12	127.12	7.55	70	>ABV_PP	2	20190103_Cass__06_Birnarus_Caitlin_PNGaseF_250ng.1298.1298.2	controllerType=0 controllerNumber=1 scan=1298	10.2806
00709:2	1	E.SLLIPAVGPR.P			511.822	2	1022.64	1022.64	0	1	18	Specific	264.54	113.15	113.15	7.55	70	>ABV_PP	2	20190103_Cass__06_Birnarus_Caitlin_PNGaseF_250ng.1012.1012.2	controllerType=0 controllerNumber=1 scan=1012	8.055
00749:2	1	E.SLLIPAVGPR.P			511.822	2	1022.64	1022.64	0	1.1	18	Specific	264.87	113.18	113.18	7.55	70	>ABV_PP	2	20190103_Cass__06_Birnarus_Caitlin_PNGaseF_250ng.1077.1077.2	controllerType=0 controllerNumber=1 scan=1077	8.6124
00459:2	1	E.SLLIPAVGPR.P			511.822	2	1022.64	1022.64	0	0.7	18	Specific	265.24	107	107	7.24	70	>ABV_PP	2	20190103_Cass__06_Birnarus_Caitlin_PNGaseF_250ng.629.629.2	controllerType=0 controllerNumber=1 scan=629	4.8863
00045:2	1	E.SLLIPAVGPR.P			511.822	2	1022.64	1022.64	0	0.8	18	Specific	266.1	108.71	108.71	7.55	70	>ABV_PP	2	20190103_Cass__06_Birnarus_Caitlin_PNGaseF_250ng.57.57.2	controllerType=0 controllerNumber=1 scan=57	0.4167
05950:2	1	E.SLLIPAVGPR.P			511.822	2	1022.64	1022.64	0	0.8	18	Specific	266.91	141.14	141.14	7.9	70	>ABV_PP	2	20190103_Cass__06_Birnarus_Caitlin_PNGaseF_250ng.6927.6927.2	controllerType=0 controllerNumber=1 scan=6927	40.6344
00096:2	1	E.SLLIPAVGPR.P			511.822	2	1022.64	1022.64	0	0.9	18	Specific	268.37	110.73	110.73	7.68	70	>ABV_PP	2	20190103_Cass__06_Birnarus_Caitlin_PNGaseF_250ng.123.123.2	controllerType=0 controllerNumber=1 scan=123	0.909
00467:2	1	E.SLLIPAVGPR.P			511.822	2	1022.64	1022.64	0	0.8	18	Specific	268.9	102.87	102.87	7.68	70	>ABV_PP	2	20190103_Cass__06_Birnarus_Caitlin_PNGaseF_250ng.642.642.2	controllerType=0 controllerNumber=1 scan=642	4.9962
00784:2	1	E.SLLIPAVGPR.P			511.822	2	1022.64	1022.64	0	0.8	18	Specific	268.94	112.54	112.54	7.68	70	>ABV_PP	2	20190103_Cass__06_Birnarus_Caitlin_PNGaseF_250ng.1124.1124.2	controllerType=0 controllerNumber=1 scan=1124	8.9691
00109:2	1	E.SLLIPAVGPR.P			511.822	2	1022.64	1022.64	0	0.7	18	Specific	269.2	110.29	110.29	7.36	70	>ABV_PP	2	20190103_Cass__06_Birnarus_Caitlin_PNGaseF_250ng.140.140.2	controllerType=0 controllerNumber=1 scan=140	1.0361
01087:2	1	E.SLLIPAVGPR.P			511.822	2	1022.64	1022.64	0	0.8	18	Specific	269.52	134.31	134.31	7.67	70	>ABV_PP	2	20190103_Cass__06_Birnarus_Caitlin_PNGaseF_250ng.1570.1570.2	controllerType=0 controllerNumber=1 scan=1570	12.4939
00833:2	1	E.SLLIPAVGPR.P			511.822	2	1022.64	1022.64	0	0.5	18	Specific	269.89	107.89	107.89	7.36	70	>ABV_PP	2	20190103_Cass__06_Birnarus_Caitlin_PNGaseF_250ng.1182.1182.2	controllerType=0 controllerNumber=1 scan=1182	9.3698
01023:2	1	E.SLLIPAVGPR.P			511.822	2	1022.64	1022.64	0	1.4	18	Specific	270.16	115.47	115.47	7.67	70	>ABV_PP	2	20190103_Cass__06_Birnarus_Caitlin_PNGaseF_250ng.1497.1497.2	controllerType=0 controllerNumber=1 scan=1497	12.0054
00614:2	1	E.SLLIPAVGPR.P			511.822	2	1022.64	1022.64	0	1.4	18	Specific	270.57	113.71	113.71	7.68	70	>ABV_PP	2	20190103_Cass__06_Birnarus_Caitlin_PNGaseF_250ng.865.865.2	controllerType=0 controllerNumber=1 scan=865	6.8292
00167:2	1	E.SLLIPAVGPR.P			511.822	2	1022.64	1022.64	0	0.9	18	Specific	270.63	111.88	111.88	7.68	70	>ABV_PP	2	20190103_Cass__06_Birnarus_Caitlin_PNGaseF_250ng.214.214.2	controllerType=0 controllerNumber=1 scan=214	1.5818
00281:2	1	E.SLLIPAVGPR.P			511.822	2	1022.64	1022.64	0	0.8	18	Specific	270.72	112.74	112.74	7.68	70	>ABV_PP	2	20190103_Cass__06_Birnarus_Caitlin_PNGaseF_250ng.373.373.2	controllerType=0 controllerNumber=1 scan=373	2.8334
06057:2	1	E.SLLIPAVGPR.P			511.821	2	1022.64	1022.64	0	-0.1	18	Specific	271.54	139.47	139.47	7.17	70	>ABV_PP	2	20190103_Cass__06_Birnarus_Caitlin_PNGaseF_250ng.7047.7047.2	controllerType=0 controllerNumber=1 scan=7047	41.3912
00040:2	1	E.SLLIPAVGPR.P			511.822	2	1022.64	1022.64	0	0.4	18	Specific	271.57	114.32	114.32	7.36	70	>ABV_PP	2	20190103_Cass__06_Birnarus_Caitlin_PNGaseF_250ng.51.51.2	controllerType=0 controllerNumber=1 scan=51	0.3741
00127:2	1	E.SLLIPAVGPR.P			511.822	2	1022.64	1022.64	0	0.7	18	Specific	272.01	117.35	117.35	7.36	70	>ABV_PP	2	20190103_Cass__06_Birnarus_Caitlin_PNGaseF_250ng.163.163.2	controllerType=0 controllerNumber=1 scan=163	1.2056
00848:2	1	E.SLLIPAVGPR.P			511.821	2	1022.64	1022.64	0	-0.1	18	Specific	272.29	111.09	111.09	6.95	70	>ABV_PP	2	20190103_Cass__06_Birnarus_Caitlin_PNGaseF_250ng.1203.1203.2	controllerType=0 controllerNumber=1 scan=1203	9.533
01211:2	1	E.SLLIPAVGPR.P			511.822	2	1022.64	1022.64	0	0.7	18	Specific	272.62	117.05	117.05	7.36	70	>ABV_PP	2	20190103_Cass__06_Birnarus_Caitlin_PNGaseF_250ng.1714.1714.2	controllerType=0 controllerNumber=1 scan=1714	13.4706
00023:2	1	E.SLLIPAVGPR.P			511.822	2	1022.64	1022.64	0	0.7	18	Specific	272.68	113.69	113.69	7.36	70	>ABV_PP	2	20190103_Cass__06_Birnarus_Caitlin_PNGaseF_250ng.29.29.2	controllerType=0 controllerNumber=1 scan=29	0.2078
00673:2	1	E.SLLIPAVGPR.P			511.822	2	1022.64	1022.64	0	1.1	18	Specific	272.72	115.4	115.4	7.67	70	>ABV_PP	2	20190103_Cass__06_Birnarus_Caitlin_PNGaseF_250ng.955.955.2	controllerType=0 controllerNumber=1 scan=955	7.5694
04823:2	1	E.SLLIPAVGPR.P			511.822	2	1022.64	1022.64	0	0.5	18	Specific	272.75	139.37	139.37	7.59	70	>ABV_PP	2	20190103_Cass__06_Birnarus_Caitlin_PNGaseF_250ng.5687.5687.2	controllerType=0 controllerNumber=1 scan=5687	32.7341
00984:2	1	E.SLLIPAVGPR.P			511.822	2	1022.64	1022.64	0	1.3	18	Specific	272.85	104.66	104.66	7.68	70	>ABV_PP	2	20190103_Cass__06_Birnarus_Caitlin_PNGaseF_250ng.1428.1428.2	controllerType=0 controllerNumber=1 scan=1428	11.4078
00718:2	1	E.SLLIPAVGPR.P			511.822	2	1022.64	1022.64	0	1	18	Specific	272.91	128.68	128.68	7.67	70	>ABV_PP	2	20190103_Cass__06_Birnarus_Caitlin_PNGaseF_250ng.1028.1028.2	controllerType=0 controllerNumber=1 scan=1028	8.2
01147:2	1	E.SLLIPAVGPR.P			511.822	2	1022.64	1022.64	0	1	18	Specific	273.16	115.05	115.05	7.67	70	>ABV_PP	2	20190103_Cass__06_Birnarus_Caitlin_PNGaseF_250ng.1643.1643.2	controllerType=0 controllerNumber=1 scan=1643	13.0055
00522:2	1	E.SLLIPAVGPR.P			511.822	2	1022.64	1022.64	0	0.7	18	Specific	273.29	114.57	114.57	7.36	70	>ABV_PP	2	20190103_Cass__06_Birnarus_Caitlin_PNGaseF_250ng.731.731.2	controllerType=0 controllerNumber=1 scan=731	5.7533
00001:2	1	E.SLLIPAVGPR.P			511.822	2	1022.64	1022.64	0	0.1	18	Specific	273.42	116.18	116.18	7.36	70	>ABV_PP	2	20190103_Cass__06_Birnarus_Caitlin_PNGaseF_250ng.2.2.2	controllerType=0 controllerNumber=1 scan=2	0.0168
06940:2	1	E.SLLIPAVGPR.P			511.822	2	1022.64	1022.64	0	0.8	18	Specific	273.75	115.42	115.42	7.67	70	>ABV_PP	2	20190103_Cass__06_Birnarus_Caitlin_PNGaseF_250ng.8127.8127.2	controllerType=0 controllerNumber=1 scan=8127	48.7085
00726:2	1	E.SLLIPAVGPR.P			511.822	2	1022.64	1022.64	0	1	18	Specific	274.27	127.27	127.27	7.67	70	>ABV_PP	2	20190103_Cass__06_Birnarus_Caitlin_PNGaseF_250ng.1041.1041.2	controllerType=0 controllerNumber=1 scan=1041	8.3102
00193:2	1	E.SLLIPAVGPR.P			511.822	2	1022.64	1022.64	0	1.4	18	Specific	274.34	111.43	111.43	7.68	70	>ABV_PP	2	20190103_Cass__06_Birnarus_Caitlin_PNGaseF_250ng.250.250.2	controllerType=0 controllerNumber=1 scan=250	1.862
00148:2	1	E.SLLIPAVGPR.P			511.822	2	1022.64	1022.64	0	0.8	18	Specific	274.38	112.66	112.66	7.68	70	>ABV_PP	2	20190103_Cass__06_Birnarus_Caitlin_PNGaseF_250ng.190.190.2	controllerType=0 controllerNumber=1 scan=190	1.4079
00351:2	1	E.SLLIPAVGPR.P			511.822	2	1022.64	1022.64	0	0.8	18	Specific	274.65	117.11	117.11	7.67	70	>ABV_PP	2	20190103_Cass__06_Birnarus_Caitlin_PNGaseF_250ng.469.469.2	controllerType=0 controllerNumber=1 scan=469	3.5816
00916:2	1	E.SLLIPAVGPR.P			511.822	2	1022.64	1022.64	0	0.4	18	Specific	275.16	129.96	129.96	7.36	70	>ABV_PP	2	20190103_Cass__06_Birnarus_Caitlin_PNGaseF_250ng.1303.1303.2	controllerType=0 controllerNumber=1 scan=1303	10.3167
06968:2	1	E.SLLIPAVGPR.P			511.822	2	1022.64	1022.64	0	1.2	18	Specific	275.3	114.1	114.1	7.68	70	>ABV_PP	2	20190103_Cass__06_Birnarus_Caitlin_PNGaseF_250ng.8158.8158.2	controllerType=0 controllerNumber=1 scan=8158	48.913
01019:2	1	E.SLLIPAVGPR.P			511.822	2	1022.64	1022.64	0	0.9	18	Specific	276.04	109.95	109.95	7.68	70	>ABV_PP	2	20190103_Cass__06_Birnarus_Caitlin_PNGaseF_250ng.1492.1492.2	controllerType=0 controllerNumber=1 scan=1492	11.9687
00198:2	1	E.SLLIPAVGPR.P			511.822	2	1022.64	1022.64	0	0.9	18	Specific	276.2	112.23	112.23	7.68	70	>ABV_PP	2	20190103_Cass__06_Birnarus_Caitlin_PNGaseF_250ng.256.256.2	controllerType=0 controllerNumber=1 scan=256	1.9046
00249:2	1	E.SLLIPAVGPR.P			511.822	2	1022.64	1022.64	0	0.9	18	Specific	276.95	115.26	115.26	7.67	70	>ABV_PP	2	20190103_Cass__06_Birnarus_Caitlin_PNGaseF_250ng.329.329.2	controllerType=0 controllerNumber=1 scan=329	2.4891
00574:2	1	E.SLLIPAVGPR.P			511.822	2	1022.64	1022.64	0	0.7	18	Specific	278.5	113.89	113.89	7.36	70	>ABV_PP	2	20190103_Cass__06_Birnarus_Caitlin_PNGaseF_250ng.806.806.2	controllerType=0 controllerNumber=1 scan=806	6.3502
05978:2	1	E.SLLIPAVGPR.P			511.822	2	1022.64	1022.64	0	1.1	18	Specific	279.05	141.65	141.65	7.9	70	>ABV_PP	2	20190103_Cass__06_Birnarus_Caitlin_PNGaseF_250ng.6958.6958.2	controllerType=0 controllerNumber=1 scan=6958	40.8333
00590:2	1	E.SLLIPAVGPR.P			511.821	2	1022.64	1022.64	0	-0.1	18	Specific	279.52	132.53	132.53	6.95	70	>ABV_PP	2	20190103_Cass__06_Birnarus_Caitlin_PNGaseF_250ng.830.830.2	controllerType=0 controllerNumber=1 scan=830	6.5452
00431:2	1	E.SLLIPAVGPR.P			511.822	2	1022.64	1022.64	0	0.6	18	Specific	279.54	112.22	112.22	7.36	70	>ABV_PP	2	20190103_Cass__06_Birnarus_Caitlin_PNGaseF_250ng.586.586.2	controllerType=0 controllerNumber=1 scan=586	4.5289
00341:2	1	E.SLLIPAVGPR.P			511.822	2	1022.64	1022.64	0	0.7	18	Specific	279.76	114.26	114.26	7.36	70	>ABV_PP	2	20190103_Cass__06_Birnarus_Caitlin_PNGaseF_250ng.454.454.2	controllerType=0 controllerNumber=1 scan=454	3.456
00207:2	1	E.SLLIPAVGPR.P			511.822	2	1022.64	1022.64	0	1.2	18	Specific	280.12	121.55	121.55	7.67	70	>ABV_PP	2	20190103_Cass__06_Birnarus_Caitlin_PNGaseF_250ng.269.269.2	controllerType=0 controllerNumber=1 scan=269	2.0097
00986:2	1	E.SLLIPAVGPR.P			511.822	2	1022.64	1022.64	0	1.7	18	Specific	280.17	136.92	136.92	7.19	70	>ABV_PP	2	20190103_Cass__06_Birnarus_Caitlin_PNGaseF_250ng.1431.1431.2	controllerType=0 controllerNumber=1 scan=1431	11.4317
00563:2	1	E.SLLIPAVGPR.P			511.822	2	1022.64	1022.64	0	0.8	18	Specific	280.29	121.85	121.85	7.67	70	>ABV_PP	2	20190103_Cass__06_Birnarus_Caitlin_PNGaseF_250ng.791.791.2	controllerType=0 controllerNumber=1 scan=791	6.2359
00376:2	1	E.SLLIPAVGPR.P			511.821	2	1022.64	1022.64	0	-0.1	18	Specific	280.93	115	115	6.95	70	>ABV_PP	2	20190103_Cass__06_Birnarus_Caitlin_PNGaseF_250ng.507.507.2	controllerType=0 controllerNumber=1 scan=507	3.8971
00322:2	1	E.SLLIPAVGPR.P			511.822	2	1022.64	1022.64	0	1.4	18	Specific	281.29	129.79	129.79	7.67	70	>ABV_PP	2	20190103_Cass__06_Birnarus_Caitlin_PNGaseF_250ng.429.429.2	controllerType=0 controllerNumber=1 scan=429	3.2662
00180:2	1	E.SLLIPAVGPR.P			511.822	2	1022.64	1022.64	0	0.7	18	Specific	283.09	118.24	118.24	7.36	70	>ABV_PP	2	20190103_Cass__06_Birnarus_Caitlin_PNGaseF_250ng.233.233.2	controllerType=0 controllerNumber=1 scan=233	1.7359
00308:2	1	E.SLLIPAVGPR.P			511.822	2	1022.64	1022.64	0	0.8	18	Specific	283.87	140.16	140.16	7.9	70	>ABV_PP	2	20190103_Cass__06_Birnarus_Caitlin_PNGaseF_250ng.411.411.2	controllerType=0 controllerNumber=1 scan=411	3.1332
00226:2	1	E.SLLIPAVGPR.P			511.822	2	1022.64	1022.64	0	0.7	18	Specific	284.2	138.1	138.1	7.59	70	>ABV_PP	2	20190103_Cass__06_Birnarus_Caitlin_PNGaseF_250ng.295.295.2	controllerType=0 controllerNumber=1 scan=295	2.2124
00602:2	1	E.SLLIPAVGPR.P			511.822	2	1022.64	1022.64	0	0.8	18	Specific	284.34	139.34	139.34	7.9	70	>ABV_PP	2	20190103_Cass__06_Birnarus_Caitlin_PNGaseF_250ng.847.847.2	controllerType=0 controllerNumber=1 scan=847	6.6787
00808:2	1	E.SLLIPAVGPR.P			511.822	2	1022.64	1022.64	0	0.7	18	Specific	284.93	134.44	134.44	7.36	70	>ABV_PP	2	20190103_Cass__06_Birnarus_Caitlin_PNGaseF_250ng.1151.1151.2	controllerType=0 controllerNumber=1 scan=1151	9.1494
00144:2	1	E.SLLIPAVGPR.P			511.822	2	1022.64	1022.64	0	1.3	18	Specific	285.83	114.56	114.56	7.68	70	>ABV_PP	2	20190103_Cass__06_Birnarus_Caitlin_PNGaseF_250ng.185.185.2	controllerType=0 controllerNumber=1 scan=185	1.3717
01066:2	1	E.SLLIPAVGPR.P			511.822	2	1022.64	1022.64	0	1.3	18	Specific	286.19	141.37	141.37	7.9	70	>ABV_PP	2	20190103_Cass__06_Birnarus_Caitlin_PNGaseF_250ng.1545.1545.2	controllerType=0 controllerNumber=1 scan=1545	12.3211
00056:2	1	E.SLLIPAVGPR.P			511.822	2	1022.64	1022.64	0	0.8	18	Specific	286.42	131.32	131.32	7.67	70	>ABV_PP	2	20190103_Cass__06_Birnarus_Caitlin_PNGaseF_250ng.71.71.2	controllerType=0 controllerNumber=1 scan=71	0.5205
00252:2	1	E.SLLIPAVGPR.P			511.822	2	1022.64	1022.64	0	1.4	18	Specific	286.42	144.46	144.46	7.9	70	>ABV_PP	2	20190103_Cass__06_Birnarus_Caitlin_PNGaseF_250ng.333.333.2	controllerType=0 controllerNumber=1 scan=333	2.5196
00379:2	1	E.SLLIPAVGPR.P			511.822	2	1022.64	1022.64	0	0.3	18	Specific	286.99	113.2	113.2	7.36	70	>ABV_PP	2	20190103_Cass__06_Birnarus_Caitlin_PNGaseF_250ng.511.511.2	controllerType=0 controllerNumber=1 scan=511	3.9281
07020:2	1	E.SLLIPAVGPR.P			511.822	2	1022.64	1022.64	0	0.3	18	Specific	287.13	116.5	116.5	7.36	70	>ABV_PP	2	20190103_Cass__06_Birnarus_Caitlin_PNGaseF_250ng.8215.8215.2	controllerType=0 controllerNumber=1 scan=8215	49.2862
00083:2	1	E.SLLIPAVGPR.P			511.822	2	1022.64	1022.64	0	1.1	18	Specific	287.94	114.89	114.89	7.67	70	>ABV_PP	2	20190103_Cass__06_Birnarus_Caitlin_PNGaseF_250ng.104.104.2	controllerType=0 controllerNumber=1 scan=104	0.7542
00354:2	1	E.SLLIPAVGPR.P			511.822	2	1022.64	1022.64	0	0.9	18	Specific	288.34	131.81	131.81	7.67	70	>ABV_PP	2	20190103_Cass__06_Birnarus_Caitlin_PNGaseF_250ng.473.473.2	controllerType=0 controllerNumber=1 scan=473	3.6118
00369:2	1	E.SLLIPAVGPR.P			511.822	2	1022.64	1022.64	0	0.3	18	Specific	288.44	132.49	132.49	7.36	70	>ABV_PP	2	20190103_Cass__06_Birnarus_Caitlin_PNGaseF_250ng.494.494.2	controllerType=0 controllerNumber=1 scan=494	3.7759
00488:2	1	E.SLLIPAVGPR.P			511.822	2	1022.64	1022.64	0	1.1	18	Specific	288.88	117.75	117.75	7.67	70	>ABV_PP	2	20190103_Cass__06_Birnarus_Caitlin_PNGaseF_250ng.677.677.2	controllerType=0 controllerNumber=1 scan=677	5.2997
00715:2	1	E.SLLIPAVGPR.P			511.822	2	1022.64	1022.64	0	0.5	18	Specific	289.76	132.55	132.55	7.64	70	>ABV_PP	2	20190103_Cass__06_Birnarus_Caitlin_PNGaseF_250ng.1024.1024.2	controllerType=0 controllerNumber=1 scan=1024	8.1689
00663:2	1	E.SLLIPAVGPR.P			511.822	2	1022.64	1022.64	0	1	18	Specific	290.29	146.33	146.33	8.19	70	>ABV_PP	2	20190103_Cass__06_Birnarus_Caitlin_PNGaseF_250ng.938.938.2	controllerType=0 controllerNumber=1 scan=938	7.4212
06960:2	1	E.SLLIPAVGPR.P			511.822	2	1022.64	1022.64	0	0.8	18	Specific	291.4	137.74	137.74	8.19	70	>ABV_PP	2	20190103_Cass__06_Birnarus_Caitlin_PNGaseF_250ng.8149.8149.2	controllerType=0 controllerNumber=1 scan=8149	48.853
00008:2	1	E.SLLIPAVGPR.P			511.822	2	1022.64	1022.64	0	1.2	18	Specific	291.84	114.69	114.69	7.96	70	>ABV_PP	2	20190103_Cass__06_Birnarus_Caitlin_PNGaseF_250ng.10.10.2	controllerType=0 controllerNumber=1 scan=10	0.0704
00222:2	1	E.SLLIPAVGPR.P			511.822	2	1022.64	1022.64	0	1.4	18	Specific	291.96	134.62	134.62	7.96	70	>ABV_PP	2	20190103_Cass__06_Birnarus_Caitlin_PNGaseF_250ng.290.290.2	controllerType=0 controllerNumber=1 scan=290	2.176
00579:2	1	E.SLLIPAVGPR.P			511.822	2	1022.64	1022.64	0	0.7	18	Specific	292.07	141.74	141.74	7.87	70	>ABV_PP	2	20190103_Cass__06_Birnarus_Caitlin_PNGaseF_250ng.812.812.2	controllerType=0 controllerNumber=1 scan=812	6.3922
00689:2	1	E.SLLIPAVGPR.P			511.822	2	1022.64	1022.64	0	0.7	18	Specific	292.3	136.11	136.11	7.64	70	>ABV_PP	2	20190103_Cass__06_Birnarus_Caitlin_PNGaseF_250ng.978.978.2	controllerType=0 controllerNumber=1 scan=978	7.7536
00641:2	1	E.SLLIPAVGPR.P			511.822	2	1022.64	1022.64	0	1.1	18	Specific	292.62	135.41	135.41	7.96	70	>ABV_PP	2	20190103_Cass__06_Birnarus_Caitlin_PNGaseF_250ng.906.906.2	controllerType=0 controllerNumber=1 scan=906	7.165
05037:2	1	E.SLLIPAVGPR.P			511.822	2	1022.64	1022.64	0	0.2	18	Specific	295.33	170.06	170.06	7.88	70	>ABV_PP	2	20190103_Cass__06_Birnarus_Caitlin_PNGaseF_250ng.5922.5922.2	controllerType=0 controllerNumber=1 scan=5922	34.2283
06988:2	1	E.SLLIPAVGPR.P			511.822	2	1022.64	1022.64	0	1	18	Specific	295.9	131.17	131.17	7.96	70	>ABV_PP	2	20190103_Cass__06_Birnarus_Caitlin_PNGaseF_250ng.8180.8180.2	controllerType=0 controllerNumber=1 scan=8180	49.0584
00113:2	1	E.SLLIPAVGPR.P			511.822	2	1022.64	1022.64	0	0.7	18	Specific	296.07	118.49	118.49	7.64	70	>ABV_PP	2	20190103_Cass__06_Birnarus_Caitlin_PNGaseF_250ng.145.145.2	controllerType=0 controllerNumber=1 scan=145	1.0723
00091:2	1	E.SLLIPAVGPR.P			511.822	2	1022.64	1022.64	0	1.6	18	Specific	298.75	145.63	145.63	7.47	70	>ABV_PP	2	20190103_Cass__06_Birnarus_Caitlin_PNGaseF_250ng.117.117.2	controllerType=0 controllerNumber=1 scan=117	0.8667
00814:2	1	E.SLLIPAVGPR.P			511.822	2	1022.64	1022.64	0	0.2	18	Specific	300.23	142.99	142.99	7.87	70	>ABV_PP	2	20190103_Cass__06_Birnarus_Caitlin_PNGaseF_250ng.1158.1158.2	controllerType=0 controllerNumber=1 scan=1158	9.1974
00533:2	1	E.SLLIPAVGPR.P			511.822	2	1022.64	1022.64	0	0.8	18	Specific	302.49	147.7	147.7	8.19	70	>ABV_PP	2	20190103_Cass__06_Birnarus_Caitlin_PNGaseF_250ng.749.749.2	controllerType=0 controllerNumber=1 scan=749	5.9074
00162:2	1	E.SLLIPAVGPR.P			511.822	2	1022.64	1022.64	0	0.5	18	Specific	302.74	137.78	137.78	7.87	70	>ABV_PP	2	20190103_Cass__06_Birnarus_Caitlin_PNGaseF_250ng.208.208.2	controllerType=0 controllerNumber=1 scan=208	1.539
00925:2	1	E.SLLIPAVGPR.P			511.822	2	1022.64	1022.64	0	0.9	18	Specific	304.85	147.99	147.99	8.19	70	>ABV_PP	2	20190103_Cass__06_Birnarus_Caitlin_PNGaseF_250ng.1319.1319.2	controllerType=0 controllerNumber=1 scan=1319	10.4561
00502:2	1	E.SLLIPAVGPR.P			511.822	2	1022.64	1022.64	0	0.9	18	Specific	307.25	144.56	144.56	8.19	70	>ABV_PP	2	20190103_Cass__06_Birnarus_Caitlin_PNGaseF_250ng.699.699.2	controllerType=0 controllerNumber=1 scan=699	5.4844
00403:2	1	E.SLLIPAVGPR.P			511.822	2	1022.64	1022.64	0	0.3	18	Specific	309.6	158.3	158.3	7.87	70	>ABV_PP	2	20190103_Cass__06_Birnarus_Caitlin_PNGaseF_250ng.546.546.2	controllerType=0 controllerNumber=1 scan=546	4.2114
00030:2	1	E.SLLIPAVGPR.P			511.822	2	1022.64	1022.64	0	1.3	18	Specific	309.91	95.75	95.75	7.96	70	>ABV_PP	2	20190103_Cass__06_Birnarus_Caitlin_PNGaseF_250ng.37.37.2	controllerType=0 controllerNumber=1 scan=37	0.2628
00237:2	1	E.SLLIPAVGPR.P			511.822	2	1022.64	1022.64	0	0.7	18	Specific	310.16	148.78	148.78	7.87	70	>ABV_PP	2	20190103_Cass__06_Birnarus_Caitlin_PNGaseF_250ng.311.311.2	controllerType=0 controllerNumber=1 scan=311	2.3409
00456:2	1	E.SLLIPAVGPR.P			511.822	2	1022.64	1022.64	0	0.7	18	Specific	310.59	165.43	165.43	7.88	70	>ABV_PP	2	20190103_Cass__06_Birnarus_Caitlin_PNGaseF_250ng.625.625.2	controllerType=0 controllerNumber=1 scan=625	4.8564
00696:2	1	E.SLLIPAVGPR.P			511.822	2	1022.64	1022.64	0	0.6	18	Specific	310.59	144.94	144.94	7.87	70	>ABV_PP	2	20190103_Cass__06_Birnarus_Caitlin_PNGaseF_250ng.991.991.2	controllerType=0 controllerNumber=1 scan=991	7.8748
00499:2	1	E.SLLIPAVGPR.P			511.822	2	1022.64	1022.64	0	0.2	18	Specific	311.2	158.59	158.59	8	70	>ABV_PP	2	20190103_Cass__06_Birnarus_Caitlin_PNGaseF_250ng.695.695.2	controllerType=0 controllerNumber=1 scan=695	5.4541
06900:2	1	E.SLLIPAVGPR.P			511.822	2	1022.64	1022.64	0	0.5	18	Specific	311.43	147.71	147.71	7.99	70	>ABV_PP	2	20190103_Cass__06_Birnarus_Caitlin_PNGaseF_250ng.8083.8083.2	controllerType=0 controllerNumber=1 scan=8083	48.4208
00606:2	1	E.SLLIPAVGPR.P			511.822	2	1022.64	1022.64	0	1.6	18	Specific	312.91	150.65	150.65	7.59	70	>ABV_PP	2	20190103_Cass__06_Birnarus_Caitlin_PNGaseF_250ng.852.852.2	controllerType=0 controllerNumber=1 scan=852	6.715
05959:2	1	E.SLLIPAVGPR.P			511.822	2	1022.64	1022.64	0	0.5	18	Specific	313.84	150.74	150.74	7.99	70	>ABV_PP	2	20190103_Cass__06_Birnarus_Caitlin_PNGaseF_250ng.6937.6937.2	controllerType=0 controllerNumber=1 scan=6937	40.6992
00706:2	1	E.SLLIPAVGPR.P			511.822	2	1022.64	1022.64	0	1.3	18	Specific	314.84	159.42	159.42	8.31	70	>ABV_PP	2	20190103_Cass__06_Birnarus_Caitlin_PNGaseF_250ng.1008.1008.2	controllerType=0 controllerNumber=1 scan=1008	8.0242
05605:2	1	E.SLLIPAVGPR.P			511.822	2	1022.64	1022.64	0	1	18	Specific	322.15	138.63	138.63	8.3	70	>ABV_PP	2	20190103_Cass__06_Birnarus_Caitlin_PNGaseF_250ng.6547.6547.2	controllerType=0 controllerNumber=1 scan=6547	38.2341
05047:2	1	E.SLLIPAVGPR.P			511.822	2	1022.64	1022.64	0	0.5	18	Specific	323.52	168.77	168.77	8	70	>ABV_PP	2	20190103_Cass__06_Birnarus_Caitlin_PNGaseF_250ng.5933.5933.2	controllerType=0 controllerNumber=1 scan=5933	34.2984
05685:2	1	E.SLLIPAVGPR.P			511.822	2	1022.64	1022.64	0	0.2	18	Specific	325.38	164.07	164.07	8	70	>ABV_PP	2	20190103_Cass__06_Birnarus_Caitlin_PNGaseF_250ng.6635.6635.2	controllerType=0 controllerNumber=1 scan=6635	38.7699
05919:2	1	E.SLLIPAVGPR.P			511.822	2	1022.64	1022.64	0	0.8	18	Specific	326.54	160.3	160.3	8.31	70	>ABV_PP	2	20190103_Cass__06_Birnarus_Caitlin_PNGaseF_250ng.6893.6893.2	controllerType=0 controllerNumber=1 scan=6893	40.4185
06841:2	1	E.SLLIPAVGPR.P			511.822	2	1022.64	1022.64	0	0.1	18	Specific	327.14	154.22	154.22	7.99	70	>ABV_PP	2	20190103_Cass__06_Birnarus_Caitlin_PNGaseF_250ng.8018.8018.2	controllerType=0 controllerNumber=1 scan=8018	47.9978
06850:2	1	E.SLLIPAVGPR.P			511.822	2	1022.64	1022.64	0	0.1	18	Specific	332.89	158.69	158.69	8	70	>ABV_PP	2	20190103_Cass__06_Birnarus_Caitlin_PNGaseF_250ng.8028.8028.2	controllerType=0 controllerNumber=1 scan=8028	48.0637
00275:2	1	E.SLLIPAVGPR.P			511.822	2	1022.64	1022.64	0	0.6	18	Specific	336.62	128.37	128.37	7.59	70	>ABV_PP	2	20190103_Cass__06_Birnarus_Caitlin_PNGaseF_250ng.366.366.2	controllerType=0 controllerNumber=1 scan=366	2.7841
06930:2	1	E.SLLIPAVGPR.P			511.822	2	1022.64	1022.64	0	0.5	18	Specific	338.28	167.64	167.64	7.83	70	>ABV_PP	2	20190103_Cass__06_Birnarus_Caitlin_PNGaseF_250ng.8116.8116.2	controllerType=0 controllerNumber=1 scan=8116	48.6371
05616:2	1	E.SLLIPAVGPR.P			511.821	2	1022.64	1022.64	0	-0.3	18	Specific	339.27	135.49	135.49	7.18	70	>ABV_PP	2	20190103_Cass__06_Birnarus_Caitlin_PNGaseF_250ng.6559.6559.2	controllerType=0 controllerNumber=1 scan=6559	38.3079
06820:2	1	E.SLLIPAVGPR.P			511.822	2	1022.64	1022.64	0	0.6	18	Specific	340.14	142.16	142.16	7.82	70	>ABV_PP	2	20190103_Cass__06_Birnarus_Caitlin_PNGaseF_250ng.7995.7995.2	controllerType=0 controllerNumber=1 scan=7995	47.849
05063:2	1	E.SLLIPAVGPR.P			511.822	2	1022.64	1022.64	0	1.1	18	Specific	342.92	187.09	187.09	8.44	70	>ABV_PP	2	20190103_Cass__06_Birnarus_Caitlin_PNGaseF_250ng.5951.5951.2	controllerType=0 controllerNumber=1 scan=5951	34.415
00241:2	1	E.SLLIPAVGPR.P			511.822	2	1022.64	1022.64	0	0.2	18	Specific	344.21	183.7	183.7	8.13	70	>ABV_PP	2	20190103_Cass__06_Birnarus_Caitlin_PNGaseF_250ng.316.316.2	controllerType=0 controllerNumber=1 scan=316	2.3777
06023:2	1	E.SLLIPAVGPR.P			511.822	2	1022.64	1022.64	0	0.8	18	Specific	344.37	185.66	185.66	8.44	70	>ABV_PP	2	20190103_Cass__06_Birnarus_Caitlin_PNGaseF_250ng.7009.7009.2	controllerType=0 controllerNumber=1 scan=7009	41.1501
07029:2	1	E.SLLIPAVGPR.P			511.822	2	1022.64	1022.64	0	0.6	18	Specific	344.54	166.64	166.64	7.83	70	>ABV_PP	2	20190103_Cass__06_Birnarus_Caitlin_PNGaseF_250ng.8225.8225.2	controllerType=0 controllerNumber=1 scan=8225	49.3516
06730:2	1	E.SLLIPAVGPR.P			511.822	2	1022.64	1022.64	0	1.1	18	Specific	347.7	170	170	8.14	70	>ABV_PP	2	20190103_Cass__06_Birnarus_Caitlin_PNGaseF_250ng.7896.7896.2	controllerType=0 controllerNumber=1 scan=7896	47.2066
07005:2	1	E.SLLIPAVGPR.P			511.823	2	1022.64	1022.64	0	3.3	18	Specific	348.09	183.77	183.77	6.57	70	>ABV_PP	2	20190103_Cass__06_Birnarus_Caitlin_PNGaseF_250ng.8198.8198.2	controllerType=0 controllerNumber=1 scan=8198	49.172
06810:2	1	E.SLLIPAVGPR.P			511.822	2	1022.64	1022.64	0	1.3	18	Specific	348.58	171.77	171.77	8.14	70	>ABV_PP	2	20190103_Cass__06_Birnarus_Caitlin_PNGaseF_250ng.7984.7984.2	controllerType=0 controllerNumber=1 scan=7984	47.7781
05930:2	1	E.SLLIPAVGPR.P			511.822	2	1022.64	1022.64	0	1.1	18	Specific	349.36	199.32	199.32	8.44	70	>ABV_PP	2	20190103_Cass__06_Birnarus_Caitlin_PNGaseF_250ng.6905.6905.2	controllerType=0 controllerNumber=1 scan=6905	40.494
06880:2	1	E.SLLIPAVGPR.P			511.822	2	1022.64	1022.64	0	1	18	Specific	354.72	175.26	175.26	8.14	70	>ABV_PP	2	20190103_Cass__06_Birnarus_Caitlin_PNGaseF_250ng.8061.8061.2	controllerType=0 controllerNumber=1 scan=8061	48.2772
07046:2	1	E.SLLIPAVGPR.P			511.822	2	1022.64	1022.64	0	1.2	18	Specific	355.91	198.67	198.67	8.7	70	>ABV_PP	2	20190103_Cass__06_Birnarus_Caitlin_PNGaseF_250ng.8244.8244.2	controllerType=0 controllerNumber=1 scan=8244	49.4778
05743:2	1	E.SLLIPAVGPR.P			511.821	2	1022.64	1022.64	0	-0.1	18	Specific	357.12	174.77	174.77	7.67	70	>ABV_PP	2	20190103_Cass__06_Birnarus_Caitlin_PNGaseF_250ng.6699.6699.2	controllerType=0 controllerNumber=1 scan=6699	39.1747
05251:2	1	E.SLLIPAVGPR.P			511.822	2	1022.64	1022.64	0	0.1	18	Specific	358.98	170.22	170.22	8.08	70	>ABV_PP	2	20190103_Cass__06_Birnarus_Caitlin_PNGaseF_250ng.6158.6158.2	controllerType=0 controllerNumber=1 scan=6158	35.7426
06672:2	1	E.SLLIPAVGPR.P			511.822	2	1022.64	1022.64	0	1.4	18	Specific	359.26	165.26	165.26	8.39	70	>ABV_PP	2	20190103_Cass__06_Birnarus_Caitlin_PNGaseF_250ng.7832.7832.2	controllerType=0 controllerNumber=1 scan=7832	46.7933
05095:2	1	E.SLLIPAVGPR.P			511.822	2	1022.64	1022.64	0	0.4	18	Specific	360.49	181.61	181.61	8.38	70	>ABV_PP	2	20190103_Cass__06_Birnarus_Caitlin_PNGaseF_250ng.5986.5986.2	controllerType=0 controllerNumber=1 scan=5986	34.6389
05103:2	1	E.SLLIPAVGPR.P			511.822	2	1022.64	1022.64	0	0.5	18	Specific	360.7	177.8	177.8	8.08	70	>ABV_PP	2	20190103_Cass__06_Birnarus_Caitlin_PNGaseF_250ng.5995.5995.2	controllerType=0 controllerNumber=1 scan=5995	34.6968
04805:2	1	E.SLLIPAVGPR.P			511.822	2	1022.64	1022.64	0	0.4	18	Specific	365.55	193.2	193.2	8.38	70	>ABV_PP	2	20190103_Cass__06_Birnarus_Caitlin_PNGaseF_250ng.5667.5667.2	controllerType=0 controllerNumber=1 scan=5667	32.6048
00063:2	1	E.SLLIPAVGPR.P			511.822	2	1022.64	1022.64	0	1.1	18	Specific	367.61	198.23	198.23	8.7	70	>ABV_PP	2	20190103_Cass__06_Birnarus_Caitlin_PNGaseF_250ng.79.79.2	controllerType=0 controllerNumber=1 scan=79	0.5745
05900:2	1	E.SLLIPAVGPR.P			511.822	2	1022.64	1022.64	0	0.8	18	Specific	368.21	195.6	195.6	8.7	70	>ABV_PP	2	20190103_Cass__06_Birnarus_Caitlin_PNGaseF_250ng.6872.6872.2	controllerType=0 controllerNumber=1 scan=6872	40.2831
05861:2	1	E.SLLIPAVGPR.P			511.822	2	1022.64	1022.64	0	0.8	18	Specific	368.68	188.04	188.04	8.7	70	>ABV_PP	2	20190103_Cass__06_Birnarus_Caitlin_PNGaseF_250ng.6829.6829.2	controllerType=0 controllerNumber=1 scan=6829	40.0073
05269:2	1	E.SLLIPAVGPR.P			511.822	2	1022.64	1022.64	0	0.2	18	Specific	370.22	183.87	183.87	8.38	70	>ABV_PP	2	20190103_Cass__06_Birnarus_Caitlin_PNGaseF_250ng.6178.6178.2	controllerType=0 controllerNumber=1 scan=6178	35.8727
05131:2	1	E.SLLIPAVGPR.P			511.822	2	1022.64	1022.64	0	0.8	18	Specific	372.23	142.01	142.01	8.38	70	>ABV_PP	2	20190103_Cass__06_Birnarus_Caitlin_PNGaseF_250ng.6026.6026.2	controllerType=0 controllerNumber=1 scan=6026	34.8954
06720:2	1	E.SLLIPAVGPR.P			511.822	2	1022.64	1022.64	0	0.1	18	Specific	372.69	174.05	174.05	8.08	70	>ABV_PP	2	20190103_Cass__06_Birnarus_Caitlin_PNGaseF_250ng.7885.7885.2	controllerType=0 controllerNumber=1 scan=7885	47.1356
06760:2	1	E.SLLIPAVGPR.P			511.822	2	1022.64	1022.64	0	1.3	18	Specific	372.76	170.86	170.86	8.39	70	>ABV_PP	2	20190103_Cass__06_Birnarus_Caitlin_PNGaseF_250ng.7929.7929.2	controllerType=0 controllerNumber=1 scan=7929	47.4208
06790:2	1	E.SLLIPAVGPR.P			511.822	2	1022.64	1022.64	0	0.8	18	Specific	372.79	191.88	191.88	8.7	70	>ABV_PP	2	20190103_Cass__06_Birnarus_Caitlin_PNGaseF_250ng.7962.7962.2	controllerType=0 controllerNumber=1 scan=7962	47.6352
06870:2	1	E.SLLIPAVGPR.P			511.822	2	1022.64	1022.64	0	1.3	18	Specific	372.87	186.54	186.54	8.7	70	>ABV_PP	2	20190103_Cass__06_Birnarus_Caitlin_PNGaseF_250ng.8050.8050.2	controllerType=0 controllerNumber=1 scan=8050	48.2057
05299:2	1	E.SLLIPAVGPR.P			511.822	2	1022.64	1022.64	0	0.2	18	Specific	373.49	198.26	198.26	8.38	70	>ABV_PP	2	20190103_Cass__06_Birnarus_Caitlin_PNGaseF_250ng.6211.6211.2	controllerType=0 controllerNumber=1 scan=6211	36.084
05149:2	1	E.SLLIPAVGPR.P			511.822	2	1022.64	1022.64	0	0.9	18	Specific	376.06	169.92	169.92	8.39	70	>ABV_PP	2	20190103_Cass__06_Birnarus_Caitlin_PNGaseF_250ng.6046.6046.2	controllerType=0 controllerNumber=1 scan=6046	35.0254
05239:2	1	E.SLLIPAVGPR.P			511.822	2	1022.64	1022.64	0	0.2	18	Specific	378.11	194.86	194.86	8.55	70	>ABV_PP	2	20190103_Cass__06_Birnarus_Caitlin_PNGaseF_250ng.6145.6145.2	controllerType=0 controllerNumber=1 scan=6145	35.6608
06691:2	1	E.SLLIPAVGPR.P			511.822	2	1022.64	1022.64	0	0.8	18	Specific	378.19	184.3	184.3	8.86	70	>ABV_PP	2	20190103_Cass__06_Birnarus_Caitlin_PNGaseF_250ng.7853.7853.2	controllerType=0 controllerNumber=1 scan=7853	46.9296
03577:2	1	E.SLLIPAVGPR.P			511.822	2	1022.64	1022.64	0	0	18	Specific	378.45	171.19	171.19	8.24	70	>ABV_PP	2	20190103_Cass__06_Birnarus_Caitlin_PNGaseF_250ng.4316.4316.2	controllerType=0 controllerNumber=1 scan=4316	25.389
05077:2	1	E.SLLIPAVGPR.P			511.822	2	1022.64	1022.64	0	0.6	18	Specific	378.88	208.1	208.1	8.61	70	>ABV_PP	2	20190103_Cass__06_Birnarus_Caitlin_PNGaseF_250ng.5966.5966.2	controllerType=0 controllerNumber=1 scan=5966	34.5099
05221:2	1	E.SLLIPAVGPR.P			511.822	2	1022.64	1022.64	0	0.5	18	Specific	380.06	193.05	193.05	8.55	70	>ABV_PP	2	20190103_Cass__06_Birnarus_Caitlin_PNGaseF_250ng.6125.6125.2	controllerType=0 controllerNumber=1 scan=6125	35.5307
06615:2	1	E.SLLIPAVGPR.P			511.822	2	1022.64	1022.64	0	0.8	18	Specific	380.27	204.38	204.38	8.92	70	>ABV_PP	2	20190103_Cass__06_Birnarus_Caitlin_PNGaseF_250ng.7769.7769.2	controllerType=0 controllerNumber=1 scan=7769	46.3854
05801:2	1	E.SLLIPAVGPR.P			511.822	2	1022.64	1022.64	0	1.3	18	Specific	380.48	190.01	190.01	8.86	70	>ABV_PP	2	20190103_Cass__06_Birnarus_Caitlin_PNGaseF_250ng.6763.6763.2	controllerType=0 controllerNumber=1 scan=6763	39.5849
05521:2	1	E.SLLIPAVGPR.P			511.822	2	1022.64	1022.64	0	0.7	18	Specific	380.82	200.83	200.83	8.55	70	>ABV_PP	2	20190103_Cass__06_Birnarus_Caitlin_PNGaseF_250ng.6455.6455.2	controllerType=0 controllerNumber=1 scan=6455	37.6473
05551:2	1	E.SLLIPAVGPR.P			511.822	2	1022.64	1022.64	0	0.6	18	Specific	381.46	187.73	187.73	8.55	70	>ABV_PP	2	20190103_Cass__06_Birnarus_Caitlin_PNGaseF_250ng.6488.6488.2	controllerType=0 controllerNumber=1 scan=6488	37.859
06750:2	1	E.SLLIPAVGPR.P			511.822	2	1022.64	1022.64	0	1.4	18	Specific	381.68	187.45	187.45	8.86	70	>ABV_PP	2	20190103_Cass__06_Birnarus_Caitlin_PNGaseF_250ng.7918.7918.2	controllerType=0 controllerNumber=1 scan=7918	47.3492
05569:2	1	E.SLLIPAVGPR.P			511.822	2	1022.64	1022.64	0	0.8	18	Specific	381.9	201.22	201.22	8.86	70	>ABV_PP	2	20190103_Cass__06_Birnarus_Caitlin_PNGaseF_250ng.6508.6508.2	controllerType=0 controllerNumber=1 scan=6508	37.9894
06642:2	1	E.SLLIPAVGPR.P			511.822	2	1022.64	1022.64	0	0.8	18	Specific	381.92	192.4	192.4	8.86	70	>ABV_PP	2	20190103_Cass__06_Birnarus_Caitlin_PNGaseF_250ng.7799.7799.2	controllerType=0 controllerNumber=1 scan=7799	46.5805
05162:2	1	E.SLLIPAVGPR.P			511.822	2	1022.64	1022.64	0	0.8	18	Specific	382.53	199	199	8.86	70	>ABV_PP	2	20190103_Cass__06_Birnarus_Caitlin_PNGaseF_250ng.6060.6060.2	controllerType=0 controllerNumber=1 scan=6060	35.1135
06910:2	1	E.SLLIPAVGPR.P			511.822	2	1022.64	1022.64	0	0.4	18	Specific	382.62	203.38	203.38	8.61	70	>ABV_PP	2	20190103_Cass__06_Birnarus_Caitlin_PNGaseF_250ng.8094.8094.2	controllerType=0 controllerNumber=1 scan=8094	48.4919
06780:2	1	E.SLLIPAVGPR.P			511.822	2	1022.64	1022.64	0	0.9	18	Specific	382.82	186.86	186.86	8.86	70	>ABV_PP	2	20190103_Cass__06_Birnarus_Caitlin_PNGaseF_250ng.7951.7951.2	controllerType=0 controllerNumber=1 scan=7951	47.5635
05389:2	1	E.SLLIPAVGPR.P			511.822	2	1022.64	1022.64	0	0.6	18	Specific	383.5	203.67	203.67	8.61	70	>ABV_PP	2	20190103_Cass__06_Birnarus_Caitlin_PNGaseF_250ng.6310.6310.2	controllerType=0 controllerNumber=1 scan=6310	36.7188
05723:2	1	E.SLLIPAVGPR.P			511.822	2	1022.64	1022.64	0	0.2	18	Specific	383.58	186.7	186.7	8.55	70	>ABV_PP	2	20190103_Cass__06_Birnarus_Caitlin_PNGaseF_250ng.6677.6677.2	controllerType=0 controllerNumber=1 scan=6677	39.0342
05419:2	1	E.SLLIPAVGPR.P			511.822	2	1022.64	1022.64	0	1	18	Specific	383.66	186.07	186.07	8.86	70	>ABV_PP	2	20190103_Cass__06_Birnarus_Caitlin_PNGaseF_250ng.6343.6343.2	controllerType=0 controllerNumber=1 scan=6343	36.9308
05539:2	1	E.SLLIPAVGPR.P			511.822	2	1022.64	1022.64	0	0.4	18	Specific	383.78	185.1	185.1	8.55	70	>ABV_PP	2	20190103_Cass__06_Birnarus_Caitlin_PNGaseF_250ng.6475.6475.2	controllerType=0 controllerNumber=1 scan=6475	37.7771
06633:2	1	E.SLLIPAVGPR.P			511.822	2	1022.64	1022.64	0	0.5	18	Specific	383.87	187.75	187.75	8.55	70	>ABV_PP	2	20190103_Cass__06_Birnarus_Caitlin_PNGaseF_250ng.7789.7789.2	controllerType=0 controllerNumber=1 scan=7789	46.515
05694:2	1	E.SLLIPAVGPR.P			511.821	2	1022.63	1022.64	0	-0.8	18	Specific	384.02	201.01	201.01	7.8	70	>ABV_PP	2	20190103_Cass__06_Birnarus_Caitlin_PNGaseF_250ng.6645.6645.2	controllerType=0 controllerNumber=1 scan=6645	38.8327
05840:2	1	E.SLLIPAVGPR.P			511.822	2	1022.64	1022.64	0	0.9	18	Specific	384.03	187.56	187.56	8.86	70	>ABV_PP	2	20190103_Cass__06_Birnarus_Caitlin_PNGaseF_250ng.6806.6806.2	controllerType=0 controllerNumber=1 scan=6806	39.8605
05668:2	1	E.SLLIPAVGPR.P			511.821	2	1022.63	1022.64	0	-0.8	18	Specific	384.4	195.89	195.89	7.8	70	>ABV_PP	2	20190103_Cass__06_Birnarus_Caitlin_PNGaseF_250ng.6616.6616.2	controllerType=0 controllerNumber=1 scan=6616	38.6529
05180:2	1	E.SLLIPAVGPR.P			511.822	2	1022.64	1022.64	0	0.5	18	Specific	385.22	211.22	211.22	8.61	70	>ABV_PP	2	20190103_Cass__06_Birnarus_Caitlin_PNGaseF_250ng.6080.6080.2	controllerType=0 controllerNumber=1 scan=6080	35.2426
05282:2	1	E.SLLIPAVGPR.P			511.822	2	1022.64	1022.64	0	0.7	18	Specific	386.25	211.71	211.71	8.61	70	>ABV_PP	2	20190103_Cass__06_Birnarus_Caitlin_PNGaseF_250ng.6192.6192.2	controllerType=0 controllerNumber=1 scan=6192	35.9605
05714:2	1	E.SLLIPAVGPR.P			511.821	2	1022.63	1022.64	0	-1.1	18	Specific	388.02	202.22	202.22	7.8	70	>ABV_PP	2	20190103_Cass__06_Birnarus_Caitlin_PNGaseF_250ng.6667.6667.2	controllerType=0 controllerNumber=1 scan=6667	38.97
04798:2	1	E.SLLIPAVGPR.P			511.822	2	1022.64	1022.64	0	0.7	18	Specific	388.06	210.09	210.09	8.61	70	>ABV_PP	2	20190103_Cass__06_Birnarus_Caitlin_PNGaseF_250ng.5659.5659.2	controllerType=0 controllerNumber=1 scan=5659	32.5531
05581:2	1	E.SLLIPAVGPR.P			511.822	2	1022.64	1022.64	0	1.3	18	Specific	389.53	203.57	203.57	8.92	70	>ABV_PP	2	20190103_Cass__06_Birnarus_Caitlin_PNGaseF_250ng.6521.6521.2	controllerType=0 controllerNumber=1 scan=6521	38.0711
05638:2	1	E.SLLIPAVGPR.P			511.821	2	1022.63	1022.64	0	-0.9	18	Specific	389.92	219.23	219.23	7.87	70	>ABV_PP	2	20190103_Cass__06_Birnarus_Caitlin_PNGaseF_250ng.6583.6583.2	controllerType=0 controllerNumber=1 scan=6583	38.4517
05780:2	1	E.SLLIPAVGPR.P			511.822	2	1022.64	1022.64	0	0.8	18	Specific	391.27	203.45	203.45	8.92	70	>ABV_PP	2	20190103_Cass__06_Birnarus_Caitlin_PNGaseF_250ng.6740.6740.2	controllerType=0 controllerNumber=1 scan=6740	39.4387
05491:2	1	E.SLLIPAVGPR.P			511.822	2	1022.64	1022.64	0	0.7	18	Specific	391.64	208.57	208.57	8.61	70	>ABV_PP	2	20190103_Cass__06_Birnarus_Caitlin_PNGaseF_250ng.6422.6422.2	controllerType=0 controllerNumber=1 scan=6422	37.4352
05210:2	1	E.SLLIPAVGPR.P			511.821	2	1022.64	1022.64	0	-0.1	18	Specific	391.75	212.33	212.33	8.2	70	>ABV_PP	2	20190103_Cass__06_Birnarus_Caitlin_PNGaseF_250ng.6113.6113.2	controllerType=0 controllerNumber=1 scan=6113	35.454
05870:2	1	E.SLLIPAVGPR.P			511.822	2	1022.64	1022.64	0	0.8	18	Specific	391.87	202.04	202.04	8.86	70	>ABV_PP	2	20190103_Cass__06_Birnarus_Caitlin_PNGaseF_250ng.6839.6839.2	controllerType=0 controllerNumber=1 scan=6839	40.0715
05310:2	1	E.SLLIPAVGPR.P			511.822	2	1022.64	1022.64	0	0.4	18	Specific	395.2	200.24	200.24	8.55	70	>ABV_PP	2	20190103_Cass__06_Birnarus_Caitlin_PNGaseF_250ng.6223.6223.2	controllerType=0 controllerNumber=1 scan=6223	36.1598
05773:2	1	E.SLLIPAVGPR.P			511.822	2	1022.64	1022.64	0	1.1	18	Specific	395.65	216.31	216.31	8.92	70	>ABV_PP	2	20190103_Cass__06_Birnarus_Caitlin_PNGaseF_250ng.6732.6732.2	controllerType=0 controllerNumber=1 scan=6732	39.3864
06662:2	1	E.SLLIPAVGPR.P			511.822	2	1022.64	1022.64	0	0.8	18	Specific	395.71	204.28	204.28	8.92	70	>ABV_PP	2	20190103_Cass__06_Birnarus_Caitlin_PNGaseF_250ng.7821.7821.2	controllerType=0 controllerNumber=1 scan=7821	46.7225
05400:2	1	E.SLLIPAVGPR.P			511.822	2	1022.64	1022.64	0	0.5	18	Specific	396.02	206.14	206.14	8.61	70	>ABV_PP	2	20190103_Cass__06_Birnarus_Caitlin_PNGaseF_250ng.6322.6322.2	controllerType=0 controllerNumber=1 scan=6322	36.7942
05371:2	1	E.SLLIPAVGPR.P			511.822	2	1022.64	1022.64	0	1.1	18	Specific	396.15	194.37	194.37	8.86	70	>ABV_PP	2	20190103_Cass__06_Birnarus_Caitlin_PNGaseF_250ng.6290.6290.2	controllerType=0 controllerNumber=1 scan=6290	36.5885
05120:2	1	E.SLLIPAVGPR.P			511.822	2	1022.64	1022.64	0	0.2	18	Specific	397.41	232.85	232.85	8.59	70	>ABV_PP	2	20190103_Cass__06_Birnarus_Caitlin_PNGaseF_250ng.6014.6014.2	controllerType=0 controllerNumber=1 scan=6014	34.8193
05658:2	1	E.SLLIPAVGPR.P			511.821	2	1022.63	1022.64	0	-1.1	18	Specific	398.25	237.72	237.72	7.85	70	>ABV_PP	2	20190103_Cass__06_Birnarus_Caitlin_PNGaseF_250ng.6605.6605.2	controllerType=0 controllerNumber=1 scan=6605	38.5856
05461:2	1	E.SLLIPAVGPR.P			511.822	2	1022.64	1022.64	0	1.4	18	Specific	399.18	219.01	219.01	8.92	70	>ABV_PP	2	20190103_Cass__06_Birnarus_Caitlin_PNGaseF_250ng.6389.6389.2	controllerType=0 controllerNumber=1 scan=6389	37.2238
04768:2	1	E.SLLIPAVGPR.P			511.821	2	1022.64	1022.64	0	-0.1	18	Specific	399.58	221.75	221.75	8.2	70	>ABV_PP	2	20190103_Cass__06_Birnarus_Caitlin_PNGaseF_250ng.5626.5626.2	controllerType=0 controllerNumber=1 scan=5626	32.3443
05751:2	1	E.SLLIPAVGPR.P			511.822	2	1022.64	1022.64	0	0.4	18	Specific	400.06	209.36	209.36	8.7	70	>ABV_PP	2	20190103_Cass__06_Birnarus_Caitlin_PNGaseF_250ng.6708.6708.2	controllerType=0 controllerNumber=1 scan=6708	39.233
06701:2	1	E.SLLIPAVGPR.P			511.822	2	1022.64	1022.64	0	0.5	18	Specific	400.93	222.12	222.12	8.7	70	>ABV_PP	2	20190103_Cass__06_Birnarus_Caitlin_PNGaseF_250ng.7864.7864.2	controllerType=0 controllerNumber=1 scan=7864	47.0005
05832:2	1	E.SLLIPAVGPR.P			511.822	2	1022.64	1022.64	0	1	18	Specific	401.91	199.01	199.01	8.96	70	>ABV_PP	2	20190103_Cass__06_Birnarus_Caitlin_PNGaseF_250ng.6797.6797.2	controllerType=0 controllerNumber=1 scan=6797	39.802
05479:2	1	E.SLLIPAVGPR.P			511.822	2	1022.64	1022.64	0	1.1	18	Specific	402.21	221.56	221.56	9.02	70	>ABV_PP	2	20190103_Cass__06_Birnarus_Caitlin_PNGaseF_250ng.6409.6409.2	controllerType=0 controllerNumber=1 scan=6409	37.3533
05341:2	1	E.SLLIPAVGPR.P			511.822	2	1022.64	1022.64	0	0.5	18	Specific	402.92	222.9	222.9	8.7	70	>ABV_PP	2	20190103_Cass__06_Birnarus_Caitlin_PNGaseF_250ng.6257.6257.2	controllerType=0 controllerNumber=1 scan=6257	36.3775
05192:2	1	E.SLLIPAVGPR.P			511.822	2	1022.64	1022.64	0	0.7	18	Specific	403.92	231.44	231.44	8.69	70	>ABV_PP	2	20190103_Cass__06_Birnarus_Caitlin_PNGaseF_250ng.6093.6093.2	controllerType=0 controllerNumber=1 scan=6093	35.3248
05810:2	1	E.SLLIPAVGPR.P			511.822	2	1022.64	1022.64	0	1.4	18	Specific	404.08	202.55	202.55	9.02	70	>ABV_PP	2	20190103_Cass__06_Birnarus_Caitlin_PNGaseF_250ng.6773.6773.2	controllerType=0 controllerNumber=1 scan=6773	39.6494
05889:2	1	E.SLLIPAVGPR.P			511.822	2	1022.64	1022.64	0	1.2	18	Specific	404.48	214.71	214.71	9.02	70	>ABV_PP	2	20190103_Cass__06_Birnarus_Caitlin_PNGaseF_250ng.6860.6860.2	controllerType=0 controllerNumber=1 scan=6860	40.2073
05450:2	1	E.SLLIPAVGPR.P			511.822	2	1022.64	1022.64	0	0.2	18	Specific	410.55	206.3	206.3	8.7	70	>ABV_PP	2	20190103_Cass__06_Birnarus_Caitlin_PNGaseF_250ng.6377.6377.2	controllerType=0 controllerNumber=1 scan=6377	37.147
06603:2	1	E.SLLIPAVGPR.P			511.822	2	1022.64	1022.64	0	0.4	18	Specific	413	215.98	215.98	8.7	70	>ABV_PP	2	20190103_Cass__06_Birnarus_Caitlin_PNGaseF_250ng.7756.7756.2	controllerType=0 controllerNumber=1 scan=7756	46.3033
05431:2	1	E.SLLIPAVGPR.P			511.822	2	1022.64	1022.64	0	1.1	18	Specific	422.8	242.73	242.73	9.08	70	>ABV_PP	2	20190103_Cass__06_Birnarus_Caitlin_PNGaseF_250ng.6356.6356.2	controllerType=0 controllerNumber=1 scan=6356	37.0122
05509:2	1	E.SLLIPAVGPR.P			511.822	2	1022.64	1022.64	0	0.4	18	Specific	423.32	241.81	241.81	8.77	70	>ABV_PP	2	20190103_Cass__06_Birnarus_Caitlin_PNGaseF_250ng.6442.6442.2	controllerType=0 controllerNumber=1 scan=6442	37.5655
03126:2	1	E.SLLIPAVGPR.P			511.821	2	1022.64	1022.64	0	-0.6	18	Specific	424.29	235.76	235.76	8.36	70	>ABV_PP	2	20190103_Cass__06_Birnarus_Caitlin_PNGaseF_250ng.3820.3820.2	controllerType=0 controllerNumber=1 scan=3820	23.3351
05330:2	1	E.SLLIPAVGPR.P			511.822	2	1022.64	1022.64	0	0.8	18	Specific	425.1	232.36	232.36	9.08	70	>ABV_PP	2	20190103_Cass__06_Birnarus_Caitlin_PNGaseF_250ng.6245.6245.2	controllerType=0 controllerNumber=1 scan=6245	36.301
04755:2	1	E.SLLIPAVGPR.P			511.821	2	1022.64	1022.64	0	-0.1	18	Specific	427.5	248.85	248.85	8.38	70	>ABV_PP	2	20190103_Cass__06_Birnarus_Caitlin_PNGaseF_250ng.5612.5612.2	controllerType=0 controllerNumber=1 scan=5612	32.2569
05359:2	1	E.SLLIPAVGPR.P			511.822	2	1022.64	1022.64	0	0.2	18	Specific	438.95	246.95	246.95	8.79	70	>ABV_PP	2	20190103_Cass__06_Birnarus_Caitlin_PNGaseF_250ng.6277.6277.2	controllerType=0 controllerNumber=1 scan=6277	36.5067
03199:2	1	E.SLLIPAVGPR.P			511.822	2	1022.64	1022.64	0	0.2	18	Specific	474.56	253.72	253.72	8.72	70	>ABV_PP	2	20190103_Cass__06_Birnarus_Caitlin_PNGaseF_250ng.3901.3901.2	controllerType=0 controllerNumber=1 scan=3901	23.6639
03169:2	1	E.SLLIPAVGPR.P			511.821	2	1022.64	1022.64	0	-0.3	18	Specific	499.41	280.76	280.76	8.49	70	>ABV_PP	2	20190103_Cass__06_Birnarus_Caitlin_PNGaseF_250ng.3868.3868.2	controllerType=0 controllerNumber=1 scan=3868	23.525
03428:2	1	E.SLLIPAVGPR.P			511.821	2	1022.64	1022.64	0	-0.4	18	Specific	514.1	234.23	234.23	8.35	70	>ABV_PP	2	20190103_Cass__06_Birnarus_Caitlin_PNGaseF_250ng.4152.4152.2	controllerType=0 controllerNumber=1 scan=4152	24.702
03365:2	1	E.SLLIPAVGPR.P			511.821	2	1022.64	1022.64	0	-0.2	18	Specific	518.77	254.44	254.44	8.37	70	>ABV_PP	2	20190103_Cass__06_Birnarus_Caitlin_PNGaseF_250ng.4083.4083.2	controllerType=0 controllerNumber=1 scan=4083	24.3977
03325:2	1	E.SLLIPAVGPR.P			511.821	2	1022.64	1022.64	0	-0.2	18	Specific	527.66	320.02	320.02	8.68	70	>ABV_PP	2	20190103_Cass__06_Birnarus_Caitlin_PNGaseF_250ng.4039.4039.2	controllerType=0 controllerNumber=1 scan=4039	24.2062
03209:2	1	E.SLLIPAVGPR.P			511.821	2	1022.64	1022.64	0	-0.4	18	Specific	531.78	280.1	280.1	8.48	70	>ABV_PP	2	20190103_Cass__06_Birnarus_Caitlin_PNGaseF_250ng.3912.3912.2	controllerType=0 controllerNumber=1 scan=3912	23.7082
03239:2	1	E.SLLIPAVGPR.P			511.821	2	1022.64	1022.64	0	-0.1	18	Specific	531.93	305.79	305.79	8.63	70	>ABV_PP	2	20190103_Cass__06_Birnarus_Caitlin_PNGaseF_250ng.3945.3945.2	controllerType=0 controllerNumber=1 scan=3945	23.8417
03375:2	1	E.SLLIPAVGPR.P			511.821	2	1022.64	1022.64	0	-0.2	18	Specific	537.05	255.61	255.61	8.54	70	>ABV_PP	2	20190103_Cass__06_Birnarus_Caitlin_PNGaseF_250ng.4094.4094.2	controllerType=0 controllerNumber=1 scan=4094	24.4475
03333:2	1	E.SLLIPAVGPR.P			511.821	2	1022.64	1022.64	0	-0.4	18	Specific	538.95	278.06	278.06	8.65	70	>ABV_PP	2	20190103_Cass__06_Birnarus_Caitlin_PNGaseF_250ng.4048.4048.2	controllerType=0 controllerNumber=1 scan=4048	24.2417
03289:2	1	E.SLLIPAVGPR.P			511.821	2	1022.64	1022.64	0	-0.1	18	Specific	546.32	314.98	314.98	8.85	70	>ABV_PP	2	20190103_Cass__06_Birnarus_Caitlin_PNGaseF_250ng.4000.4000.2	controllerType=0 controllerNumber=1 scan=4000	24.0541
03159:2	1	E.SLLIPAVGPR.P			511.822	2	1022.64	1022.64	0	0.4	18	Specific	548.61	289.78	289.78	9.06	70	>ABV_PP	2	20190103_Cass__06_Birnarus_Caitlin_PNGaseF_250ng.3857.3857.2	controllerType=0 controllerNumber=1 scan=3857	23.4839
03249:2	1	E.SLLIPAVGPR.P			511.821	2	1022.64	1022.64	0	-0.2	18	Specific	549.72	323.02	323.02	8.85	70	>ABV_PP	2	20190103_Cass__06_Birnarus_Caitlin_PNGaseF_250ng.3956.3956.2	controllerType=0 controllerNumber=1 scan=3956	23.8842
03281:2	1	E.SLLIPAVGPR.P			511.821	2	1022.64	1022.64	0	-0.2	18	Specific	550.89	318.06	318.06	8.85	70	>ABV_PP	2	20190103_Cass__06_Birnarus_Caitlin_PNGaseF_250ng.3991.3991.2	controllerType=0 controllerNumber=1 scan=3991	24.0159
03130:2	1	E.SLLIPAVGPR.P			511.821	2	1022.64	1022.64	0	-0.4	18	Specific	551.12	287.81	287.81	8.65	70	>ABV_PP	2	20190103_Cass__06_Birnarus_Caitlin_PNGaseF_250ng.3825.3825.2	controllerType=0 controllerNumber=1 scan=3825	23.3596
03762:2	1	E.SLLIPAVGPRPIPD.D			722.929	2	1444.85	1444.85	0	-0.4	18	Specific	563.53	360.86	360.86	8.19	70	>ABV_PP	2	20190103_Cass__06_Birnarus_Caitlin_PNGaseF_250ng.4520.4520.2	controllerType=0 controllerNumber=1 scan=4520	26.3412
03727:2	1	E.SLLIPAVGPRPIPD.D			722.93	2	1444.85	1444.85	0	0.3	18	Specific	563.64	334.46	334.46	8.41	70	>ABV_PP	2	20190103_Cass__06_Birnarus_Caitlin_PNGaseF_250ng.4481.4481.2	controllerType=0 controllerNumber=1 scan=4481	26.147
03749:2	1	E.SLLIPAVGPRPIPD.D			722.929	2	1444.85	1444.85	0	-0.7	18	Specific	587.97	342.18	342.18	9.16	70	>ABV_PP	2	20190103_Cass__06_Birnarus_Caitlin_PNGaseF_250ng.4506.4506.2	controllerType=0 controllerNumber=1 scan=4506	26.2851
03729:2	1	E.SLLIPAVGPRPIPD.D			722.929	2	1444.85	1444.85	0	-0.3	18	Specific	598.48	350.91	350.91	9.16	70	>ABV_PP	2	20190103_Cass__06_Birnarus_Caitlin_PNGaseF_250ng.4484.4484.2	controllerType=0 controllerNumber=1 scan=4484	26.1693
05952:3	1	E.SLLIPAVGPRPIPDDIMK.E			644.706	3	1932.1	1932.1	0	1.9	18	Specific	0.29	0.29	0.29	2.39	70	>ABV_PP	2	20190103_Cass__06_Birnarus_Caitlin_PNGaseF_250ng.6929.6929.3	controllerType=0 controllerNumber=1 scan=6929	40.6465
06941:3	1	E.SLLIPAVGPRPIPDDIMK.E			644.705	3	1932.1	1932.1	0	1.6	18	Specific	16.4	16.4	16.4	2.25	70	>ABV_PP	2	20190103_Cass__06_Birnarus_Caitlin_PNGaseF_250ng.8128.8128.3	controllerType=0 controllerNumber=1 scan=8128	48.7145
06911:3	1	E.SLLIPAVGPRPIPDDIMK.E			644.705	3	1932.1	1932.1	0	1.4	18	Specific	22.8	22.8	22.8	2.8	70	>ABV_PP	2	20190103_Cass__06_Birnarus_Caitlin_PNGaseF_250ng.8095.8095.3	controllerType=0 controllerNumber=1 scan=8095	48.4979
07049:3	1	E.SLLIPAVGPRPIPDDIMK.E			644.706	3	1932.1	1932.1	0	2.4	18	Specific	61.61	61.61	61.61	2.26	70	>ABV_PP	2	20190103_Cass__06_Birnarus_Caitlin_PNGaseF_250ng.8247.8247.3	controllerType=0 controllerNumber=1 scan=8247	49.4958
07031:3	1	E.SLLIPAVGPRPIPDDIMK.E			644.705	3	1932.1	1932.1	0	0.9	18	Specific	61.78	61.78	61.78	3.11	70	>ABV_PP	2	20190103_Cass__06_Birnarus_Caitlin_PNGaseF_250ng.8227.8227.3	controllerType=0 controllerNumber=1 scan=8227	49.3637
06674:3	1	E.SLLIPAVGPRPIPDDIMK.E			644.706	3	1932.1	1932.1	0	2.3	18	Specific	67.78	59.18	59.18	2.26	70	>ABV_PP	2	20190103_Cass__06_Birnarus_Caitlin_PNGaseF_250ng.7834.7834.3	controllerType=0 controllerNumber=1 scan=7834	46.8053
05157:2	1	E.SLLIPAVGPRPIPDDIMK.E			966.554	2	1932.1	1932.1	0	1.3	18	Specific	69.69	57.09	57.09	2.93	70	>ABV_PP	2	20190103_Cass__06_Birnarus_Caitlin_PNGaseF_250ng.6054.6054.2	controllerType=0 controllerNumber=1 scan=6054	35.0727
05278:2	1	E.SLLIPAVGPRPIPDDIMK.E			966.554	2	1932.1	1932.1	0	1.7	18	Specific	81.25	42.93	42.93	1.99	70	>ABV_PP	2	20190103_Cass__06_Birnarus_Caitlin_PNGaseF_250ng.6187.6187.2	controllerType=0 controllerNumber=1 scan=6187	35.926
05383:2	1	E.SLLIPAVGPRPIPDDIMK.E			966.554	2	1932.1	1932.1	0	1.6	18	Specific	91.96	64.61	64.61	2.78	70	>ABV_PP	2	20190103_Cass__06_Birnarus_Caitlin_PNGaseF_250ng.6303.6303.2	controllerType=0 controllerNumber=1 scan=6303	36.6712
06851:3	1	E.SLLIPAVGPRPIPDDIMK.E			644.705	3	1932.1	1932.1	0	0.9	18	Specific	100.03	100.03	100.03	4.7	70	>ABV_PP	2	20190103_Cass__06_Birnarus_Caitlin_PNGaseF_250ng.8029.8029.3	controllerType=0 controllerNumber=1 scan=8029	48.0698
05265:2	1	E.SLLIPAVGPRPIPDDIMK.E			966.555	2	1932.1	1932.1	0	2.2	18	Specific	108.6	96.35	96.35	3.16	70	>ABV_PP	2	20190103_Cass__06_Birnarus_Caitlin_PNGaseF_250ng.6173.6173.2	controllerType=0 controllerNumber=1 scan=6173	35.8373
06812:3	1	E.SLLIPAVGPRPIPDDIMK.E			644.706	3	1932.1	1932.1	0	2	18	Specific	111.32	111.32	111.32	4.36	70	>ABV_PP	2	20190103_Cass__06_Birnarus_Caitlin_PNGaseF_250ng.7986.7986.3	controllerType=0 controllerNumber=1 scan=7986	47.7901
06752:3	1	E.SLLIPAVGPRPIPDDIMK.E			644.706	3	1932.1	1932.1	0	1.9	18	Specific	114.18	88.04	88.04	3.49	70	>ABV_PP	2	20190103_Cass__06_Birnarus_Caitlin_PNGaseF_250ng.7920.7920.3	controllerType=0 controllerNumber=1 scan=7920	47.3612
05912:3	1	E.SLLIPAVGPRPIPDDIMK.E			644.705	3	1932.1	1932.1	0	1.5	18	Specific	128.52	128.52	128.52	5.61	70	>ABV_PP	2	20190103_Cass__06_Birnarus_Caitlin_PNGaseF_250ng.6885.6885.3	controllerType=0 controllerNumber=1 scan=6885	40.3653
06722:3	1	E.SLLIPAVGPRPIPDDIMK.E			644.705	3	1932.1	1932.1	0	1	18	Specific	129.1	109.29	109.29	5.61	70	>ABV_PP	2	20190103_Cass__06_Birnarus_Caitlin_PNGaseF_250ng.7887.7887.3	controllerType=0 controllerNumber=1 scan=7887	47.1476
05880:3	1	E.SLLIPAVGPRPIPDDIMK.E			644.706	3	1932.1	1932.1	0	2	18	Specific	137.21	137.09	137.09	5.13	70	>ABV_PP	2	20190103_Cass__06_Birnarus_Caitlin_PNGaseF_250ng.6850.6850.3	controllerType=0 controllerNumber=1 scan=6850	40.142
06694:3	1	E.SLLIPAVGPRPIPDDIMK.E			644.705	3	1932.1	1932.1	0	1.2	18	Specific	142.48	124.48	124.48	5.02	70	>ABV_PP	2	20190103_Cass__06_Birnarus_Caitlin_PNGaseF_250ng.7856.7856.3	controllerType=0 controllerNumber=1 scan=7856	46.9475
07019:3	1	E.SLLIPAVGPRPIPDDIMK.E			644.705	3	1932.1	1932.1	0	0.9	18	Specific	142.72	142.72	142.72	5.24	70	>ABV_PP	2	20190103_Cass__06_Birnarus_Caitlin_PNGaseF_250ng.8214.8214.3	controllerType=0 controllerNumber=1 scan=8214	49.2801
06842:3	1	E.SLLIPAVGPRPIPDDIMK.E			644.705	3	1932.1	1932.1	0	0.4	18	Specific	143.42	143.42	143.42	5.32	70	>ABV_PP	2	20190103_Cass__06_Birnarus_Caitlin_PNGaseF_250ng.8019.8019.3	controllerType=0 controllerNumber=1 scan=8019	48.0037
06881:3	1	E.SLLIPAVGPRPIPDDIMK.E			644.705	3	1932.1	1932.1	0	1.4	18	Specific	144.47	144.47	144.47	5.83	70	>ABV_PP	2	20190103_Cass__06_Birnarus_Caitlin_PNGaseF_250ng.8062.8062.3	controllerType=0 controllerNumber=1 scan=8062	48.2833
05594:3	1	E.SLLIPAVGPRPIPDDIMK.E			644.706	3	1932.1	1932.1	0	1.7	18	Specific	151.2	121.97	121.97	4.91	70	>ABV_PP	2	20190103_Cass__06_Birnarus_Caitlin_PNGaseF_250ng.6535.6535.3	controllerType=0 controllerNumber=1 scan=6535	38.1597
06761:3	1	E.SLLIPAVGPRPIPDDIMK.E			644.706	3	1932.1	1932.1	0	1.9	18	Specific	152.13	152.13	152.13	4.01	70	>ABV_PP	2	20190103_Cass__06_Birnarus_Caitlin_PNGaseF_250ng.7930.7930.3	controllerType=0 controllerNumber=1 scan=7930	47.4268
06664:3	1	E.SLLIPAVGPRPIPDDIMK.E			644.705	3	1932.1	1932.1	0	1.2	18	Specific	158.06	122.91	122.91	5.61	70	>ABV_PP	2	20190103_Cass__06_Birnarus_Caitlin_PNGaseF_250ng.7823.7823.3	controllerType=0 controllerNumber=1 scan=7823	46.7345
06782:3	1	E.SLLIPAVGPRPIPDDIMK.E			644.706	3	1932.1	1932.1	0	1.7	18	Specific	161.47	161.47	161.47	5.93	70	>ABV_PP	2	20190103_Cass__06_Birnarus_Caitlin_PNGaseF_250ng.7953.7953.3	controllerType=0 controllerNumber=1 scan=7953	47.5752
06702:3	1	E.SLLIPAVGPRPIPDDIMK.E			644.705	3	1932.1	1932.1	0	1.2	18	Specific	162.68	145.86	145.86	5.83	70	>ABV_PP	2	20190103_Cass__06_Birnarus_Caitlin_PNGaseF_250ng.7865.7865.3	controllerType=0 controllerNumber=1 scan=7865	47.0064
06901:3	1	E.SLLIPAVGPRPIPDDIMK.E			644.705	3	1932.1	1932.1	0	0.8	18	Specific	166.65	166.65	166.65	5.84	70	>ABV_PP	2	20190103_Cass__06_Birnarus_Caitlin_PNGaseF_250ng.8084.8084.3	controllerType=0 controllerNumber=1 scan=8084	48.4268
05480:3	1	E.SLLIPAVGPRPIPDDIMK.E			644.706	3	1932.1	1932.1	0	1.8	18	Specific	170.15	129.05	129.05	4.01	70	>ABV_PP	2	20190103_Cass__06_Birnarus_Caitlin_PNGaseF_250ng.6410.6410.3	controllerType=0 controllerNumber=1 scan=6410	37.3585
06791:3	1	E.SLLIPAVGPRPIPDDIMK.E			644.706	3	1932.1	1932.1	0	1.8	18	Specific	174.39	159.89	159.89	5.93	70	>ABV_PP	2	20190103_Cass__06_Birnarus_Caitlin_PNGaseF_250ng.7963.7963.3	controllerType=0 controllerNumber=1 scan=7963	47.6412
05561:3	1	E.SLLIPAVGPRPIPDDIMK.E			644.705	3	1932.1	1932.1	0	1	18	Specific	175.02	132.64	132.64	5.61	70	>ABV_PP	2	20190103_Cass__06_Birnarus_Caitlin_PNGaseF_250ng.6499.6499.3	controllerType=0 controllerNumber=1 scan=6499	37.9299
05791:3	1	E.SLLIPAVGPRPIPDDIMK.E			644.705	3	1932.1	1932.1	0	0.7	18	Specific	176.26	149.43	149.43	5.52	70	>ABV_PP	2	20190103_Cass__06_Birnarus_Caitlin_PNGaseF_250ng.6752.6752.3	controllerType=0 controllerNumber=1 scan=6752	39.5149
05501:3	1	E.SLLIPAVGPRPIPDDIMK.E			644.705	3	1932.1	1932.1	0	0.9	18	Specific	177.02	143.16	143.16	5.83	70	>ABV_PP	2	20190103_Cass__06_Birnarus_Caitlin_PNGaseF_250ng.6433.6433.3	controllerType=0 controllerNumber=1 scan=6433	37.5059
04955:3	1	E.SLLIPAVGPRPIPDDIMK.E			644.706	3	1932.1	1932.1	0	2.9	18	Specific	177.86	177.86	177.86	4.22	70	>ABV_PP	2	20190103_Cass__06_Birnarus_Caitlin_PNGaseF_250ng.5832.5832.3	controllerType=0 controllerNumber=1 scan=5832	33.6604
05018:3	1	E.SLLIPAVGPRPIPDDIMK.E			644.705	3	1932.1	1932.1	0	0.4	18	Specific	186	146.18	146.18	4.94	70	>ABV_PP	2	20190103_Cass__06_Birnarus_Caitlin_PNGaseF_250ng.5901.5901.3	controllerType=0 controllerNumber=1 scan=5901	34.0986
06872:3	1	E.SLLIPAVGPRPIPDDIMK.E			644.705	3	1932.1	1932.1	0	1.1	18	Specific	190.48	173.09	173.09	6.64	70	>ABV_PP	2	20190103_Cass__06_Birnarus_Caitlin_PNGaseF_250ng.8052.8052.3	controllerType=0 controllerNumber=1 scan=8052	48.2177
05411:3	1	E.SLLIPAVGPRPIPDDIMK.E			644.705	3	1932.1	1932.1	0	1.2	18	Specific	191.08	129.12	129.12	5.41	70	>ABV_PP	2	20190103_Cass__06_Birnarus_Caitlin_PNGaseF_250ng.6334.6334.3	controllerType=0 controllerNumber=1 scan=6334	36.8708
05803:3	1	E.SLLIPAVGPRPIPDDIMK.E			644.705	3	1932.1	1932.1	0	1.3	18	Specific	193.33	125.33	125.33	5.41	70	>ABV_PP	2	20190103_Cass__06_Birnarus_Caitlin_PNGaseF_250ng.6765.6765.3	controllerType=0 controllerNumber=1 scan=6765	39.597
04987:2	1	E.SLLIPAVGPRPIPDDIMK.E			966.555	2	1932.1	1932.1	0	1.7	18	Specific	196.64	121.1	121.1	3.51	70	>ABV_PP	2	20190103_Cass__06_Birnarus_Caitlin_PNGaseF_250ng.5867.5867.2	controllerType=0 controllerNumber=1 scan=5867	33.8843
05862:3	1	E.SLLIPAVGPRPIPDDIMK.E			644.706	3	1932.1	1932.1	0	2.2	18	Specific	198.42	170.16	170.16	4.94	70	>ABV_PP	2	20190103_Cass__06_Birnarus_Caitlin_PNGaseF_250ng.6830.6830.3	controllerType=0 controllerNumber=1 scan=6830	40.0133
06732:3	1	E.SLLIPAVGPRPIPDDIMK.E			644.706	3	1932.1	1932.1	0	1.9	18	Specific	202.23	142.79	142.79	5.92	70	>ABV_PP	2	20190103_Cass__06_Birnarus_Caitlin_PNGaseF_250ng.7898.7898.3	controllerType=0 controllerNumber=1 scan=7898	47.2187
05761:3	1	E.SLLIPAVGPRPIPDDIMK.E			644.706	3	1932.1	1932.1	0	1.7	18	Specific	202.53	165.04	165.04	5.14	70	>ABV_PP	2	20190103_Cass__06_Birnarus_Caitlin_PNGaseF_250ng.6719.6719.3	controllerType=0 controllerNumber=1 scan=6719	39.3035
04777:3	1	E.SLLIPAVGPRPIPDDIMK.E			644.705	3	1932.1	1932.1	0	1.1	18	Specific	204.49	139.15	139.15	5.63	70	>ABV_PP	2	20190103_Cass__06_Birnarus_Caitlin_PNGaseF_250ng.5636.5636.3	controllerType=0 controllerNumber=1 scan=5636	32.4081
05850:3	1	E.SLLIPAVGPRPIPDDIMK.E			644.706	3	1932.1	1932.1	0	2	18	Specific	212.24	182.27	182.27	6.23	70	>ABV_PP	2	20190103_Cass__06_Birnarus_Caitlin_PNGaseF_250ng.6817.6817.3	controllerType=0 controllerNumber=1 scan=6817	39.9311
05893:3	1	E.SLLIPAVGPRPIPDDIMK.E			644.704	3	1932.1	1932.1	0	0	18	Specific	218.28	218.28	218.28	5.48	70	>ABV_PP	2	20190103_Cass__06_Birnarus_Caitlin_PNGaseF_250ng.6864.6864.3	controllerType=0 controllerNumber=1 scan=6864	40.2305
05194:3	1	E.SLLIPAVGPRPIPDDIMK.E			644.705	3	1932.1	1932.1	0	1.3	18	Specific	218.42	189.88	189.88	5.94	70	>ABV_PP	2	20190103_Cass__06_Birnarus_Caitlin_PNGaseF_250ng.6095.6095.3	controllerType=0 controllerNumber=1 scan=6095	35.3368
05931:3	1	E.SLLIPAVGPRPIPDDIMK.E			644.705	3	1932.1	1932.1	0	0.5	18	Specific	222.51	222.51	222.51	7.72	70	>ABV_PP	2	20190103_Cass__06_Birnarus_Caitlin_PNGaseF_250ng.6906.6906.3	controllerType=0 controllerNumber=1 scan=6906	40.5
05163:3	1	E.SLLIPAVGPRPIPDDIMK.E			644.705	3	1932.1	1932.1	0	1.3	18	Specific	223.7	223.4	223.4	8.04	70	>ABV_PP	2	20190103_Cass__06_Birnarus_Caitlin_PNGaseF_250ng.6061.6061.3	controllerType=0 controllerNumber=1 scan=6061	35.1195
05280:3	1	E.SLLIPAVGPRPIPDDIMK.E			644.705	3	1932.1	1932.1	0	1.4	18	Specific	223.9	146	146	6.86	70	>ABV_PP	2	20190103_Cass__06_Birnarus_Caitlin_PNGaseF_250ng.6190.6190.3	controllerType=0 controllerNumber=1 scan=6190	35.9484
05725:3	1	E.SLLIPAVGPRPIPDDIMK.E			644.705	3	1932.1	1932.1	0	0.7	18	Specific	226.18	171.17	171.17	7.36	70	>ABV_PP	2	20190103_Cass__06_Birnarus_Caitlin_PNGaseF_250ng.6679.6679.3	controllerType=0 controllerNumber=1 scan=6679	39.0463
06821:3	1	E.SLLIPAVGPRPIPDDIMK.E			644.705	3	1932.1	1932.1	0	1.3	18	Specific	229.17	200.79	200.79	7.18	70	>ABV_PP	2	20190103_Cass__06_Birnarus_Caitlin_PNGaseF_250ng.7996.7996.3	controllerType=0 controllerNumber=1 scan=7996	47.855
05451:3	1	E.SLLIPAVGPRPIPDDIMK.E			644.705	3	1932.1	1932.1	0	0.7	18	Specific	230.24	179.27	179.27	6.56	70	>ABV_PP	2	20190103_Cass__06_Birnarus_Caitlin_PNGaseF_250ng.6378.6378.3	controllerType=0 controllerNumber=1 scan=6378	37.153
04896:3	1	E.SLLIPAVGPRPIPDDIMK.E			644.705	3	1932.1	1932.1	0	1.1	18	Specific	230.41	198.55	198.55	6.98	70	>ABV_PP	2	20190103_Cass__06_Birnarus_Caitlin_PNGaseF_250ng.5767.5767.3	controllerType=0 controllerNumber=1 scan=5767	33.2444
05202:3	1	E.SLLIPAVGPRPIPDDIMK.E			644.706	3	1932.1	1932.1	0	2	18	Specific	230.54	177.12	177.12	6.96	70	>ABV_PP	2	20190103_Cass__06_Birnarus_Caitlin_PNGaseF_250ng.6104.6104.3	controllerType=0 controllerNumber=1 scan=6104	35.3954
04928:2	1	E.SLLIPAVGPRPIPDDIMK.E			966.555	2	1932.1	1932.1	0	1.7	18	Specific	233.17	101.48	101.48	5.62	70	>ABV_PP	2	20190103_Cass__06_Birnarus_Caitlin_PNGaseF_250ng.5802.5802.2	controllerType=0 controllerNumber=1 scan=5802	33.4678
05774:3	1	E.SLLIPAVGPRPIPDDIMK.E			644.706	3	1932.1	1932.1	0	1.9	18	Specific	233.59	212.43	212.43	7.32	70	>ABV_PP	2	20190103_Cass__06_Birnarus_Caitlin_PNGaseF_250ng.6733.6733.3	controllerType=0 controllerNumber=1 scan=6733	39.3924
04957:2	1	E.SLLIPAVGPRPIPDDIMK.E			966.556	2	1932.1	1932.1	0	2.8	18	Specific	236.03	144.66	144.66	5.1	70	>ABV_PP	2	20190103_Cass__06_Birnarus_Caitlin_PNGaseF_250ng.5834.5834.2	controllerType=0 controllerNumber=1 scan=5834	33.6724
04945:3	1	E.SLLIPAVGPRPIPDDIMK.E			644.706	3	1932.1	1932.1	0	1.7	18	Specific	243.92	184.5	184.5	7.26	70	>ABV_PP	2	20190103_Cass__06_Birnarus_Caitlin_PNGaseF_250ng.5821.5821.3	controllerType=0 controllerNumber=1 scan=5821	33.5904
05510:3	1	E.SLLIPAVGPRPIPDDIMK.E			644.705	3	1932.1	1932.1	0	1.2	18	Specific	244.89	178.1	178.1	7.74	70	>ABV_PP	2	20190103_Cass__06_Birnarus_Caitlin_PNGaseF_250ng.6443.6443.3	controllerType=0 controllerNumber=1 scan=6443	37.5706
05054:3	1	E.SLLIPAVGPRPIPDDIMK.E			644.705	3	1932.1	1932.1	0	1.2	18	Specific	247.82	247.82	247.82	8.11	70	>ABV_PP	2	20190103_Cass__06_Birnarus_Caitlin_PNGaseF_250ng.5941.5941.3	controllerType=0 controllerNumber=1 scan=5941	34.3509
05372:3	1	E.SLLIPAVGPRPIPDDIMK.E			644.706	3	1932.1	1932.1	0	2.1	18	Specific	248.5	182.55	182.55	7.33	70	>ABV_PP	2	20190103_Cass__06_Birnarus_Caitlin_PNGaseF_250ng.6291.6291.3	controllerType=0 controllerNumber=1 scan=6291	36.5945
05027:3	1	E.SLLIPAVGPRPIPDDIMK.E			644.705	3	1932.1	1932.1	0	0.4	18	Specific	249.52	189.71	189.71	7.73	70	>ABV_PP	2	20190103_Cass__06_Birnarus_Caitlin_PNGaseF_250ng.5911.5911.3	controllerType=0 controllerNumber=1 scan=5911	34.1583
05471:3	1	E.SLLIPAVGPRPIPDDIMK.E			644.706	3	1932.1	1932.1	0	1.8	18	Specific	250.36	159.51	159.51	6.03	70	>ABV_PP	2	20190103_Cass__06_Birnarus_Caitlin_PNGaseF_250ng.6400.6400.3	controllerType=0 controllerNumber=1 scan=6400	37.2939
05261:3	1	E.SLLIPAVGPRPIPDDIMK.E			644.705	3	1932.1	1932.1	0	0.6	18	Specific	251.94	170.75	170.75	7.43	70	>ABV_PP	2	20190103_Cass__06_Birnarus_Caitlin_PNGaseF_250ng.6169.6169.3	controllerType=0 controllerNumber=1 scan=6169	35.8132
05171:3	1	E.SLLIPAVGPRPIPDDIMK.E			644.705	3	1932.1	1932.1	0	1.2	18	Specific	253.78	231.66	231.66	8.09	70	>ABV_PP	2	20190103_Cass__06_Birnarus_Caitlin_PNGaseF_250ng.6070.6070.3	controllerType=0 controllerNumber=1 scan=6070	35.178
05082:3	1	E.SLLIPAVGPRPIPDDIMK.E			644.705	3	1932.1	1932.1	0	1.2	18	Specific	255.66	219.45	219.45	7.11	70	>ABV_PP	2	20190103_Cass__06_Birnarus_Caitlin_PNGaseF_250ng.5972.5972.3	controllerType=0 controllerNumber=1 scan=5972	34.5502
05075:3	1	E.SLLIPAVGPRPIPDDIMK.E			644.705	3	1932.1	1932.1	0	1.4	18	Specific	256.38	189.86	189.86	8.04	70	>ABV_PP	2	20190103_Cass__06_Birnarus_Caitlin_PNGaseF_250ng.5964.5964.3	controllerType=0 controllerNumber=1 scan=5964	34.4979
05142:3	1	E.SLLIPAVGPRPIPDDIMK.E			644.706	3	1932.1	1932.1	0	1.8	18	Specific	258.23	200.83	200.83	7.33	70	>ABV_PP	2	20190103_Cass__06_Birnarus_Caitlin_PNGaseF_250ng.6038.6038.3	controllerType=0 controllerNumber=1 scan=6038	34.972
05731:3	1	E.SLLIPAVGPRPIPDDIMK.E			644.704	3	1932.1	1932.1	0	0.1	18	Specific	261.31	208.97	208.97	7.79	70	>ABV_PP	2	20190103_Cass__06_Birnarus_Caitlin_PNGaseF_250ng.6686.6686.3	controllerType=0 controllerNumber=1 scan=6686	39.0922
05342:3	1	E.SLLIPAVGPRPIPDDIMK.E			644.705	3	1932.1	1932.1	0	1.6	18	Specific	265.84	233.89	233.89	7.38	70	>ABV_PP	2	20190103_Cass__06_Birnarus_Caitlin_PNGaseF_250ng.6258.6258.3	controllerType=0 controllerNumber=1 scan=6258	36.3835
05570:3	1	E.SLLIPAVGPRPIPDDIMK.E			644.705	3	1932.1	1932.1	0	1.3	18	Specific	266.23	226.15	226.15	8.09	70	>ABV_PP	2	20190103_Cass__06_Birnarus_Caitlin_PNGaseF_250ng.6509.6509.3	controllerType=0 controllerNumber=1 scan=6509	37.9946
04917:3	1	E.SLLIPAVGPRPIPDDIMK.E			644.705	3	1932.1	1932.1	0	0.9	18	Specific	266.74	215.63	215.63	8.23	70	>ABV_PP	2	20190103_Cass__06_Birnarus_Caitlin_PNGaseF_250ng.5790.5790.3	controllerType=0 controllerNumber=1 scan=5790	33.3914
05231:3	1	E.SLLIPAVGPRPIPDDIMK.E			644.705	3	1932.1	1932.1	0	0.6	18	Specific	268.86	235.58	235.58	7.9	70	>ABV_PP	2	20190103_Cass__06_Birnarus_Caitlin_PNGaseF_250ng.6136.6136.3	controllerType=0 controllerNumber=1 scan=6136	35.6013
07001:3	1	E.SLLIPAVGPRPIPDDIMK.E			644.707	3	1932.11	1932.1	0	4.2	18	Specific	273.01	273.01	273.01	6.7	70	>ABV_PP	2	20190103_Cass__06_Birnarus_Caitlin_PNGaseF_250ng.8194.8194.3	controllerType=0 controllerNumber=1 scan=8194	49.1479
05295:3	1	E.SLLIPAVGPRPIPDDIMK.E			644.705	3	1932.1	1932.1	0	0.6	18	Specific	273.95	185.13	185.13	7.86	70	>ABV_PP	2	20190103_Cass__06_Birnarus_Caitlin_PNGaseF_250ng.6206.6206.3	controllerType=0 controllerNumber=1 scan=6206	36.0489
05441:3	1	E.SLLIPAVGPRPIPDDIMK.E			644.706	3	1932.1	1932.1	0	1.8	18	Specific	276.05	242.43	242.43	7.5	70	>ABV_PP	2	20190103_Cass__06_Birnarus_Caitlin_PNGaseF_250ng.6367.6367.3	controllerType=0 controllerNumber=1 scan=6367	37.0825
05321:3	1	E.SLLIPAVGPRPIPDDIMK.E			644.705	3	1932.1	1932.1	0	1.6	18	Specific	277.71	207.89	207.89	7.52	70	>ABV_PP	2	20190103_Cass__06_Birnarus_Caitlin_PNGaseF_250ng.6235.6235.3	controllerType=0 controllerNumber=1 scan=6235	36.2365
05225:3	1	E.SLLIPAVGPRPIPDDIMK.E			644.705	3	1932.1	1932.1	0	1.6	18	Specific	278.44	235.01	235.01	7.5	70	>ABV_PP	2	20190103_Cass__06_Birnarus_Caitlin_PNGaseF_250ng.6129.6129.3	controllerType=0 controllerNumber=1 scan=6129	35.5548
05312:3	1	E.SLLIPAVGPRPIPDDIMK.E			644.705	3	1932.1	1932.1	0	1.4	18	Specific	281.15	258.65	258.65	8.24	70	>ABV_PP	2	20190103_Cass__06_Birnarus_Caitlin_PNGaseF_250ng.6225.6225.3	controllerType=0 controllerNumber=1 scan=6225	36.1717
04858:3	1	E.SLLIPAVGPRPIPDDIMK.E			644.705	3	1932.1	1932.1	0	0.5	18	Specific	289.9	289.9	289.9	8.32	70	>ABV_PP	2	20190103_Cass__06_Birnarus_Caitlin_PNGaseF_250ng.5725.5725.3	controllerType=0 controllerNumber=1 scan=5725	32.9751
05820:3	1	E.SLLIPAVGPRPIPDDIMK.E			644.706	3	1932.1	1932.1	0	2.5	18	Specific	290.55	270.75	270.75	7.16	70	>ABV_PP	2	20190103_Cass__06_Birnarus_Caitlin_PNGaseF_250ng.6784.6784.3	controllerType=0 controllerNumber=1 scan=6784	39.7196
05351:3	1	E.SLLIPAVGPRPIPDDIMK.E			644.705	3	1932.1	1932.1	0	0.7	18	Specific	293.91	230.09	230.09	8.19	70	>ABV_PP	2	20190103_Cass__06_Birnarus_Caitlin_PNGaseF_250ng.6268.6268.3	controllerType=0 controllerNumber=1 scan=6268	36.4476
03808:3	1	E.SLLIPAVGPRPIPDDIMK.E			644.705	3	1932.1	1932.1	0	0.4	18	Specific	295	223.84	223.84	7.41	70	>ABV_PP	2	20190103_Cass__06_Birnarus_Caitlin_PNGaseF_250ng.4570.4570.3	controllerType=0 controllerNumber=1 scan=4570	26.5889
04810:3	1	E.SLLIPAVGPRPIPDDIMK.E			644.705	3	1932.1	1932.1	0	0.8	18	Specific	296.11	218.41	218.41	8.52	70	>ABV_PP	2	20190103_Cass__06_Birnarus_Caitlin_PNGaseF_250ng.5673.5673.3	controllerType=0 controllerNumber=1 scan=5673	32.6455
05250:3	1	E.SLLIPAVGPRPIPDDIMK.E			644.705	3	1932.1	1932.1	0	0.9	18	Specific	301.41	301.41	301.41	8.78	70	>ABV_PP	2	20190103_Cass__06_Birnarus_Caitlin_PNGaseF_250ng.6157.6157.3	controllerType=0 controllerNumber=1 scan=6157	35.7366
05540:3	1	E.SLLIPAVGPRPIPDDIMK.E			644.705	3	1932.1	1932.1	0	1.1	18	Specific	304.34	208.63	208.63	8.52	70	>ABV_PP	2	20190103_Cass__06_Birnarus_Caitlin_PNGaseF_250ng.6476.6476.3	controllerType=0 controllerNumber=1 scan=6476	37.7822
04982:3	1	E.SLLIPAVGPRPIPDDIMK.E			644.704	3	1932.1	1932.1	0	-0.3	18	Specific	305.15	244	244	7.78	70	>ABV_PP	2	20190103_Cass__06_Birnarus_Caitlin_PNGaseF_250ng.5862.5862.3	controllerType=0 controllerNumber=1 scan=5862	33.8542
04974:3	1	E.SLLIPAVGPRPIPDDIMK.E			644.705	3	1932.1	1932.1	0	0.3	18	Specific	305.96	271.05	271.05	8.32	70	>ABV_PP	2	20190103_Cass__06_Birnarus_Caitlin_PNGaseF_250ng.5853.5853.3	controllerType=0 controllerNumber=1 scan=5853	33.7957
04876:3	1	E.SLLIPAVGPRPIPDDIMK.E			644.706	3	1932.1	1932.1	0	1.7	18	Specific	306.08	272.21	272.21	7.92	70	>ABV_PP	2	20190103_Cass__06_Birnarus_Caitlin_PNGaseF_250ng.5745.5745.3	controllerType=0 controllerNumber=1 scan=5745	33.1042
05381:3	1	E.SLLIPAVGPRPIPDDIMK.E			644.705	3	1932.1	1932.1	0	0.9	18	Specific	309.81	250.22	250.22	8.52	70	>ABV_PP	2	20190103_Cass__06_Birnarus_Caitlin_PNGaseF_250ng.6301.6301.3	controllerType=0 controllerNumber=1 scan=6301	36.6591
05402:3	1	E.SLLIPAVGPRPIPDDIMK.E			644.705	3	1932.1	1932.1	0	0.7	18	Specific	318.65	276.77	276.77	8.43	70	>ABV_PP	2	20190103_Cass__06_Birnarus_Caitlin_PNGaseF_250ng.6324.6324.3	controllerType=0 controllerNumber=1 scan=6324	36.8062
05132:3	1	E.SLLIPAVGPRPIPDDIMK.E			644.705	3	1932.1	1932.1	0	1	18	Specific	321.6	268.19	268.19	8.64	70	>ABV_PP	2	20190103_Cass__06_Birnarus_Caitlin_PNGaseF_250ng.6027.6027.3	controllerType=0 controllerNumber=1 scan=6027	34.9014
04822:3	1	E.SLLIPAVGPRPIPDDIMK.E			644.705	3	1932.1	1932.1	0	1.1	18	Specific	327.11	288.7	288.7	8.75	70	>ABV_PP	2	20190103_Cass__06_Birnarus_Caitlin_PNGaseF_250ng.5686.5686.3	controllerType=0 controllerNumber=1 scan=5686	32.728
05831:3	1	E.SLLIPAVGPRPIPDDIMK.E			644.706	3	1932.1	1932.1	0	2	18	Specific	335.23	264.73	264.73	7.76	70	>ABV_PP	2	20190103_Cass__06_Birnarus_Caitlin_PNGaseF_250ng.6796.6796.3	controllerType=0 controllerNumber=1 scan=6796	39.796
04795:3	1	E.SLLIPAVGPRPIPDDIMK.E			644.705	3	1932.1	1932.1	0	0.8	18	Specific	339.2	240.37	240.37	8.45	70	>ABV_PP	2	20190103_Cass__06_Birnarus_Caitlin_PNGaseF_250ng.5656.5656.3	controllerType=0 controllerNumber=1 scan=5656	32.5349
05048:3	1	E.SLLIPAVGPRPIPDDIMK.E			644.706	3	1932.1	1932.1	0	2.1	18	Specific	358.65	289.57	289.57	8.12	70	>ABV_PP	2	20190103_Cass__06_Birnarus_Caitlin_PNGaseF_250ng.5934.5934.3	controllerType=0 controllerNumber=1 scan=5934	34.3044
05531:3	1	E.SLLIPAVGPRPIPDDIMK.E			644.705	3	1932.1	1932.1	0	1.3	18	Specific	364.78	311.81	311.81	8.98	70	>ABV_PP	2	20190103_Cass__06_Birnarus_Caitlin_PNGaseF_250ng.6466.6466.3	controllerType=0 controllerNumber=1 scan=6466	37.7175
04842:3	1	E.SLLIPAVGPRPIPDDIMK.E			644.704	3	1932.1	1932.1	0	0.1	18	Specific	386.09	319.43	319.43	8.88	70	>ABV_PP	2	20190103_Cass__06_Birnarus_Caitlin_PNGaseF_250ng.5708.5708.3	controllerType=0 controllerNumber=1 scan=5708	32.8684
04921:3	1	E.SLLIPAVGPRPIPDDIMK.E			644.705	3	1932.1	1932.1	0	0.9	18	Specific	388.12	287.93	287.93	8.99	70	>ABV_PP	2	20190103_Cass__06_Birnarus_Caitlin_PNGaseF_250ng.5795.5795.3	controllerType=0 controllerNumber=1 scan=5795	33.4256
04236:3	1	E.SLLIPAVGPRPIPDDIMK.E			644.704	3	1932.1	1932.1	0	0.1	18	Specific	437.05	309.35	309.35	9	70	>ABV_PP	2	20190103_Cass__06_Birnarus_Caitlin_PNGaseF_250ng.5041.5041.3	controllerType=0 controllerNumber=1 scan=5041	28.9481
03996:3	1	E.SLLIPAVGPRPIPDDIMK.E			644.705	3	1932.1	1932.1	0	0.2	18	Specific	519.12	356.79	356.79	9.25	70	>ABV_PP	2	20190103_Cass__06_Birnarus_Caitlin_PNGaseF_250ng.4777.4777.3	controllerType=0 controllerNumber=1 scan=4777	27.5891
04338:3	1	E.SLLIPAVGPRPIPDDIMK.E			644.704	3	1932.1	1932.1	0	-0.2	18	Specific	540.66	386.74	386.74	9.99	70	>ABV_PP	2	20190103_Cass__06_Birnarus_Caitlin_PNGaseF_250ng.5153.5153.3	controllerType=0 controllerNumber=1 scan=5153	29.5538
03940:3	1	E.SLLIPAVGPRPIPDDIMK.E			644.705	3	1932.1	1932.1	0	0.4	18	Specific	556.03	409.38	409.38	10.41	70	>ABV_PP	2	20190103_Cass__06_Birnarus_Caitlin_PNGaseF_250ng.4716.4716.3	controllerType=0 controllerNumber=1 scan=4716	27.2957
03919:3	1	E.SLLIPAVGPRPIPDDIMK.E			644.704	3	1932.1	1932.1	0	-0.2	18	Specific	558.64	397.84	397.84	9.99	70	>ABV_PP	2	20190103_Cass__06_Birnarus_Caitlin_PNGaseF_250ng.4693.4693.3	controllerType=0 controllerNumber=1 scan=4693	27.1809
03950:3	1	E.SLLIPAVGPRPIPDDIMK.E			644.705	3	1932.1	1932.1	0	0.2	18	Specific	560.26	402.52	402.52	10.41	70	>ABV_PP	2	20190103_Cass__06_Birnarus_Caitlin_PNGaseF_250ng.4727.4727.3	controllerType=0 controllerNumber=1 scan=4727	27.3526
03958:2	1	E.SLLIPAVGPRPIPDDIMK.E			966.553	2	1932.1	1932.1	0	0	18	Specific	567.99	371.7	371.7	8.31	70	>ABV_PP	2	20190103_Cass__06_Birnarus_Caitlin_PNGaseF_250ng.4735.4735.2	controllerType=0 controllerNumber=1 scan=4735	27.3836
03944:2	1	E.SLLIPAVGPRPIPDDIMK.E			966.553	2	1932.1	1932.1	0	-0.1	18	Specific	570.93	369.02	369.02	7.9	70	>ABV_PP	2	20190103_Cass__06_Birnarus_Caitlin_PNGaseF_250ng.4720.4720.2	controllerType=0 controllerNumber=1 scan=4720	27.3112
03909:3	1	E.SLLIPAVGPRPIPDDIMK.E			644.704	3	1932.1	1932.1	0	-0.1	18	Specific	571.05	395.29	395.29	9.99	70	>ABV_PP	2	20190103_Cass__06_Birnarus_Caitlin_PNGaseF_250ng.4682.4682.3	controllerType=0 controllerNumber=1 scan=4682	27.1313
03921:2	1	E.SLLIPAVGPRPIPDDIMK.E			966.553	2	1932.1	1932.1	0	-0.2	18	Specific	581.85	346.73	346.73	8.87	70	>ABV_PP	2	20190103_Cass__06_Birnarus_Caitlin_PNGaseF_250ng.4695.4695.2	controllerType=0 controllerNumber=1 scan=4695	27.186
03982:3	1	E.SLLIPAVGPRPIPDDIMK.E			644.704	3	1932.1	1932.1	0	-0.2	18	Specific	582.93	420	420	11.15	70	>ABV_PP	2	20190103_Cass__06_Birnarus_Caitlin_PNGaseF_250ng.4762.4762.3	controllerType=0 controllerNumber=1 scan=4762	27.5192
04254:3	1	E.SLLIPAVGPRPIPDDIMK.E			644.705	3	1932.1	1932.1	0	0.2	18	Specific	585.61	425.7	425.7	11.57	70	>ABV_PP	2	20190103_Cass__06_Birnarus_Caitlin_PNGaseF_250ng.5061.5061.3	controllerType=0 controllerNumber=1 scan=5061	29.0663
03869:3	1	E.SLLIPAVGPRPIPDDIMK.E			644.704	3	1932.1	1932.1	0	0	18	Specific	588.75	427.14	427.14	11.15	70	>ABV_PP	2	20190103_Cass__06_Birnarus_Caitlin_PNGaseF_250ng.4638.4638.3	controllerType=0 controllerNumber=1 scan=4638	26.9292
03840:2	1	E.SLLIPAVGPRPIPDDIMK.E			966.553	2	1932.1	1932.1	0	-0.2	18	Specific	597.53	387.93	387.93	10.05	70	>ABV_PP	2	20190103_Cass__06_Birnarus_Caitlin_PNGaseF_250ng.4606.4606.2	controllerType=0 controllerNumber=1 scan=4606	26.7853
04138:3	1	E.SLLIPAVGPRPIPDDIMK.E			644.705	3	1932.1	1932.1	0	0.4	18	Specific	599.14	436.63	436.63	11.57	70	>ABV_PP	2	20190103_Cass__06_Birnarus_Caitlin_PNGaseF_250ng.4933.4933.3	controllerType=0 controllerNumber=1 scan=4933	28.3769
03870:2	1	E.SLLIPAVGPRPIPDDIMK.E			966.553	2	1932.1	1932.1	0	-0.1	18	Specific	601.18	390.64	390.64	11.05	70	>ABV_PP	2	20190103_Cass__06_Birnarus_Caitlin_PNGaseF_250ng.4639.4639.2	controllerType=0 controllerNumber=1 scan=4639	26.9309
03911:2	1	E.SLLIPAVGPRPIPDDIMK.E			966.553	2	1932.1	1932.1	0	0.1	18	Specific	601.81	376.02	376.02	10.48	70	>ABV_PP	2	20190103_Cass__06_Birnarus_Caitlin_PNGaseF_250ng.4684.4684.2	controllerType=0 controllerNumber=1 scan=4684	27.1361
04108:3	1	E.SLLIPAVGPRPIPDDIMK.E			644.704	3	1932.1	1932.1	0	-0.2	18	Specific	603.15	441.42	441.42	12.15	70	>ABV_PP	2	20190103_Cass__06_Birnarus_Caitlin_PNGaseF_250ng.4900.4900.3	controllerType=0 controllerNumber=1 scan=4900	28.193
03839:3	1	E.SLLIPAVGPRPIPDDIMK.E			644.704	3	1932.1	1932.1	0	-0.3	18	Specific	611.58	448.77	448.77	12.15	70	>ABV_PP	2	20190103_Cass__06_Birnarus_Caitlin_PNGaseF_250ng.4605.4605.3	controllerType=0 controllerNumber=1 scan=4605	26.7835
03880:2	1	E.SLLIPAVGPRPIPDDIMK.E			966.553	2	1932.1	1932.1	0	-0.1	18	Specific	618.94	403.71	403.71	11.05	70	>ABV_PP	2	20190103_Cass__06_Birnarus_Caitlin_PNGaseF_250ng.4650.4650.2	controllerType=0 controllerNumber=1 scan=4650	26.9796
04227:3	1	E.SLLIPAVGPRPIPDDIMK.E			644.705	3	1932.1	1932.1	0	0.4	18	Specific	620.25	451.94	451.94	12.57	70	>ABV_PP	2	20190103_Cass__06_Birnarus_Caitlin_PNGaseF_250ng.5031.5031.3	controllerType=0 controllerNumber=1 scan=5031	28.8899
03829:3	1	E.SLLIPAVGPRPIPDDIMK.E			644.704	3	1932.1	1932.1	0	-0.1	18	Specific	621.05	473.3	473.3	12.15	70	>ABV_PP	2	20190103_Cass__06_Birnarus_Caitlin_PNGaseF_250ng.4594.4594.3	controllerType=0 controllerNumber=1 scan=4594	26.7293
03798:3	1	E.SLLIPAVGPRPIPDDIMK.E			644.704	3	1932.1	1932.1	0	0.1	18	Specific	626.12	462.5	462.5	12.57	70	>ABV_PP	2	20190103_Cass__06_Birnarus_Caitlin_PNGaseF_250ng.4559.4559.3	controllerType=0 controllerNumber=1 scan=4559	26.5352
03879:3	1	E.SLLIPAVGPRPIPDDIMK.E			644.704	3	1932.1	1932.1	0	-0.1	18	Specific	632.83	468.63	468.63	12.15	70	>ABV_PP	2	20190103_Cass__06_Birnarus_Caitlin_PNGaseF_250ng.4649.4649.3	controllerType=0 controllerNumber=1 scan=4649	26.9779
03831:2	1	E.SLLIPAVGPRPIPDDIMK.E			966.553	2	1932.1	1932.1	0	0.1	18	Specific	658.62	425.08	425.08	12.46	70	>ABV_PP	2	20190103_Cass__06_Birnarus_Caitlin_PNGaseF_250ng.4596.4596.2	controllerType=0 controllerNumber=1 scan=4596	26.7353
05863:3	1	E.SLLIPAVGPRPIPDDIM[+15.995]K.E		M[+16]	650.038	3	1948.1	1948.09	0	3.7	18	Specific	13.59	13.59	13.59	1.28	70	>ABV_PP	2	20190103_Cass__06_Birnarus_Caitlin_PNGaseF_250ng.6831.6831.3	controllerType=0 controllerNumber=1 scan=6831	40.0193
03606:3	1	E.SLLIPAVGPRPIPDDIM[+15.995]K.E		M[+16]	650.036	3	1948.09	1948.09	0	-0.2	18	Specific	17.83	17.83	17.83	2.24	70	>ABV_PP	2	20190103_Cass__06_Birnarus_Caitlin_PNGaseF_250ng.4348.4348.3	controllerType=0 controllerNumber=1 scan=4348	25.5466
03596:3	1	E.SLLIPAVGPRPIPDDIM[+15.995]K.E		M[+16]	650.036	3	1948.09	1948.09	0	-0.5	18	Specific	216	132.39	132.39	5.68	70	>ABV_PP	2	20190103_Cass__06_Birnarus_Caitlin_PNGaseF_250ng.4337.4337.3	controllerType=0 controllerNumber=1 scan=4337	25.4937
03511:3	1	E.SLLIPAVGPRPIPDDIM[+15.995]K.E		M[+16]	650.036	3	1948.09	1948.09	0	-0.5	18	Specific	445.85	325.15	325.15	8.5	70	>ABV_PP	2	20190103_Cass__06_Birnarus_Caitlin_PNGaseF_250ng.4244.4244.3	controllerType=0 controllerNumber=1 scan=4244	25.0717
03560:3	1	E.SLLIPAVGPRPIPDDIM[+15.995]K.E		M[+16]	650.036	3	1948.09	1948.09	0	-0.1	18	Specific	452.61	320.7	320.7	8.5	70	>ABV_PP	2	20190103_Cass__06_Birnarus_Caitlin_PNGaseF_250ng.4298.4298.3	controllerType=0 controllerNumber=1 scan=4298	25.3077
03563:2	1	E.SLLIPAVGPRPIPDDIM[+15.995]K.E		M[+16]	974.55	2	1948.09	1948.09	0	-0.3	18	Specific	455.37	260.84	260.84	7.09	70	>ABV_PP	2	20190103_Cass__06_Birnarus_Caitlin_PNGaseF_250ng.4301.4301.2	controllerType=0 controllerNumber=1 scan=4301	25.3167
03524:2	1	E.SLLIPAVGPRPIPDDIM[+15.995]K.E		M[+16]	974.551	2	1948.09	1948.09	0	0.2	18	Specific	459.75	310.68	310.68	7.75	70	>ABV_PP	2	20190103_Cass__06_Birnarus_Caitlin_PNGaseF_250ng.4258.4258.2	controllerType=0 controllerNumber=1 scan=4258	25.1229
03519:3	1	E.SLLIPAVGPRPIPDDIM[+15.995]K.E		M[+16]	650.036	3	1948.09	1948.09	0	0.1	18	Specific	465.01	331.32	331.32	8.91	70	>ABV_PP	2	20190103_Cass__06_Birnarus_Caitlin_PNGaseF_250ng.4253.4253.3	controllerType=0 controllerNumber=1 scan=4253	25.1085
03549:3	1	E.SLLIPAVGPRPIPDDIM[+15.995]K.E		M[+16]	650.036	3	1948.09	1948.09	0	-0.6	18	Specific	481.44	346.05	346.05	8.58	70	>ABV_PP	2	20190103_Cass__06_Birnarus_Caitlin_PNGaseF_250ng.4286.4286.3	controllerType=0 controllerNumber=1 scan=4286	25.2537
03530:2	1	E.SLLIPAVGPRPIPDDIM[+15.995]K.E		M[+16]	974.551	2	1948.09	1948.09	0	0.1	18	Specific	481.54	299.57	299.57	7.83	70	>ABV_PP	2	20190103_Cass__06_Birnarus_Caitlin_PNGaseF_250ng.4265.4265.2	controllerType=0 controllerNumber=1 scan=4265	25.1542
03946:2	1	E.SLLIPAVGPRPIPDDIMKE.H			1031.08	2	2061.14	2061.14	0	1	18	Specific	254.73	204.54	204.54	6.39	70	>ABV_PP	2	20190103_Cass__06_Birnarus_Caitlin_PNGaseF_250ng.4722.4722.2	controllerType=0 controllerNumber=1 scan=4722	27.322
03939:3	1	E.SLLIPAVGPRPIPDDIMKE.H			687.719	3	2061.14	2061.14	0	0.4	18	Specific	417.86	339.16	339.16	8.37	70	>ABV_PP	2	20190103_Cass__06_Birnarus_Caitlin_PNGaseF_250ng.4715.4715.3	controllerType=0 controllerNumber=1 scan=4715	27.2936
03929:3	1	E.SLLIPAVGPRPIPDDIMKE.H			687.718	3	2061.14	2061.14	0	-0.1	18	Specific	467.41	350.03	350.03	8.38	70	>ABV_PP	2	20190103_Cass__06_Birnarus_Caitlin_PNGaseF_250ng.4704.4704.3	controllerType=0 controllerNumber=1 scan=4704	27.2396
03931:2	1	E.SLLIPAVGPRPIPDDIMKE.H			1031.07	2	2061.14	2061.14	0	0.3	18	Specific	469.09	373.84	373.84	7.46	70	>ABV_PP	2	20190103_Cass__06_Birnarus_Caitlin_PNGaseF_250ng.4706.4706.2	controllerType=0 controllerNumber=1 scan=4706	27.2448
03889:3	1	E.SLLIPAVGPRPIPDDIMKE.H			687.718	3	2061.14	2061.14	0	-1	18	Specific	484.92	394.37	394.37	8.81	70	>ABV_PP	2	20190103_Cass__06_Birnarus_Caitlin_PNGaseF_250ng.4660.4660.3	controllerType=0 controllerNumber=1 scan=4660	27.0279
03977:3	1	E.SLLIPAVGPRPIPDDIMKE.H			687.719	3	2061.14	2061.14	0	0.1	18	Specific	506.22	388.12	388.12	9.63	70	>ABV_PP	2	20190103_Cass__06_Birnarus_Caitlin_PNGaseF_250ng.4756.4756.3	controllerType=0 controllerNumber=1 scan=4756	27.4891
03899:3	1	E.SLLIPAVGPRPIPDDIMKE.H			687.718	3	2061.14	2061.14	0	-0.4	18	Specific	506.74	405.26	405.26	9.21	70	>ABV_PP	2	20190103_Cass__06_Birnarus_Caitlin_PNGaseF_250ng.4671.4671.3	controllerType=0 controllerNumber=1 scan=4671	27.0791
03890:2	1	E.SLLIPAVGPRPIPDDIMKE.H			1031.07	2	2061.14	2061.14	0	-1	18	Specific	512.26	389.49	389.49	7.77	70	>ABV_PP	2	20190103_Cass__06_Birnarus_Caitlin_PNGaseF_250ng.4661.4661.2	controllerType=0 controllerNumber=1 scan=4661	27.0301
03900:2	1	E.SLLIPAVGPRPIPDDIMKE.H			1031.07	2	2061.14	2061.14	0	-0.5	18	Specific	517.01	394.74	394.74	8.1	70	>ABV_PP	2	20190103_Cass__06_Birnarus_Caitlin_PNGaseF_250ng.4672.4672.2	controllerType=0 controllerNumber=1 scan=4672	27.0809
03597:3	1	E.SLLIPAVGPRPIPDDIM[+15.995]KE.H		M[+16]	693.05	3	2077.14	2077.14	0	-0.3	18	Specific	104.21	104.21	104.21	2.75	70	>ABV_PP	2	20190103_Cass__06_Birnarus_Caitlin_PNGaseF_250ng.4338.4338.3	controllerType=0 controllerNumber=1 scan=4338	25.4979
03561:3	1	E.SLLIPAVGPRPIPDDIM[+15.995]KE.H		M[+16]	693.05	3	2077.14	2077.14	0	0	18	Specific	369.54	289.7	289.7	7.91	70	>ABV_PP	2	20190103_Cass__06_Birnarus_Caitlin_PNGaseF_250ng.4299.4299.3	controllerType=0 controllerNumber=1 scan=4299	25.3105
03551:3	1	E.SLLIPAVGPRPIPDDIM[+15.995]KE.H		M[+16]	693.05	3	2077.14	2077.14	0	-0.4	18	Specific	406.41	329.18	329.18	7.95	70	>ABV_PP	2	20190103_Cass__06_Birnarus_Caitlin_PNGaseF_250ng.4288.4288.3	controllerType=0 controllerNumber=1 scan=4288	25.2587
01015:2	1	R.PIPDDIMK.E			464.744	2	928.481	928.481	0	0.4	28	Specific	18.97	18.97	18.97	1.58	70	>ABV_PP	2	20190103_Cass__06_Birnarus_Caitlin_PNGaseF_250ng.1485.1485.2	controllerType=0 controllerNumber=1 scan=1485	11.9083
06002:2	1	R.PIPDDIMK.E			464.745	2	928.482	928.481	0	1	28	Specific	26.01	26.01	26.01	1.87	70	>ABV_PP	2	20190103_Cass__06_Birnarus_Caitlin_PNGaseF_250ng.6984.6984.2	controllerType=0 controllerNumber=1 scan=6984	40.9897
00398:2	1	R.PIPDDIMK.E			464.744	2	928.48	928.481	0	-0.8	28	Specific	26.93	25.05	25.05	1.12	70	>ABV_PP	2	20190103_Cass__06_Birnarus_Caitlin_PNGaseF_250ng.540.540.2	controllerType=0 controllerNumber=1 scan=540	4.1702
00438:2	1	R.PIPDDIMK.E			464.744	2	928.481	928.481	0	0.1	28	Specific	28.03	25.97	25.97	1.58	70	>ABV_PP	2	20190103_Cass__06_Birnarus_Caitlin_PNGaseF_250ng.597.597.2	controllerType=0 controllerNumber=1 scan=597	4.6228
00732:2	1	R.PIPDDIMK.E			464.745	2	928.482	928.481	0	1.1	28	Specific	31.39	28.36	28.36	1.98	70	>ABV_PP	2	20190103_Cass__06_Birnarus_Caitlin_PNGaseF_250ng.1049.1049.2	controllerType=0 controllerNumber=1 scan=1049	8.3717
00941:2	1	R.PIPDDIMK.E			464.745	2	928.482	928.481	0	1.6	28	Specific	31.64	23.48	23.48	1.19	70	>ABV_PP	2	20190103_Cass__06_Birnarus_Caitlin_PNGaseF_250ng.1350.1350.2	controllerType=0 controllerNumber=1 scan=1350	10.7353
00893:2	1	R.PIPDDIMK.E			464.744	2	928.481	928.481	0	0.2	28	Specific	37.77	28.19	28.19	1.89	70	>ABV_PP	2	20190103_Cass__06_Birnarus_Caitlin_PNGaseF_250ng.1269.1269.2	controllerType=0 controllerNumber=1 scan=1269	10.0527
00919:2	1	R.PIPDDIMK.E			464.744	2	928.481	928.481	0	0.1	28	Specific	38.51	12.95	12.95	1.59	70	>ABV_PP	2	20190103_Cass__06_Birnarus_Caitlin_PNGaseF_250ng.1307.1307.2	controllerType=0 controllerNumber=1 scan=1307	10.3455
00259:2	1	R.PIPDDIMK.E			464.744	2	928.481	928.481	0	0.4	28	Specific	39.72	16.97	16.97	1.59	70	>ABV_PP	2	20190103_Cass__06_Birnarus_Caitlin_PNGaseF_250ng.343.343.2	controllerType=0 controllerNumber=1 scan=343	2.5997
00495:2	1	R.PIPDDIMK.E			464.744	2	928.481	928.481	0	0.7	28	Specific	41.84	21.11	21.11	1.89	70	>ABV_PP	2	20190103_Cass__06_Birnarus_Caitlin_PNGaseF_250ng.687.687.2	controllerType=0 controllerNumber=1 scan=687	5.3799
00383:2	1	R.PIPDDIMK.E			464.744	2	928.481	928.481	0	0.2	28	Specific	45.14	24.1	24.1	1.59	70	>ABV_PP	2	20190103_Cass__06_Birnarus_Caitlin_PNGaseF_250ng.518.518.2	controllerType=0 controllerNumber=1 scan=518	3.9906
00415:2	1	R.PIPDDIMK.E			464.744	2	928.481	928.481	0	0.2	28	Specific	47.21	11.76	11.76	1.68	70	>ABV_PP	2	20190103_Cass__06_Birnarus_Caitlin_PNGaseF_250ng.563.563.2	controllerType=0 controllerNumber=1 scan=563	4.3479
06944:2	1	R.PIPDDIMK.E			464.744	2	928.481	928.481	0	0.5	28	Specific	47.75	22.29	22.29	1.59	70	>ABV_PP	2	20190103_Cass__06_Birnarus_Caitlin_PNGaseF_250ng.8131.8131.2	controllerType=0 controllerNumber=1 scan=8131	48.7327
00712:2	1	R.PIPDDIMK.E			464.744	2	928.481	928.481	0	0.6	28	Specific	48.62	34.6	34.6	1.92	70	>ABV_PP	2	20190103_Cass__06_Birnarus_Caitlin_PNGaseF_250ng.1018.1018.2	controllerType=0 controllerNumber=1 scan=1018	8.1123
00004:2	1	R.PIPDDIMK.E			464.744	2	928.481	928.481	0	0.7	28	Specific	49	14.96	14.96	1.68	70	>ABV_PP	2	20190103_Cass__06_Birnarus_Caitlin_PNGaseF_250ng.5.5.2	controllerType=0 controllerNumber=1 scan=5	0.034
00404:2	1	R.PIPDDIMK.E			464.744	2	928.481	928.481	0	0.5	28	Specific	50.06	21.22	21.22	1.59	70	>ABV_PP	2	20190103_Cass__06_Birnarus_Caitlin_PNGaseF_250ng.547.547.2	controllerType=0 controllerNumber=1 scan=547	4.2174
00528:2	1	R.PIPDDIMK.E			464.744	2	928.481	928.481	0	0	28	Specific	50.07	18.58	18.58	1.68	70	>ABV_PP	2	20190103_Cass__06_Birnarus_Caitlin_PNGaseF_250ng.740.740.2	controllerType=0 controllerNumber=1 scan=740	5.8274
00649:2	1	R.PIPDDIMK.E			464.744	2	928.481	928.481	0	0.4	28	Specific	50.25	18.81	18.81	1.68	70	>ABV_PP	2	20190103_Cass__06_Birnarus_Caitlin_PNGaseF_250ng.916.916.2	controllerType=0 controllerNumber=1 scan=916	7.2386
00473:2	1	R.PIPDDIMK.E			464.744	2	928.481	928.481	0	0.5	28	Specific	54.12	28.53	28.53	1.92	70	>ABV_PP	2	20190103_Cass__06_Birnarus_Caitlin_PNGaseF_250ng.650.650.2	controllerType=0 controllerNumber=1 scan=650	5.0579
01103:2	1	R.PIPDDIMK.E			464.744	2	928.481	928.481	0	0.7	28	Specific	54.58	35.44	35.44	1.92	70	>ABV_PP	2	20190103_Cass__06_Birnarus_Caitlin_PNGaseF_250ng.1592.1592.2	controllerType=0 controllerNumber=1 scan=1592	12.6583
00484:2	1	R.PIPDDIMK.E			464.744	2	928.481	928.481	0	-0.3	28	Specific	61.34	20.13	20.13	1.31	70	>ABV_PP	2	20190103_Cass__06_Birnarus_Caitlin_PNGaseF_250ng.670.670.2	controllerType=0 controllerNumber=1 scan=670	5.2369
00182:2	1	R.PIPDDIMK.E			464.744	2	928.481	928.481	0	0.5	28	Specific	61.53	1.06	1.06	1.68	70	>ABV_PP	2	20190103_Cass__06_Birnarus_Caitlin_PNGaseF_250ng.235.235.2	controllerType=0 controllerNumber=1 scan=235	1.748
06832:2	1	R.PIPDDIMK.E			464.745	2	928.482	928.481	0	0.9	28	Specific	71.42	2.87	2.87	1.93	70	>ABV_PP	2	20190103_Cass__06_Birnarus_Caitlin_PNGaseF_250ng.8008.8008.2	controllerType=0 controllerNumber=1 scan=8008	47.9324
00612:2	1	R.PIPDDIMK.E			464.744	2	928.482	928.481	0	0.8	28	Specific	73.39	24.68	24.68	1.93	70	>ABV_PP	2	20190103_Cass__06_Birnarus_Caitlin_PNGaseF_250ng.860.860.2	controllerType=0 controllerNumber=1 scan=860	6.7779
00010:2	1	R.PIPDDIMK.E			464.745	2	928.482	928.481	0	1.1	28	Specific	74.19	22.63	22.63	1.93	70	>ABV_PP	2	20190103_Cass__06_Birnarus_Caitlin_PNGaseF_250ng.12.12.2	controllerType=0 controllerNumber=1 scan=12	0.0824
00099:2	1	R.PIPDDIMK.E			464.745	2	928.482	928.481	0	1.3	28	Specific	76.13	3.63	3.63	1.93	70	>ABV_PP	2	20190103_Cass__06_Birnarus_Caitlin_PNGaseF_250ng.127.127.2	controllerType=0 controllerNumber=1 scan=127	0.9402
00059:2	1	R.PIPDDIMK.E			464.745	2	928.482	928.481	0	1.1	28	Specific	78.93	24.83	24.83	1.93	70	>ABV_PP	2	20190103_Cass__06_Birnarus_Caitlin_PNGaseF_250ng.74.74.2	controllerType=0 controllerNumber=1 scan=74	0.5377
06655:2	1	R.PIPDDIMK.E			464.744	2	928.481	928.481	0	0.5	28	Specific	79.87	19.99	19.99	1.68	70	>ABV_PP	2	20190103_Cass__06_Birnarus_Caitlin_PNGaseF_250ng.7813.7813.2	controllerType=0 controllerNumber=1 scan=7813	46.6696
00115:2	1	R.PIPDDIMK.E			464.744	2	928.481	928.481	0	0.5	28	Specific	79.9	48.14	48.14	1.93	70	>ABV_PP	2	20190103_Cass__06_Birnarus_Caitlin_PNGaseF_250ng.147.147.2	controllerType=0 controllerNumber=1 scan=147	1.0844
07024:2	1	R.PIPDDIMK.E			464.744	2	928.481	928.481	0	0.3	28	Specific	82.22	7.18	7.18	1.76	70	>ABV_PP	2	20190103_Cass__06_Birnarus_Caitlin_PNGaseF_250ng.8219.8219.2	controllerType=0 controllerNumber=1 scan=8219	49.3104
07040:2	1	R.PIPDDIMK.E			464.744	2	928.481	928.481	0	0.3	28	Specific	88.26	17.73	17.73	1.87	70	>ABV_PP	2	20190103_Cass__06_Birnarus_Caitlin_PNGaseF_250ng.8237.8237.2	controllerType=0 controllerNumber=1 scan=8237	49.4301
00795:2	1	R.PIPDDIMK.E			464.744	2	928.481	928.481	0	0.4	28	Specific	90.4	19.47	19.47	1.87	70	>ABV_PP	2	20190103_Cass__06_Birnarus_Caitlin_PNGaseF_250ng.1136.1136.2	controllerType=0 controllerNumber=1 scan=1136	9.0472
00462:2	1	R.PIPDDIMK.E			464.744	2	928.481	928.481	0	0	28	Specific	92.65	19.72	19.72	1.87	70	>ABV_PP	2	20190103_Cass__06_Birnarus_Caitlin_PNGaseF_250ng.634.634.2	controllerType=0 controllerNumber=1 scan=634	4.9309
00318:2	1	R.PIPDDIMK.E			464.744	2	928.481	928.481	0	-0.3	28	Specific	107.56	42.54	42.54	1.94	70	>ABV_PP	2	20190103_Cass__06_Birnarus_Caitlin_PNGaseF_250ng.424.424.2	controllerType=0 controllerNumber=1 scan=424	3.2294
06643:2	1	R.PIPDDIMK.E			464.744	2	928.481	928.481	0	0.5	28	Specific	113.18	16.11	16.11	1.87	70	>ABV_PP	2	20190103_Cass__06_Birnarus_Caitlin_PNGaseF_250ng.7800.7800.2	controllerType=0 controllerNumber=1 scan=7800	46.5865
06882:2	1	R.PIPDDIMK.E			464.744	2	928.481	928.481	0	0.5	28	Specific	118.98	13.94	13.94	1.96	70	>ABV_PP	2	20190103_Cass__06_Birnarus_Caitlin_PNGaseF_250ng.8063.8063.2	controllerType=0 controllerNumber=1 scan=8063	48.2893
00202:2	1	R.PIPDDIMK.E			464.745	2	928.482	928.481	0	1.3	28	Specific	123.91	14.95	14.95	2.09	70	>ABV_PP	2	20190103_Cass__06_Birnarus_Caitlin_PNGaseF_250ng.261.261.2	controllerType=0 controllerNumber=1 scan=261	1.9418
06921:2	1	R.PIPDDIMK.E			464.744	2	928.481	928.481	0	0.2	28	Specific	135.77	48	48	2.32	70	>ABV_PP	2	20190103_Cass__06_Birnarus_Caitlin_PNGaseF_250ng.8106.8106.2	controllerType=0 controllerNumber=1 scan=8106	48.5703
05955:2	1	R.PIPDDIMK.E			464.744	2	928.481	928.481	0	0.2	28	Specific	146.65	47.08	47.08	2.19	70	>ABV_PP	2	20190103_Cass__06_Birnarus_Caitlin_PNGaseF_250ng.6932.6932.2	controllerType=0 controllerNumber=1 scan=6932	40.6647
06891:2	1	R.PIPDDIMK.E			464.745	2	928.482	928.481	0	1.5	28	Specific	149.02	25.53	25.53	2.33	70	>ABV_PP	2	20190103_Cass__06_Birnarus_Caitlin_PNGaseF_250ng.8073.8073.2	controllerType=0 controllerNumber=1 scan=8073	48.3552
06822:2	1	R.PIPDDIMK.E			464.744	2	928.481	928.481	0	0.2	28	Specific	166.79	12.6	12.6	2.39	70	>ABV_PP	2	20190103_Cass__06_Birnarus_Caitlin_PNGaseF_250ng.7997.7997.2	controllerType=0 controllerNumber=1 scan=7997	47.8611
06742:2	1	R.PIPDDIMK.E			464.744	2	928.482	928.481	0	0.9	28	Specific	167.48	34.61	34.61	2.84	70	>ABV_PP	2	20190103_Cass__06_Birnarus_Caitlin_PNGaseF_250ng.7909.7909.2	controllerType=0 controllerNumber=1 scan=7909	47.29
06733:2	1	R.PIPDDIMK.E			464.745	2	928.482	928.481	0	0.9	28	Specific	172.7	45	45	2.84	70	>ABV_PP	2	20190103_Cass__06_Birnarus_Caitlin_PNGaseF_250ng.7899.7899.2	controllerType=0 controllerNumber=1 scan=7899	47.2247
05851:2	1	R.PIPDDIMK.E			464.744	2	928.482	928.481	0	0.9	28	Specific	173.17	20.68	20.68	2.71	70	>ABV_PP	2	20190103_Cass__06_Birnarus_Caitlin_PNGaseF_250ng.6818.6818.2	controllerType=0 controllerNumber=1 scan=6818	39.9371
06682:2	1	R.PIPDDIMK.E			464.744	2	928.481	928.481	0	-0.2	28	Specific	186.02	43.26	43.26	2.29	70	>ABV_PP	2	20190103_Cass__06_Birnarus_Caitlin_PNGaseF_250ng.7843.7843.2	controllerType=0 controllerNumber=1 scan=7843	46.8643
05970:2	1	R.PIPDDIMK.E			464.744	2	928.481	928.481	0	0.1	28	Specific	193.1	37.48	37.48	2.71	70	>ABV_PP	2	20190103_Cass__06_Birnarus_Caitlin_PNGaseF_250ng.6949.6949.2	controllerType=0 controllerNumber=1 scan=6949	40.7747
05841:2	1	R.PIPDDIMK.E			464.745	2	928.482	928.481	0	0.9	28	Specific	198.06	26.84	26.84	2.31	70	>ABV_PP	2	20190103_Cass__06_Birnarus_Caitlin_PNGaseF_250ng.6807.6807.2	controllerType=0 controllerNumber=1 scan=6807	39.8666
05413:2	1	R.PIPDDIMK.E			464.744	2	928.481	928.481	0	0	28	Specific	202.68	16.82	16.82	2.67	70	>ABV_PP	2	20190103_Cass__06_Birnarus_Caitlin_PNGaseF_250ng.6336.6336.2	controllerType=0 controllerNumber=1 scan=6336	36.8829
06802:2	1	R.PIPDDIMK.E			464.744	2	928.482	928.481	0	0.8	28	Specific	203.56	57.85	57.85	3.07	70	>ABV_PP	2	20190103_Cass__06_Birnarus_Caitlin_PNGaseF_250ng.7975.7975.2	controllerType=0 controllerNumber=1 scan=7975	47.7188
05484:2	1	R.PIPDDIMK.E			464.745	2	928.482	928.481	0	0.9	28	Specific	206.14	4.78	4.78	2.94	70	>ABV_PP	2	20190103_Cass__06_Birnarus_Caitlin_PNGaseF_250ng.6414.6414.2	controllerType=0 controllerNumber=1 scan=6414	37.3826
06675:2	1	R.PIPDDIMK.E			464.745	2	928.482	928.481	0	1.1	28	Specific	208.02	26.58	26.58	2.19	70	>ABV_PP	2	20190103_Cass__06_Birnarus_Caitlin_PNGaseF_250ng.7835.7835.2	controllerType=0 controllerNumber=1 scan=7835	46.8113
05777:2	1	R.PIPDDIMK.E			464.744	2	928.482	928.481	0	0.8	28	Specific	209.31	12.6	12.6	2.71	70	>ABV_PP	2	20190103_Cass__06_Birnarus_Caitlin_PNGaseF_250ng.6736.6736.2	controllerType=0 controllerNumber=1 scan=6736	39.4106
06704:2	1	R.PIPDDIMK.E			464.744	2	928.481	928.481	0	0.2	28	Specific	211.69	65.77	65.77	2.98	70	>ABV_PP	2	20190103_Cass__06_Birnarus_Caitlin_PNGaseF_250ng.7867.7867.2	controllerType=0 controllerNumber=1 scan=7867	47.0185
05586:2	1	R.PIPDDIMK.E			464.744	2	928.481	928.481	0	0.4	28	Specific	213.34	57.33	57.33	2.98	70	>ABV_PP	2	20190103_Cass__06_Birnarus_Caitlin_PNGaseF_250ng.6526.6526.2	controllerType=0 controllerNumber=1 scan=6526	38.1013
05821:2	1	R.PIPDDIMK.E			464.744	2	928.481	928.481	0	0.3	28	Specific	217.79	21.67	21.67	2.76	70	>ABV_PP	2	20190103_Cass__06_Birnarus_Caitlin_PNGaseF_250ng.6785.6785.2	controllerType=0 controllerNumber=1 scan=6785	39.7255
05175:2	1	R.PIPDDIMK.E			464.744	2	928.481	928.481	0	0.4	28	Specific	220.35	38.04	38.04	2.71	70	>ABV_PP	2	20190103_Cass__06_Birnarus_Caitlin_PNGaseF_250ng.6074.6074.2	controllerType=0 controllerNumber=1 scan=6074	35.2022
05234:2	1	R.PIPDDIMK.E			464.744	2	928.481	928.481	0	0.4	28	Specific	223.36	69.34	69.34	3.45	70	>ABV_PP	2	20190103_Cass__06_Birnarus_Caitlin_PNGaseF_250ng.6139.6139.2	controllerType=0 controllerNumber=1 scan=6139	35.6195
06865:2	1	R.PIPDDIMK.E			464.744	2	928.481	928.481	0	0.7	28	Specific	223.88	63.62	63.62	4.08	70	>ABV_PP	2	20190103_Cass__06_Birnarus_Caitlin_PNGaseF_250ng.8044.8044.2	controllerType=0 controllerNumber=1 scan=8044	48.1645
06770:2	1	R.PIPDDIMK.E			464.745	2	928.482	928.481	0	1.1	28	Specific	225.32	55.08	55.08	4.08	70	>ABV_PP	2	20190103_Cass__06_Birnarus_Caitlin_PNGaseF_250ng.7940.7940.2	controllerType=0 controllerNumber=1 scan=7940	47.4923
05757:2	1	R.PIPDDIMK.E			464.744	2	928.481	928.481	0	-0.3	28	Specific	225.57	107.69	107.69	4.43	70	>ABV_PP	2	20190103_Cass__06_Birnarus_Caitlin_PNGaseF_250ng.6714.6714.2	controllerType=0 controllerNumber=1 scan=6714	39.2692
05433:2	1	R.PIPDDIMK.E			464.744	2	928.481	928.481	0	0.6	28	Specific	226.35	39.87	39.87	3.16	70	>ABV_PP	2	20190103_Cass__06_Birnarus_Caitlin_PNGaseF_250ng.6358.6358.2	controllerType=0 controllerNumber=1 scan=6358	37.0243
06792:2	1	R.PIPDDIMK.E			464.744	2	928.481	928.481	0	0.5	28	Specific	228.86	69.05	69.05	3.83	70	>ABV_PP	2	20190103_Cass__06_Birnarus_Caitlin_PNGaseF_250ng.7964.7964.2	controllerType=0 controllerNumber=1 scan=7964	47.6473
05552:2	1	R.PIPDDIMK.E			464.744	2	928.481	928.481	0	0.3	28	Specific	229.46	20.08	20.08	3.39	70	>ABV_PP	2	20190103_Cass__06_Birnarus_Caitlin_PNGaseF_250ng.6489.6489.2	controllerType=0 controllerNumber=1 scan=6489	37.8651
05563:2	1	R.PIPDDIMK.E			464.744	2	928.481	928.481	0	0.6	28	Specific	236.43	76.48	76.48	3.79	70	>ABV_PP	2	20190103_Cass__06_Birnarus_Caitlin_PNGaseF_250ng.6501.6501.2	controllerType=0 controllerNumber=1 scan=6501	37.9419
05512:2	1	R.PIPDDIMK.E			464.744	2	928.481	928.481	0	0.5	28	Specific	238.16	46.49	46.49	3.66	70	>ABV_PP	2	20190103_Cass__06_Birnarus_Caitlin_PNGaseF_250ng.6445.6445.2	controllerType=0 controllerNumber=1 scan=6445	37.5827
05813:2	1	R.PIPDDIMK.E			464.745	2	928.482	928.481	0	1.3	28	Specific	241.97	76.49	76.49	4.38	70	>ABV_PP	2	20190103_Cass__06_Birnarus_Caitlin_PNGaseF_250ng.6776.6776.2	controllerType=0 controllerNumber=1 scan=6776	39.6675
05144:2	1	R.PIPDDIMK.E			464.744	2	928.481	928.481	0	0.4	28	Specific	243.79	50.68	50.68	3.64	70	>ABV_PP	2	20190103_Cass__06_Birnarus_Caitlin_PNGaseF_250ng.6040.6040.2	controllerType=0 controllerNumber=1 scan=6040	34.9841
05198:2	1	R.PIPDDIMK.E			464.744	2	928.481	928.481	0	0.7	28	Specific	244.25	59.76	59.76	4.08	70	>ABV_PP	2	20190103_Cass__06_Birnarus_Caitlin_PNGaseF_250ng.6099.6099.2	controllerType=0 controllerNumber=1 scan=6099	35.361
05881:2	1	R.PIPDDIMK.E			464.744	2	928.482	928.481	0	0.8	28	Specific	245.03	80.3	80.3	4.81	70	>ABV_PP	2	20190103_Cass__06_Birnarus_Caitlin_PNGaseF_250ng.6851.6851.2	controllerType=0 controllerNumber=1 scan=6851	40.1481
05463:2	1	R.PIPDDIMK.E			464.745	2	928.482	928.481	0	1	28	Specific	246.57	66.21	66.21	3.71	70	>ABV_PP	2	20190103_Cass__06_Birnarus_Caitlin_PNGaseF_250ng.6391.6391.2	controllerType=0 controllerNumber=1 scan=6391	37.2359
06762:2	1	R.PIPDDIMK.E			464.745	2	928.482	928.481	0	1	28	Specific	249.33	72.58	72.58	4.81	70	>ABV_PP	2	20190103_Cass__06_Birnarus_Caitlin_PNGaseF_250ng.7931.7931.2	controllerType=0 controllerNumber=1 scan=7931	47.4329
05532:2	1	R.PIPDDIMK.E			464.744	2	928.481	928.481	0	0.6	28	Specific	249.82	83.33	83.33	4.52	70	>ABV_PP	2	20190103_Cass__06_Birnarus_Caitlin_PNGaseF_250ng.6467.6467.2	controllerType=0 controllerNumber=1 scan=6467	37.7236
04838:2	1	R.PIPDDIMK.E			464.744	2	928.481	928.481	0	0.6	28	Specific	255.08	76.56	76.56	4.52	70	>ABV_PP	2	20190103_Cass__06_Birnarus_Caitlin_PNGaseF_250ng.5703.5703.2	controllerType=0 controllerNumber=1 scan=5703	32.8346
02475:2	1	R.PIPDDIMK.E			464.744	2	928.481	928.481	0	0	28	Specific	299.88	70.1	70.1	3.16	70	>ABV_PP	2	20190103_Cass__06_Birnarus_Caitlin_PNGaseF_250ng.3104.3104.2	controllerType=0 controllerNumber=1 scan=3104	20.5152
02462:2	1	R.PIPDDIMK.E			464.744	2	928.481	928.481	0	0.2	28	Specific	303.49	88.55	88.55	4.19	70	>ABV_PP	2	20190103_Cass__06_Birnarus_Caitlin_PNGaseF_250ng.3090.3090.2	controllerType=0 controllerNumber=1 scan=3090	20.4583
02300:2	1	R.PIPDDIMK.E			464.744	2	928.48	928.481	0	-0.6	28	Specific	357.49	102.51	102.51	6.44	70	>ABV_PP	2	20190103_Cass__06_Birnarus_Caitlin_PNGaseF_250ng.2912.2912.2	controllerType=0 controllerNumber=1 scan=2912	19.7458
02349:2	1	R.PIPDDIMK.E			464.744	2	928.481	928.481	0	0.2	28	Specific	360.66	67.87	67.87	5.79	70	>ABV_PP	2	20190103_Cass__06_Birnarus_Caitlin_PNGaseF_250ng.2966.2966.2	controllerType=0 controllerNumber=1 scan=2966	19.949
02379:2	1	R.PIPDDIMK.E			464.744	2	928.48	928.481	0	-0.4	28	Specific	363.88	109.15	109.15	5.45	70	>ABV_PP	2	20190103_Cass__06_Birnarus_Caitlin_PNGaseF_250ng.2999.2999.2	controllerType=0 controllerNumber=1 scan=2999	20.0823
02310:2	1	R.PIPDDIMK.E			464.744	2	928.481	928.481	0	0.2	28	Specific	364.78	106.01	106.01	6.06	70	>ABV_PP	2	20190103_Cass__06_Birnarus_Caitlin_PNGaseF_250ng.2923.2923.2	controllerType=0 controllerNumber=1 scan=2923	19.7854
02420:2	1	R.PIPDDIMK.E			464.744	2	928.481	928.481	0	-0.4	28	Specific	365.55	115.5	115.5	4.74	70	>ABV_PP	2	20190103_Cass__06_Birnarus_Caitlin_PNGaseF_250ng.3044.3044.2	controllerType=0 controllerNumber=1 scan=3044	20.27
02436:2	1	R.PIPDDIMK.E			464.744	2	928.481	928.481	0	0.3	28	Specific	366.47	111.19	111.19	5.86	70	>ABV_PP	2	20190103_Cass__06_Birnarus_Caitlin_PNGaseF_250ng.3061.3061.2	controllerType=0 controllerNumber=1 scan=3061	20.3361
02271:2	1	R.PIPDDIMK.E			464.744	2	928.481	928.481	0	0	28	Specific	367.83	82.03	82.03	5.29	70	>ABV_PP	2	20190103_Cass__06_Birnarus_Caitlin_PNGaseF_250ng.2880.2880.2	controllerType=0 controllerNumber=1 scan=2880	19.6251
02390:2	1	R.PIPDDIMK.E			464.744	2	928.481	928.481	0	-0.2	28	Specific	372.95	85.35	85.35	4.89	70	>ABV_PP	2	20190103_Cass__06_Birnarus_Caitlin_PNGaseF_250ng.3011.3011.2	controllerType=0 controllerNumber=1 scan=3011	20.1271
02340:2	1	R.PIPDDIMK.E			464.744	2	928.481	928.481	0	0.2	28	Specific	376.22	100.42	100.42	6.06	70	>ABV_PP	2	20190103_Cass__06_Birnarus_Caitlin_PNGaseF_250ng.2956.2956.2	controllerType=0 controllerNumber=1 scan=2956	19.9114
02264:2	1	R.PIPDDIMK.E			464.744	2	928.481	928.481	0	-0.2	28	Specific	433.78	133.63	133.63	6.78	70	>ABV_PP	2	20190103_Cass__06_Birnarus_Caitlin_PNGaseF_250ng.2872.2872.2	controllerType=0 controllerNumber=1 scan=2872	19.5942
01697:2	1	R.PIPDDIM[+15.995]K.E		M[+16]	472.742	2	944.476	944.476	0	0.2	28	Specific	313.88	91.79	91.79	4.32	70	>ABV_PP	2	20190103_Cass__06_Birnarus_Caitlin_PNGaseF_250ng.2248.2248.2	controllerType=0 controllerNumber=1 scan=2248	16.763
02471:2	1	R.PIPDDIMKE.H			529.265	2	1057.52	1057.52	0	-0.4	28	Specific	164.59	73.35	73.35	2.83	70	>ABV_PP	2	20190103_Cass__06_Birnarus_Caitlin_PNGaseF_250ng.3100.3100.2	controllerType=0 controllerNumber=1 scan=3100	20.5022
02459:2	1	R.PIPDDIMKE.H			529.265	2	1057.52	1057.52	0	-0.4	28	Specific	168.85	44.18	44.18	2.69	70	>ABV_PP	2	20190103_Cass__06_Birnarus_Caitlin_PNGaseF_250ng.3087.3087.2	controllerType=0 controllerNumber=1 scan=3087	20.4499
02501:2	1	R.PIPDDIMKE.H			529.265	2	1057.52	1057.52	0	-0.5	28	Specific	319.81	125.18	125.18	5.48	70	>ABV_PP	2	20190103_Cass__06_Birnarus_Caitlin_PNGaseF_250ng.3133.3133.2	controllerType=0 controllerNumber=1 scan=3133	20.6416
02426:2	1	R.PIPDDIMKE.H			529.265	2	1057.52	1057.52	0	-0.3	28	Specific	363.75	144.75	144.75	5.06	70	>ABV_PP	2	20190103_Cass__06_Birnarus_Caitlin_PNGaseF_250ng.3050.3050.2	controllerType=0 controllerNumber=1 scan=3050	20.2913
02430:2	1	R.PIPDDIMKE.H			529.266	2	1057.52	1057.52	0	0.4	28	Specific	395.29	118.92	118.92	7.13	70	>ABV_PP	2	20190103_Cass__06_Birnarus_Caitlin_PNGaseF_250ng.3055.3055.2	controllerType=0 controllerNumber=1 scan=3055	20.3177
01808:2	1	R.PIPDDIM[+15.995]KE.H		M[+16]	537.263	2	1073.52	1073.52	0	0.8	28	Specific	273.25	90.72	90.72	3.67	70	>ABV_PP	2	20190103_Cass__06_Birnarus_Caitlin_PNGaseF_250ng.2370.2370.2	controllerType=0 controllerNumber=1 scan=2370	17.4142
01780:2	1	R.PIPDDIM[+15.995]KE.H		M[+16]	537.263	2	1073.52	1073.52	0	0.4	28	Specific	285.51	124.04	124.04	4.57	70	>ABV_PP	2	20190103_Cass__06_Birnarus_Caitlin_PNGaseF_250ng.2340.2340.2	controllerType=0 controllerNumber=1 scan=2340	17.2535
03364:3	1	D.NTTGPLVTAQNLYQNYNYGR.L			763.042	3	2287.11	2287.11	0	0.1	84	Specific	182.15	182.15	182.15	4.57	70	>ABV_PP	2	20190103_Cass__06_Birnarus_Caitlin_PNGaseF_250ng.4082.4082.3	controllerType=0 controllerNumber=1 scan=4082	24.394
03351:2	1	D.NTTGPLVTAQNLYQNYNYGR.L			1144.06	2	2287.11	2287.11	0	-0.1	84	Specific	723.87	717.93	717.93	14.83	70	>ABV_PP	2	20190103_Cass__06_Birnarus_Caitlin_PNGaseF_250ng.4068.4068.2	controllerType=0 controllerNumber=1 scan=4068	24.3349
03323:3	1	D.NTTGPLVTAQNLYQNYNYGR.L			763.042	3	2287.11	2287.11	0	0.2	84	Specific	753.09	753.09	753.09	14.86	70	>ABV_PP	2	20190103_Cass__06_Birnarus_Caitlin_PNGaseF_250ng.4037.4037.3	controllerType=0 controllerNumber=1 scan=4037	24.2002
03314:3	1	D.NTTGPLVTAQNLYQNYNYGR.L			763.042	3	2287.11	2287.11	0	0.4	84	Specific	753.45	753.45	753.45	14.86	70	>ABV_PP	2	20190103_Cass__06_Birnarus_Caitlin_PNGaseF_250ng.4027.4027.3	controllerType=0 controllerNumber=1 scan=4027	24.1613
03339:2	1	D.NTTGPLVTAQNLYQNYNYGR.L			1144.06	2	2287.11	2287.11	0	-0.3	84	Specific	754.84	743.8	743.8	15.42	70	>ABV_PP	2	20190103_Cass__06_Birnarus_Caitlin_PNGaseF_250ng.4055.4055.2	controllerType=0 controllerNumber=1 scan=4055	24.2742
03300:2	1	D.NTTGPLVTAQNLYQNYNYGR.L			1144.06	2	2287.11	2287.11	0	0	84	Specific	761.59	741.58	741.58	15.83	70	>ABV_PP	2	20190103_Cass__06_Birnarus_Caitlin_PNGaseF_250ng.4012.4012.2	controllerType=0 controllerNumber=1 scan=4012	24.1025
03352:3	1	D.NTTGPLVTAQNLYQNYNYGR.L			763.042	3	2287.11	2287.11	0	-0.1	84	Specific	807.01	807.01	807.01	15.86	70	>ABV_PP	2	20190103_Cass__06_Birnarus_Caitlin_PNGaseF_250ng.4069.4069.3	controllerType=0 controllerNumber=1 scan=4069	24.3379
03310:2	1	D.NTTGPLVTAQNLYQNYNYGR.L			1144.06	2	2287.11	2287.11	0	0	84	Specific	841.43	805.58	805.58	16.83	70	>ABV_PP	2	20190103_Cass__06_Birnarus_Caitlin_PNGaseF_250ng.4023.4023.2	controllerType=0 controllerNumber=1 scan=4023	24.1488
02985:3	1	D.NTTGPLVTAQN[+0.984]LYQNYNYGR.L		N[+1]	763.366	3	2288.08	2288.09	0	-4.3	84	Specific	105.86	105.86	76.44	1.5	70	>ABV_PP	2	20190103_Cass__06_Birnarus_Caitlin_PNGaseF_250ng.3665.3665.3	controllerType=0 controllerNumber=1 scan=3665	22.7081
02994:2	1	D.NTTGPLVTAQN[+0.984]LYQNYNYGR.L		N[+1]	1144.55	2	2288.09	2288.09	0	-3.9	84	Specific	348.82	297.44	115.86	6.27	70	>ABV_PP	2	20190103_Cass__06_Birnarus_Caitlin_PNGaseF_250ng.3675.3675.2	controllerType=0 controllerNumber=1 scan=3675	22.751
03148:2	1	D.NTTGPLVTAQNLYQN[+0.984]YNYGR.L		N[+1]	1144.55	2	2288.09	2288.09	0	0	84	Specific	694.54	691.96	64.28	13.83	70	>ABV_PP	2	20190103_Cass__06_Birnarus_Caitlin_PNGaseF_250ng.3844.3844.2	controllerType=0 controllerNumber=1 scan=3844	23.4276
01148:2	1	R.LISQIITTK.S			508.822	2	1016.64	1016.63	0	1.2	104	Specific	18.73	18.73	18.73	2.49	70	>ABV_PP	2	20190103_Cass__06_Birnarus_Caitlin_PNGaseF_250ng.1644.1644.2	controllerType=0 controllerNumber=1 scan=1644	13.0106
01090:2	1	R.LISQIITTK.S			508.822	2	1016.64	1016.63	0	0.7	104	Specific	73.76	61.18	61.18	2.82	70	>ABV_PP	2	20190103_Cass__06_Birnarus_Caitlin_PNGaseF_250ng.1574.1574.2	controllerType=0 controllerNumber=1 scan=1574	12.5237
00966:2	1	R.LISQIITTK.S			508.822	2	1016.64	1016.63	0	0.6	104	Specific	74.64	64.33	64.33	2.95	70	>ABV_PP	2	20190103_Cass__06_Birnarus_Caitlin_PNGaseF_250ng.1397.1397.2	controllerType=0 controllerNumber=1 scan=1397	11.146
00947:2	1	R.LISQIITTK.S			508.822	2	1016.64	1016.63	0	0.8	104	Specific	77.61	46.64	46.64	2.95	70	>ABV_PP	2	20190103_Cass__06_Birnarus_Caitlin_PNGaseF_250ng.1364.1364.2	controllerType=0 controllerNumber=1 scan=1364	10.8652
00974:2	1	R.LISQIITTK.S			508.822	2	1016.64	1016.63	0	0.8	104	Specific	87.6	47.92	47.92	2.95	70	>ABV_PP	2	20190103_Cass__06_Birnarus_Caitlin_PNGaseF_250ng.1411.1411.2	controllerType=0 controllerNumber=1 scan=1411	11.2659
00736:2	1	R.LISQIITTK.S			508.822	2	1016.64	1016.63	0	1.5	104	Specific	88.55	78.54	78.54	3.11	70	>ABV_PP	2	20190103_Cass__06_Birnarus_Caitlin_PNGaseF_250ng.1057.1057.2	controllerType=0 controllerNumber=1 scan=1057	8.4465
00755:2	1	R.LISQIITTK.S			508.822	2	1016.64	1016.63	0	1.1	104	Specific	90.99	90.99	90.99	3.11	70	>ABV_PP	2	20190103_Cass__06_Birnarus_Caitlin_PNGaseF_250ng.1084.1084.2	controllerType=0 controllerNumber=1 scan=1084	8.6614
00924:2	1	R.LISQIITTK.S			508.822	2	1016.64	1016.63	0	0.9	104	Specific	95.82	93.12	93.12	3.82	70	>ABV_PP	2	20190103_Cass__06_Birnarus_Caitlin_PNGaseF_250ng.1318.1318.2	controllerType=0 controllerNumber=1 scan=1318	10.451
00559:2	1	R.LISQIITTK.S			508.821	2	1016.64	1016.63	0	0.5	104	Specific	107	91.33	91.33	3.05	70	>ABV_PP	2	20190103_Cass__06_Birnarus_Caitlin_PNGaseF_250ng.786.786.2	controllerType=0 controllerNumber=1 scan=786	6.2014
00126:2	1	R.LISQIITTK.S			508.822	2	1016.64	1016.63	0	0.6	104	Specific	107.41	39.87	39.87	2.93	70	>ABV_PP	2	20190103_Cass__06_Birnarus_Caitlin_PNGaseF_250ng.162.162.2	controllerType=0 controllerNumber=1 scan=162	1.2005
01073:2	1	R.LISQIITTK.S			508.822	2	1016.64	1016.63	0	0.6	104	Specific	109.57	36.53	36.53	2.93	70	>ABV_PP	2	20190103_Cass__06_Birnarus_Caitlin_PNGaseF_250ng.1553.1553.2	controllerType=0 controllerNumber=1 scan=1553	12.3758
01172:2	1	R.LISQIITTK.S			508.822	2	1016.64	1016.63	0	0.7	104	Specific	111.02	80.99	80.99	3.05	70	>ABV_PP	2	20190103_Cass__06_Birnarus_Caitlin_PNGaseF_250ng.1671.1671.2	controllerType=0 controllerNumber=1 scan=1671	13.1903
01119:2	1	R.LISQIITTK.S			508.822	2	1016.64	1016.63	0	1.4	104	Specific	112.87	50.57	50.57	3.13	70	>ABV_PP	2	20190103_Cass__06_Birnarus_Caitlin_PNGaseF_250ng.1612.1612.2	controllerType=0 controllerNumber=1 scan=1612	12.8018
00717:2	1	R.LISQIITTK.S			508.822	2	1016.64	1016.63	0	0.8	104	Specific	113.14	47.96	47.96	3.01	70	>ABV_PP	2	20190103_Cass__06_Birnarus_Caitlin_PNGaseF_250ng.1027.1027.2	controllerType=0 controllerNumber=1 scan=1027	8.1949
00976:2	1	R.LISQIITTK.S			508.822	2	1016.64	1016.63	0	1.1	104	Specific	114.24	100.05	100.05	3.94	70	>ABV_PP	2	20190103_Cass__06_Birnarus_Caitlin_PNGaseF_250ng.1414.1414.2	controllerType=0 controllerNumber=1 scan=1414	11.2899
01086:2	1	R.LISQIITTK.S			508.822	2	1016.64	1016.63	0	0.8	104	Specific	114.81	87.65	87.65	3.37	70	>ABV_PP	2	20190103_Cass__06_Birnarus_Caitlin_PNGaseF_250ng.1569.1569.2	controllerType=0 controllerNumber=1 scan=1569	12.4887
01157:2	1	R.LISQIITTK.S			508.821	2	1016.64	1016.63	0	0.5	104	Specific	114.99	93.11	93.11	3.73	70	>ABV_PP	2	20190103_Cass__06_Birnarus_Caitlin_PNGaseF_250ng.1654.1654.2	controllerType=0 controllerNumber=1 scan=1654	13.0776
01048:2	1	R.LISQIITTK.S			508.821	2	1016.64	1016.63	0	0.6	104	Specific	115.17	81.14	81.14	3.12	70	>ABV_PP	2	20190103_Cass__06_Birnarus_Caitlin_PNGaseF_250ng.1525.1525.2	controllerType=0 controllerNumber=1 scan=1525	12.191
00930:2	1	R.LISQIITTK.S			508.822	2	1016.64	1016.63	0	1.1	104	Specific	115.61	50.57	50.57	3.13	70	>ABV_PP	2	20190103_Cass__06_Birnarus_Caitlin_PNGaseF_250ng.1330.1330.2	controllerType=0 controllerNumber=1 scan=1330	10.561
00964:2	1	R.LISQIITTK.S			508.822	2	1016.64	1016.63	0	0.9	104	Specific	115.67	100.16	100.16	3.94	70	>ABV_PP	2	20190103_Cass__06_Birnarus_Caitlin_PNGaseF_250ng.1394.1394.2	controllerType=0 controllerNumber=1 scan=1394	11.1216
01106:2	1	R.LISQIITTK.S			508.822	2	1016.64	1016.63	0	0.9	104	Specific	116.33	116.33	116.33	3.94	70	>ABV_PP	2	20190103_Cass__06_Birnarus_Caitlin_PNGaseF_250ng.1596.1596.2	controllerType=0 controllerNumber=1 scan=1596	12.6887
01259:2	1	R.LISQIITTK.S			508.822	2	1016.64	1016.63	0	0.8	104	Specific	125.23	59.89	59.89	3.13	70	>ABV_PP	2	20190103_Cass__06_Birnarus_Caitlin_PNGaseF_250ng.1767.1767.2	controllerType=0 controllerNumber=1 scan=1767	13.8174
01301:2	1	R.LISQIITTK.S			508.822	2	1016.64	1016.63	0	0.8	104	Specific	127.3	90.52	90.52	3.37	70	>ABV_PP	2	20190103_Cass__06_Birnarus_Caitlin_PNGaseF_250ng.1813.1813.2	controllerType=0 controllerNumber=1 scan=1813	14.1141
00739:2	1	R.LISQIITTK.S			508.822	2	1016.64	1016.63	0	1.2	104	Specific	127.81	37.55	37.55	3.01	70	>ABV_PP	2	20190103_Cass__06_Birnarus_Caitlin_PNGaseF_250ng.1061.1061.2	controllerType=0 controllerNumber=1 scan=1061	8.4777
01127:2	1	R.LISQIITTK.S			508.822	2	1016.64	1016.63	0	1.4	104	Specific	128.09	34.56	34.56	3.01	70	>ABV_PP	2	20190103_Cass__06_Birnarus_Caitlin_PNGaseF_250ng.1621.1621.2	controllerType=0 controllerNumber=1 scan=1621	12.8614
00480:2	1	R.LISQIITTK.S			508.822	2	1016.64	1016.63	0	0.8	104	Specific	128.26	97.89	97.89	3.94	70	>ABV_PP	2	20190103_Cass__06_Birnarus_Caitlin_PNGaseF_250ng.663.663.2	controllerType=0 controllerNumber=1 scan=663	5.1768
01101:2	1	R.LISQIITTK.S			508.822	2	1016.64	1016.63	0	0.7	104	Specific	129.88	125.6	125.6	3.99	70	>ABV_PP	2	20190103_Cass__06_Birnarus_Caitlin_PNGaseF_250ng.1590.1590.2	controllerType=0 controllerNumber=1 scan=1590	12.6471
00991:2	1	R.LISQIITTK.S			508.822	2	1016.64	1016.63	0	1.1	104	Specific	130.25	68.13	68.13	3.49	70	>ABV_PP	2	20190103_Cass__06_Birnarus_Caitlin_PNGaseF_250ng.1442.1442.2	controllerType=0 controllerNumber=1 scan=1442	11.5357
01009:2	1	R.LISQIITTK.S			508.822	2	1016.64	1016.63	0	1.1	104	Specific	131.23	100.79	100.79	4.3	70	>ABV_PP	2	20190103_Cass__06_Birnarus_Caitlin_PNGaseF_250ng.1474.1474.2	controllerType=0 controllerNumber=1 scan=1474	11.8131
00714:2	1	R.LISQIITTK.S			508.822	2	1016.64	1016.63	0	0.6	104	Specific	133.11	72.62	72.62	3.45	70	>ABV_PP	2	20190103_Cass__06_Birnarus_Caitlin_PNGaseF_250ng.1023.1023.2	controllerType=0 controllerNumber=1 scan=1023	8.1638
00288:2	1	R.LISQIITTK.S			508.821	2	1016.64	1016.63	0	0	104	Specific	133.44	73.71	73.71	3.45	70	>ABV_PP	2	20190103_Cass__06_Birnarus_Caitlin_PNGaseF_250ng.385.385.2	controllerType=0 controllerNumber=1 scan=385	2.937
01209:2	1	R.LISQIITTK.S			508.821	2	1016.64	1016.63	0	0.4	104	Specific	136.33	77.38	77.38	3.45	70	>ABV_PP	2	20190103_Cass__06_Birnarus_Caitlin_PNGaseF_250ng.1712.1712.2	controllerType=0 controllerNumber=1 scan=1712	13.4594
00922:2	1	R.LISQIITTK.S			508.822	2	1016.64	1016.63	0	0.8	104	Specific	137.67	97.54	97.54	4.3	70	>ABV_PP	2	20190103_Cass__06_Birnarus_Caitlin_PNGaseF_250ng.1315.1315.2	controllerType=0 controllerNumber=1 scan=1315	10.4277
01020:2	1	R.LISQIITTK.S			508.822	2	1016.64	1016.63	0	0.8	104	Specific	140.4	83.45	83.45	3.68	70	>ABV_PP	2	20190103_Cass__06_Birnarus_Caitlin_PNGaseF_250ng.1493.1493.2	controllerType=0 controllerNumber=1 scan=1493	11.9738
00937:2	1	R.LISQIITTK.S			508.822	2	1016.64	1016.63	0	0.9	104	Specific	141.66	127.92	127.92	4.3	70	>ABV_PP	2	20190103_Cass__06_Birnarus_Caitlin_PNGaseF_250ng.1345.1345.2	controllerType=0 controllerNumber=1 scan=1345	10.6999
00954:2	1	R.LISQIITTK.S			508.821	2	1016.64	1016.63	0	0.6	104	Specific	143.03	122.48	122.48	3.99	70	>ABV_PP	2	20190103_Cass__06_Birnarus_Caitlin_PNGaseF_250ng.1377.1377.2	controllerType=0 controllerNumber=1 scan=1377	10.9788
00406:2	1	R.LISQIITTK.S			508.821	2	1016.63	1016.63	0	-0.1	104	Specific	143.61	116.46	116.46	3.71	70	>ABV_PP	2	20190103_Cass__06_Birnarus_Caitlin_PNGaseF_250ng.550.550.2	controllerType=0 controllerNumber=1 scan=550	4.2435
00057:2	1	R.LISQIITTK.S			508.822	2	1016.64	1016.63	0	0.7	104	Specific	143.66	116.65	116.65	3.99	70	>ABV_PP	2	20190103_Cass__06_Birnarus_Caitlin_PNGaseF_250ng.72.72.2	controllerType=0 controllerNumber=1 scan=72	0.5256
00761:2	1	R.LISQIITTK.S			508.822	2	1016.64	1016.63	0	0.8	104	Specific	144.88	88.02	88.02	3.68	70	>ABV_PP	2	20190103_Cass__06_Birnarus_Caitlin_PNGaseF_250ng.1096.1096.2	controllerType=0 controllerNumber=1 scan=1096	8.7721
00902:2	1	R.LISQIITTK.S			508.821	2	1016.64	1016.63	0	0.4	104	Specific	145	10.4	10.4	2.96	70	>ABV_PP	2	20190103_Cass__06_Birnarus_Caitlin_PNGaseF_250ng.1283.1283.2	controllerType=0 controllerNumber=1 scan=1283	10.1623
00090:2	1	R.LISQIITTK.S			508.822	2	1016.64	1016.63	0	1.5	104	Specific	147.17	83.97	83.97	3.82	70	>ABV_PP	2	20190103_Cass__06_Birnarus_Caitlin_PNGaseF_250ng.116.116.2	controllerType=0 controllerNumber=1 scan=116	0.8616
00672:2	1	R.LISQIITTK.S			508.822	2	1016.64	1016.63	0	1.2	104	Specific	149.29	119.21	119.21	4.53	70	>ABV_PP	2	20190103_Cass__06_Birnarus_Caitlin_PNGaseF_250ng.954.954.2	controllerType=0 controllerNumber=1 scan=954	7.5642
00945:2	1	R.LISQIITTK.S			508.822	2	1016.64	1016.63	0	0.7	104	Specific	151.12	82.64	82.64	3.64	70	>ABV_PP	2	20190103_Cass__06_Birnarus_Caitlin_PNGaseF_250ng.1361.1361.2	controllerType=0 controllerNumber=1 scan=1361	10.8406
00375:2	1	R.LISQIITTK.S			508.821	2	1016.64	1016.63	0	0.1	104	Specific	151.55	45.59	45.59	3.14	70	>ABV_PP	2	20190103_Cass__06_Birnarus_Caitlin_PNGaseF_250ng.506.506.2	controllerType=0 controllerNumber=1 scan=506	3.8919
00666:2	1	R.LISQIITTK.S			508.822	2	1016.64	1016.63	0	1.3	104	Specific	152.84	78.38	78.38	3.82	70	>ABV_PP	2	20190103_Cass__06_Birnarus_Caitlin_PNGaseF_250ng.942.942.2	controllerType=0 controllerNumber=1 scan=942	7.4528
00131:2	1	R.LISQIITTK.S			508.821	2	1016.64	1016.63	0	0.2	104	Specific	154.34	79.09	79.09	3.45	70	>ABV_PP	2	20190103_Cass__06_Birnarus_Caitlin_PNGaseF_250ng.168.168.2	controllerType=0 controllerNumber=1 scan=168	1.2436
00196:2	1	R.LISQIITTK.S			508.822	2	1016.64	1016.63	0	1.2	104	Specific	155.12	118.89	118.89	4.53	70	>ABV_PP	2	20190103_Cass__06_Birnarus_Caitlin_PNGaseF_250ng.254.254.2	controllerType=0 controllerNumber=1 scan=254	1.8934
00487:2	1	R.LISQIITTK.S			508.822	2	1016.64	1016.63	0	1.2	104	Specific	155.81	119.07	119.07	4.53	70	>ABV_PP	2	20190103_Cass__06_Birnarus_Caitlin_PNGaseF_250ng.676.676.2	controllerType=0 controllerNumber=1 scan=676	5.2946
00939:2	1	R.LISQIITTK.S			508.822	2	1016.64	1016.63	0	1.8	104	Specific	156.18	126.54	126.54	3.87	70	>ABV_PP	2	20190103_Cass__06_Birnarus_Caitlin_PNGaseF_250ng.1348.1348.2	controllerType=0 controllerNumber=1 scan=1348	10.7242
01011:2	1	R.LISQIITTK.S			508.822	2	1016.64	1016.63	0	0.7	104	Specific	157.57	129.64	129.64	4.21	70	>ABV_PP	2	20190103_Cass__06_Birnarus_Caitlin_PNGaseF_250ng.1477.1477.2	controllerType=0 controllerNumber=1 scan=1477	11.8362
00248:2	1	R.LISQIITTK.S			508.822	2	1016.64	1016.63	0	0.8	104	Specific	157.91	92.43	92.43	3.82	70	>ABV_PP	2	20190103_Cass__06_Birnarus_Caitlin_PNGaseF_250ng.328.328.2	controllerType=0 controllerNumber=1 scan=328	2.484
00176:2	1	R.LISQIITTK.S			508.822	2	1016.64	1016.63	0	0.8	104	Specific	161.23	139.58	139.58	4.74	70	>ABV_PP	2	20190103_Cass__06_Birnarus_Caitlin_PNGaseF_250ng.228.228.2	controllerType=0 controllerNumber=1 scan=228	1.7002
00993:2	1	R.LISQIITTK.S			508.822	2	1016.64	1016.63	0	0.8	104	Specific	162.63	122.25	122.25	4.74	70	>ABV_PP	2	20190103_Cass__06_Birnarus_Caitlin_PNGaseF_250ng.1445.1445.2	controllerType=0 controllerNumber=1 scan=1445	11.5602
00999:2	1	R.LISQIITTK.S			508.822	2	1016.64	1016.63	0	0.9	104	Specific	165.3	114.25	114.25	4.74	70	>ABV_PP	2	20190103_Cass__06_Birnarus_Caitlin_PNGaseF_250ng.1458.1458.2	controllerType=0 controllerNumber=1 scan=1458	11.6806
00562:2	1	R.LISQIITTK.S			508.822	2	1016.64	1016.63	0	0.8	104	Specific	166.72	86.4	86.4	3.82	70	>ABV_PP	2	20190103_Cass__06_Birnarus_Caitlin_PNGaseF_250ng.790.790.2	controllerType=0 controllerNumber=1 scan=790	6.2307
00340:2	1	R.LISQIITTK.S			508.822	2	1016.64	1016.63	0	0.8	104	Specific	168.35	90.48	90.48	3.99	70	>ABV_PP	2	20190103_Cass__06_Birnarus_Caitlin_PNGaseF_250ng.453.453.2	controllerType=0 controllerNumber=1 scan=453	3.4509
00549:2	1	R.LISQIITTK.S			508.822	2	1016.64	1016.63	0	0.6	104	Specific	168.5	54.41	54.41	3.62	70	>ABV_PP	2	20190103_Cass__06_Birnarus_Caitlin_PNGaseF_250ng.772.772.2	controllerType=0 controllerNumber=1 scan=772	6.0915
00578:2	1	R.LISQIITTK.S			508.821	2	1016.64	1016.63	0	0.5	104	Specific	168.83	96.01	96.01	4.46	70	>ABV_PP	2	20190103_Cass__06_Birnarus_Caitlin_PNGaseF_250ng.811.811.2	controllerType=0 controllerNumber=1 scan=811	6.387
00514:2	1	R.LISQIITTK.S			508.822	2	1016.64	1016.63	0	0.9	104	Specific	169.11	45.23	45.23	3.62	70	>ABV_PP	2	20190103_Cass__06_Birnarus_Caitlin_PNGaseF_250ng.717.717.2	controllerType=0 controllerNumber=1 scan=717	5.6323
00394:2	1	R.LISQIITTK.S			508.822	2	1016.64	1016.63	0	0.7	104	Specific	170.02	83.32	83.32	3.77	70	>ABV_PP	2	20190103_Cass__06_Birnarus_Caitlin_PNGaseF_250ng.532.532.2	controllerType=0 controllerNumber=1 scan=532	4.0941
00477:2	1	R.LISQIITTK.S			508.822	2	1016.64	1016.63	0	1.2	104	Specific	171.33	141.17	141.17	4.95	70	>ABV_PP	2	20190103_Cass__06_Birnarus_Caitlin_PNGaseF_250ng.659.659.2	controllerType=0 controllerNumber=1 scan=659	5.1459
00911:2	1	R.LISQIITTK.S			508.821	2	1016.64	1016.63	0	0.5	104	Specific	172.53	80.64	80.64	3.77	70	>ABV_PP	2	20190103_Cass__06_Birnarus_Caitlin_PNGaseF_250ng.1297.1297.2	controllerType=0 controllerNumber=1 scan=1297	10.2755
00490:2	1	R.LISQIITTK.S			508.821	2	1016.64	1016.63	0	0.6	104	Specific	172.79	146.79	146.79	4.66	70	>ABV_PP	2	20190103_Cass__06_Birnarus_Caitlin_PNGaseF_250ng.680.680.2	controllerType=0 controllerNumber=1 scan=680	5.3246
00933:2	1	R.LISQIITTK.S			508.821	2	1016.64	1016.63	0	0.3	104	Specific	173.05	99.43	99.43	4.46	70	>ABV_PP	2	20190103_Cass__06_Birnarus_Caitlin_PNGaseF_250ng.1334.1334.2	controllerType=0 controllerNumber=1 scan=1334	10.5911
01038:2	1	R.LISQIITTK.S			508.822	2	1016.64	1016.63	0	0.8	104	Specific	175.04	128.64	128.64	4.74	70	>ABV_PP	2	20190103_Cass__06_Birnarus_Caitlin_PNGaseF_250ng.1514.1514.2	controllerType=0 controllerNumber=1 scan=1514	12.1195
00983:2	1	R.LISQIITTK.S			508.822	2	1016.64	1016.63	0	0.8	104	Specific	176.93	65.68	65.68	3.78	70	>ABV_PP	2	20190103_Cass__06_Birnarus_Caitlin_PNGaseF_250ng.1427.1427.2	controllerType=0 controllerNumber=1 scan=1427	11.4026
01018:2	1	R.LISQIITTK.S			508.822	2	1016.64	1016.63	0	1.3	104	Specific	178.78	113.86	113.86	4.74	70	>ABV_PP	2	20190103_Cass__06_Birnarus_Caitlin_PNGaseF_250ng.1490.1490.2	controllerType=0 controllerNumber=1 scan=1490	11.9512
00764:2	1	R.LISQIITTK.S			508.821	2	1016.64	1016.63	0	0.6	104	Specific	179.01	103.02	103.02	4.46	70	>ABV_PP	2	20190103_Cass__06_Birnarus_Caitlin_PNGaseF_250ng.1100.1100.2	controllerType=0 controllerNumber=1 scan=1100	8.8018
00708:2	1	R.LISQIITTK.S			508.822	2	1016.64	1016.63	0	0.9	104	Specific	180.12	96.25	96.25	4.74	70	>ABV_PP	2	20190103_Cass__06_Birnarus_Caitlin_PNGaseF_250ng.1011.1011.2	controllerType=0 controllerNumber=1 scan=1011	8.0499
01293:2	1	R.LISQIITTK.S			508.822	2	1016.64	1016.63	0	0.9	104	Specific	183.69	115.53	115.53	4.74	70	>ABV_PP	2	20190103_Cass__06_Birnarus_Caitlin_PNGaseF_250ng.1804.1804.2	controllerType=0 controllerNumber=1 scan=1804	14.0548
01271:2	1	R.LISQIITTK.S			508.822	2	1016.64	1016.63	0	0.7	104	Specific	183.7	70.2	70.2	3.62	70	>ABV_PP	2	20190103_Cass__06_Birnarus_Caitlin_PNGaseF_250ng.1780.1780.2	controllerType=0 controllerNumber=1 scan=1780	13.8998
00546:2	1	R.LISQIITTK.S			508.822	2	1016.64	1016.63	0	0.7	104	Specific	185.09	178.24	178.24	4.99	70	>ABV_PP	2	20190103_Cass__06_Birnarus_Caitlin_PNGaseF_250ng.768.768.2	controllerType=0 controllerNumber=1 scan=768	6.0615
00985:2	1	R.LISQIITTK.S			508.822	2	1016.64	1016.63	0	1.4	104	Specific	185.72	69.9	69.9	3.78	70	>ABV_PP	2	20190103_Cass__06_Birnarus_Caitlin_PNGaseF_250ng.1430.1430.2	controllerType=0 controllerNumber=1 scan=1430	11.4265
00458:2	1	R.LISQIITTK.S			508.821	2	1016.64	1016.63	0	0.6	104	Specific	186.58	155.23	155.23	4.98	70	>ABV_PP	2	20190103_Cass__06_Birnarus_Caitlin_PNGaseF_250ng.628.628.2	controllerType=0 controllerNumber=1 scan=628	4.8812
00434:2	1	R.LISQIITTK.S			508.822	2	1016.64	1016.63	0	1	104	Specific	186.81	111.77	111.77	5.07	70	>ABV_PP	2	20190103_Cass__06_Birnarus_Caitlin_PNGaseF_250ng.590.590.2	controllerType=0 controllerNumber=1 scan=590	4.5608
01065:2	1	R.LISQIITTK.S			508.822	2	1016.64	1016.63	0	1.1	104	Specific	187.53	158.99	158.99	5.3	70	>ABV_PP	2	20190103_Cass__06_Birnarus_Caitlin_PNGaseF_250ng.1544.1544.2	controllerType=0 controllerNumber=1 scan=1544	12.316
00683:2	1	R.LISQIITTK.S			508.822	2	1016.64	1016.63	0	0.8	104	Specific	187.81	117.36	117.36	5.06	70	>ABV_PP	2	20190103_Cass__06_Birnarus_Caitlin_PNGaseF_250ng.971.971.2	controllerType=0 controllerNumber=1 scan=971	7.7061
01183:2	1	R.LISQIITTK.S			508.821	2	1016.64	1016.63	0	0.5	104	Specific	188.5	74.68	74.68	3.45	70	>ABV_PP	2	20190103_Cass__06_Birnarus_Caitlin_PNGaseF_250ng.1683.1683.2	controllerType=0 controllerNumber=1 scan=1683	13.2669
00142:2	1	R.LISQIITTK.S			508.822	2	1016.64	1016.63	0	1.1	104	Specific	188.71	80.29	80.29	4.33	70	>ABV_PP	2	20190103_Cass__06_Birnarus_Caitlin_PNGaseF_250ng.183.183.2	controllerType=0 controllerNumber=1 scan=183	1.3605
00447:2	1	R.LISQIITTK.S			508.822	2	1016.64	1016.63	0	0.8	104	Specific	190.22	126.82	126.82	4.74	70	>ABV_PP	2	20190103_Cass__06_Birnarus_Caitlin_PNGaseF_250ng.610.610.2	controllerType=0 controllerNumber=1 scan=610	4.7272
00882:2	1	R.LISQIITTK.S			508.821	2	1016.64	1016.63	0	0.3	104	Specific	190.56	161.97	161.97	4.99	70	>ABV_PP	2	20190103_Cass__06_Birnarus_Caitlin_PNGaseF_250ng.1255.1255.2	controllerType=0 controllerNumber=1 scan=1255	9.9524
00470:2	1	R.LISQIITTK.S			508.822	2	1016.64	1016.63	0	1.1	104	Specific	191.25	118.34	118.34	5.06	70	>ABV_PP	2	20190103_Cass__06_Birnarus_Caitlin_PNGaseF_250ng.646.646.2	controllerType=0 controllerNumber=1 scan=646	5.0277
00206:2	1	R.LISQIITTK.S			508.822	2	1016.64	1016.63	0	1.2	104	Specific	191.5	122.72	122.72	5.06	70	>ABV_PP	2	20190103_Cass__06_Birnarus_Caitlin_PNGaseF_250ng.268.268.2	controllerType=0 controllerNumber=1 scan=268	2.0046
00705:2	1	R.LISQIITTK.S			508.822	2	1016.64	1016.63	0	1.2	104	Specific	191.67	118.81	118.81	5.06	70	>ABV_PP	2	20190103_Cass__06_Birnarus_Caitlin_PNGaseF_250ng.1007.1007.2	controllerType=0 controllerNumber=1 scan=1007	8.0191
00897:2	1	R.LISQIITTK.S			508.821	2	1016.64	1016.63	0	0.2	104	Specific	192.14	127.82	127.82	4.76	70	>ABV_PP	2	20190103_Cass__06_Birnarus_Caitlin_PNGaseF_250ng.1277.1277.2	controllerType=0 controllerNumber=1 scan=1277	10.1205
00388:2	1	R.LISQIITTK.S			508.822	2	1016.64	1016.63	0	0.9	104	Specific	192.93	120.53	120.53	5.06	70	>ABV_PP	2	20190103_Cass__06_Birnarus_Caitlin_PNGaseF_250ng.525.525.2	controllerType=0 controllerNumber=1 scan=525	4.046
01232:2	1	R.LISQIITTK.S			508.822	2	1016.64	1016.63	0	0.6	104	Specific	193.59	119.61	119.61	4.76	70	>ABV_PP	2	20190103_Cass__06_Birnarus_Caitlin_PNGaseF_250ng.1737.1737.2	controllerType=0 controllerNumber=1 scan=1737	13.6202
00870:2	1	R.LISQIITTK.S			508.821	2	1016.63	1016.63	0	-0.2	104	Specific	193.66	118.73	118.73	4.39	70	>ABV_PP	2	20190103_Cass__06_Birnarus_Caitlin_PNGaseF_250ng.1237.1237.2	controllerType=0 controllerNumber=1 scan=1237	9.8084
00637:2	1	R.LISQIITTK.S			508.822	2	1016.64	1016.63	0	0.9	104	Specific	194.25	129.87	129.87	5.06	70	>ABV_PP	2	20190103_Cass__06_Birnarus_Caitlin_PNGaseF_250ng.901.901.2	controllerType=0 controllerNumber=1 scan=901	7.1302
00264:2	1	R.LISQIITTK.S			508.821	2	1016.64	1016.63	0	0.6	104	Specific	197.28	131.11	131.11	4.76	70	>ABV_PP	2	20190103_Cass__06_Birnarus_Caitlin_PNGaseF_250ng.350.350.2	controllerType=0 controllerNumber=1 scan=350	2.6549
00605:2	1	R.LISQIITTK.S			508.822	2	1016.64	1016.63	0	1.5	104	Specific	197.9	134.6	134.6	5.06	70	>ABV_PP	2	20190103_Cass__06_Birnarus_Caitlin_PNGaseF_250ng.851.851.2	controllerType=0 controllerNumber=1 scan=851	6.7099
00350:2	1	R.LISQIITTK.S			508.822	2	1016.64	1016.63	0	0.9	104	Specific	199.09	78.64	78.64	4.33	70	>ABV_PP	2	20190103_Cass__06_Birnarus_Caitlin_PNGaseF_250ng.468.468.2	controllerType=0 controllerNumber=1 scan=468	3.5765
00108:2	1	R.LISQIITTK.S			508.822	2	1016.64	1016.63	0	0.6	104	Specific	202.5	122.44	122.44	5.14	70	>ABV_PP	2	20190103_Cass__06_Birnarus_Caitlin_PNGaseF_250ng.139.139.2	controllerType=0 controllerNumber=1 scan=139	1.031
00292:2	1	R.LISQIITTK.S			508.821	2	1016.64	1016.63	0	0.6	104	Specific	203.26	128.18	128.18	5.14	70	>ABV_PP	2	20190103_Cass__06_Birnarus_Caitlin_PNGaseF_250ng.390.390.2	controllerType=0 controllerNumber=1 scan=390	2.9734
01200:2	1	R.LISQIITTK.S			508.821	2	1016.64	1016.63	0	0.5	104	Specific	203.44	102.04	102.04	4.77	70	>ABV_PP	2	20190103_Cass__06_Birnarus_Caitlin_PNGaseF_250ng.1702.1702.2	controllerType=0 controllerNumber=1 scan=1702	13.3936
00368:2	1	R.LISQIITTK.S			508.821	2	1016.64	1016.63	0	0.6	104	Specific	204.15	124.12	124.12	4.76	70	>ABV_PP	2	20190103_Cass__06_Birnarus_Caitlin_PNGaseF_250ng.493.493.2	controllerType=0 controllerNumber=1 scan=493	3.7706
00501:2	1	R.LISQIITTK.S			508.822	2	1016.64	1016.63	0	0.9	104	Specific	207.03	170.07	170.07	5.69	70	>ABV_PP	2	20190103_Cass__06_Birnarus_Caitlin_PNGaseF_250ng.698.698.2	controllerType=0 controllerNumber=1 scan=698	5.4792
00748:2	1	R.LISQIITTK.S			508.822	2	1016.64	1016.63	0	0.9	104	Specific	207.04	130.66	130.66	5.45	70	>ABV_PP	2	20190103_Cass__06_Birnarus_Caitlin_PNGaseF_250ng.1076.1076.2	controllerType=0 controllerNumber=1 scan=1076	8.6073
00698:2	1	R.LISQIITTK.S			508.821	2	1016.64	1016.63	0	0.5	104	Specific	207.81	104.9	104.9	5.14	70	>ABV_PP	2	20190103_Cass__06_Birnarus_Caitlin_PNGaseF_250ng.994.994.2	controllerType=0 controllerNumber=1 scan=994	7.9008
00236:2	1	R.LISQIITTK.S			508.821	2	1016.64	1016.63	0	0.6	104	Specific	209.25	143.87	143.87	5.36	70	>ABV_PP	2	20190103_Cass__06_Birnarus_Caitlin_PNGaseF_250ng.310.310.2	controllerType=0 controllerNumber=1 scan=310	2.3358
00192:2	1	R.LISQIITTK.S			508.822	2	1016.64	1016.63	0	1.4	104	Specific	210.63	128.27	128.27	5.45	70	>ABV_PP	2	20190103_Cass__06_Birnarus_Caitlin_PNGaseF_250ng.249.249.2	controllerType=0 controllerNumber=1 scan=249	1.8568
00532:2	1	R.LISQIITTK.S			508.821	2	1016.64	1016.63	0	0.6	104	Specific	212.9	134.07	134.07	5.14	70	>ABV_PP	2	20190103_Cass__06_Birnarus_Caitlin_PNGaseF_250ng.748.748.2	controllerType=0 controllerNumber=1 scan=748	5.9022
00416:2	1	R.LISQIITTK.S			508.821	2	1016.64	1016.63	0	0.6	104	Specific	213.39	106.47	106.47	5.14	70	>ABV_PP	2	20190103_Cass__06_Birnarus_Caitlin_PNGaseF_250ng.565.565.2	controllerType=0 controllerNumber=1 scan=565	4.367
00095:2	1	R.LISQIITTK.S			508.822	2	1016.64	1016.63	0	0.8	104	Specific	217.83	130.13	130.13	5.65	70	>ABV_PP	2	20190103_Cass__06_Birnarus_Caitlin_PNGaseF_250ng.122.122.2	controllerType=0 controllerNumber=1 scan=122	0.9038
00585:2	1	R.LISQIITTK.S			508.822	2	1016.64	1016.63	0	1.6	104	Specific	217.97	88.21	88.21	4.01	70	>ABV_PP	2	20190103_Cass__06_Birnarus_Caitlin_PNGaseF_250ng.824.824.2	controllerType=0 controllerNumber=1 scan=824	6.5056
00112:2	1	R.LISQIITTK.S			508.822	2	1016.64	1016.63	0	0.8	104	Specific	219.51	136.8	136.8	5.87	70	>ABV_PP	2	20190103_Cass__06_Birnarus_Caitlin_PNGaseF_250ng.144.144.2	controllerType=0 controllerNumber=1 scan=144	1.0672
00466:2	1	R.LISQIITTK.S			508.822	2	1016.64	1016.63	0	1.2	104	Specific	219.76	150.4	150.4	5.87	70	>ABV_PP	2	20190103_Cass__06_Birnarus_Caitlin_PNGaseF_250ng.641.641.2	controllerType=0 controllerNumber=1 scan=641	4.9911
00280:2	1	R.LISQIITTK.S			508.822	2	1016.64	1016.63	0	1	104	Specific	221.42	122.79	122.79	5.65	70	>ABV_PP	2	20190103_Cass__06_Birnarus_Caitlin_PNGaseF_250ng.372.372.2	controllerType=0 controllerNumber=1 scan=372	2.8282
00537:2	1	R.LISQIITTK.S			508.821	2	1016.64	1016.63	0	0.4	104	Specific	222.4	152.76	152.76	6.59	70	>ABV_PP	2	20190103_Cass__06_Birnarus_Caitlin_PNGaseF_250ng.754.754.2	controllerType=0 controllerNumber=1 scan=754	5.944
00321:2	1	R.LISQIITTK.S			508.822	2	1016.64	1016.63	0	1.5	104	Specific	224.01	140.36	140.36	6.91	70	>ABV_PP	2	20190103_Cass__06_Birnarus_Caitlin_PNGaseF_250ng.428.428.2	controllerType=0 controllerNumber=1 scan=428	3.2611
00002:2	1	R.LISQIITTK.S			508.821	2	1016.63	1016.63	0	-0.1	104	Specific	225.14	138.51	138.51	6.18	70	>ABV_PP	2	20190103_Cass__06_Birnarus_Caitlin_PNGaseF_250ng.3.3.2	controllerType=0 controllerNumber=1 scan=3	0.022
00631:2	1	R.LISQIITTK.S			508.822	2	1016.64	1016.63	0	1	104	Specific	225.32	132.36	132.36	6.68	70	>ABV_PP	2	20190103_Cass__06_Birnarus_Caitlin_PNGaseF_250ng.889.889.2	controllerType=0 controllerNumber=1 scan=889	7.0167
00861:2	1	R.LISQIITTK.S			508.822	2	1016.64	1016.63	0	1.2	104	Specific	227.48	117.01	117.01	6.68	70	>ABV_PP	2	20190103_Cass__06_Birnarus_Caitlin_PNGaseF_250ng.1222.1222.2	controllerType=0 controllerNumber=1 scan=1222	9.6825
00694:2	1	R.LISQIITTK.S			508.821	2	1016.64	1016.63	0	0.3	104	Specific	228.75	165.94	165.94	6.61	70	>ABV_PP	2	20190103_Cass__06_Birnarus_Caitlin_PNGaseF_250ng.989.989.2	controllerType=0 controllerNumber=1 scan=989	7.8637
00573:2	1	R.LISQIITTK.S			508.822	2	1016.64	1016.63	0	0.6	104	Specific	229.55	160.21	160.21	6.61	70	>ABV_PP	2	20190103_Cass__06_Birnarus_Caitlin_PNGaseF_250ng.805.805.2	controllerType=0 controllerNumber=1 scan=805	6.345
00650:2	1	R.LISQIITTK.S			508.822	2	1016.64	1016.63	0	1	104	Specific	229.94	156.61	156.61	6.91	70	>ABV_PP	2	20190103_Cass__06_Birnarus_Caitlin_PNGaseF_250ng.919.919.2	controllerType=0 controllerNumber=1 scan=919	7.2691
00337:2	1	R.LISQIITTK.S			508.822	2	1016.64	1016.63	0	1.4	104	Specific	231.48	126.08	126.08	6.68	70	>ABV_PP	2	20190103_Cass__06_Birnarus_Caitlin_PNGaseF_250ng.449.449.2	controllerType=0 controllerNumber=1 scan=449	3.4195
00429:2	1	R.LISQIITTK.S			508.821	2	1016.64	1016.63	0	0.6	104	Specific	231.6	124.07	124.07	6.37	70	>ABV_PP	2	20190103_Cass__06_Birnarus_Caitlin_PNGaseF_250ng.584.584.2	controllerType=0 controllerNumber=1 scan=584	4.5177
01001:2	1	R.LISQIITTK.S			508.822	2	1016.64	1016.63	0	1.4	104	Specific	232.29	156.78	156.78	6.91	70	>ABV_PP	2	20190103_Cass__06_Birnarus_Caitlin_PNGaseF_250ng.1461.1461.2	controllerType=0 controllerNumber=1 scan=1461	11.7048
00326:2	1	R.LISQIITTK.S			508.822	2	1016.64	1016.63	0	0.8	104	Specific	232.98	162.35	162.35	6.92	70	>ABV_PP	2	20190103_Cass__06_Birnarus_Caitlin_PNGaseF_250ng.434.434.2	controllerType=0 controllerNumber=1 scan=434	3.3034
01240:2	1	R.LISQIITTK.S			508.822	2	1016.64	1016.63	0	1.1	104	Specific	235.64	168.37	168.37	6.92	70	>ABV_PP	2	20190103_Cass__06_Birnarus_Caitlin_PNGaseF_250ng.1746.1746.2	controllerType=0 controllerNumber=1 scan=1746	13.6796
00161:2	1	R.LISQIITTK.S			508.821	2	1016.64	1016.63	0	0.6	104	Specific	236.5	121.71	121.71	6.37	70	>ABV_PP	2	20190103_Cass__06_Birnarus_Caitlin_PNGaseF_250ng.207.207.2	controllerType=0 controllerNumber=1 scan=207	1.5338
00210:2	1	R.LISQIITTK.S			508.822	2	1016.64	1016.63	0	0.9	104	Specific	236.99	122.46	122.46	6.68	70	>ABV_PP	2	20190103_Cass__06_Birnarus_Caitlin_PNGaseF_250ng.273.273.2	controllerType=0 controllerNumber=1 scan=273	2.0409
00662:2	1	R.LISQIITTK.S			508.822	2	1016.64	1016.63	0	0.8	104	Specific	239.29	138.84	138.84	7.71	70	>ABV_PP	2	20190103_Cass__06_Birnarus_Caitlin_PNGaseF_250ng.937.937.2	controllerType=0 controllerNumber=1 scan=937	7.4161
00589:2	1	R.LISQIITTK.S			508.821	2	1016.63	1016.63	0	-0.4	104	Specific	239.37	156.45	156.45	6.18	70	>ABV_PP	2	20190103_Cass__06_Birnarus_Caitlin_PNGaseF_250ng.829.829.2	controllerType=0 controllerNumber=1 scan=829	6.5401
00847:2	1	R.LISQIITTK.S			508.821	2	1016.64	1016.63	0	0	104	Specific	239.65	125.56	125.56	7.16	70	>ABV_PP	2	20190103_Cass__06_Birnarus_Caitlin_PNGaseF_250ng.1202.1202.2	controllerType=0 controllerNumber=1 scan=1202	9.5278
00498:2	1	R.LISQIITTK.S			508.821	2	1016.64	1016.63	0	0.5	104	Specific	240.18	162.74	162.74	7.4	70	>ABV_PP	2	20190103_Cass__06_Birnarus_Caitlin_PNGaseF_250ng.694.694.2	controllerType=0 controllerNumber=1 scan=694	5.449
06939:2	1	R.LISQIITTK.S			508.822	2	1016.64	1016.63	0	0.8	104	Specific	241.81	121.16	121.16	7.48	70	>ABV_PP	2	20190103_Cass__06_Birnarus_Caitlin_PNGaseF_250ng.8126.8126.2	controllerType=0 controllerNumber=1 scan=8126	48.7033
00654:2	1	R.LISQIITTK.S			508.822	2	1016.64	1016.63	0	1.3	104	Specific	242.47	142.5	142.5	7.71	70	>ABV_PP	2	20190103_Cass__06_Birnarus_Caitlin_PNGaseF_250ng.924.924.2	controllerType=0 controllerNumber=1 scan=924	7.3054
00007:2	1	R.LISQIITTK.S			508.822	2	1016.64	1016.63	0	1.2	104	Specific	242.56	164.16	164.16	7.72	70	>ABV_PP	2	20190103_Cass__06_Birnarus_Caitlin_PNGaseF_250ng.9.9.2	controllerType=0 controllerNumber=1 scan=9	0.0652
00402:2	1	R.LISQIITTK.S			508.821	2	1016.64	1016.63	0	0.6	104	Specific	242.62	130.55	130.55	7.16	70	>ABV_PP	2	20190103_Cass__06_Birnarus_Caitlin_PNGaseF_250ng.545.545.2	controllerType=0 controllerNumber=1 scan=545	4.2062
00957:2	1	R.LISQIITTK.S			508.821	2	1016.64	1016.63	0	0.6	104	Specific	244.18	168.75	168.75	7.4	70	>ABV_PP	2	20190103_Cass__06_Birnarus_Caitlin_PNGaseF_250ng.1381.1381.2	controllerType=0 controllerNumber=1 scan=1381	11.0085
00455:2	1	R.LISQIITTK.S			508.822	2	1016.64	1016.63	0	1.1	104	Specific	245.58	149.45	149.45	7.77	70	>ABV_PP	2	20190103_Cass__06_Birnarus_Caitlin_PNGaseF_250ng.624.624.2	controllerType=0 controllerNumber=1 scan=624	4.8512
00166:2	1	R.LISQIITTK.S			508.822	2	1016.64	1016.63	0	1.1	104	Specific	246.57	161.87	161.87	7.79	70	>ABV_PP	2	20190103_Cass__06_Birnarus_Caitlin_PNGaseF_250ng.213.213.2	controllerType=0 controllerNumber=1 scan=213	1.5767
00601:2	1	R.LISQIITTK.S			508.822	2	1016.64	1016.63	0	1.1	104	Specific	247.27	179.11	179.11	7.79	70	>ABV_PP	2	20190103_Cass__06_Birnarus_Caitlin_PNGaseF_250ng.846.846.2	controllerType=0 controllerNumber=1 scan=846	6.6736
00725:2	1	R.LISQIITTK.S			508.822	2	1016.64	1016.63	0	1.2	104	Specific	248.09	139.5	139.5	6.98	70	>ABV_PP	2	20190103_Cass__06_Birnarus_Caitlin_PNGaseF_250ng.1040.1040.2	controllerType=0 controllerNumber=1 scan=1040	8.3051
00221:2	1	R.LISQIITTK.S			508.822	2	1016.64	1016.63	0	0.9	104	Specific	248.73	173.2	173.2	7.79	70	>ABV_PP	2	20190103_Cass__06_Birnarus_Caitlin_PNGaseF_250ng.289.289.2	controllerType=0 controllerNumber=1 scan=289	2.1709
00616:2	1	R.LISQIITTK.S			508.822	2	1016.64	1016.63	0	1.2	104	Specific	250.95	171.94	171.94	6.99	70	>ABV_PP	2	20190103_Cass__06_Birnarus_Caitlin_PNGaseF_250ng.868.868.2	controllerType=0 controllerNumber=1 scan=868	6.854
00640:2	1	R.LISQIITTK.S			508.822	2	1016.64	1016.63	0	1	104	Specific	251.21	173.26	173.26	7.79	70	>ABV_PP	2	20190103_Cass__06_Birnarus_Caitlin_PNGaseF_250ng.905.905.2	controllerType=0 controllerNumber=1 scan=905	7.1598
00225:2	1	R.LISQIITTK.S			508.821	2	1016.64	1016.63	0	0.5	104	Specific	251.63	145.6	145.6	7.46	70	>ABV_PP	2	20190103_Cass__06_Birnarus_Caitlin_PNGaseF_250ng.294.294.2	controllerType=0 controllerNumber=1 scan=294	2.2073
00812:2	1	R.LISQIITTK.S			508.821	2	1016.64	1016.63	0	0.3	104	Specific	254.77	174.33	174.33	7.47	70	>ABV_PP	2	20190103_Cass__06_Birnarus_Caitlin_PNGaseF_250ng.1156.1156.2	controllerType=0 controllerNumber=1 scan=1156	9.1863
00179:2	1	R.LISQIITTK.S			508.821	2	1016.64	1016.63	0	0.3	104	Specific	254.83	149.39	149.39	7.46	70	>ABV_PP	2	20190103_Cass__06_Birnarus_Caitlin_PNGaseF_250ng.232.232.2	controllerType=0 controllerNumber=1 scan=232	1.7307
00378:2	1	R.LISQIITTK.S			508.821	2	1016.64	1016.63	0	0.3	104	Specific	256.42	156.19	156.19	7.46	70	>ABV_PP	2	20190103_Cass__06_Birnarus_Caitlin_PNGaseF_250ng.510.510.2	controllerType=0 controllerNumber=1 scan=510	3.9229
06987:2	1	R.LISQIITTK.S			508.822	2	1016.64	1016.63	0	1.2	104	Specific	257.21	140.47	140.47	7.77	70	>ABV_PP	2	20190103_Cass__06_Birnarus_Caitlin_PNGaseF_250ng.8179.8179.2	controllerType=0 controllerNumber=1 scan=8179	49.0533
00521:2	1	R.LISQIITTK.S			508.822	2	1016.64	1016.63	0	0.8	104	Specific	258.29	171.59	171.59	7.79	70	>ABV_PP	2	20190103_Cass__06_Birnarus_Caitlin_PNGaseF_250ng.730.730.2	controllerType=0 controllerNumber=1 scan=730	5.7482
00627:2	1	R.LISQIITTK.S			508.822	2	1016.64	1016.63	0	0.6	104	Specific	259.26	145.34	145.34	7.46	70	>ABV_PP	2	20190103_Cass__06_Birnarus_Caitlin_PNGaseF_250ng.884.884.2	controllerType=0 controllerNumber=1 scan=884	6.9809
00147:2	1	R.LISQIITTK.S			508.822	2	1016.64	1016.63	0	0.9	104	Specific	262.23	175.19	175.19	7.79	70	>ABV_PP	2	20190103_Cass__06_Birnarus_Caitlin_PNGaseF_250ng.189.189.2	controllerType=0 controllerNumber=1 scan=189	1.4028
00303:2	1	R.LISQIITTK.S			508.822	2	1016.64	1016.63	0	1.1	104	Specific	262.48	137.24	137.24	7.77	70	>ABV_PP	2	20190103_Cass__06_Birnarus_Caitlin_PNGaseF_250ng.405.405.2	controllerType=0 controllerNumber=1 scan=405	3.0914
00029:2	1	R.LISQIITTK.S			508.822	2	1016.64	1016.63	0	1.2	104	Specific	263.92	150.81	150.81	7.77	70	>ABV_PP	2	20190103_Cass__06_Birnarus_Caitlin_PNGaseF_250ng.36.36.2	controllerType=0 controllerNumber=1 scan=36	0.2573
06967:2	1	R.LISQIITTK.S			508.822	2	1016.64	1016.63	0	1.1	104	Specific	264.66	145.12	145.12	6.38	70	>ABV_PP	2	20190103_Cass__06_Birnarus_Caitlin_PNGaseF_250ng.8157.8157.2	controllerType=0 controllerNumber=1 scan=8157	48.9079
00675:2	1	R.LISQIITTK.S			508.822	2	1016.64	1016.63	0	1.1	104	Specific	265.79	162.87	162.87	7.79	70	>ABV_PP	2	20190103_Cass__06_Birnarus_Caitlin_PNGaseF_250ng.958.958.2	controllerType=0 controllerNumber=1 scan=958	7.5945
00873:2	1	R.LISQIITTK.S			508.821	2	1016.63	1016.63	0	-0.2	104	Specific	266.7	205.45	205.45	7.55	70	>ABV_PP	2	20190103_Cass__06_Birnarus_Caitlin_PNGaseF_250ng.1241.1241.2	controllerType=0 controllerNumber=1 scan=1241	9.8378
00857:2	1	R.LISQIITTK.S			508.822	2	1016.64	1016.63	0	0.6	104	Specific	267.69	158.46	158.46	7.59	70	>ABV_PP	2	20190103_Cass__06_Birnarus_Caitlin_PNGaseF_250ng.1217.1217.2	controllerType=0 controllerNumber=1 scan=1217	9.6467
00363:2	1	R.LISQIITTK.S			508.822	2	1016.64	1016.63	0	1	104	Specific	267.89	198.74	198.74	8.21	70	>ABV_PP	2	20190103_Cass__06_Birnarus_Caitlin_PNGaseF_250ng.487.487.2	controllerType=0 controllerNumber=1 scan=487	3.728
00261:2	1	R.LISQIITTK.S			508.822	2	1016.64	1016.63	0	0.6	104	Specific	269.91	161.67	161.67	7.6	70	>ABV_PP	2	20190103_Cass__06_Birnarus_Caitlin_PNGaseF_250ng.346.346.2	controllerType=0 controllerNumber=1 scan=346	2.6246
00887:2	1	R.LISQIITTK.S			508.821	2	1016.64	1016.63	0	0.4	104	Specific	271.48	153.27	153.27	7.59	70	>ABV_PP	2	20190103_Cass__06_Birnarus_Caitlin_PNGaseF_250ng.1261.1261.2	controllerType=0 controllerNumber=1 scan=1261	9.9941
00240:2	1	R.LISQIITTK.S			508.821	2	1016.64	1016.63	0	0.2	104	Specific	274.05	199.34	199.34	7.9	70	>ABV_PP	2	20190103_Cass__06_Birnarus_Caitlin_PNGaseF_250ng.315.315.2	controllerType=0 controllerNumber=1 scan=315	2.3725
00443:2	1	R.LISQIITTK.S			508.822	2	1016.64	1016.63	0	0.7	104	Specific	274.22	163.36	163.36	7.6	70	>ABV_PP	2	20190103_Cass__06_Birnarus_Caitlin_PNGaseF_250ng.605.605.2	controllerType=0 controllerNumber=1 scan=605	4.69
06959:2	1	R.LISQIITTK.S			508.822	2	1016.64	1016.63	0	0.8	104	Specific	274.59	145.86	145.86	7.9	70	>ABV_PP	2	20190103_Cass__06_Birnarus_Caitlin_PNGaseF_250ng.8148.8148.2	controllerType=0 controllerNumber=1 scan=8148	48.8479
00688:2	1	R.LISQIITTK.S			508.821	2	1016.64	1016.63	0	0.5	104	Specific	275.46	205.47	205.47	7.96	70	>ABV_PP	2	20190103_Cass__06_Birnarus_Caitlin_PNGaseF_250ng.977.977.2	controllerType=0 controllerNumber=1 scan=977	7.7484
00525:2	1	R.LISQIITTK.S			508.821	2	1016.64	1016.63	0	0.3	104	Specific	277.75	209.28	209.28	7.96	70	>ABV_PP	2	20190103_Cass__06_Birnarus_Caitlin_PNGaseF_250ng.735.735.2	controllerType=0 controllerNumber=1 scan=735	5.7845
00353:2	1	R.LISQIITTK.S			508.822	2	1016.64	1016.63	0	0.6	104	Specific	277.79	195.73	195.73	7.9	70	>ABV_PP	2	20190103_Cass__06_Birnarus_Caitlin_PNGaseF_250ng.472.472.2	controllerType=0 controllerNumber=1 scan=472	3.6067
00307:2	1	R.LISQIITTK.S			508.821	2	1016.64	1016.63	0	0.4	104	Specific	282.47	206.65	206.65	7.96	70	>ABV_PP	2	20190103_Cass__06_Birnarus_Caitlin_PNGaseF_250ng.410.410.2	controllerType=0 controllerNumber=1 scan=410	3.1281
00039:2	1	R.LISQIITTK.S			508.821	2	1016.64	1016.63	0	0.5	104	Specific	283.89	166.68	166.68	7.6	70	>ABV_PP	2	20190103_Cass__06_Birnarus_Caitlin_PNGaseF_250ng.50.50.2	controllerType=0 controllerNumber=1 scan=50	0.369
00510:2	1	R.LISQIITTK.S			508.821	2	1016.64	1016.63	0	0.6	104	Specific	285.16	168.25	168.25	7.6	70	>ABV_PP	2	20190103_Cass__06_Birnarus_Caitlin_PNGaseF_250ng.712.712.2	controllerType=0 controllerNumber=1 scan=712	5.5969
00251:2	1	R.LISQIITTK.S			508.822	2	1016.64	1016.63	0	1.1	104	Specific	285.18	153.53	153.53	7.9	70	>ABV_PP	2	20190103_Cass__06_Birnarus_Caitlin_PNGaseF_250ng.332.332.2	controllerType=0 controllerNumber=1 scan=332	2.5145
00613:2	1	R.LISQIITTK.S			508.822	2	1016.64	1016.63	0	1.7	104	Specific	287.59	151.23	151.23	7.19	70	>ABV_PP	2	20190103_Cass__06_Birnarus_Caitlin_PNGaseF_250ng.864.864.2	controllerType=0 controllerNumber=1 scan=864	6.8237
00842:2	1	R.LISQIITTK.S			508.821	2	1016.64	1016.63	0	0.5	104	Specific	291.59	173.96	173.96	7.88	70	>ABV_PP	2	20190103_Cass__06_Birnarus_Caitlin_PNGaseF_250ng.1196.1196.2	controllerType=0 controllerNumber=1 scan=1196	9.4864
00915:2	1	R.LISQIITTK.S			508.821	2	1016.64	1016.63	0	0.5	104	Specific	294.51	209.16	209.16	8.25	70	>ABV_PP	2	20190103_Cass__06_Birnarus_Caitlin_PNGaseF_250ng.1302.1302.2	controllerType=0 controllerNumber=1 scan=1302	10.3115
00082:2	1	R.LISQIITTK.S			508.822	2	1016.64	1016.63	0	1	104	Specific	295.45	167.56	167.56	8.2	70	>ABV_PP	2	20190103_Cass__06_Birnarus_Caitlin_PNGaseF_250ng.103.103.2	controllerType=0 controllerNumber=1 scan=103	0.749
00832:2	1	R.LISQIITTK.S			508.822	2	1016.64	1016.63	0	0.9	104	Specific	297.6	189.17	189.17	8.5	70	>ABV_PP	2	20190103_Cass__06_Birnarus_Caitlin_PNGaseF_250ng.1181.1181.2	controllerType=0 controllerNumber=1 scan=1181	9.3637
07045:2	1	R.LISQIITTK.S			508.822	2	1016.64	1016.63	0	1.1	104	Specific	299.56	220.58	220.58	8.56	70	>ABV_PP	2	20190103_Cass__06_Birnarus_Caitlin_PNGaseF_250ng.8243.8243.2	controllerType=0 controllerNumber=1 scan=8243	49.4726
00075:2	1	R.LISQIITTK.S			508.822	2	1016.64	1016.63	0	0.9	104	Specific	302.02	215.36	215.36	8.56	70	>ABV_PP	2	20190103_Cass__06_Birnarus_Caitlin_PNGaseF_250ng.95.95.2	controllerType=0 controllerNumber=1 scan=95	0.6941
06899:2	1	R.LISQIITTK.S			508.822	2	1016.64	1016.63	0	0.6	104	Specific	303.71	185.61	185.61	8.18	70	>ABV_PP	2	20190103_Cass__06_Birnarus_Caitlin_PNGaseF_250ng.8082.8082.2	controllerType=0 controllerNumber=1 scan=8082	48.4156
05949:2	1	R.LISQIITTK.S			508.822	2	1016.64	1016.63	0	0.9	104	Specific	310.96	172.96	172.96	7.4	70	>ABV_PP	2	20190103_Cass__06_Birnarus_Caitlin_PNGaseF_250ng.6926.6926.2	controllerType=0 controllerNumber=1 scan=6926	40.6293
00791:2	1	R.LISQIITTK.S			508.821	2	1016.64	1016.63	0	0.3	104	Specific	313.45	196.13	196.13	8.3	70	>ABV_PP	2	20190103_Cass__06_Birnarus_Caitlin_PNGaseF_250ng.1132.1132.2	controllerType=0 controllerNumber=1 scan=1132	9.0239
00022:2	1	R.LISQIITTK.S			508.822	2	1016.64	1016.63	0	0.9	104	Specific	316.1	197.8	197.8	8.61	70	>ABV_PP	2	20190103_Cass__06_Birnarus_Caitlin_PNGaseF_250ng.28.28.2	controllerType=0 controllerNumber=1 scan=28	0.2026
00825:2	1	R.LISQIITTK.S			508.821	2	1016.64	1016.63	0	0.5	104	Specific	318.37	192.21	192.21	8.3	70	>ABV_PP	2	20190103_Cass__06_Birnarus_Caitlin_PNGaseF_250ng.1173.1173.2	controllerType=0 controllerNumber=1 scan=1173	9.311
06651:2	1	R.LISQIITTK.S			508.822	2	1016.64	1016.63	0	0.8	104	Specific	318.95	211.48	211.48	8.68	70	>ABV_PP	2	20190103_Cass__06_Birnarus_Caitlin_PNGaseF_250ng.7809.7809.2	controllerType=0 controllerNumber=1 scan=7809	46.6455
00044:2	1	R.LISQIITTK.S			508.821	2	1016.64	1016.63	0	0.5	104	Specific	320.55	246.65	246.65	8.37	70	>ABV_PP	2	20190103_Cass__06_Birnarus_Caitlin_PNGaseF_250ng.56.56.2	controllerType=0 controllerNumber=1 scan=56	0.4116
00274:2	1	R.LISQIITTK.S			508.822	2	1016.64	1016.63	0	0.6	104	Specific	323.02	200.41	200.41	8.3	70	>ABV_PP	2	20190103_Cass__06_Birnarus_Caitlin_PNGaseF_250ng.365.365.2	controllerType=0 controllerNumber=1 scan=365	2.779
07018:2	1	R.LISQIITTK.S			508.821	2	1016.64	1016.63	0	0.5	104	Specific	323.24	197.22	197.22	8.3	70	>ABV_PP	2	20190103_Cass__06_Birnarus_Caitlin_PNGaseF_250ng.8213.8213.2	controllerType=0 controllerNumber=1 scan=8213	49.2741
05929:2	1	R.LISQIITTK.S			508.821	2	1016.64	1016.63	0	0.1	104	Specific	328.31	185.42	185.42	8.3	70	>ABV_PP	2	20190103_Cass__06_Birnarus_Caitlin_PNGaseF_250ng.6904.6904.2	controllerType=0 controllerNumber=1 scan=6904	40.4888
00421:2	1	R.LISQIITTK.S			508.821	2	1016.64	1016.63	0	0.3	104	Specific	329.52	196.26	196.26	8.3	70	>ABV_PP	2	20190103_Cass__06_Birnarus_Caitlin_PNGaseF_250ng.571.571.2	controllerType=0 controllerNumber=1 scan=571	4.4094
02366:2	1	R.LISQIITTK.S			508.821	2	1016.63	1016.63	0	-0.6	104	Specific	329.62	180.7	180.7	5.93	70	>ABV_PP	2	20190103_Cass__06_Birnarus_Caitlin_PNGaseF_250ng.2984.2984.2	controllerType=0 controllerNumber=1 scan=2984	20.0145
07028:2	1	R.LISQIITTK.S			508.821	2	1016.64	1016.63	0	0.6	104	Specific	333.35	197.85	197.85	8.13	70	>ABV_PP	2	20190103_Cass__06_Birnarus_Caitlin_PNGaseF_250ng.8224.8224.2	controllerType=0 controllerNumber=1 scan=8224	49.3456
07000:2	1	R.LISQIITTK.S			508.823	2	1016.64	1016.63	0	3.1	104	Specific	333.92	205.3	205.3	6.63	70	>ABV_PP	2	20190103_Cass__06_Birnarus_Caitlin_PNGaseF_250ng.8193.8193.2	controllerType=0 controllerNumber=1 scan=8193	49.1418
05628:2	1	R.LISQIITTK.S			508.821	2	1016.63	1016.63	0	-0.9	104	Specific	334.81	209.68	209.68	7.45	70	>ABV_PP	2	20190103_Cass__06_Birnarus_Caitlin_PNGaseF_250ng.6572.6572.2	controllerType=0 controllerNumber=1 scan=6572	38.3843
05713:2	1	R.LISQIITTK.S			508.821	2	1016.63	1016.63	0	-0.9	104	Specific	352.95	181.95	181.95	7.39	70	>ABV_PP	2	20190103_Cass__06_Birnarus_Caitlin_PNGaseF_250ng.6666.6666.2	controllerType=0 controllerNumber=1 scan=6666	38.964
06929:2	1	R.LISQIITTK.S			508.821	2	1016.64	1016.63	0	0.5	104	Specific	359.02	225.27	225.27	8.43	70	>ABV_PP	2	20190103_Cass__06_Birnarus_Caitlin_PNGaseF_250ng.8115.8115.2	controllerType=0 controllerNumber=1 scan=8115	48.6319
05657:2	1	R.LISQIITTK.S			508.821	2	1016.63	1016.63	0	-0.9	104	Specific	359.36	231.4	231.4	7.69	70	>ABV_PP	2	20190103_Cass__06_Birnarus_Caitlin_PNGaseF_250ng.6604.6604.2	controllerType=0 controllerNumber=1 scan=6604	38.5795
06879:2	1	R.LISQIITTK.S			508.822	2	1016.64	1016.63	0	0.8	104	Specific	365.23	203.31	203.31	8.76	70	>ABV_PP	2	20190103_Cass__06_Birnarus_Caitlin_PNGaseF_250ng.8060.8060.2	controllerType=0 controllerNumber=1 scan=8060	48.2721
06909:2	1	R.LISQIITTK.S			508.821	2	1016.64	1016.63	0	0.4	104	Specific	367.7	195.32	195.32	8.38	70	>ABV_PP	2	20190103_Cass__06_Birnarus_Caitlin_PNGaseF_250ng.8093.8093.2	controllerType=0 controllerNumber=1 scan=8093	48.4868
05969:2	1	R.LISQIITTK.S			508.821	2	1016.64	1016.63	0	0.6	104	Specific	369.69	211.01	211.01	8.44	70	>ABV_PP	2	20190103_Cass__06_Birnarus_Caitlin_PNGaseF_250ng.6948.6948.2	controllerType=0 controllerNumber=1 scan=6948	40.7696
00062:2	1	R.LISQIITTK.S			508.822	2	1016.64	1016.63	0	1.2	104	Specific	370.89	245.06	245.06	8.74	70	>ABV_PP	2	20190103_Cass__06_Birnarus_Caitlin_PNGaseF_250ng.78.78.2	controllerType=0 controllerNumber=1 scan=78	0.5693
06690:2	1	R.LISQIITTK.S			508.822	2	1016.64	1016.63	0	1.1	104	Specific	371.64	246.99	246.99	8.76	70	>ABV_PP	2	20190103_Cass__06_Birnarus_Caitlin_PNGaseF_250ng.7852.7852.2	controllerType=0 controllerNumber=1 scan=7852	46.9234
06839:2	1	R.LISQIITTK.S			508.821	2	1016.64	1016.63	0	0.5	104	Specific	372.85	214.29	214.29	8.44	70	>ABV_PP	2	20190103_Cass__06_Birnarus_Caitlin_PNGaseF_250ng.8016.8016.2	controllerType=0 controllerNumber=1 scan=8016	47.9866
04931:2	1	R.LISQIITTK.S			508.821	2	1016.64	1016.63	0	0.6	104	Specific	373.03	227.81	227.81	8.43	70	>ABV_PP	2	20190103_Cass__06_Birnarus_Caitlin_PNGaseF_250ng.5806.5806.2	controllerType=0 controllerNumber=1 scan=5806	33.4963
05015:2	1	R.LISQIITTK.S			508.821	2	1016.63	1016.63	0	-0.3	104	Specific	374.91	223.54	223.54	8.03	70	>ABV_PP	2	20190103_Cass__06_Birnarus_Caitlin_PNGaseF_250ng.5898.5898.2	controllerType=0 controllerNumber=1 scan=5898	34.0806
05770:2	1	R.LISQIITTK.S			508.822	2	1016.64	1016.63	0	1.1	104	Specific	375.53	200.35	200.35	8.7	70	>ABV_PP	2	20190103_Cass__06_Birnarus_Caitlin_PNGaseF_250ng.6729.6729.2	controllerType=0 controllerNumber=1 scan=6729	39.3684
05592:2	1	R.LISQIITTK.S			508.822	2	1016.64	1016.63	0	0.9	104	Specific	375.7	240.14	240.14	8.74	70	>ABV_PP	2	20190103_Cass__06_Birnarus_Caitlin_PNGaseF_250ng.6533.6533.2	controllerType=0 controllerNumber=1 scan=6533	38.1476
05859:2	1	R.LISQIITTK.S			508.822	2	1016.64	1016.63	0	1.1	104	Specific	376.01	197.56	197.56	8.7	70	>ABV_PP	2	20190103_Cass__06_Birnarus_Caitlin_PNGaseF_250ng.6827.6827.2	controllerType=0 controllerNumber=1 scan=6827	39.9961
00805:2	1	R.LISQIITTK.S			508.822	2	1016.64	1016.63	0	0.7	104	Specific	376.52	248.22	248.22	8.45	70	>ABV_PP	2	20190103_Cass__06_Birnarus_Caitlin_PNGaseF_250ng.1148.1148.2	controllerType=0 controllerNumber=1 scan=1148	9.1322
05799:2	1	R.LISQIITTK.S			508.822	2	1016.64	1016.63	0	1.1	104	Specific	386.48	203.14	203.14	8.92	70	>ABV_PP	2	20190103_Cass__06_Birnarus_Caitlin_PNGaseF_250ng.6761.6761.2	controllerType=0 controllerNumber=1 scan=6761	39.5737
05891:2	1	R.LISQIITTK.S			508.822	2	1016.64	1016.63	0	0.9	104	Specific	387.41	270.82	270.82	9.04	70	>ABV_PP	2	20190103_Cass__06_Birnarus_Caitlin_PNGaseF_250ng.6862.6862.2	controllerType=0 controllerNumber=1 scan=6862	40.2185
06670:2	1	R.LISQIITTK.S			508.822	2	1016.64	1016.63	0	1.1	104	Specific	387.85	270.06	270.06	9.04	70	>ABV_PP	2	20190103_Cass__06_Birnarus_Caitlin_PNGaseF_250ng.7830.7830.2	controllerType=0 controllerNumber=1 scan=7830	46.7812
04950:2	1	R.LISQIITTK.S			508.822	2	1016.64	1016.63	0	1	104	Specific	392.44	233.84	233.84	8.91	70	>ABV_PP	2	20190103_Cass__06_Birnarus_Caitlin_PNGaseF_250ng.5827.5827.2	controllerType=0 controllerNumber=1 scan=5827	33.6302
05901:2	1	R.LISQIITTK.S			508.822	2	1016.64	1016.63	0	0.8	104	Specific	392.89	261.1	261.1	8.93	70	>ABV_PP	2	20190103_Cass__06_Birnarus_Caitlin_PNGaseF_250ng.6873.6873.2	controllerType=0 controllerNumber=1 scan=6873	40.2891
06789:2	1	R.LISQIITTK.S			508.822	2	1016.64	1016.63	0	0.9	104	Specific	393.22	264.44	264.44	8.93	70	>ABV_PP	2	20190103_Cass__06_Birnarus_Caitlin_PNGaseF_250ng.7961.7961.2	controllerType=0 controllerNumber=1 scan=7961	47.6301
05024:2	1	R.LISQIITTK.S			508.821	2	1016.64	1016.63	0	0	104	Specific	397.07	243.61	243.61	8.59	70	>ABV_PP	2	20190103_Cass__06_Birnarus_Caitlin_PNGaseF_250ng.5908.5908.2	controllerType=0 controllerNumber=1 scan=5908	34.1403
04961:2	1	R.LISQIITTK.S			508.822	2	1016.64	1016.63	0	0.9	104	Specific	397.91	207.53	207.53	8.92	70	>ABV_PP	2	20190103_Cass__06_Birnarus_Caitlin_PNGaseF_250ng.5839.5839.2	controllerType=0 controllerNumber=1 scan=5839	33.7072
06869:2	1	R.LISQIITTK.S			508.822	2	1016.64	1016.63	0	1.1	104	Specific	397.98	218.61	218.61	8.92	70	>ABV_PP	2	20190103_Cass__06_Birnarus_Caitlin_PNGaseF_250ng.8049.8049.2	controllerType=0 controllerNumber=1 scan=8049	48.2006
04981:2	1	R.LISQIITTK.S			508.821	2	1016.63	1016.63	0	-0.6	104	Specific	402.06	231.03	231.03	8.28	70	>ABV_PP	2	20190103_Cass__06_Birnarus_Caitlin_PNGaseF_250ng.5861.5861.2	controllerType=0 controllerNumber=1 scan=5861	33.8482
05080:2	1	R.LISQIITTK.S			508.822	2	1016.64	1016.63	0	0.7	104	Specific	404.48	243.52	243.52	8.69	70	>ABV_PP	2	20190103_Cass__06_Birnarus_Caitlin_PNGaseF_250ng.5970.5970.2	controllerType=0 controllerNumber=1 scan=5970	34.5383
06700:2	1	R.LISQIITTK.S			508.822	2	1016.64	1016.63	0	0.6	104	Specific	407.61	283.99	283.99	8.82	70	>ABV_PP	2	20190103_Cass__06_Birnarus_Caitlin_PNGaseF_250ng.7863.7863.2	controllerType=0 controllerNumber=1 scan=7863	46.9945
05869:2	1	R.LISQIITTK.S			508.822	2	1016.64	1016.63	0	0.9	104	Specific	410.25	253.09	253.09	9.02	70	>ABV_PP	2	20190103_Cass__06_Birnarus_Caitlin_PNGaseF_250ng.6838.6838.2	controllerType=0 controllerNumber=1 scan=6838	40.0663
04853:2	1	R.LISQIITTK.S			508.821	2	1016.64	1016.63	0	0.5	104	Specific	410.85	240.31	240.31	8.69	70	>ABV_PP	2	20190103_Cass__06_Birnarus_Caitlin_PNGaseF_250ng.5720.5720.2	controllerType=0 controllerNumber=1 scan=5720	32.945
06729:2	1	R.LISQIITTK.S			508.822	2	1016.64	1016.63	0	1.3	104	Specific	412.93	238.46	238.46	9	70	>ABV_PP	2	20190103_Cass__06_Birnarus_Caitlin_PNGaseF_250ng.7895.7895.2	controllerType=0 controllerNumber=1 scan=7895	47.2015
06719:2	1	R.LISQIITTK.S			508.821	2	1016.64	1016.63	0	0.2	104	Specific	416.74	210.45	210.45	8.7	70	>ABV_PP	2	20190103_Cass__06_Birnarus_Caitlin_PNGaseF_250ng.7884.7884.2	controllerType=0 controllerNumber=1 scan=7884	47.1304
04865:2	1	R.LISQIITTK.S			508.821	2	1016.64	1016.63	0	0.3	104	Specific	418	256.25	256.25	8.71	70	>ABV_PP	2	20190103_Cass__06_Birnarus_Caitlin_PNGaseF_250ng.5733.5733.2	controllerType=0 controllerNumber=1 scan=5733	33.0275
06779:2	1	R.LISQIITTK.S			508.822	2	1016.64	1016.63	0	1.1	104	Specific	418.68	252.11	252.11	9.02	70	>ABV_PP	2	20190103_Cass__06_Birnarus_Caitlin_PNGaseF_250ng.7950.7950.2	controllerType=0 controllerNumber=1 scan=7950	47.558
05683:2	1	R.LISQIITTK.S			508.821	2	1016.63	1016.63	0	-0.1	104	Specific	421.93	256	256	8.3	70	>ABV_PP	2	20190103_Cass__06_Birnarus_Caitlin_PNGaseF_250ng.6633.6633.2	controllerType=0 controllerNumber=1 scan=6633	38.7579
05229:2	1	R.LISQIITTK.S			508.821	2	1016.64	1016.63	0	0	104	Specific	428.34	257.14	257.14	8.79	70	>ABV_PP	2	20190103_Cass__06_Birnarus_Caitlin_PNGaseF_250ng.6134.6134.2	controllerType=0 controllerNumber=1 scan=6134	35.5902
04883:2	1	R.LISQIITTK.S			508.821	2	1016.64	1016.63	0	0.3	104	Specific	428.64	259.58	259.58	8.79	70	>ABV_PP	2	20190103_Cass__06_Birnarus_Caitlin_PNGaseF_250ng.5753.5753.2	controllerType=0 controllerNumber=1 scan=5753	33.1565
05072:2	1	R.LISQIITTK.S			508.822	2	1016.64	1016.63	0	0.9	104	Specific	429.09	229.09	229.09	9.08	70	>ABV_PP	2	20190103_Cass__06_Birnarus_Caitlin_PNGaseF_250ng.5961.5961.2	controllerType=0 controllerNumber=1 scan=5961	34.4798
05199:2	1	R.LISQIITTK.S			508.822	2	1016.64	1016.63	0	1	104	Specific	431.09	249.36	249.36	9.1	70	>ABV_PP	2	20190103_Cass__06_Birnarus_Caitlin_PNGaseF_250ng.6101.6101.2	controllerType=0 controllerNumber=1 scan=6101	35.3782
06819:2	1	R.LISQIITTK.S			508.821	2	1016.64	1016.63	0	0.5	104	Specific	433.39	273.71	273.71	8.9	70	>ABV_PP	2	20190103_Cass__06_Birnarus_Caitlin_PNGaseF_250ng.7994.7994.2	controllerType=0 controllerNumber=1 scan=7994	47.8438
04889:2	1	R.LISQIITTK.S			508.821	2	1016.64	1016.63	0	0.4	104	Specific	438.77	282.68	282.68	8.9	70	>ABV_PP	2	20190103_Cass__06_Birnarus_Caitlin_PNGaseF_250ng.5760.5760.2	controllerType=0 controllerNumber=1 scan=5760	33.2031
06749:2	1	R.LISQIITTK.S			508.822	2	1016.64	1016.63	0	1.4	104	Specific	440.81	310.99	310.99	9.36	70	>ABV_PP	2	20190103_Cass__06_Birnarus_Caitlin_PNGaseF_250ng.7917.7917.2	controllerType=0 controllerNumber=1 scan=7917	47.344
06759:2	1	R.LISQIITTK.S			508.822	2	1016.64	1016.63	0	1.3	104	Specific	441.4	259.4	259.4	9.1	70	>ABV_PP	2	20190103_Cass__06_Birnarus_Caitlin_PNGaseF_250ng.7928.7928.2	controllerType=0 controllerNumber=1 scan=7928	47.4157
04994:2	1	R.LISQIITTK.S			508.821	2	1016.64	1016.63	0	0.4	104	Specific	442.04	254.75	254.75	8.79	70	>ABV_PP	2	20190103_Cass__06_Birnarus_Caitlin_PNGaseF_250ng.5875.5875.2	controllerType=0 controllerNumber=1 scan=5875	33.9368
05721:2	1	R.LISQIITTK.S			508.821	2	1016.64	1016.63	0	0.2	104	Specific	442.05	260.82	260.82	8.79	70	>ABV_PP	2	20190103_Cass__06_Birnarus_Caitlin_PNGaseF_250ng.6675.6675.2	controllerType=0 controllerNumber=1 scan=6675	39.0221
05159:2	1	R.LISQIITTK.S			508.821	2	1016.64	1016.63	0	0.5	104	Specific	442.23	257.98	257.98	8.79	70	>ABV_PP	2	20190103_Cass__06_Birnarus_Caitlin_PNGaseF_250ng.6057.6057.2	controllerType=0 controllerNumber=1 scan=6057	35.0963
04920:2	1	R.LISQIITTK.S			508.821	2	1016.64	1016.63	0	0.3	104	Specific	442.35	254.56	254.56	8.79	70	>ABV_PP	2	20190103_Cass__06_Birnarus_Caitlin_PNGaseF_250ng.5794.5794.2	controllerType=0 controllerNumber=1 scan=5794	33.4196
04801:2	1	R.LISQIITTK.S			508.821	2	1016.64	1016.63	0	0.2	104	Specific	445.48	272.31	272.31	8.75	70	>ABV_PP	2	20190103_Cass__06_Birnarus_Caitlin_PNGaseF_250ng.5663.5663.2	controllerType=0 controllerNumber=1 scan=5663	32.5806
05051:2	1	R.LISQIITTK.S			508.822	2	1016.64	1016.63	0	0.9	104	Specific	445.93	285.06	285.06	9.07	70	>ABV_PP	2	20190103_Cass__06_Birnarus_Caitlin_PNGaseF_250ng.5938.5938.2	controllerType=0 controllerNumber=1 scan=5938	34.3328
06809:2	1	R.LISQIITTK.S			508.822	2	1016.64	1016.63	0	1.3	104	Specific	451.75	276.92	276.92	9.07	70	>ABV_PP	2	20190103_Cass__06_Birnarus_Caitlin_PNGaseF_250ng.7983.7983.2	controllerType=0 controllerNumber=1 scan=7983	47.773
04763:2	1	R.LISQIITTK.S			508.821	2	1016.64	1016.63	0	0.2	104	Specific	453.14	260.96	260.96	8.65	70	>ABV_PP	2	20190103_Cass__06_Birnarus_Caitlin_PNGaseF_250ng.5621.5621.2	controllerType=0 controllerNumber=1 scan=5621	32.3141
05219:2	1	R.LISQIITTK.S			508.821	2	1016.64	1016.63	0	0.3	104	Specific	453.89	285.81	285.81	8.75	70	>ABV_PP	2	20190103_Cass__06_Birnarus_Caitlin_PNGaseF_250ng.6123.6123.2	controllerType=0 controllerNumber=1 scan=6123	35.5195
04793:2	1	R.LISQIITTK.S			508.821	2	1016.64	1016.63	0	0.5	104	Specific	454.84	252.9	252.9	8.65	70	>ABV_PP	2	20190103_Cass__06_Birnarus_Caitlin_PNGaseF_250ng.5654.5654.2	controllerType=0 controllerNumber=1 scan=5654	32.5229
05779:2	1	R.LISQIITTK.S			508.822	2	1016.64	1016.63	0	0.7	104	Specific	455.92	258.08	258.08	8.65	70	>ABV_PP	2	20190103_Cass__06_Birnarus_Caitlin_PNGaseF_250ng.6739.6739.2	controllerType=0 controllerNumber=1 scan=6739	39.4336
05559:2	1	R.LISQIITTK.S			508.821	2	1016.64	1016.63	0	0.6	104	Specific	459.12	267.63	267.63	8.65	70	>ABV_PP	2	20190103_Cass__06_Birnarus_Caitlin_PNGaseF_250ng.6497.6497.2	controllerType=0 controllerNumber=1 scan=6497	37.9187
05809:2	1	R.LISQIITTK.S			508.822	2	1016.64	1016.63	0	1.1	104	Specific	459.36	271.19	271.19	9.07	70	>ABV_PP	2	20190103_Cass__06_Birnarus_Caitlin_PNGaseF_250ng.6772.6772.2	controllerType=0 controllerNumber=1 scan=6772	39.6443
04728:2	1	R.LISQIITTK.S			508.821	2	1016.63	1016.63	0	0	104	Specific	461.86	282.56	282.56	8.75	70	>ABV_PP	2	20190103_Cass__06_Birnarus_Caitlin_PNGaseF_250ng.5582.5582.2	controllerType=0 controllerNumber=1 scan=5582	32.0664
04746:2	1	R.LISQIITTK.S			508.821	2	1016.63	1016.63	0	-0.2	104	Specific	463.82	290.95	290.95	8.49	70	>ABV_PP	2	20190103_Cass__06_Birnarus_Caitlin_PNGaseF_250ng.5602.5602.2	controllerType=0 controllerNumber=1 scan=5602	32.1942
05130:2	1	R.LISQIITTK.S			508.822	2	1016.64	1016.63	0	0.8	104	Specific	464.82	252.93	252.93	8.96	70	>ABV_PP	2	20190103_Cass__06_Birnarus_Caitlin_PNGaseF_250ng.6025.6025.2	controllerType=0 controllerNumber=1 scan=6025	34.8895
06849:2	1	R.LISQIITTK.S			508.821	2	1016.64	1016.63	0	0.1	104	Specific	466.91	293.83	293.83	8.98	70	>ABV_PP	2	20190103_Cass__06_Birnarus_Caitlin_PNGaseF_250ng.8027.8027.2	controllerType=0 controllerNumber=1 scan=8027	48.0586
05279:2	1	R.LISQIITTK.S			508.821	2	1016.64	1016.63	0	0.6	104	Specific	467.38	280.59	280.59	8.83	70	>ABV_PP	2	20190103_Cass__06_Birnarus_Caitlin_PNGaseF_250ng.6189.6189.2	controllerType=0 controllerNumber=1 scan=6189	35.9433
04772:2	1	R.LISQIITTK.S			508.821	2	1016.63	1016.63	0	-0.1	104	Specific	468.22	288.97	288.97	8.42	70	>ABV_PP	2	20190103_Cass__06_Birnarus_Caitlin_PNGaseF_250ng.5631.5631.2	controllerType=0 controllerNumber=1 scan=5631	32.378
05829:2	1	R.LISQIITTK.S			508.822	2	1016.64	1016.63	0	1.1	104	Specific	468.59	271.31	271.31	9.14	70	>ABV_PP	2	20190103_Cass__06_Birnarus_Caitlin_PNGaseF_250ng.6794.6794.2	controllerType=0 controllerNumber=1 scan=6794	39.7848
05249:2	1	R.LISQIITTK.S			508.821	2	1016.64	1016.63	0	0.1	104	Specific	470.46	299.23	299.23	8.98	70	>ABV_PP	2	20190103_Cass__06_Birnarus_Caitlin_PNGaseF_250ng.6156.6156.2	controllerType=0 controllerNumber=1 scan=6156	35.7314
05459:2	1	R.LISQIITTK.S			508.822	2	1016.64	1016.63	0	1.4	104	Specific	470.91	284.66	284.66	9.14	70	>ABV_PP	2	20190103_Cass__06_Birnarus_Caitlin_PNGaseF_250ng.6387.6387.2	controllerType=0 controllerNumber=1 scan=6387	37.2126
02997:2	1	R.LISQIITTK.S			508.821	2	1016.63	1016.63	0	-0.7	104	Specific	472.11	303.27	303.27	8.57	70	>ABV_PP	2	20190103_Cass__06_Birnarus_Caitlin_PNGaseF_250ng.3678.3678.2	controllerType=0 controllerNumber=1 scan=3678	22.7646
05309:2	1	R.LISQIITTK.S			508.821	2	1016.64	1016.63	0	0.3	104	Specific	472.71	283.82	283.82	8.83	70	>ABV_PP	2	20190103_Cass__06_Birnarus_Caitlin_PNGaseF_250ng.6222.6222.2	controllerType=0 controllerNumber=1 scan=6222	36.1546
05429:2	1	R.LISQIITTK.S			508.822	2	1016.64	1016.63	0	0.9	104	Specific	474.67	285.55	285.55	9.14	70	>ABV_PP	2	20190103_Cass__06_Birnarus_Caitlin_PNGaseF_250ng.6354.6354.2	controllerType=0 controllerNumber=1 scan=6354	37.0011
05379:2	1	R.LISQIITTK.S			508.821	2	1016.64	1016.63	0	0.5	104	Specific	474.86	293.04	293.04	8.98	70	>ABV_PP	2	20190103_Cass__06_Birnarus_Caitlin_PNGaseF_250ng.6299.6299.2	controllerType=0 controllerNumber=1 scan=6299	36.648
05519:2	1	R.LISQIITTK.S			508.822	2	1016.64	1016.63	0	0.6	104	Specific	474.91	261.62	261.62	8.72	70	>ABV_PP	2	20190103_Cass__06_Birnarus_Caitlin_PNGaseF_250ng.6453.6453.2	controllerType=0 controllerNumber=1 scan=6453	37.6361
05469:2	1	R.LISQIITTK.S			508.822	2	1016.64	1016.63	0	0.9	104	Specific	475.13	259.93	259.93	9.03	70	>ABV_PP	2	20190103_Cass__06_Birnarus_Caitlin_PNGaseF_250ng.6398.6398.2	controllerType=0 controllerNumber=1 scan=6398	37.2827
05750:2	1	R.LISQIITTK.S			508.821	2	1016.64	1016.63	0	0.1	104	Specific	475.6	294.33	294.33	8.98	70	>ABV_PP	2	20190103_Cass__06_Birnarus_Caitlin_PNGaseF_250ng.6707.6707.2	controllerType=0 controllerNumber=1 scan=6707	39.227
05043:2	1	R.LISQIITTK.S			508.822	2	1016.64	1016.63	0	0.8	104	Specific	475.87	297.95	297.95	9.29	70	>ABV_PP	2	20190103_Cass__06_Birnarus_Caitlin_PNGaseF_250ng.5929.5929.2	controllerType=0 controllerNumber=1 scan=5929	34.2743
05839:2	1	R.LISQIITTK.S			508.822	2	1016.64	1016.63	0	1.1	104	Specific	476.28	294.74	294.74	9.29	70	>ABV_PP	2	20190103_Cass__06_Birnarus_Caitlin_PNGaseF_250ng.6805.6805.2	controllerType=0 controllerNumber=1 scan=6805	39.8554
04831:2	1	R.LISQIITTK.S			508.821	2	1016.64	1016.63	0	0.1	104	Specific	477.71	301.67	301.67	8.98	70	>ABV_PP	2	20190103_Cass__06_Birnarus_Caitlin_PNGaseF_250ng.5696.5696.2	controllerType=0 controllerNumber=1 scan=5696	32.7924
05499:2	1	R.LISQIITTK.S			508.821	2	1016.64	1016.63	0	0.5	104	Specific	479.24	293.24	293.24	8.98	70	>ABV_PP	2	20190103_Cass__06_Birnarus_Caitlin_PNGaseF_250ng.6431.6431.2	controllerType=0 controllerNumber=1 scan=6431	37.4947
05140:2	1	R.LISQIITTK.S			508.822	2	1016.64	1016.63	0	0.7	104	Specific	480.46	296.83	296.83	8.98	70	>ABV_PP	2	20190103_Cass__06_Birnarus_Caitlin_PNGaseF_250ng.6036.6036.2	controllerType=0 controllerNumber=1 scan=6036	34.9601
05189:2	1	R.LISQIITTK.S			508.821	2	1016.64	1016.63	0	0.6	104	Specific	481.25	296.83	296.83	8.98	70	>ABV_PP	2	20190103_Cass__06_Birnarus_Caitlin_PNGaseF_250ng.6090.6090.2	controllerType=0 controllerNumber=1 scan=6090	35.3076
05741:2	1	R.LISQIITTK.S			508.821	2	1016.63	1016.63	0	-0.2	104	Specific	481.39	299.93	299.93	8.57	70	>ABV_PP	2	20190103_Cass__06_Birnarus_Caitlin_PNGaseF_250ng.6697.6697.2	controllerType=0 controllerNumber=1 scan=6697	39.1626
05169:2	1	R.LISQIITTK.S			508.821	2	1016.64	1016.63	0	0.4	104	Specific	483.36	277.39	277.39	8.83	70	>ABV_PP	2	20190103_Cass__06_Birnarus_Caitlin_PNGaseF_250ng.6068.6068.2	controllerType=0 controllerNumber=1 scan=6068	35.1668
05259:2	1	R.LISQIITTK.S			508.821	2	1016.64	1016.63	0	0.3	104	Specific	484.62	289.55	289.55	8.83	70	>ABV_PP	2	20190103_Cass__06_Birnarus_Caitlin_PNGaseF_250ng.6167.6167.2	controllerType=0 controllerNumber=1 scan=6167	35.802
05529:2	1	R.LISQIITTK.S			508.822	2	1016.64	1016.63	0	0.8	104	Specific	487.31	303.18	303.18	9.29	70	>ABV_PP	2	20190103_Cass__06_Birnarus_Caitlin_PNGaseF_250ng.6464.6464.2	controllerType=0 controllerNumber=1 scan=6464	37.7064
05489:2	1	R.LISQIITTK.S			508.822	2	1016.64	1016.63	0	0.8	104	Specific	488.26	277.99	277.99	9.14	70	>ABV_PP	2	20190103_Cass__06_Birnarus_Caitlin_PNGaseF_250ng.6420.6420.2	controllerType=0 controllerNumber=1 scan=6420	37.424
05102:2	1	R.LISQIITTK.S			508.822	2	1016.64	1016.63	0	0.7	104	Specific	488.5	315.31	315.31	9.03	70	>ABV_PP	2	20190103_Cass__06_Birnarus_Caitlin_PNGaseF_250ng.5994.5994.2	controllerType=0 controllerNumber=1 scan=5994	34.6908
05110:2	1	R.LISQIITTK.S			508.822	2	1016.64	1016.63	0	1	104	Specific	490.45	280.96	280.96	9.21	70	>ABV_PP	2	20190103_Cass__06_Birnarus_Caitlin_PNGaseF_250ng.6003.6003.2	controllerType=0 controllerNumber=1 scan=6003	34.7492
05697:2	1	R.LISQIITTK.S			508.821	2	1016.63	1016.63	0	-0.3	104	Specific	491.08	289.04	289.04	8.49	70	>ABV_PP	2	20190103_Cass__06_Birnarus_Caitlin_PNGaseF_250ng.6648.6648.2	controllerType=0 controllerNumber=1 scan=6648	38.8508
05409:2	1	R.LISQIITTK.S			508.821	2	1016.64	1016.63	0	0.6	104	Specific	491.62	279.97	279.97	8.9	70	>ABV_PP	2	20190103_Cass__06_Birnarus_Caitlin_PNGaseF_250ng.6332.6332.2	controllerType=0 controllerNumber=1 scan=6332	36.8597
02725:2	1	R.LISQIITTK.S			508.821	2	1016.63	1016.63	0	-0.4	104	Specific	494.43	289.7	289.7	8.49	70	>ABV_PP	2	20190103_Cass__06_Birnarus_Caitlin_PNGaseF_250ng.3379.3379.2	controllerType=0 controllerNumber=1 scan=3379	21.5901
05319:2	1	R.LISQIITTK.S			508.821	2	1016.64	1016.63	0	0.5	104	Specific	498.85	296.32	296.32	9.05	70	>ABV_PP	2	20190103_Cass__06_Birnarus_Caitlin_PNGaseF_250ng.6233.6233.2	controllerType=0 controllerNumber=1 scan=6233	36.2253
00781:2	1	R.LISQIITTK.S			508.822	2	1016.64	1016.63	0	0.8	104	Specific	499.47	272.79	272.79	9.21	70	>ABV_PP	2	20190103_Cass__06_Birnarus_Caitlin_PNGaseF_250ng.1121.1121.2	controllerType=0 controllerNumber=1 scan=1121	8.9519
05579:2	1	R.LISQIITTK.S			508.822	2	1016.64	1016.63	0	1.3	104	Specific	500.67	309.41	309.41	9.36	70	>ABV_PP	2	20190103_Cass__06_Birnarus_Caitlin_PNGaseF_250ng.6519.6519.2	controllerType=0 controllerNumber=1 scan=6519	38.0599
05549:2	1	R.LISQIITTK.S			508.822	2	1016.64	1016.63	0	0.6	104	Specific	501.66	294.37	294.37	9.05	70	>ABV_PP	2	20190103_Cass__06_Birnarus_Caitlin_PNGaseF_250ng.6486.6486.2	controllerType=0 controllerNumber=1 scan=6486	37.8478
02646:2	1	R.LISQIITTK.S			508.821	2	1016.63	1016.63	0	-0.2	104	Specific	509.89	291.52	291.52	8.64	70	>ABV_PP	2	20190103_Cass__06_Birnarus_Caitlin_PNGaseF_250ng.3292.3292.2	controllerType=0 controllerNumber=1 scan=3292	21.2584
04821:2	1	R.LISQIITTK.S			508.821	2	1016.64	1016.63	0	0.3	104	Specific	518.29	308.55	308.55	9.04	70	>ABV_PP	2	20190103_Cass__06_Birnarus_Caitlin_PNGaseF_250ng.5685.5685.2	controllerType=0 controllerNumber=1 scan=5685	32.7221
05399:2	1	R.LISQIITTK.S			508.821	2	1016.64	1016.63	0	0.5	104	Specific	518.6	308.42	308.42	9.04	70	>ABV_PP	2	20190103_Cass__06_Birnarus_Caitlin_PNGaseF_250ng.6321.6321.2	controllerType=0 controllerNumber=1 scan=6321	36.7891
05349:2	1	R.LISQIITTK.S			508.821	2	1016.63	1016.63	0	-0.1	104	Specific	521.73	315.57	315.57	8.68	70	>ABV_PP	2	20190103_Cass__06_Birnarus_Caitlin_PNGaseF_250ng.6266.6266.2	controllerType=0 controllerNumber=1 scan=6266	36.4365
05439:2	1	R.LISQIITTK.S			508.822	2	1016.64	1016.63	0	1	104	Specific	528.4	321.98	321.98	9.41	70	>ABV_PP	2	20190103_Cass__06_Birnarus_Caitlin_PNGaseF_250ng.6365.6365.2	controllerType=0 controllerNumber=1 scan=6365	37.0713
05339:2	1	R.LISQIITTK.S			508.821	2	1016.64	1016.63	0	0.5	104	Specific	531.21	320.93	320.93	9.09	70	>ABV_PP	2	20190103_Cass__06_Birnarus_Caitlin_PNGaseF_250ng.6255.6255.2	controllerType=0 controllerNumber=1 scan=6255	36.3663
05369:2	1	R.LISQIITTK.S			508.822	2	1016.64	1016.63	0	1.1	104	Specific	531.46	319.23	319.23	9.41	70	>ABV_PP	2	20190103_Cass__06_Birnarus_Caitlin_PNGaseF_250ng.6288.6288.2	controllerType=0 controllerNumber=1 scan=6288	36.5773
05290:2	1	R.LISQIITTK.S			508.821	2	1016.64	1016.63	0	0.3	104	Specific	537.56	324.99	324.99	9.26	70	>ABV_PP	2	20190103_Cass__06_Birnarus_Caitlin_PNGaseF_250ng.6201.6201.2	controllerType=0 controllerNumber=1 scan=6201	36.0188
02338:2	1	R.LISQIITTK.S			508.821	2	1016.63	1016.63	0	-0.3	104	Specific	542.23	329.52	329.52	8.85	70	>ABV_PP	2	20190103_Cass__06_Birnarus_Caitlin_PNGaseF_250ng.2953.2953.2	controllerType=0 controllerNumber=1 scan=2953	19.8948
02439:2	1	R.LISQIITTK.S			508.822	2	1016.64	1016.63	0	0.6	104	Specific	581.97	357.09	357.09	10.62	70	>ABV_PP	2	20190103_Cass__06_Birnarus_Caitlin_PNGaseF_250ng.3065.3065.2	controllerType=0 controllerNumber=1 scan=3065	20.3567
02429:2	1	R.LISQIITTK.S			508.821	2	1016.64	1016.63	0	0.5	104	Specific	582.48	333.16	333.16	10.43	70	>ABV_PP	2	20190103_Cass__06_Birnarus_Caitlin_PNGaseF_250ng.3054.3054.2	controllerType=0 controllerNumber=1 scan=3054	20.3158
02562:2	1	R.LISQIITTK.S			508.821	2	1016.63	1016.63	0	-0.3	104	Specific	584.11	356.84	356.84	10.21	70	>ABV_PP	2	20190103_Cass__06_Birnarus_Caitlin_PNGaseF_250ng.3200.3200.2	controllerType=0 controllerNumber=1 scan=3200	20.9058
02634:2	1	R.LISQIITTK.S			508.821	2	1016.63	1016.63	0	-0.3	104	Specific	584.45	357.2	357.2	10.21	70	>ABV_PP	2	20190103_Cass__06_Birnarus_Caitlin_PNGaseF_250ng.3279.3279.2	controllerType=0 controllerNumber=1 scan=3279	21.2097
02479:2	1	R.LISQIITTK.S			508.821	2	1016.64	1016.63	0	0.3	104	Specific	587.78	370.67	370.67	10.62	70	>ABV_PP	2	20190103_Cass__06_Birnarus_Caitlin_PNGaseF_250ng.3109.3109.2	controllerType=0 controllerNumber=1 scan=3109	20.5439
02604:2	1	R.LISQIITTK.S			508.821	2	1016.63	1016.63	0	-0.4	104	Specific	589.15	356.6	356.6	10.21	70	>ABV_PP	2	20190103_Cass__06_Birnarus_Caitlin_PNGaseF_250ng.3246.3246.2	controllerType=0 controllerNumber=1 scan=3246	21.0784
02595:2	1	R.LISQIITTK.S			508.821	2	1016.63	1016.63	0	-0.9	104	Specific	590.98	359.43	359.43	9.88	70	>ABV_PP	2	20190103_Cass__06_Birnarus_Caitlin_PNGaseF_250ng.3236.3236.2	controllerType=0 controllerNumber=1 scan=3236	21.0395
02509:2	1	R.LISQIITTK.S			508.821	2	1016.64	1016.63	0	0.2	104	Specific	591.27	339.54	339.54	10.43	70	>ABV_PP	2	20190103_Cass__06_Birnarus_Caitlin_PNGaseF_250ng.3142.3142.2	controllerType=0 controllerNumber=1 scan=3142	20.6837
02717:2	1	R.LISQIITTK.S			508.821	2	1016.63	1016.63	0	-0.7	104	Specific	596.82	365.52	365.52	10.21	70	>ABV_PP	2	20190103_Cass__06_Birnarus_Caitlin_PNGaseF_250ng.3370.3370.2	controllerType=0 controllerNumber=1 scan=3370	21.5536
02519:2	1	R.LISQIITTK.S			508.821	2	1016.63	1016.63	0	-0.5	104	Specific	599.06	361.86	361.86	10.21	70	>ABV_PP	2	20190103_Cass__06_Birnarus_Caitlin_PNGaseF_250ng.3153.3153.2	controllerType=0 controllerNumber=1 scan=3153	20.7278
02551:2	1	R.LISQIITTK.S			508.821	2	1016.63	1016.63	0	-0.7	104	Specific	600.8	368.31	368.31	11.21	70	>ABV_PP	2	20190103_Cass__06_Birnarus_Caitlin_PNGaseF_250ng.3188.3188.2	controllerType=0 controllerNumber=1 scan=3188	20.8626
02469:2	1	R.LISQIITTK.S			508.821	2	1016.64	1016.63	0	0.5	104	Specific	605.22	357.34	357.34	11.62	70	>ABV_PP	2	20190103_Cass__06_Birnarus_Caitlin_PNGaseF_250ng.3098.3098.2	controllerType=0 controllerNumber=1 scan=3098	20.4977
03781:2	1	E.ISGGLTYNNILSLNNNITDK.V			1082.57	2	2164.12	2164.12	0	0	139	Specific	531.32	460.74	460.74	10.1	70	>ABV_PP	2	20190103_Cass__06_Birnarus_Caitlin_PNGaseF_250ng.4541.4541.2	controllerType=0 controllerNumber=1 scan=4541	26.4501
03789:2	1	E.ISGGLTYNNILSLNNNITDK.V			1082.56	2	2164.12	2164.12	0	-1.3	139	Specific	672.24	602.14	602.14	12.7	70	>ABV_PP	2	20190103_Cass__06_Birnarus_Caitlin_PNGaseF_250ng.4550.4550.2	controllerType=0 controllerNumber=1 scan=4550	26.4999
03784:3	1	E.ISGGLTYNNILSLNNNITDK.V			722.048	3	2164.13	2164.12	0	1.7	139	Specific	683.58	608.44	608.44	12.07	70	>ABV_PP	2	20190103_Cass__06_Birnarus_Caitlin_PNGaseF_250ng.4544.4544.3	controllerType=0 controllerNumber=1 scan=4544	26.4636
03791:3	1	E.ISGGLTYNNILSLNNNITDK.V			722.047	3	2164.13	2164.12	0	0.5	139	Specific	688.5	636.8	636.8	12.47	70	>ABV_PP	2	20190103_Cass__06_Birnarus_Caitlin_PNGaseF_250ng.4552.4552.3	controllerType=0 controllerNumber=1 scan=4552	26.5049
03895:2	1	E.ISGGLTYNNILSLN[+0.984]NNITDK.V		N[+1]	1083.06	2	2165.1	2165.11	0	-2.5	139	Specific	327.12	327.12	41.42	6.58	70	>ABV_PP	2	20190103_Cass__06_Birnarus_Caitlin_PNGaseF_250ng.4666.4666.2	controllerType=0 controllerNumber=1 scan=4666	27.0511
03833:3	1	E.ISGGLTYNNILSLNN[+0.984]NITDK.V		N[+1]	722.374	3	2165.11	2165.11	0	0	139	Specific	700.41	612.94	0.64	13.47	70	>ABV_PP	2	20190103_Cass__06_Birnarus_Caitlin_PNGaseF_250ng.4598.4598.3	controllerType=0 controllerNumber=1 scan=4598	26.7437
03842:2	1	E.ISGGLTYNNILSLNN[+0.984]NITDK.V		N[+1]	1083.06	2	2165.11	2165.11	0	-0.7	139	Specific	743.68	646.28	6.71	14.03	70	>ABV_PP	2	20190103_Cass__06_Birnarus_Caitlin_PNGaseF_250ng.4608.4608.2	controllerType=0 controllerNumber=1 scan=4608	26.7911
03821:3	1	E.ISGGLTYNNILSLN[+0.984]NNITDK.V		N[+1]	722.374	3	2165.11	2165.11	0	-0.2	139	Specific	749.27	635.67	38.55	13.06	70	>ABV_PP	2	20190103_Cass__06_Birnarus_Caitlin_PNGaseF_250ng.4585.4585.3	controllerType=0 controllerNumber=1 scan=4585	26.6751
03850:2	1	E.ISGGLTYN[+0.984]NILSLNNNITDK.V		N[+1]	1083.06	2	2165.11	2165.11	0	-0.9	139	Specific	758.12	673.17	15.54	14.7	70	>ABV_PP	2	20190103_Cass__06_Birnarus_Caitlin_PNGaseF_250ng.4617.4617.2	controllerType=0 controllerNumber=1 scan=4617	26.833
03730:2	1	E.ISGGLTYN[+0.984]NILSLNNNITDK.V		N[+1]	1083.06	2	2165.11	2165.11	0	-0.2	139	Specific	759.21	651.35	47.07	15.03	70	>ABV_PP	2	20190103_Cass__06_Birnarus_Caitlin_PNGaseF_250ng.4485.4485.2	controllerType=0 controllerNumber=1 scan=4485	26.1716
03721:2	1	E.ISGGLTYN[+0.984]NILSLNNNITDK.V		N[+1]	1083.06	2	2165.11	2165.11	0	0.5	139	Specific	768.67	629.42	47.34	15.44	70	>ABV_PP	2	20190103_Cass__06_Birnarus_Caitlin_PNGaseF_250ng.4475.4475.2	controllerType=0 controllerNumber=1 scan=4475	26.1182
03905:2	1	E.ISGGLTYNNILSLN[+0.984]NNITDK.V		N[+1]	1083.06	2	2165.11	2165.11	0	-0.6	139	Specific	798.93	682.7	38.71	15.03	70	>ABV_PP	2	20190103_Cass__06_Birnarus_Caitlin_PNGaseF_250ng.4677.4677.2	controllerType=0 controllerNumber=1 scan=4677	27.0997
04076:2	1	K.VGNVLVGDGVATLSLPQTFNK.P			1065.08	2	2129.16	2129.16	0	0.1	159	Specific	370.08	370.08	370.08	8.65	70	>ABV_PP	2	20190103_Cass__06_Birnarus_Caitlin_PNGaseF_250ng.4865.4865.2	controllerType=0 controllerNumber=1 scan=4865	27.9988
04078:3	1	K.VGNVLVGDGVATLSLPQTFNK.P			710.391	3	2129.16	2129.16	0	-0.3	159	Specific	494.27	475.01	475.01	8.59	70	>ABV_PP	2	20190103_Cass__06_Birnarus_Caitlin_PNGaseF_250ng.4867.4867.3	controllerType=0 controllerNumber=1 scan=4867	28.011
04064:3	1	K.VGNVLVGDGVATLSLPQTFNK.P			710.392	3	2129.16	2129.16	0	0.1	159	Specific	589.07	589.07	589.07	10.33	70	>ABV_PP	2	20190103_Cass__06_Birnarus_Caitlin_PNGaseF_250ng.4852.4852.3	controllerType=0 controllerNumber=1 scan=4852	27.938
04062:2	1	K.VGNVLVGDGVATLSLPQTFNK.P			1065.08	2	2129.16	2129.16	0	0.3	159	Specific	632.98	558.09	558.09	12.31	70	>ABV_PP	2	20190103_Cass__06_Birnarus_Caitlin_PNGaseF_250ng.4850.4850.2	controllerType=0 controllerNumber=1 scan=4850	27.9306
04036:3	1	K.VGNVLVGDGVATLSLPQTFNK.P			710.391	3	2129.16	2129.16	0	-0.5	159	Specific	661.15	661.15	661.15	11.92	70	>ABV_PP	2	20190103_Cass__06_Birnarus_Caitlin_PNGaseF_250ng.4821.4821.3	controllerType=0 controllerNumber=1 scan=4821	27.7826
04042:3	1	K.VGNVLVGDGVATLSLPQTFNK.P			710.391	3	2129.16	2129.16	0	-0.3	159	Specific	664.04	664.04	664.04	11.92	70	>ABV_PP	2	20190103_Cass__06_Birnarus_Caitlin_PNGaseF_250ng.4828.4828.3	controllerType=0 controllerNumber=1 scan=4828	27.8176
04041:2	1	K.VGNVLVGDGVATLSLPQTFNK.P			1065.08	2	2129.16	2129.16	0	-0.2	159	Specific	725.65	681.29	681.29	13.89	70	>ABV_PP	2	20190103_Cass__06_Birnarus_Caitlin_PNGaseF_250ng.4827.4827.2	controllerType=0 controllerNumber=1 scan=4827	27.8141
04032:2	1	K.VGNVLVGDGVATLSLPQTFNK.P			1065.08	2	2129.16	2129.16	0	-0.3	159	Specific	728.97	658.38	658.38	13.89	70	>ABV_PP	2	20190103_Cass__06_Birnarus_Caitlin_PNGaseF_250ng.4817.4817.2	controllerType=0 controllerNumber=1 scan=4817	27.767
06418:3	1	K.VGNVLVGDGVATLSLPQTFNKPFVR.F			876.821	3	2628.45	2628.45	0	-0.6	159	Specific	7.34	7.34	7.34	3.21	70	>ABV_PP	2	20190103_Cass__06_Birnarus_Caitlin_PNGaseF_250ng.7538.7538.3	controllerType=0 controllerNumber=1 scan=7538	44.851
06831:3	1	K.VGNVLVGDGVATLSLPQTFNKPFVR.F			876.823	3	2628.45	2628.45	0	1.3	159	Specific	17.24	17.24	17.24	3.78	70	>ABV_PP	2	20190103_Cass__06_Birnarus_Caitlin_PNGaseF_250ng.8007.8007.3	controllerType=0 controllerNumber=1 scan=8007	47.9264
06844:3	1	K.VGNVLVGDGVATLSLPQTFNKPFVR.F			876.823	3	2628.45	2628.45	0	1.1	159	Specific	19.27	19.27	19.27	3.78	70	>ABV_PP	2	20190103_Cass__06_Birnarus_Caitlin_PNGaseF_250ng.8021.8021.3	controllerType=0 controllerNumber=1 scan=8021	48.0158
06676:3	1	K.VGNVLVGDGVATLSLPQTFNKPFVR.F			876.824	3	2628.46	2628.45	0	2.2	159	Specific	45.15	45.15	45.15	4.02	70	>ABV_PP	2	20190103_Cass__06_Birnarus_Caitlin_PNGaseF_250ng.7836.7836.3	controllerType=0 controllerNumber=1 scan=7836	46.8173
06449:3	1	K.VGNVLVGDGVATLSLPQTFNKPFVR.F			876.823	3	2628.46	2628.45	0	1.9	159	Specific	47.29	47.29	47.29	4.02	70	>ABV_PP	2	20190103_Cass__06_Birnarus_Caitlin_PNGaseF_250ng.7575.7575.3	controllerType=0 controllerNumber=1 scan=7575	45.0992
06680:3	1	K.VGNVLVGDGVATLSLPQTFNKPFVR.F			876.823	3	2628.45	2628.45	0	1.4	159	Specific	55.63	55.63	55.63	5	70	>ABV_PP	2	20190103_Cass__06_Birnarus_Caitlin_PNGaseF_250ng.7841.7841.3	controllerType=0 controllerNumber=1 scan=7841	46.8521
06711:3	1	K.VGNVLVGDGVATLSLPQTFNKPFVR.F			876.823	3	2628.46	2628.45	0	1.8	159	Specific	69.37	69.37	69.37	4.52	70	>ABV_PP	2	20190103_Cass__06_Birnarus_Caitlin_PNGaseF_250ng.7875.7875.3	controllerType=0 controllerNumber=1 scan=7875	47.0709
07003:3	1	K.VGNVLVGDGVATLSLPQTFNKPFVR.F			876.826	3	2628.46	2628.45	0	4.4	159	Specific	87.24	87.24	87.24	4.66	70	>ABV_PP	2	20190103_Cass__06_Birnarus_Caitlin_PNGaseF_250ng.8196.8196.3	controllerType=0 controllerNumber=1 scan=8196	49.1598
06606:3	1	K.VGNVLVGDGVATLSLPQTFNKPFVR.F			876.823	3	2628.45	2628.45	0	1	159	Specific	95.24	95.24	95.24	7.05	70	>ABV_PP	2	20190103_Cass__06_Birnarus_Caitlin_PNGaseF_250ng.7759.7759.3	controllerType=0 controllerNumber=1 scan=7759	46.3213
06800:3	1	K.VGNVLVGDGVATLSLPQTFNKPFVR.F			876.824	3	2628.46	2628.45	0	2.3	159	Specific	101.39	101.39	101.39	5.58	70	>ABV_PP	2	20190103_Cass__06_Birnarus_Caitlin_PNGaseF_250ng.7973.7973.3	controllerType=0 controllerNumber=1 scan=7973	47.7066
06814:3	1	K.VGNVLVGDGVATLSLPQTFNKPFVR.F			876.824	3	2628.46	2628.45	0	2.3	159	Specific	101.55	101.55	101.55	5.58	70	>ABV_PP	2	20190103_Cass__06_Birnarus_Caitlin_PNGaseF_250ng.7988.7988.3	controllerType=0 controllerNumber=1 scan=7988	47.8022
06734:3	1	K.VGNVLVGDGVATLSLPQTFNKPFVR.F			876.824	3	2628.46	2628.45	0	2.1	159	Specific	119.74	119.74	119.74	6.33	70	>ABV_PP	2	20190103_Cass__06_Birnarus_Caitlin_PNGaseF_250ng.7900.7900.3	controllerType=0 controllerNumber=1 scan=7900	47.2307
06740:3	1	K.VGNVLVGDGVATLSLPQTFNKPFVR.F			876.824	3	2628.46	2628.45	0	2.1	159	Specific	120.52	120.52	120.52	6.33	70	>ABV_PP	2	20190103_Cass__06_Birnarus_Caitlin_PNGaseF_250ng.7907.7907.3	controllerType=0 controllerNumber=1 scan=7907	47.2779
05871:3	1	K.VGNVLVGDGVATLSLPQTFNKPFVR.F			876.823	3	2628.46	2628.45	0	1.9	159	Specific	133.98	133.98	133.98	6.33	70	>ABV_PP	2	20190103_Cass__06_Birnarus_Caitlin_PNGaseF_250ng.6840.6840.3	controllerType=0 controllerNumber=1 scan=6840	40.0774
05852:3	1	K.VGNVLVGDGVATLSLPQTFNKPFVR.F			876.823	3	2628.46	2628.45	0	1.6	159	Specific	148.97	148.97	148.97	6.56	70	>ABV_PP	2	20190103_Cass__06_Birnarus_Caitlin_PNGaseF_250ng.6819.6819.3	controllerType=0 controllerNumber=1 scan=6819	39.9431
05882:3	1	K.VGNVLVGDGVATLSLPQTFNKPFVR.F			876.823	3	2628.45	2628.45	0	1.1	159	Specific	151.68	151.68	151.68	7.27	70	>ABV_PP	2	20190103_Cass__06_Birnarus_Caitlin_PNGaseF_250ng.6852.6852.3	controllerType=0 controllerNumber=1 scan=6852	40.154
06863:3	1	K.VGNVLVGDGVATLSLPQTFNKPFVR.F			876.822	3	2628.45	2628.45	0	0.8	159	Specific	158.93	158.93	158.93	7.28	70	>ABV_PP	2	20190103_Cass__06_Birnarus_Caitlin_PNGaseF_250ng.8042.8042.3	controllerType=0 controllerNumber=1 scan=8042	48.1523
05960:3	1	K.VGNVLVGDGVATLSLPQTFNKPFVR.F			876.822	3	2628.45	2628.45	0	0.3	159	Specific	163.99	163.99	163.99	6.97	70	>ABV_PP	2	20190103_Cass__06_Birnarus_Caitlin_PNGaseF_250ng.6938.6938.3	controllerType=0 controllerNumber=1 scan=6938	40.7042
06637:3	1	K.VGNVLVGDGVATLSLPQTFNKPFVR.F			876.824	3	2628.46	2628.45	0	2.3	159	Specific	164.27	164.27	164.27	5.81	70	>ABV_PP	2	20190103_Cass__06_Birnarus_Caitlin_PNGaseF_250ng.7793.7793.3	controllerType=0 controllerNumber=1 scan=7793	46.5391
05583:3	1	K.VGNVLVGDGVATLSLPQTFNKPFVR.F			876.825	3	2628.46	2628.45	0	3.7	159	Specific	189.16	189.16	189.16	5.71	70	>ABV_PP	2	20190103_Cass__06_Birnarus_Caitlin_PNGaseF_250ng.6523.6523.3	controllerType=0 controllerNumber=1 scan=6523	38.0832
05762:3	1	K.VGNVLVGDGVATLSLPQTFNKPFVR.F			876.822	3	2628.45	2628.45	0	0.9	159	Specific	192.13	192.13	192.13	7.58	70	>ABV_PP	2	20190103_Cass__06_Birnarus_Caitlin_PNGaseF_250ng.6720.6720.3	controllerType=0 controllerNumber=1 scan=6720	39.3096
05958:3	1	K.VGNVLVGDGVATLSLPQTFNKPFVR.F			876.824	3	2628.46	2628.45	0	2.1	159	Specific	196	196	196	6.87	70	>ABV_PP	2	20190103_Cass__06_Birnarus_Caitlin_PNGaseF_250ng.6935.6935.3	controllerType=0 controllerNumber=1 scan=6935	40.6826
05718:3	1	K.VGNVLVGDGVATLSLPQTFNKPFVR.F			876.822	3	2628.45	2628.45	0	0.8	159	Specific	201.91	201.91	201.91	7.58	70	>ABV_PP	2	20190103_Cass__06_Birnarus_Caitlin_PNGaseF_250ng.6671.6671.3	controllerType=0 controllerNumber=1 scan=6671	38.9941
05595:3	1	K.VGNVLVGDGVATLSLPQTFNKPFVR.F			876.824	3	2628.46	2628.45	0	2.3	159	Specific	207.94	207.94	207.94	6.18	70	>ABV_PP	2	20190103_Cass__06_Birnarus_Caitlin_PNGaseF_250ng.6536.6536.3	controllerType=0 controllerNumber=1 scan=6536	38.1657
06703:3	1	K.VGNVLVGDGVATLSLPQTFNKPFVR.F			876.822	3	2628.45	2628.45	0	0.9	159	Specific	210.22	210.22	210.22	7.65	70	>ABV_PP	2	20190103_Cass__06_Birnarus_Caitlin_PNGaseF_250ng.7866.7866.3	controllerType=0 controllerNumber=1 scan=7866	47.0125
05758:3	1	K.VGNVLVGDGVATLSLPQTFNKPFVR.F			876.822	3	2628.45	2628.45	0	0.3	159	Specific	211.15	211.15	211.15	7.33	70	>ABV_PP	2	20190103_Cass__06_Birnarus_Caitlin_PNGaseF_250ng.6715.6715.3	controllerType=0 controllerNumber=1 scan=6715	39.2752
05781:3	1	K.VGNVLVGDGVATLSLPQTFNKPFVR.F			876.824	3	2628.46	2628.45	0	2.1	159	Specific	214.01	214.01	214.01	6.93	70	>ABV_PP	2	20190103_Cass__06_Birnarus_Caitlin_PNGaseF_250ng.6741.6741.3	controllerType=0 controllerNumber=1 scan=6741	39.4447
05728:3	1	K.VGNVLVGDGVATLSLPQTFNKPFVR.F			876.823	3	2628.45	2628.45	0	1.4	159	Specific	221.24	221.24	221.24	7.65	70	>ABV_PP	2	20190103_Cass__06_Birnarus_Caitlin_PNGaseF_250ng.6682.6682.3	controllerType=0 controllerNumber=1 scan=6682	39.0643
05804:3	1	K.VGNVLVGDGVATLSLPQTFNKPFVR.F			876.823	3	2628.46	2628.45	0	1.9	159	Specific	234.75	234.75	234.75	7.95	70	>ABV_PP	2	20190103_Cass__06_Birnarus_Caitlin_PNGaseF_250ng.6766.6766.3	controllerType=0 controllerNumber=1 scan=6766	39.603
05922:3	1	K.VGNVLVGDGVATLSLPQTFNKPFVR.F			876.826	3	2628.46	2628.45	0	4.4	159	Specific	250	250	250	7.11	70	>ABV_PP	2	20190103_Cass__06_Birnarus_Caitlin_PNGaseF_250ng.6896.6896.3	controllerType=0 controllerNumber=1 scan=6896	40.4357
05253:3	1	K.VGNVLVGDGVATLSLPQTFNKPFVR.F			876.823	3	2628.46	2628.45	0	2	159	Specific	255.41	255.41	255.41	8.04	70	>ABV_PP	2	20190103_Cass__06_Birnarus_Caitlin_PNGaseF_250ng.6160.6160.3	controllerType=0 controllerNumber=1 scan=6160	35.7546
05811:3	1	K.VGNVLVGDGVATLSLPQTFNKPFVR.F			876.822	3	2628.45	2628.45	0	0.1	159	Specific	258.14	258.14	258.14	8.44	70	>ABV_PP	2	20190103_Cass__06_Birnarus_Caitlin_PNGaseF_250ng.6774.6774.3	controllerType=0 controllerNumber=1 scan=6774	39.6554
05233:3	1	K.VGNVLVGDGVATLSLPQTFNKPFVR.F			876.822	3	2628.45	2628.45	0	0.8	159	Specific	258.76	258.76	258.76	8.76	70	>ABV_PP	2	20190103_Cass__06_Birnarus_Caitlin_PNGaseF_250ng.6138.6138.3	controllerType=0 controllerNumber=1 scan=6138	35.6133
05932:3	1	K.VGNVLVGDGVATLSLPQTFNKPFVR.F			876.822	3	2628.45	2628.45	0	0.9	159	Specific	261.29	261.29	261.29	8.76	70	>ABV_PP	2	20190103_Cass__06_Birnarus_Caitlin_PNGaseF_250ng.6907.6907.3	controllerType=0 controllerNumber=1 scan=6907	40.506
05846:3	1	K.VGNVLVGDGVATLSLPQTFNKPFVR.F			876.825	3	2628.46	2628.45	0	4.2	159	Specific	263.96	263.96	263.96	7.11	70	>ABV_PP	2	20190103_Cass__06_Birnarus_Caitlin_PNGaseF_250ng.6812.6812.3	controllerType=0 controllerNumber=1 scan=6812	39.8967
05462:3	1	K.VGNVLVGDGVATLSLPQTFNKPFVR.F			876.823	3	2628.46	2628.45	0	1.7	159	Specific	271.07	271.07	271.07	8.28	70	>ABV_PP	2	20190103_Cass__06_Birnarus_Caitlin_PNGaseF_250ng.6390.6390.3	controllerType=0 controllerNumber=1 scan=6390	37.2298
05541:3	1	K.VGNVLVGDGVATLSLPQTFNKPFVR.F			876.823	3	2628.45	2628.45	0	1.2	159	Specific	297.17	297.17	297.17	9.42	70	>ABV_PP	2	20190103_Cass__06_Birnarus_Caitlin_PNGaseF_250ng.6477.6477.3	controllerType=0 controllerNumber=1 scan=6477	37.7882
05297:3	1	K.VGNVLVGDGVATLSLPQTFNKPFVR.F			876.823	3	2628.45	2628.45	0	1	159	Specific	301	301	301	9.42	70	>ABV_PP	2	20190103_Cass__06_Birnarus_Caitlin_PNGaseF_250ng.6208.6208.3	controllerType=0 controllerNumber=1 scan=6208	36.061
05442:3	1	K.VGNVLVGDGVATLSLPQTFNKPFVR.F			876.822	3	2628.45	2628.45	0	0.9	159	Specific	307.55	307.55	307.55	9.42	70	>ABV_PP	2	20190103_Cass__06_Birnarus_Caitlin_PNGaseF_250ng.6368.6368.3	controllerType=0 controllerNumber=1 scan=6368	37.0885
05150:3	1	K.VGNVLVGDGVATLSLPQTFNKPFVR.F			876.823	3	2628.45	2628.45	0	1.4	159	Specific	310.2	310.2	310.2	9.42	70	>ABV_PP	2	20190103_Cass__06_Birnarus_Caitlin_PNGaseF_250ng.6047.6047.3	controllerType=0 controllerNumber=1 scan=6047	35.0306
05522:3	1	K.VGNVLVGDGVATLSLPQTFNKPFVR.F			876.823	3	2628.46	2628.45	0	1.9	159	Specific	310.61	310.61	310.61	8.71	70	>ABV_PP	2	20190103_Cass__06_Birnarus_Caitlin_PNGaseF_250ng.6456.6456.3	controllerType=0 controllerNumber=1 scan=6456	37.6533
05403:3	1	K.VGNVLVGDGVATLSLPQTFNKPFVR.F			876.823	3	2628.46	2628.45	0	1.8	159	Specific	316.79	316.79	316.79	8.88	70	>ABV_PP	2	20190103_Cass__06_Birnarus_Caitlin_PNGaseF_250ng.6325.6325.3	controllerType=0 controllerNumber=1 scan=6325	36.8122
05553:3	1	K.VGNVLVGDGVATLSLPQTFNKPFVR.F			876.823	3	2628.45	2628.45	0	1.4	159	Specific	317.96	317.96	317.96	9.59	70	>ABV_PP	2	20190103_Cass__06_Birnarus_Caitlin_PNGaseF_250ng.6490.6490.3	controllerType=0 controllerNumber=1 scan=6490	37.871
05733:3	1	K.VGNVLVGDGVATLSLPQTFNKPFVR.F			876.821	3	2628.45	2628.45	0	-0.6	159	Specific	319.55	319.55	319.55	8.86	70	>ABV_PP	2	20190103_Cass__06_Birnarus_Caitlin_PNGaseF_250ng.6688.6688.3	controllerType=0 controllerNumber=1 scan=6688	39.1042
05474:3	1	K.VGNVLVGDGVATLSLPQTFNKPFVR.F			876.823	3	2628.45	2628.45	0	1.2	159	Specific	320.05	320.05	320.05	9.59	70	>ABV_PP	2	20190103_Cass__06_Birnarus_Caitlin_PNGaseF_250ng.6403.6403.3	controllerType=0 controllerNumber=1 scan=6403	37.312
05114:3	1	K.VGNVLVGDGVATLSLPQTFNKPFVR.F			876.824	3	2628.46	2628.45	0	2.4	159	Specific	320.31	320.31	320.31	8.12	70	>ABV_PP	2	20190103_Cass__06_Birnarus_Caitlin_PNGaseF_250ng.6007.6007.3	controllerType=0 controllerNumber=1 scan=6007	34.7732
06763:3	1	K.VGNVLVGDGVATLSLPQTFNKPFVR.F			876.823	3	2628.46	2628.45	0	2	159	Specific	322.35	322.35	322.35	8.88	70	>ABV_PP	2	20190103_Cass__06_Birnarus_Caitlin_PNGaseF_250ng.7932.7932.3	controllerType=0 controllerNumber=1 scan=7932	47.4388
04977:3	1	K.VGNVLVGDGVATLSLPQTFNKPFVR.F			876.822	3	2628.45	2628.45	0	0.9	159	Specific	323.07	323.07	323.07	9.59	70	>ABV_PP	2	20190103_Cass__06_Birnarus_Caitlin_PNGaseF_250ng.5856.5856.3	controllerType=0 controllerNumber=1 scan=5856	33.8138
05412:3	1	K.VGNVLVGDGVATLSLPQTFNKPFVR.F			876.823	3	2628.45	2628.45	0	1.6	159	Specific	335.35	335.35	335.35	8.71	70	>ABV_PP	2	20190103_Cass__06_Birnarus_Caitlin_PNGaseF_250ng.6335.6335.3	controllerType=0 controllerNumber=1 scan=6335	36.8768
04997:3	1	K.VGNVLVGDGVATLSLPQTFNKPFVR.F			876.823	3	2628.46	2628.45	0	1.7	159	Specific	344.19	344.19	344.19	8.71	70	>ABV_PP	2	20190103_Cass__06_Birnarus_Caitlin_PNGaseF_250ng.5878.5878.3	controllerType=0 controllerNumber=1 scan=5878	33.9549
05511:3	1	K.VGNVLVGDGVATLSLPQTFNKPFVR.F			876.823	3	2628.46	2628.45	0	2	159	Specific	345.32	345.32	345.32	8.71	70	>ABV_PP	2	20190103_Cass__06_Birnarus_Caitlin_PNGaseF_250ng.6444.6444.3	controllerType=0 controllerNumber=1 scan=6444	37.5766
05432:3	1	K.VGNVLVGDGVATLSLPQTFNKPFVR.F			876.823	3	2628.46	2628.45	0	1.6	159	Specific	348.77	348.77	348.77	8.71	70	>ABV_PP	2	20190103_Cass__06_Birnarus_Caitlin_PNGaseF_250ng.6357.6357.3	controllerType=0 controllerNumber=1 scan=6357	37.0182
05173:3	1	K.VGNVLVGDGVATLSLPQTFNKPFVR.F			876.822	3	2628.45	2628.45	0	0.6	159	Specific	355.12	355.12	355.12	9.11	70	>ABV_PP	2	20190103_Cass__06_Birnarus_Caitlin_PNGaseF_250ng.6072.6072.3	controllerType=0 controllerNumber=1 scan=6072	35.1901
05270:3	1	K.VGNVLVGDGVATLSLPQTFNKPFVR.F			876.823	3	2628.45	2628.45	0	1	159	Specific	356.6	356.6	356.6	9.87	70	>ABV_PP	2	20190103_Cass__06_Birnarus_Caitlin_PNGaseF_250ng.6179.6179.3	controllerType=0 controllerNumber=1 scan=6179	35.8778
05058:3	1	K.VGNVLVGDGVATLSLPQTFNKPFVR.F			876.825	3	2628.46	2628.45	0	3.3	159	Specific	358.02	358.02	358.02	7.99	70	>ABV_PP	2	20190103_Cass__06_Birnarus_Caitlin_PNGaseF_250ng.5945.5945.3	controllerType=0 controllerNumber=1 scan=5945	34.375
05123:3	1	K.VGNVLVGDGVATLSLPQTFNKPFVR.F			876.822	3	2628.45	2628.45	0	0.5	159	Specific	365.53	365.53	365.53	9.55	70	>ABV_PP	2	20190103_Cass__06_Birnarus_Caitlin_PNGaseF_250ng.6017.6017.3	controllerType=0 controllerNumber=1 scan=6017	34.8373
05145:3	1	K.VGNVLVGDGVATLSLPQTFNKPFVR.F			876.823	3	2628.45	2628.45	0	1.4	159	Specific	370.39	370.39	370.39	9.87	70	>ABV_PP	2	20190103_Cass__06_Birnarus_Caitlin_PNGaseF_250ng.6041.6041.3	controllerType=0 controllerNumber=1 scan=6041	34.9901
05203:3	1	K.VGNVLVGDGVATLSLPQTFNKPFVR.F			876.824	3	2628.46	2628.45	0	2.9	159	Specific	386.33	386.33	386.33	9.55	70	>ABV_PP	2	20190103_Cass__06_Birnarus_Caitlin_PNGaseF_250ng.6105.6105.3	controllerType=0 controllerNumber=1 scan=6105	35.4014
05064:3	1	K.VGNVLVGDGVATLSLPQTFNKPFVR.F			876.823	3	2628.45	2628.45	0	1.6	159	Specific	401.18	401.18	401.18	10.4	70	>ABV_PP	2	20190103_Cass__06_Birnarus_Caitlin_PNGaseF_250ng.5952.5952.3	controllerType=0 controllerNumber=1 scan=5952	34.4211
05373:3	1	K.VGNVLVGDGVATLSLPQTFNKPFVR.F			876.824	3	2628.46	2628.45	0	2.3	159	Specific	405.64	405.64	405.64	9.64	70	>ABV_PP	2	20190103_Cass__06_Birnarus_Caitlin_PNGaseF_250ng.6292.6292.3	controllerType=0 controllerNumber=1 scan=6292	36.6005
05382:3	1	K.VGNVLVGDGVATLSLPQTFNKPFVR.F			876.824	3	2628.46	2628.45	0	2.3	159	Specific	407.53	407.53	407.53	9.64	70	>ABV_PP	2	20190103_Cass__06_Birnarus_Caitlin_PNGaseF_250ng.6302.6302.3	controllerType=0 controllerNumber=1 scan=6302	36.6651
05213:3	1	K.VGNVLVGDGVATLSLPQTFNKPFVR.F			876.823	3	2628.46	2628.45	0	1.9	159	Specific	417.23	417.23	417.23	10.4	70	>ABV_PP	2	20190103_Cass__06_Birnarus_Caitlin_PNGaseF_250ng.6116.6116.3	controllerType=0 controllerNumber=1 scan=6116	35.472
04905:3	1	K.VGNVLVGDGVATLSLPQTFNKPFVR.F			876.823	3	2628.45	2628.45	0	1.2	159	Specific	417.33	417.33	417.33	11.11	70	>ABV_PP	2	20190103_Cass__06_Birnarus_Caitlin_PNGaseF_250ng.5777.5777.3	controllerType=0 controllerNumber=1 scan=5777	33.3089
05087:3	1	K.VGNVLVGDGVATLSLPQTFNKPFVR.F			876.823	3	2628.45	2628.45	0	1	159	Specific	418.91	418.91	418.91	11.11	70	>ABV_PP	2	20190103_Cass__06_Birnarus_Caitlin_PNGaseF_250ng.5977.5977.3	controllerType=0 controllerNumber=1 scan=5977	34.5804
05315:3	1	K.VGNVLVGDGVATLSLPQTFNKPFVR.F			876.822	3	2628.45	2628.45	0	0.7	159	Specific	419.79	419.79	419.79	10.8	70	>ABV_PP	2	20190103_Cass__06_Birnarus_Caitlin_PNGaseF_250ng.6228.6228.3	controllerType=0 controllerNumber=1 scan=6228	36.1898
04916:3	1	K.VGNVLVGDGVATLSLPQTFNKPFVR.F			876.823	3	2628.46	2628.45	0	1.8	159	Specific	421.7	421.7	421.7	10.4	70	>ABV_PP	2	20190103_Cass__06_Birnarus_Caitlin_PNGaseF_250ng.5789.5789.3	controllerType=0 controllerNumber=1 scan=5789	33.3853
04825:3	1	K.VGNVLVGDGVATLSLPQTFNKPFVR.F			876.823	3	2628.45	2628.45	0	1.4	159	Specific	438.63	438.63	438.63	11.19	70	>ABV_PP	2	20190103_Cass__06_Birnarus_Caitlin_PNGaseF_250ng.5689.5689.3	controllerType=0 controllerNumber=1 scan=5689	32.7461
04756:3	1	K.VGNVLVGDGVATLSLPQTFNKPFVR.F			876.822	3	2628.45	2628.45	0	0.6	159	Specific	442.41	442.41	442.41	10.88	70	>ABV_PP	2	20190103_Cass__06_Birnarus_Caitlin_PNGaseF_250ng.5613.5613.3	controllerType=0 controllerNumber=1 scan=5613	32.2629
05343:3	1	K.VGNVLVGDGVATLSLPQTFNKPFVR.F			876.823	3	2628.46	2628.45	0	1.7	159	Specific	445.81	445.81	445.81	10.33	70	>ABV_PP	2	20190103_Cass__06_Birnarus_Caitlin_PNGaseF_250ng.6259.6259.3	controllerType=0 controllerNumber=1 scan=6259	36.3895
04967:3	1	K.VGNVLVGDGVATLSLPQTFNKPFVR.F			876.823	3	2628.45	2628.45	0	1.4	159	Specific	445.92	445.92	445.92	11.05	70	>ABV_PP	2	20190103_Cass__06_Birnarus_Caitlin_PNGaseF_250ng.5845.5845.3	controllerType=0 controllerNumber=1 scan=5845	33.7434
04845:3	1	K.VGNVLVGDGVATLSLPQTFNKPFVR.F			876.823	3	2628.45	2628.45	0	1	159	Specific	455.49	455.49	455.49	11.05	70	>ABV_PP	2	20190103_Cass__06_Birnarus_Caitlin_PNGaseF_250ng.5711.5711.3	controllerType=0 controllerNumber=1 scan=5711	32.8865
05097:3	1	K.VGNVLVGDGVATLSLPQTFNKPFVR.F			876.822	3	2628.45	2628.45	0	0.5	159	Specific	455.65	455.65	455.65	10.73	70	>ABV_PP	2	20190103_Cass__06_Birnarus_Caitlin_PNGaseF_250ng.5988.5988.3	controllerType=0 controllerNumber=1 scan=5988	34.6509
04815:3	1	K.VGNVLVGDGVATLSLPQTFNKPFVR.F			876.823	3	2628.45	2628.45	0	1.5	159	Specific	456.01	456.01	456.01	11.05	70	>ABV_PP	2	20190103_Cass__06_Birnarus_Caitlin_PNGaseF_250ng.5678.5678.3	controllerType=0 controllerNumber=1 scan=5678	32.6755
04764:3	1	K.VGNVLVGDGVATLSLPQTFNKPFVR.F			876.822	3	2628.45	2628.45	0	0.9	159	Specific	456.7	456.7	456.7	11.05	70	>ABV_PP	2	20190103_Cass__06_Birnarus_Caitlin_PNGaseF_250ng.5622.5622.3	controllerType=0 controllerNumber=1 scan=5622	32.32
04898:3	1	K.VGNVLVGDGVATLSLPQTFNKPFVR.F			876.823	3	2628.45	2628.45	0	1.4	159	Specific	462.62	462.62	462.62	11.05	70	>ABV_PP	2	20190103_Cass__06_Birnarus_Caitlin_PNGaseF_250ng.5769.5769.3	controllerType=0 controllerNumber=1 scan=5769	33.2565
05323:3	1	K.VGNVLVGDGVATLSLPQTFNKPFVR.F			876.823	3	2628.45	2628.45	0	1.3	159	Specific	465.27	465.27	465.27	11.05	70	>ABV_PP	2	20190103_Cass__06_Birnarus_Caitlin_PNGaseF_250ng.6237.6237.3	controllerType=0 controllerNumber=1 scan=6237	36.2485
05352:3	1	K.VGNVLVGDGVATLSLPQTFNKPFVR.F			876.822	3	2628.45	2628.45	0	0.1	159	Specific	482.53	482.53	482.53	10.81	70	>ABV_PP	2	20190103_Cass__06_Birnarus_Caitlin_PNGaseF_250ng.6269.6269.3	controllerType=0 controllerNumber=1 scan=6269	36.4536
04635:3	1	K.VGNVLVGDGVATLSLPQTFNKPFVR.F			876.822	3	2628.45	2628.45	0	0.9	159	Specific	538.9	538.9	538.9	11.35	70	>ABV_PP	2	20190103_Cass__06_Birnarus_Caitlin_PNGaseF_250ng.5480.5480.3	controllerType=0 controllerNumber=1 scan=5480	31.4679
04627:3	1	K.VGNVLVGDGVATLSLPQTFNKPFVR.F			876.822	3	2628.45	2628.45	0	0.2	159	Specific	543.93	543.93	543.93	11.04	70	>ABV_PP	2	20190103_Cass__06_Birnarus_Caitlin_PNGaseF_250ng.5471.5471.3	controllerType=0 controllerNumber=1 scan=5471	31.4106
04204:4	1	K.VGNVLVGDGVATLSLPQTFNKPFVR.F			657.868	4	2628.45	2628.45	0	0.1	159	Specific	623.58	623.58	623.58	12.24	70	>ABV_PP	2	20190103_Cass__06_Birnarus_Caitlin_PNGaseF_250ng.5006.5006.4	controllerType=0 controllerNumber=1 scan=5006	28.7516
04205:2	1	K.VGNVLVGDGVATLSLPQTFNKPFVR.F			1314.73	2	2628.45	2628.45	0	0.1	159	Specific	668.48	651.38	651.38	13.1	70	>ABV_PP	2	20190103_Cass__06_Birnarus_Caitlin_PNGaseF_250ng.5007.5007.2	controllerType=0 controllerNumber=1 scan=5007	28.7559
04170:2	1	K.VGNVLVGDGVATLSLPQTFNKPFVR.F			1314.73	2	2628.45	2628.45	0	0.7	159	Specific	702.48	702.14	702.14	14.1	70	>ABV_PP	2	20190103_Cass__06_Birnarus_Caitlin_PNGaseF_250ng.4969.4969.2	controllerType=0 controllerNumber=1 scan=4969	28.5752
04162:2	1	K.VGNVLVGDGVATLSLPQTFNKPFVR.F			1314.73	2	2628.45	2628.45	0	0.6	159	Specific	717.9	710.14	710.14	14.1	70	>ABV_PP	2	20190103_Cass__06_Birnarus_Caitlin_PNGaseF_250ng.4960.4960.2	controllerType=0 controllerNumber=1 scan=4960	28.5298
04191:4	1	K.VGNVLVGDGVATLSLPQTFNKPFVR.F			657.868	4	2628.45	2628.45	0	-0.2	159	Specific	775.34	775.34	775.34	14.83	70	>ABV_PP	2	20190103_Cass__06_Birnarus_Caitlin_PNGaseF_250ng.4992.4992.4	controllerType=0 controllerNumber=1 scan=4992	28.6848
04126:3	1	K.VGNVLVGDGVATLSLPQTFNKPFVR.F			876.822	3	2628.45	2628.45	0	0.2	159	Specific	779.73	779.73	779.73	16.21	70	>ABV_PP	2	20190103_Cass__06_Birnarus_Caitlin_PNGaseF_250ng.4920.4920.3	controllerType=0 controllerNumber=1 scan=4920	28.3046
04251:3	1	K.VGNVLVGDGVATLSLPQTFNKPFVR.F			876.821	3	2628.45	2628.45	0	-1.2	159	Specific	788.48	788.48	788.48	15.47	70	>ABV_PP	2	20190103_Cass__06_Birnarus_Caitlin_PNGaseF_250ng.5058.5058.3	controllerType=0 controllerNumber=1 scan=5058	29.0515
04199:3	1	K.VGNVLVGDGVATLSLPQTFNKPFVR.F			876.821	3	2628.45	2628.45	0	-0.5	159	Specific	788.79	788.79	788.79	15.8	70	>ABV_PP	2	20190103_Cass__06_Birnarus_Caitlin_PNGaseF_250ng.5001.5001.3	controllerType=0 controllerNumber=1 scan=5001	28.7353
04189:3	1	K.VGNVLVGDGVATLSLPQTFNKPFVR.F			876.822	3	2628.45	2628.45	0	-0.3	159	Specific	842.36	842.36	842.36	16.8	70	>ABV_PP	2	20190103_Cass__06_Birnarus_Caitlin_PNGaseF_250ng.4990.4990.3	controllerType=0 controllerNumber=1 scan=4990	28.6792
04149:3	1	K.VGNVLVGDGVATLSLPQTFNKPFVR.F			876.822	3	2628.45	2628.45	0	0.3	159	Specific	849.3	849.3	849.3	17.21	70	>ABV_PP	2	20190103_Cass__06_Birnarus_Caitlin_PNGaseF_250ng.4946.4946.3	controllerType=0 controllerNumber=1 scan=4946	28.4587
04161:4	1	K.VGNVLVGDGVATLSLPQTFNKPFVR.F			657.869	4	2628.45	2628.45	0	0.6	159	Specific	866.22	866.22	866.22	17.24	70	>ABV_PP	2	20190103_Cass__06_Birnarus_Caitlin_PNGaseF_250ng.4959.4959.4	controllerType=0 controllerNumber=1 scan=4959	28.5264
04159:3	1	K.VGNVLVGDGVATLSLPQTFNKPFVR.F			876.822	3	2628.45	2628.45	0	0.8	159	Specific	866.92	866.92	866.92	18.52	70	>ABV_PP	2	20190103_Cass__06_Birnarus_Caitlin_PNGaseF_250ng.4957.4957.3	controllerType=0 controllerNumber=1 scan=4957	28.5211
04219:3	1	K.VGNVLVGDGVATLSLPQTFNKPFVR.F			876.821	3	2628.45	2628.45	0	-0.9	159	Specific	872.09	872.09	872.09	17.47	70	>ABV_PP	2	20190103_Cass__06_Birnarus_Caitlin_PNGaseF_250ng.5023.5023.3	controllerType=0 controllerNumber=1 scan=5023	28.8483
04154:4	1	K.VGNVLVGDGVATLSLPQTFNKPFVR.F			657.868	4	2628.45	2628.45	0	0.3	159	Specific	879.54	879.54	879.54	17.24	70	>ABV_PP	2	20190103_Cass__06_Birnarus_Caitlin_PNGaseF_250ng.4951.4951.4	controllerType=0 controllerNumber=1 scan=4951	28.4816
04229:3	1	K.VGNVLVGDGVATLSLPQTFNKPFVR.F			876.821	3	2628.45	2628.45	0	-1.3	159	Specific	898.55	898.55	898.55	17.47	70	>ABV_PP	2	20190103_Cass__06_Birnarus_Caitlin_PNGaseF_250ng.5034.5034.3	controllerType=0 controllerNumber=1 scan=5034	28.9125
04129:3	1	K.VGNVLVGDGVATLSLPQTFNKPFVR.F			876.822	3	2628.45	2628.45	0	0.2	159	Specific	918.78	918.78	918.78	19.21	70	>ABV_PP	2	20190103_Cass__06_Birnarus_Caitlin_PNGaseF_250ng.4924.4924.3	controllerType=0 controllerNumber=1 scan=4924	28.3325
05183:3	1	K.VGN[+0.984]VLVGDGVATLSLPQTFNKPFVR.F		N[+1]	877.157	3	2629.46	2629.43	0	8.3	159	Specific	136.78	136.78	81.86	4.42	70	>ABV_PP	2	20190103_Cass__06_Birnarus_Caitlin_PNGaseF_250ng.6083.6083.3	controllerType=0 controllerNumber=1 scan=6083	35.2606
05918:3	1	K.VGN[+0.984]VLVGDGVATLSLPQTFNKPFVR.F		N[+1]	877.155	3	2629.45	2629.43	0	6.4	159	Specific	170.63	170.63	170.63	5.18	70	>ABV_PP	2	20190103_Cass__06_Birnarus_Caitlin_PNGaseF_250ng.6891.6891.3	controllerType=0 controllerNumber=1 scan=6891	40.4015
05892:3	1	K.VGN[+0.984]VLVGDGVATLSLPQTFNKPFVR.F		N[+1]	877.156	3	2629.45	2629.43	0	7	159	Specific	210.66	210.66	165.8	5.69	70	>ABV_PP	2	20190103_Cass__06_Birnarus_Caitlin_PNGaseF_250ng.6863.6863.3	controllerType=0 controllerNumber=1 scan=6863	40.2245
03598:3	1	D.GVATLSLPQTFNKPFVR.F			625.688	3	1875.05	1875.05	0	-0.2	167	Specific	577.24	577.24	577.24	9.74	70	>ABV_PP	2	20190103_Cass__06_Birnarus_Caitlin_PNGaseF_250ng.4339.4339.3	controllerType=0 controllerNumber=1 scan=4339	25.5021
03586:3	1	D.GVATLSLPQTFNKPFVR.F			625.688	3	1875.05	1875.05	0	0.6	167	Specific	697.63	697.63	697.63	13.32	70	>ABV_PP	2	20190103_Cass__06_Birnarus_Caitlin_PNGaseF_250ng.4326.4326.3	controllerType=0 controllerNumber=1 scan=4326	25.4419
01843:2	1	E.LIPN[+0.984]SNLK.K		N[+1]	450.264	2	899.52	899.52	0	0.1	370	Specific	305.66	29.74	29.74	4.12	70	>ABV_PP	2	20190103_Cass__06_Birnarus_Caitlin_PNGaseF_250ng.2409.2409.2	controllerType=0 controllerNumber=1 scan=2409	17.6116
01851:2	1	E.LIPN[+0.984]SNLK.K		N[+1]	450.263	2	899.519	899.52	0	-0.3	370	Specific	329.44	27.53	27.53	4.16	70	>ABV_PP	2	20190103_Cass__06_Birnarus_Caitlin_PNGaseF_250ng.2418.2418.2	controllerType=0 controllerNumber=1 scan=2418	17.654
02250:2	1	K.TEYGHYDPAEFD.Y			722.289	2	1443.57	1443.57	0	0.4	382	Specific	558.1	536.67	536.67	9.04	70	>ABV_PP	2	20190103_Cass__06_Birnarus_Caitlin_PNGaseF_250ng.2857.2857.2	controllerType=0 controllerNumber=1 scan=2857	19.5434
02283:2	1	K.TEYGHYDPAEFD.Y			722.288	2	1443.57	1443.57	0	-0.1	382	Specific	561.38	520.53	520.53	8.63	70	>ABV_PP	2	20190103_Cass__06_Birnarus_Caitlin_PNGaseF_250ng.2893.2893.2	controllerType=0 controllerNumber=1 scan=2893	19.6716
02242:2	1	K.TEYGHYDPAEFD.Y			722.289	2	1443.57	1443.57	0	0.5	382	Specific	563.18	542.06	542.06	9.04	70	>ABV_PP	2	20190103_Cass__06_Birnarus_Caitlin_PNGaseF_250ng.2848.2848.2	controllerType=0 controllerNumber=1 scan=2848	19.5078
05533:3	1	K.TEYGHYDPAEFDYVK.R			611.938	3	1833.8	1833.8	0	0.7	382	Specific	24.05	24.05	24.05	1.58	70	>ABV_PP	2	20190103_Cass__06_Birnarus_Caitlin_PNGaseF_250ng.6468.6468.3	controllerType=0 controllerNumber=1 scan=6468	37.7299
05453:3	1	K.TEYGHYDPAEFDYVK.R			611.937	3	1833.8	1833.8	0	0.2	382	Specific	35.34	35.34	35.34	1.86	70	>ABV_PP	2	20190103_Cass__06_Birnarus_Caitlin_PNGaseF_250ng.6380.6380.3	controllerType=0 controllerNumber=1 scan=6380	37.1651
05514:3	1	K.TEYGHYDPAEFDYVK.R			611.938	3	1833.8	1833.8	0	1.1	382	Specific	37.77	37.77	37.77	2.17	70	>ABV_PP	2	20190103_Cass__06_Birnarus_Caitlin_PNGaseF_250ng.6447.6447.3	controllerType=0 controllerNumber=1 scan=6447	37.5947
05146:3	1	K.TEYGHYDPAEFDYVK.R			611.938	3	1833.8	1833.8	0	1.3	382	Specific	50.95	50.95	50.95	2.42	70	>ABV_PP	2	20190103_Cass__06_Birnarus_Caitlin_PNGaseF_250ng.6042.6042.3	controllerType=0 controllerNumber=1 scan=6042	34.9962
05573:3	1	K.TEYGHYDPAEFDYVK.R			611.938	3	1833.8	1833.8	0	1	382	Specific	90.6	90.6	90.6	2.77	70	>ABV_PP	2	20190103_Cass__06_Birnarus_Caitlin_PNGaseF_250ng.6512.6512.3	controllerType=0 controllerNumber=1 scan=6512	38.0126
02678:3	1	K.TEYGHYDPAEFDYVK.R			611.937	3	1833.8	1833.8	0	0.4	382	Specific	547.34	537.61	537.61	9.11	70	>ABV_PP	2	20190103_Cass__06_Birnarus_Caitlin_PNGaseF_250ng.3327.3327.3	controllerType=0 controllerNumber=1 scan=3327	21.3909
02590:3	1	K.TEYGHYDPAEFDYVK.R			611.937	3	1833.8	1833.8	0	-0.7	382	Specific	552.51	552.51	552.51	8.7	70	>ABV_PP	2	20190103_Cass__06_Birnarus_Caitlin_PNGaseF_250ng.3231.3231.3	controllerType=0 controllerNumber=1 scan=3231	21.0251
02662:3	1	K.TEYGHYDPAEFDYVK.R			611.937	3	1833.8	1833.8	0	0.1	382	Specific	560.98	555.22	555.22	9.11	70	>ABV_PP	2	20190103_Cass__06_Birnarus_Caitlin_PNGaseF_250ng.3310.3310.3	controllerType=0 controllerNumber=1 scan=3310	21.3309
02580:3	1	K.TEYGHYDPAEFDYVK.R			611.937	3	1833.8	1833.8	0	-0.4	382	Specific	576.05	576.05	576.05	8.7	70	>ABV_PP	2	20190103_Cass__06_Birnarus_Caitlin_PNGaseF_250ng.3220.3220.3	controllerType=0 controllerNumber=1 scan=3220	20.9847
02630:3	1	K.TEYGHYDPAEFDYVK.R			611.937	3	1833.8	1833.8	0	-0.4	382	Specific	590.61	590.61	590.61	9.86	70	>ABV_PP	2	20190103_Cass__06_Birnarus_Caitlin_PNGaseF_250ng.3275.3275.3	controllerType=0 controllerNumber=1 scan=3275	21.1978
02619:3	1	K.TEYGHYDPAEFDYVK.R			611.937	3	1833.8	1833.8	0	-0.2	382	Specific	603.16	603.16	603.16	10.86	70	>ABV_PP	2	20190103_Cass__06_Birnarus_Caitlin_PNGaseF_250ng.3263.3263.3	controllerType=0 controllerNumber=1 scan=3263	21.1512
02632:2	1	K.TEYGHYDPAEFDYVK.R			917.402	2	1833.8	1833.8	0	-0.1	382	Specific	741.07	741.07	741.07	11.76	70	>ABV_PP	2	20190103_Cass__06_Birnarus_Caitlin_PNGaseF_250ng.3277.3277.2	controllerType=0 controllerNumber=1 scan=3277	21.2034
02620:2	1	K.TEYGHYDPAEFDYVK.R			917.402	2	1833.8	1833.8	0	-0.1	382	Specific	742.61	712.56	712.56	11.76	70	>ABV_PP	2	20190103_Cass__06_Birnarus_Caitlin_PNGaseF_250ng.3264.3264.2	controllerType=0 controllerNumber=1 scan=3264	21.153
02582:2	1	K.TEYGHYDPAEFDYVK.R			917.402	2	1833.8	1833.8	0	-0.2	382	Specific	750.07	736.2	736.2	12.76	70	>ABV_PP	2	20190103_Cass__06_Birnarus_Caitlin_PNGaseF_250ng.3222.3222.2	controllerType=0 controllerNumber=1 scan=3222	20.9903
02591:2	1	K.TEYGHYDPAEFDYVK.R			917.401	2	1833.8	1833.8	0	-0.8	382	Specific	769.4	738.31	738.31	12.43	70	>ABV_PP	2	20190103_Cass__06_Birnarus_Caitlin_PNGaseF_250ng.3232.3232.2	controllerType=0 controllerNumber=1 scan=3232	21.0278
02396:4	1	K.TEYGHYDPAEFDYVKR.I			498.23	4	1989.9	1989.9	0	0.1	382	Specific	617.08	617.08	617.08	11.19	70	>ABV_PP	2	20190103_Cass__06_Birnarus_Caitlin_PNGaseF_250ng.3017.3017.4	controllerType=0 controllerNumber=1 scan=3017	20.1472
02341:4	1	K.TEYGHYDPAEFDYVKR.I			498.23	4	1989.9	1989.9	0	0.1	382	Specific	642.64	642.64	642.64	11.19	70	>ABV_PP	2	20190103_Cass__06_Birnarus_Caitlin_PNGaseF_250ng.2957.2957.4	controllerType=0 controllerNumber=1 scan=2957	19.9141
02384:4	1	K.TEYGHYDPAEFDYVKR.I			498.23	4	1989.9	1989.9	0	-0.4	382	Specific	647.32	647.32	647.32	10.77	70	>ABV_PP	2	20190103_Cass__06_Birnarus_Caitlin_PNGaseF_250ng.3004.3004.4	controllerType=0 controllerNumber=1 scan=3004	20.097
02305:4	1	K.TEYGHYDPAEFDYVKR.I			498.229	4	1989.9	1989.9	0	-0.7	382	Specific	675.39	675.39	675.39	11.77	70	>ABV_PP	2	20190103_Cass__06_Birnarus_Caitlin_PNGaseF_250ng.2917.2917.4	controllerType=0 controllerNumber=1 scan=2917	19.76
02351:4	1	K.TEYGHYDPAEFDYVKR.I			498.23	4	1989.9	1989.9	0	0	382	Specific	678.97	678.97	678.97	12.19	70	>ABV_PP	2	20190103_Cass__06_Birnarus_Caitlin_PNGaseF_250ng.2968.2968.4	controllerType=0 controllerNumber=1 scan=2968	19.9537
02311:4	1	K.TEYGHYDPAEFDYVKR.I			498.23	4	1989.9	1989.9	0	0.1	382	Specific	687.56	687.56	687.56	12.19	70	>ABV_PP	2	20190103_Cass__06_Birnarus_Caitlin_PNGaseF_250ng.2924.2924.4	controllerType=0 controllerNumber=1 scan=2924	19.7881
02317:2	1	K.TEYGHYDPAEFDYVKR.I			995.453	2	1989.9	1989.9	0	0.8	382	Specific	744.84	694.38	694.38	11.6	70	>ABV_PP	2	20190103_Cass__06_Birnarus_Caitlin_PNGaseF_250ng.2930.2930.2	controllerType=0 controllerNumber=1 scan=2930	19.8058
02387:3	1	K.TEYGHYDPAEFDYVKR.I			663.971	3	1989.9	1989.9	0	0	382	Specific	752.41	752.41	752.41	12.67	70	>ABV_PP	2	20190103_Cass__06_Birnarus_Caitlin_PNGaseF_250ng.3007.3007.3	controllerType=0 controllerNumber=1 scan=3007	20.1073
02342:3	1	K.TEYGHYDPAEFDYVKR.I			663.971	3	1989.9	1989.9	0	0.2	382	Specific	764.4	764.4	764.4	13.08	70	>ABV_PP	2	20190103_Cass__06_Birnarus_Caitlin_PNGaseF_250ng.2958.2958.3	controllerType=0 controllerNumber=1 scan=2958	19.9169
02398:3	1	K.TEYGHYDPAEFDYVKR.I			663.971	3	1989.9	1989.9	0	0.7	382	Specific	774.84	774.84	774.84	13.08	70	>ABV_PP	2	20190103_Cass__06_Birnarus_Caitlin_PNGaseF_250ng.3019.3019.3	controllerType=0 controllerNumber=1 scan=3019	20.1551
02357:2	1	K.TEYGHYDPAEFDYVKR.I			995.453	2	1989.9	1989.9	0	0.4	382	Specific	784.07	724.83	724.83	12.28	70	>ABV_PP	2	20190103_Cass__06_Birnarus_Caitlin_PNGaseF_250ng.2974.2974.2	controllerType=0 controllerNumber=1 scan=2974	19.9728
02368:2	1	K.TEYGHYDPAEFDYVKR.I			995.453	2	1989.9	1989.9	0	0.3	382	Specific	785.73	718.45	718.45	12.28	70	>ABV_PP	2	20190103_Cass__06_Birnarus_Caitlin_PNGaseF_250ng.2986.2986.2	controllerType=0 controllerNumber=1 scan=2986	20.0232
02352:3	1	K.TEYGHYDPAEFDYVKR.I			663.971	3	1989.9	1989.9	0	0.2	382	Specific	797.54	797.54	797.54	13.08	70	>ABV_PP	2	20190103_Cass__06_Birnarus_Caitlin_PNGaseF_250ng.2969.2969.3	controllerType=0 controllerNumber=1 scan=2969	19.9564
02306:3	1	K.TEYGHYDPAEFDYVKR.I			663.97	3	1989.9	1989.9	0	-0.9	382	Specific	812.38	812.38	812.38	13.34	70	>ABV_PP	2	20190103_Cass__06_Birnarus_Caitlin_PNGaseF_250ng.2918.2918.3	controllerType=0 controllerNumber=1 scan=2918	19.7628
02321:2	1	K.TEYGHYDPAEFDYVKR.I			995.453	2	1989.9	1989.9	0	0.5	382	Specific	826.15	768.73	768.73	13.28	70	>ABV_PP	2	20190103_Cass__06_Birnarus_Caitlin_PNGaseF_250ng.2935.2935.2	controllerType=0 controllerNumber=1 scan=2935	19.8294
02312:3	1	K.TEYGHYDPAEFDYVKR.I			663.971	3	1989.9	1989.9	0	0.2	382	Specific	844.6	844.6	844.6	14.08	70	>ABV_PP	2	20190103_Cass__06_Birnarus_Caitlin_PNGaseF_250ng.2925.2925.3	controllerType=0 controllerNumber=1 scan=2925	19.7908
02124:2	1	E.YGHYDPAEFD.Y			607.243	2	1213.48	1213.48	0	-0.4	384	Specific	406.48	387.04	387.04	9.4	70	>ABV_PP	2	20190103_Cass__06_Birnarus_Caitlin_PNGaseF_250ng.2718.2718.2	controllerType=0 controllerNumber=1 scan=2718	18.9615
02070:2	1	E.YGHYDPAEFD.Y			607.244	2	1213.48	1213.48	0	0	384	Specific	408.58	359.64	359.64	8.82	70	>ABV_PP	2	20190103_Cass__06_Birnarus_Caitlin_PNGaseF_250ng.2659.2659.2	controllerType=0 controllerNumber=1 scan=2659	18.7106
02079:2	1	E.YGHYDPAEFD.Y			607.243	2	1213.48	1213.48	0	-0.6	384	Specific	411.57	349.01	349.01	8.22	70	>ABV_PP	2	20190103_Cass__06_Birnarus_Caitlin_PNGaseF_250ng.2669.2669.2	controllerType=0 controllerNumber=1 scan=2669	18.755
02112:2	1	E.YGHYDPAEFD.Y			607.244	2	1213.48	1213.48	0	0.1	384	Specific	424.7	375.05	375.05	8.9	70	>ABV_PP	2	20190103_Cass__06_Birnarus_Caitlin_PNGaseF_250ng.2705.2705.2	controllerType=0 controllerNumber=1 scan=2705	18.9104
02528:3	1	E.YGHYDPAEFDYVK.R			535.24	3	1603.71	1603.71	0	-0.8	384	Specific	483.18	462.67	462.67	8.39	70	>ABV_PP	2	20190103_Cass__06_Birnarus_Caitlin_PNGaseF_250ng.3162.3162.3	controllerType=0 controllerNumber=1 scan=3162	20.7547
02480:3	1	E.YGHYDPAEFDYVK.R			535.24	3	1603.71	1603.71	0	-0.8	384	Specific	525.21	525.21	525.21	8.45	70	>ABV_PP	2	20190103_Cass__06_Birnarus_Caitlin_PNGaseF_250ng.3110.3110.3	controllerType=0 controllerNumber=1 scan=3110	20.5457
02512:3	1	E.YGHYDPAEFDYVK.R			535.24	3	1603.71	1603.71	0	-0.3	384	Specific	526.9	526.9	526.9	8.45	70	>ABV_PP	2	20190103_Cass__06_Birnarus_Caitlin_PNGaseF_250ng.3145.3145.3	controllerType=0 controllerNumber=1 scan=3145	20.6921
02440:3	1	E.YGHYDPAEFDYVK.R			535.24	3	1603.71	1603.71	0	-0.3	384	Specific	526.97	526.97	526.97	8.45	70	>ABV_PP	2	20190103_Cass__06_Birnarus_Caitlin_PNGaseF_250ng.3066.3066.3	controllerType=0 controllerNumber=1 scan=3066	20.3585
02434:3	1	E.YGHYDPAEFDYVK.R			535.24	3	1603.71	1603.71	0	0.2	384	Specific	541.35	541.35	541.35	9.03	70	>ABV_PP	2	20190103_Cass__06_Birnarus_Caitlin_PNGaseF_250ng.3059.3059.3	controllerType=0 controllerNumber=1 scan=3059	20.3298
02470:3	1	E.YGHYDPAEFDYVK.R			535.24	3	1603.71	1603.71	0	-0.6	384	Specific	548.32	548.32	548.32	8.62	70	>ABV_PP	2	20190103_Cass__06_Birnarus_Caitlin_PNGaseF_250ng.3099.3099.3	controllerType=0 controllerNumber=1 scan=3099	20.4995
02489:2	1	E.YGHYDPAEFDYVK.R			802.356	2	1603.71	1603.71	0	-0.5	384	Specific	681.2	644.01	644.01	10.68	70	>ABV_PP	2	20190103_Cass__06_Birnarus_Caitlin_PNGaseF_250ng.3120.3120.2	controllerType=0 controllerNumber=1 scan=3120	20.5892
02441:2	1	E.YGHYDPAEFDYVK.R			802.357	2	1603.71	1603.71	0	0.4	384	Specific	691.3	691.3	691.3	11.09	70	>ABV_PP	2	20190103_Cass__06_Birnarus_Caitlin_PNGaseF_250ng.3067.3067.2	controllerType=0 controllerNumber=1 scan=3067	20.3613
02449:2	1	E.YGHYDPAEFDYVK.R			802.356	2	1603.71	1603.71	0	-0.4	384	Specific	692.13	688.42	688.42	10.68	70	>ABV_PP	2	20190103_Cass__06_Birnarus_Caitlin_PNGaseF_250ng.3076.3076.2	controllerType=0 controllerNumber=1 scan=3076	20.3997
02481:2	1	E.YGHYDPAEFDYVK.R			802.356	2	1603.71	1603.71	0	-0.4	384	Specific	692.55	682.03	682.03	10.68	70	>ABV_PP	2	20190103_Cass__06_Birnarus_Caitlin_PNGaseF_250ng.3111.3111.2	controllerType=0 controllerNumber=1 scan=3111	20.5484
05776:3	1	E.YGHYDPAEFDYVKR.I			587.275	3	1759.81	1759.81	0	1.1	384	Specific	91.21	91.21	91.21	1.58	70	>ABV_PP	2	20190103_Cass__06_Birnarus_Caitlin_PNGaseF_250ng.6735.6735.3	controllerType=0 controllerNumber=1 scan=6735	39.4045
05155:3	1	E.YGHYDPAEFDYVKR.I			587.275	3	1759.81	1759.81	0	2	384	Specific	92.02	92.02	92.02	1.12	70	>ABV_PP	2	20190103_Cass__06_Birnarus_Caitlin_PNGaseF_250ng.6052.6052.3	controllerType=0 controllerNumber=1 scan=6052	35.0607
05787:3	1	E.YGHYDPAEFDYVKR.I			587.274	3	1759.81	1759.81	0	-0.2	384	Specific	114.23	114.23	114.23	2.11	70	>ABV_PP	2	20190103_Cass__06_Birnarus_Caitlin_PNGaseF_250ng.6747.6747.3	controllerType=0 controllerNumber=1 scan=6747	39.481
05394:3	1	E.YGHYDPAEFDYVKR.I			587.275	3	1759.81	1759.81	0	1.2	384	Specific	177.11	177.11	177.11	3	70	>ABV_PP	2	20190103_Cass__06_Birnarus_Caitlin_PNGaseF_250ng.6315.6315.3	controllerType=0 controllerNumber=1 scan=6315	36.748
05575:3	1	E.YGHYDPAEFDYVKR.I			587.275	3	1759.81	1759.81	0	1.7	384	Specific	181.43	181.43	181.43	2.99	70	>ABV_PP	2	20190103_Cass__06_Birnarus_Caitlin_PNGaseF_250ng.6514.6514.3	controllerType=0 controllerNumber=1 scan=6514	38.0247
02181:4	1	E.YGHYDPAEFDYVKR.I			440.707	4	1759.81	1759.81	0	-0.7	384	Specific	680.55	680.55	680.55	11.46	70	>ABV_PP	2	20190103_Cass__06_Birnarus_Caitlin_PNGaseF_250ng.2781.2781.4	controllerType=0 controllerNumber=1 scan=2781	19.2278
02144:2	1	E.YGHYDPAEFDYVKR.I			880.408	2	1759.81	1759.81	0	0.8	384	Specific	685.91	666.99	666.99	10.28	70	>ABV_PP	2	20190103_Cass__06_Birnarus_Caitlin_PNGaseF_250ng.2740.2740.2	controllerType=0 controllerNumber=1 scan=2740	19.0532
02169:4	1	E.YGHYDPAEFDYVKR.I			440.707	4	1759.81	1759.81	0	0.3	384	Specific	698	698	698	11.87	70	>ABV_PP	2	20190103_Cass__06_Birnarus_Caitlin_PNGaseF_250ng.2768.2768.4	controllerType=0 controllerNumber=1 scan=2768	19.1796
02134:4	1	E.YGHYDPAEFDYVKR.I			440.707	4	1759.81	1759.81	0	-0.4	384	Specific	698.07	698.07	698.07	11.46	70	>ABV_PP	2	20190103_Cass__06_Birnarus_Caitlin_PNGaseF_250ng.2729.2729.4	controllerType=0 controllerNumber=1 scan=2729	19.0081
02152:2	1	E.YGHYDPAEFDYVKR.I			880.408	2	1759.81	1759.81	0	0.3	384	Specific	704.71	667.9	667.9	10.97	70	>ABV_PP	2	20190103_Cass__06_Birnarus_Caitlin_PNGaseF_250ng.2749.2749.2	controllerType=0 controllerNumber=1 scan=2749	19.093
02139:4	1	E.YGHYDPAEFDYVKR.I			440.707	4	1759.81	1759.81	0	0	384	Specific	710.59	710.59	710.59	12.87	70	>ABV_PP	2	20190103_Cass__06_Birnarus_Caitlin_PNGaseF_250ng.2735.2735.4	controllerType=0 controllerNumber=1 scan=2735	19.0379
02182:3	1	E.YGHYDPAEFDYVKR.I			587.274	3	1759.81	1759.81	0	-0.6	384	Specific	717.32	717.32	717.32	11.35	70	>ABV_PP	2	20190103_Cass__06_Birnarus_Caitlin_PNGaseF_250ng.2782.2782.3	controllerType=0 controllerNumber=1 scan=2782	19.2306
02136:3	1	E.YGHYDPAEFDYVKR.I			587.274	3	1759.81	1759.81	0	-0.1	384	Specific	821.56	821.56	821.56	13.35	70	>ABV_PP	2	20190103_Cass__06_Birnarus_Caitlin_PNGaseF_250ng.2731.2731.3	controllerType=0 controllerNumber=1 scan=2731	19.0152
02149:3	1	E.YGHYDPAEFDYVKR.I			587.274	3	1759.81	1759.81	0	-0.2	384	Specific	832.56	832.56	832.56	13.35	70	>ABV_PP	2	20190103_Cass__06_Birnarus_Caitlin_PNGaseF_250ng.2746.2746.3	controllerType=0 controllerNumber=1 scan=2746	19.0849
01972:3	1	R.ILQNKDQFGIR.S			444.586	3	1331.74	1331.74	0	-0.7	398	Specific	542.57	391.13	391.13	8.69	70	>ABV_PP	2	20190103_Cass__06_Birnarus_Caitlin_PNGaseF_250ng.2551.2551.3	controllerType=0 controllerNumber=1 scan=2551	18.2159
02024:3	1	R.ILQNKDQFGIR.S			444.586	3	1331.74	1331.74	0	-0.2	398	Specific	544.93	386.16	386.16	8.69	70	>ABV_PP	2	20190103_Cass__06_Birnarus_Caitlin_PNGaseF_250ng.2608.2608.3	controllerType=0 controllerNumber=1 scan=2608	18.4707
02012:3	1	R.ILQNKDQFGIR.S			444.586	3	1331.74	1331.74	0	-0.3	398	Specific	545.47	399.52	399.52	8.69	70	>ABV_PP	2	20190103_Cass__06_Birnarus_Caitlin_PNGaseF_250ng.2595.2595.3	controllerType=0 controllerNumber=1 scan=2595	18.4135
01980:3	1	R.ILQNKDQFGIR.S			444.586	3	1331.74	1331.74	0	-0.2	398	Specific	557.95	414.5	414.5	8.69	70	>ABV_PP	2	20190103_Cass__06_Birnarus_Caitlin_PNGaseF_250ng.2560.2560.3	controllerType=0 controllerNumber=1 scan=2560	18.2552
01989:2	1	R.ILQNKDQFGIR.S			666.375	2	1331.74	1331.74	0	0.3	398	Specific	637.59	389.47	389.47	10.16	70	>ABV_PP	2	20190103_Cass__06_Birnarus_Caitlin_PNGaseF_250ng.2570.2570.2	controllerType=0 controllerNumber=1 scan=2570	18.3007
01982:2	1	R.ILQNKDQFGIR.S			666.375	2	1331.74	1331.74	0	0.1	398	Specific	647.78	393.42	393.42	10.16	70	>ABV_PP	2	20190103_Cass__06_Birnarus_Caitlin_PNGaseF_250ng.2562.2562.2	controllerType=0 controllerNumber=1 scan=2562	18.2612
02207:3	1	R.ILQN[+0.984]KDQFGIR.S		N[+1]	444.914	3	1332.73	1332.73	0	-0.4	398	Specific	506.61	378.94	378.94	8.52	70	>ABV_PP	2	20190103_Cass__06_Birnarus_Caitlin_PNGaseF_250ng.2809.2809.3	controllerType=0 controllerNumber=1 scan=2809	19.348
00607:2	1	R.SVYSLPDYNR.A			607.297	2	1213.59	1213.58	0	1.7	409	Specific	2.99	2.99	2.99	1.84	70	>ABV_PP	2	20190103_Cass__06_Birnarus_Caitlin_PNGaseF_250ng.853.853.2	controllerType=0 controllerNumber=1 scan=853	6.7211
00963:2	1	R.SVYSLPDYNR.A			607.296	2	1213.59	1213.58	0	0.5	409	Specific	4.82	4.82	4.82	1.97	70	>ABV_PP	2	20190103_Cass__06_Birnarus_Caitlin_PNGaseF_250ng.1392.1392.2	controllerType=0 controllerNumber=1 scan=1392	11.1033
00935:2	1	R.SVYSLPDYNR.A			607.297	2	1213.59	1213.58	0	1.2	409	Specific	6.19	6.19	6.19	2.1	70	>ABV_PP	2	20190103_Cass__06_Birnarus_Caitlin_PNGaseF_250ng.1338.1338.2	controllerType=0 controllerNumber=1 scan=1338	10.6276
00757:2	1	R.SVYSLPDYNR.A			607.297	2	1213.59	1213.58	0	1.7	409	Specific	7.69	7.69	7.69	1.84	70	>ABV_PP	2	20190103_Cass__06_Birnarus_Caitlin_PNGaseF_250ng.1086.1086.2	controllerType=0 controllerNumber=1 scan=1086	8.6726
00534:2	1	R.SVYSLPDYNR.A			607.297	2	1213.59	1213.58	0	1.4	409	Specific	10.99	10.99	10.99	2.1	70	>ABV_PP	2	20190103_Cass__06_Birnarus_Caitlin_PNGaseF_250ng.750.750.2	controllerType=0 controllerNumber=1 scan=750	5.9134
00472:2	1	R.SVYSLPDYNR.A			607.297	2	1213.59	1213.58	0	1.1	409	Specific	12.37	12.37	12.37	2.1	70	>ABV_PP	2	20190103_Cass__06_Birnarus_Caitlin_PNGaseF_250ng.648.648.2	controllerType=0 controllerNumber=1 scan=648	5.0389
01131:2	1	R.SVYSLPDYNR.A			607.297	2	1213.59	1213.58	0	1.5	409	Specific	13.85	13.85	13.85	2.1	70	>ABV_PP	2	20190103_Cass__06_Birnarus_Caitlin_PNGaseF_250ng.1625.1625.2	controllerType=0 controllerNumber=1 scan=1625	12.8846
00716:2	1	R.SVYSLPDYNR.A			607.297	2	1213.59	1213.58	0	1.2	409	Specific	14.52	14.52	14.52	2.1	70	>ABV_PP	2	20190103_Cass__06_Birnarus_Caitlin_PNGaseF_250ng.1025.1025.2	controllerType=0 controllerNumber=1 scan=1025	8.1749
00408:2	1	R.SVYSLPDYNR.A			607.296	2	1213.59	1213.58	0	0.2	409	Specific	16.83	16.83	16.83	1.97	70	>ABV_PP	2	20190103_Cass__06_Birnarus_Caitlin_PNGaseF_250ng.552.552.2	controllerType=0 controllerNumber=1 scan=552	4.2547
00917:2	1	R.SVYSLPDYNR.A			607.296	2	1213.59	1213.58	0	0.7	409	Specific	16.84	16.84	16.84	1.97	70	>ABV_PP	2	20190103_Cass__06_Birnarus_Caitlin_PNGaseF_250ng.1305.1305.2	controllerType=0 controllerNumber=1 scan=1305	10.3343
01016:2	1	R.SVYSLPDYNR.A			607.297	2	1213.59	1213.58	0	0.8	409	Specific	21	21	21	2.15	70	>ABV_PP	2	20190103_Cass__06_Birnarus_Caitlin_PNGaseF_250ng.1486.1486.2	controllerType=0 controllerNumber=1 scan=1486	11.9135
00656:2	1	R.SVYSLPDYNR.A			607.297	2	1213.59	1213.58	0	1.2	409	Specific	21.87	21.87	21.87	2.15	70	>ABV_PP	2	20190103_Cass__06_Birnarus_Caitlin_PNGaseF_250ng.926.926.2	controllerType=0 controllerNumber=1 scan=926	7.3165
00677:2	1	R.SVYSLPDYNR.A			607.297	2	1213.59	1213.58	0	1.8	409	Specific	22.14	22.14	22.14	1.88	70	>ABV_PP	2	20190103_Cass__06_Birnarus_Caitlin_PNGaseF_250ng.960.960.2	controllerType=0 controllerNumber=1 scan=960	7.6057
00943:2	1	R.SVYSLPDYNR.A			607.297	2	1213.59	1213.58	0	1.4	409	Specific	23.07	23.07	23.07	2.15	70	>ABV_PP	2	20190103_Cass__06_Birnarus_Caitlin_PNGaseF_250ng.1356.1356.2	controllerType=0 controllerNumber=1 scan=1356	10.7938
01014:2	1	R.SVYSLPDYNR.A			607.297	2	1213.59	1213.58	0	1.3	409	Specific	27.45	27.45	27.45	2.4	70	>ABV_PP	2	20190103_Cass__06_Birnarus_Caitlin_PNGaseF_250ng.1483.1483.2	controllerType=0 controllerNumber=1 scan=1483	11.8908
00492:2	1	R.SVYSLPDYNR.A			607.297	2	1213.59	1213.58	0	1.4	409	Specific	32.77	32.77	32.77	2.4	70	>ABV_PP	2	20190103_Cass__06_Birnarus_Caitlin_PNGaseF_250ng.682.682.2	controllerType=0 controllerNumber=1 scan=682	5.3358
00727:2	1	R.SVYSLPDYNR.A			607.297	2	1213.59	1213.58	0	1.6	409	Specific	32.86	32.86	32.86	1.97	70	>ABV_PP	2	20190103_Cass__06_Birnarus_Caitlin_PNGaseF_250ng.1042.1042.2	controllerType=0 controllerNumber=1 scan=1042	8.3162
00580:2	1	R.SVYSLPDYNR.A			607.296	2	1213.59	1213.58	0	0.7	409	Specific	34.92	34.92	34.92	2.15	70	>ABV_PP	2	20190103_Cass__06_Birnarus_Caitlin_PNGaseF_250ng.813.813.2	controllerType=0 controllerNumber=1 scan=813	6.3982
00591:2	1	R.SVYSLPDYNR.A			607.295	2	1213.58	1213.58	0	-1.3	409	Specific	40.19	40.19	40.19	1.86	70	>ABV_PP	2	20190103_Cass__06_Birnarus_Caitlin_PNGaseF_250ng.831.831.2	controllerType=0 controllerNumber=1 scan=831	6.5512
00674:2	1	R.SVYSLPDYNR.A			607.297	2	1213.59	1213.58	0	1.5	409	Specific	43.08	43.08	43.08	2.46	70	>ABV_PP	2	20190103_Cass__06_Birnarus_Caitlin_PNGaseF_250ng.956.956.2	controllerType=0 controllerNumber=1 scan=956	7.5754
00741:2	1	R.SVYSLPDYNR.A			607.297	2	1213.59	1213.58	0	1.5	409	Specific	47.7	47.7	47.7	2.46	70	>ABV_PP	2	20190103_Cass__06_Birnarus_Caitlin_PNGaseF_250ng.1063.1063.2	controllerType=0 controllerNumber=1 scan=1063	8.4889
01067:2	1	R.SVYSLPDYNR.A			607.297	2	1213.59	1213.58	0	0.8	409	Specific	56.64	56.64	56.64	2.73	70	>ABV_PP	2	20190103_Cass__06_Birnarus_Caitlin_PNGaseF_250ng.1546.1546.2	controllerType=0 controllerNumber=1 scan=1546	12.3272
00323:2	1	R.SVYSLPDYNR.A			607.297	2	1213.59	1213.58	0	2.2	409	Specific	58.6	58.6	58.6	2.21	70	>ABV_PP	2	20190103_Cass__06_Birnarus_Caitlin_PNGaseF_250ng.430.430.2	controllerType=0 controllerNumber=1 scan=430	3.2722
00981:2	1	R.SVYSLPDYNR.A			607.296	2	1213.59	1213.58	0	0.7	409	Specific	59.81	59.81	59.81	2.45	70	>ABV_PP	2	20190103_Cass__06_Birnarus_Caitlin_PNGaseF_250ng.1423.1423.2	controllerType=0 controllerNumber=1 scan=1423	11.3677
00396:2	1	R.SVYSLPDYNR.A			607.297	2	1213.59	1213.58	0	1.2	409	Specific	60.02	60.02	60.02	2.78	70	>ABV_PP	2	20190103_Cass__06_Birnarus_Caitlin_PNGaseF_250ng.534.534.2	controllerType=0 controllerNumber=1 scan=534	4.1053
00633:2	1	R.SVYSLPDYNR.A			607.297	2	1213.59	1213.58	0	0.9	409	Specific	60.04	60.04	60.04	2.78	70	>ABV_PP	2	20190103_Cass__06_Birnarus_Caitlin_PNGaseF_250ng.891.891.2	controllerType=0 controllerNumber=1 scan=891	7.0278
00949:2	1	R.SVYSLPDYNR.A			607.297	2	1213.59	1213.58	0	0.9	409	Specific	60.28	60.28	60.28	2.78	70	>ABV_PP	2	20190103_Cass__06_Birnarus_Caitlin_PNGaseF_250ng.1368.1368.2	controllerType=0 controllerNumber=1 scan=1368	10.9024
01243:2	1	R.SVYSLPDYNR.A			607.297	2	1213.59	1213.58	0	1.2	409	Specific	64	64	64	2.78	70	>ABV_PP	2	20190103_Cass__06_Birnarus_Caitlin_PNGaseF_250ng.1749.1749.2	controllerType=0 controllerNumber=1 scan=1749	13.6976
00972:2	1	R.SVYSLPDYNR.A			607.298	2	1213.59	1213.58	0	2.8	409	Specific	64.65	64.65	64.65	1.9	70	>ABV_PP	2	20190103_Cass__06_Birnarus_Caitlin_PNGaseF_250ng.1407.1407.2	controllerType=0 controllerNumber=1 scan=1407	11.2295
00423:2	1	R.SVYSLPDYNR.A			607.297	2	1213.59	1213.58	0	0.9	409	Specific	67.11	67.11	67.11	2.78	70	>ABV_PP	2	20190103_Cass__06_Birnarus_Caitlin_PNGaseF_250ng.573.573.2	controllerType=0 controllerNumber=1 scan=573	4.4206
00263:2	1	R.SVYSLPDYNR.A			607.297	2	1213.59	1213.58	0	1.8	409	Specific	67.12	67.12	67.12	2.21	70	>ABV_PP	2	20190103_Cass__06_Birnarus_Caitlin_PNGaseF_250ng.348.348.2	controllerType=0 controllerNumber=1 scan=348	2.6358
00730:2	1	R.SVYSLPDYNR.A			607.297	2	1213.59	1213.58	0	1.3	409	Specific	67.29	67.29	67.29	2.78	70	>ABV_PP	2	20190103_Cass__06_Birnarus_Caitlin_PNGaseF_250ng.1046.1046.2	controllerType=0 controllerNumber=1 scan=1046	8.3468
01159:2	1	R.SVYSLPDYNR.A			607.296	2	1213.59	1213.58	0	0.6	409	Specific	67.35	67.35	67.35	2.61	70	>ABV_PP	2	20190103_Cass__06_Birnarus_Caitlin_PNGaseF_250ng.1656.1656.2	controllerType=0 controllerNumber=1 scan=1656	13.0888
00377:2	1	R.SVYSLPDYNR.A			607.296	2	1213.59	1213.58	0	0.3	409	Specific	67.56	67.56	67.56	2.61	70	>ABV_PP	2	20190103_Cass__06_Birnarus_Caitlin_PNGaseF_250ng.508.508.2	controllerType=0 controllerNumber=1 scan=508	3.9031
00936:2	1	R.SVYSLPDYNR.A			607.298	2	1213.59	1213.58	0	3	409	Specific	68.87	68.87	68.87	1.9	70	>ABV_PP	2	20190103_Cass__06_Birnarus_Caitlin_PNGaseF_250ng.1340.1340.2	controllerType=0 controllerNumber=1 scan=1340	10.6458
00575:2	1	R.SVYSLPDYNR.A			607.297	2	1213.59	1213.58	0	2.3	409	Specific	69.31	69.31	69.31	1.9	70	>ABV_PP	2	20190103_Cass__06_Birnarus_Caitlin_PNGaseF_250ng.807.807.2	controllerType=0 controllerNumber=1 scan=807	6.3563
01107:2	1	R.SVYSLPDYNR.A			607.297	2	1213.59	1213.58	0	1.3	409	Specific	70.12	70.12	70.12	2.78	70	>ABV_PP	2	20190103_Cass__06_Birnarus_Caitlin_PNGaseF_250ng.1597.1597.2	controllerType=0 controllerNumber=1 scan=1597	12.6947
01187:2	1	R.SVYSLPDYNR.A			607.297	2	1213.59	1213.58	0	1.2	409	Specific	73.26	73.26	73.26	2.94	70	>ABV_PP	2	20190103_Cass__06_Birnarus_Caitlin_PNGaseF_250ng.1687.1687.2	controllerType=0 controllerNumber=1 scan=1687	13.2911
00523:2	1	R.SVYSLPDYNR.A			607.297	2	1213.59	1213.58	0	1.5	409	Specific	73.28	73.28	73.28	2.94	70	>ABV_PP	2	20190103_Cass__06_Birnarus_Caitlin_PNGaseF_250ng.732.732.2	controllerType=0 controllerNumber=1 scan=732	5.7593
00282:2	1	R.SVYSLPDYNR.A			607.297	2	1213.59	1213.58	0	1.5	409	Specific	73.51	73.51	73.51	2.94	70	>ABV_PP	2	20190103_Cass__06_Birnarus_Caitlin_PNGaseF_250ng.374.374.2	controllerType=0 controllerNumber=1 scan=374	2.8393
00449:2	1	R.SVYSLPDYNR.A			607.297	2	1213.59	1213.58	0	0.9	409	Specific	74.94	74.94	74.94	2.94	70	>ABV_PP	2	20190103_Cass__06_Birnarus_Caitlin_PNGaseF_250ng.612.612.2	controllerType=0 controllerNumber=1 scan=612	4.7384
00328:2	1	R.SVYSLPDYNR.A			607.297	2	1213.59	1213.58	0	1.4	409	Specific	74.96	74.96	74.96	2.98	70	>ABV_PP	2	20190103_Cass__06_Birnarus_Caitlin_PNGaseF_250ng.436.436.2	controllerType=0 controllerNumber=1 scan=436	3.3145
00430:2	1	R.SVYSLPDYNR.A			607.297	2	1213.59	1213.58	0	1	409	Specific	75.39	75.39	75.39	2.94	70	>ABV_PP	2	20190103_Cass__06_Birnarus_Caitlin_PNGaseF_250ng.585.585.2	controllerType=0 controllerNumber=1 scan=585	4.5228
00990:2	1	R.SVYSLPDYNR.A			607.297	2	1213.59	1213.58	0	1.2	409	Specific	76.14	76.14	76.14	2.94	70	>ABV_PP	2	20190103_Cass__06_Birnarus_Caitlin_PNGaseF_250ng.1439.1439.2	controllerType=0 controllerNumber=1 scan=1439	11.5058
00418:2	1	R.SVYSLPDYNR.A			607.296	2	1213.59	1213.58	0	0.7	409	Specific	76.54	76.54	76.54	2.94	70	>ABV_PP	2	20190103_Cass__06_Birnarus_Caitlin_PNGaseF_250ng.567.567.2	controllerType=0 controllerNumber=1 scan=567	4.3781
00339:2	1	R.SVYSLPDYNR.A			607.297	2	1213.59	1213.58	0	1.4	409	Specific	78.26	78.26	78.26	2.98	70	>ABV_PP	2	20190103_Cass__06_Birnarus_Caitlin_PNGaseF_250ng.451.451.2	controllerType=0 controllerNumber=1 scan=451	3.4308
00527:2	1	R.SVYSLPDYNR.A			607.296	2	1213.59	1213.58	0	0.5	409	Specific	81.04	81.04	81.04	2.94	70	>ABV_PP	2	20190103_Cass__06_Birnarus_Caitlin_PNGaseF_250ng.737.737.2	controllerType=0 controllerNumber=1 scan=737	5.7959
00618:2	1	R.SVYSLPDYNR.A			607.297	2	1213.59	1213.58	0	1.5	409	Specific	81.5	81.5	81.5	2.98	70	>ABV_PP	2	20190103_Cass__06_Birnarus_Caitlin_PNGaseF_250ng.870.870.2	controllerType=0 controllerNumber=1 scan=870	6.8652
00551:2	1	R.SVYSLPDYNR.A			607.297	2	1213.59	1213.58	0	1	409	Specific	82.48	82.48	82.48	2.98	70	>ABV_PP	2	20190103_Cass__06_Birnarus_Caitlin_PNGaseF_250ng.774.774.2	controllerType=0 controllerNumber=1 scan=774	6.1027
01035:2	1	R.SVYSLPDYNR.A			607.296	2	1213.59	1213.58	0	0.5	409	Specific	82.87	82.87	82.87	2.94	70	>ABV_PP	2	20190103_Cass__06_Birnarus_Caitlin_PNGaseF_250ng.1510.1510.2	controllerType=0 controllerNumber=1 scan=1510	12.0889
00763:2	1	R.SVYSLPDYNR.A			607.296	2	1213.59	1213.58	0	0.6	409	Specific	83.98	83.98	83.98	2.94	70	>ABV_PP	2	20190103_Cass__06_Birnarus_Caitlin_PNGaseF_250ng.1098.1098.2	controllerType=0 controllerNumber=1 scan=1098	8.7832
00970:2	1	R.SVYSLPDYNR.A			607.297	2	1213.59	1213.58	0	1.2	409	Specific	90.29	90.29	90.29	2.98	70	>ABV_PP	2	20190103_Cass__06_Birnarus_Caitlin_PNGaseF_250ng.1404.1404.2	controllerType=0 controllerNumber=1 scan=1404	11.2053
00479:2	1	R.SVYSLPDYNR.A			607.297	2	1213.59	1213.58	0	1.3	409	Specific	91.72	91.72	91.72	3.02	70	>ABV_PP	2	20190103_Cass__06_Birnarus_Caitlin_PNGaseF_250ng.661.661.2	controllerType=0 controllerNumber=1 scan=661	5.157
01152:2	1	R.SVYSLPDYNR.A			607.297	2	1213.59	1213.58	0	1.8	409	Specific	94.24	94.24	94.24	3	70	>ABV_PP	2	20190103_Cass__06_Birnarus_Caitlin_PNGaseF_250ng.1648.1648.2	controllerType=0 controllerNumber=1 scan=1648	13.0347
01092:2	1	R.SVYSLPDYNR.A			607.297	2	1213.59	1213.58	0	1.4	409	Specific	98.73	83.74	83.74	3.02	70	>ABV_PP	2	20190103_Cass__06_Birnarus_Caitlin_PNGaseF_250ng.1576.1576.2	controllerType=0 controllerNumber=1 scan=1576	12.5348
00380:2	1	R.SVYSLPDYNR.A			607.296	2	1213.59	1213.58	0	0.4	409	Specific	99.21	99.21	99.21	3.27	70	>ABV_PP	2	20190103_Cass__06_Birnarus_Caitlin_PNGaseF_250ng.512.512.2	controllerType=0 controllerNumber=1 scan=512	3.934
00996:2	1	R.SVYSLPDYNR.A			607.297	2	1213.59	1213.58	0	0.9	409	Specific	100.36	100.36	100.36	3.61	70	>ABV_PP	2	20190103_Cass__06_Birnarus_Caitlin_PNGaseF_250ng.1453.1453.2	controllerType=0 controllerNumber=1 scan=1453	11.6369
01272:2	1	R.SVYSLPDYNR.A			607.296	2	1213.59	1213.58	0	0.5	409	Specific	101.25	101.25	101.25	3.27	70	>ABV_PP	2	20190103_Cass__06_Birnarus_Caitlin_PNGaseF_250ng.1781.1781.2	controllerType=0 controllerNumber=1 scan=1781	13.9059
00628:2	1	R.SVYSLPDYNR.A			607.297	2	1213.59	1213.58	0	1.8	409	Specific	102.48	102.48	102.48	3.04	70	>ABV_PP	2	20190103_Cass__06_Birnarus_Caitlin_PNGaseF_250ng.885.885.2	controllerType=0 controllerNumber=1 scan=885	6.986
00436:2	1	R.SVYSLPDYNR.A			607.297	2	1213.59	1213.58	0	1.7	409	Specific	105.2	102.23	102.23	3.04	70	>ABV_PP	2	20190103_Cass__06_Birnarus_Caitlin_PNGaseF_250ng.592.592.2	controllerType=0 controllerNumber=1 scan=592	4.5719
00642:2	1	R.SVYSLPDYNR.A			607.297	2	1213.59	1213.58	0	2.2	409	Specific	105.49	105.49	105.49	3.04	70	>ABV_PP	2	20190103_Cass__06_Birnarus_Caitlin_PNGaseF_250ng.907.907.2	controllerType=0 controllerNumber=1 scan=907	7.1709
00482:2	1	R.SVYSLPDYNR.A			607.297	2	1213.59	1213.58	0	0.8	409	Specific	106.57	106.57	106.57	3.61	70	>ABV_PP	2	20190103_Cass__06_Birnarus_Caitlin_PNGaseF_250ng.665.665.2	controllerType=0 controllerNumber=1 scan=665	5.188
00719:2	1	R.SVYSLPDYNR.A			607.297	2	1213.59	1213.58	0	1.3	409	Specific	107.31	107.31	107.31	3.61	70	>ABV_PP	2	20190103_Cass__06_Birnarus_Caitlin_PNGaseF_250ng.1029.1029.2	controllerType=0 controllerNumber=1 scan=1029	8.206
00457:2	1	R.SVYSLPDYNR.A			607.297	2	1213.59	1213.58	0	1.4	409	Specific	108.04	108.04	108.04	3.61	70	>ABV_PP	2	20190103_Cass__06_Birnarus_Caitlin_PNGaseF_250ng.626.626.2	controllerType=0 controllerNumber=1 scan=626	4.8624
00707:2	1	R.SVYSLPDYNR.A			607.297	2	1213.59	1213.58	0	1.5	409	Specific	108.12	108.12	108.12	3.61	70	>ABV_PP	2	20190103_Cass__06_Birnarus_Caitlin_PNGaseF_250ng.1009.1009.2	controllerType=0 controllerNumber=1 scan=1009	8.0302
01234:2	1	R.SVYSLPDYNR.A			607.297	2	1213.59	1213.58	0	0.9	409	Specific	108.47	108.47	108.47	3.61	70	>ABV_PP	2	20190103_Cass__06_Birnarus_Caitlin_PNGaseF_250ng.1739.1739.2	controllerType=0 controllerNumber=1 scan=1739	13.6322
01005:2	1	R.SVYSLPDYNR.A			607.297	2	1213.59	1213.58	0	1.5	409	Specific	112.03	112.03	112.03	3.68	70	>ABV_PP	2	20190103_Cass__06_Birnarus_Caitlin_PNGaseF_250ng.1468.1468.2	controllerType=0 controllerNumber=1 scan=1468	11.7654
01076:2	1	R.SVYSLPDYNR.A			607.297	2	1213.59	1213.58	0	1.1	409	Specific	112.26	102.96	102.96	3.61	70	>ABV_PP	2	20190103_Cass__06_Birnarus_Caitlin_PNGaseF_250ng.1556.1556.2	controllerType=0 controllerNumber=1 scan=1556	12.393
00926:2	1	R.SVYSLPDYNR.A			607.297	2	1213.59	1213.58	0	1.6	409	Specific	112.83	112.48	112.48	3.11	70	>ABV_PP	2	20190103_Cass__06_Birnarus_Caitlin_PNGaseF_250ng.1320.1320.2	controllerType=0 controllerNumber=1 scan=1320	10.4622
00197:2	1	R.SVYSLPDYNR.A			607.297	2	1213.59	1213.58	0	1.3	409	Specific	113.18	91.58	91.58	3.08	70	>ABV_PP	2	20190103_Cass__06_Birnarus_Caitlin_PNGaseF_250ng.255.255.2	controllerType=0 controllerNumber=1 scan=255	1.8985
00405:2	1	R.SVYSLPDYNR.A			607.296	2	1213.59	1213.58	0	0.5	409	Specific	115.52	115.52	115.52	3.46	70	>ABV_PP	2	20190103_Cass__06_Birnarus_Caitlin_PNGaseF_250ng.548.548.2	controllerType=0 controllerNumber=1 scan=548	4.2234
02228:2	1	R.SVYSLPDYNR.A			607.296	2	1213.58	1213.58	0	0.1	409	Specific	117.73	51.33	51.33	2.31	70	>ABV_PP	2	20190103_Cass__06_Birnarus_Caitlin_PNGaseF_250ng.2832.2832.2	controllerType=0 controllerNumber=1 scan=2832	19.4404
00738:2	1	R.SVYSLPDYNR.A			607.297	2	1213.59	1213.58	0	2.2	409	Specific	122.63	103.25	103.25	3.11	70	>ABV_PP	2	20190103_Cass__06_Birnarus_Caitlin_PNGaseF_250ng.1059.1059.2	controllerType=0 controllerNumber=1 scan=1059	8.4577
00489:2	1	R.SVYSLPDYNR.A			607.297	2	1213.59	1213.58	0	2.3	409	Specific	123.67	123.67	123.67	2.92	70	>ABV_PP	2	20190103_Cass__06_Birnarus_Caitlin_PNGaseF_250ng.678.678.2	controllerType=0 controllerNumber=1 scan=678	5.3057
00253:2	1	R.SVYSLPDYNR.A			607.297	2	1213.59	1213.58	0	1.7	409	Specific	126.95	126.95	126.95	3.11	70	>ABV_PP	2	20190103_Cass__06_Birnarus_Caitlin_PNGaseF_250ng.334.334.2	controllerType=0 controllerNumber=1 scan=334	2.5256
01264:2	1	R.SVYSLPDYNR.A			607.297	2	1213.59	1213.58	0	1.5	409	Specific	128.83	128.83	128.83	3.93	70	>ABV_PP	2	20190103_Cass__06_Birnarus_Caitlin_PNGaseF_250ng.1772.1772.2	controllerType=0 controllerNumber=1 scan=1772	13.8468
00989:2	1	R.SVYSLPDYNR.A			607.297	2	1213.59	1213.58	0	1.1	409	Specific	129.32	129.32	129.32	3.68	70	>ABV_PP	2	20190103_Cass__06_Birnarus_Caitlin_PNGaseF_250ng.1437.1437.2	controllerType=0 controllerNumber=1 scan=1437	11.4872
00178:2	1	R.SVYSLPDYNR.A			607.297	2	1213.59	1213.58	0	1.4	409	Specific	129.51	129.51	129.51	3.68	70	>ABV_PP	2	20190103_Cass__06_Birnarus_Caitlin_PNGaseF_250ng.230.230.2	controllerType=0 controllerNumber=1 scan=230	1.7115
00903:2	1	R.SVYSLPDYNR.A			607.297	2	1213.59	1213.58	0	0.9	409	Specific	129.86	129.86	129.86	3.93	70	>ABV_PP	2	20190103_Cass__06_Birnarus_Caitlin_PNGaseF_250ng.1284.1284.2	controllerType=0 controllerNumber=1 scan=1284	10.1674
00516:2	1	R.SVYSLPDYNR.A			607.297	2	1213.59	1213.58	0	1.2	409	Specific	130.82	130.82	130.82	3.93	70	>ABV_PP	2	20190103_Cass__06_Birnarus_Caitlin_PNGaseF_250ng.719.719.2	controllerType=0 controllerNumber=1 scan=719	5.6435
00700:2	1	R.SVYSLPDYNR.A			607.296	2	1213.59	1213.58	0	0.6	409	Specific	131.76	131.76	131.76	3.46	70	>ABV_PP	2	20190103_Cass__06_Birnarus_Caitlin_PNGaseF_250ng.996.996.2	controllerType=0 controllerNumber=1 scan=996	7.9119
00305:2	1	R.SVYSLPDYNR.A			607.297	2	1213.59	1213.58	0	1.8	409	Specific	131.81	131.81	131.81	3.43	70	>ABV_PP	2	20190103_Cass__06_Birnarus_Caitlin_PNGaseF_250ng.407.407.2	controllerType=0 controllerNumber=1 scan=407	3.1026
00266:2	1	R.SVYSLPDYNR.A			607.297	2	1213.59	1213.58	0	1.1	409	Specific	132.84	132.84	132.84	3.68	70	>ABV_PP	2	20190103_Cass__06_Birnarus_Caitlin_PNGaseF_250ng.352.352.2	controllerType=0 controllerNumber=1 scan=352	2.6661
00913:2	1	R.SVYSLPDYNR.A			607.297	2	1213.59	1213.58	0	0.9	409	Specific	132.91	132.91	132.91	3.93	70	>ABV_PP	2	20190103_Cass__06_Birnarus_Caitlin_PNGaseF_250ng.1299.1299.2	controllerType=0 controllerNumber=1 scan=1299	10.2867
00539:2	1	R.SVYSLPDYNR.A			607.297	2	1213.59	1213.58	0	1.2	409	Specific	133.15	133.15	133.15	3.93	70	>ABV_PP	2	20190103_Cass__06_Birnarus_Caitlin_PNGaseF_250ng.756.756.2	controllerType=0 controllerNumber=1 scan=756	5.9551
00959:2	1	R.SVYSLPDYNR.A			607.297	2	1213.59	1213.58	0	2.2	409	Specific	133.16	133.16	133.16	3.43	70	>ABV_PP	2	20190103_Cass__06_Birnarus_Caitlin_PNGaseF_250ng.1385.1385.2	controllerType=0 controllerNumber=1 scan=1385	11.0441
00639:2	1	R.SVYSLPDYNR.A			607.297	2	1213.59	1213.58	0	1.5	409	Specific	135.25	112.31	112.31	3.93	70	>ABV_PP	2	20190103_Cass__06_Birnarus_Caitlin_PNGaseF_250ng.903.903.2	controllerType=0 controllerNumber=1 scan=903	7.1414
00548:2	1	R.SVYSLPDYNR.A			607.297	2	1213.59	1213.58	0	0.9	409	Specific	135.5	135.5	135.5	3.93	70	>ABV_PP	2	20190103_Cass__06_Birnarus_Caitlin_PNGaseF_250ng.770.770.2	controllerType=0 controllerNumber=1 scan=770	6.0727
00766:2	1	R.SVYSLPDYNR.A			607.296	2	1213.59	1213.58	0	0.2	409	Specific	136.7	136.7	136.7	3.86	70	>ABV_PP	2	20190103_Cass__06_Birnarus_Caitlin_PNGaseF_250ng.1102.1102.2	controllerType=0 controllerNumber=1 scan=1102	8.8129
01176:2	1	R.SVYSLPDYNR.A			607.297	2	1213.59	1213.58	0	1.5	409	Specific	138.35	138.35	138.35	4.13	70	>ABV_PP	2	20190103_Cass__06_Birnarus_Caitlin_PNGaseF_250ng.1675.1675.2	controllerType=0 controllerNumber=1 scan=1675	13.2135
00460:2	1	R.SVYSLPDYNR.A			607.297	2	1213.59	1213.58	0	1	409	Specific	139.52	139.52	139.52	4.13	70	>ABV_PP	2	20190103_Cass__06_Birnarus_Caitlin_PNGaseF_250ng.630.630.2	controllerType=0 controllerNumber=1 scan=630	4.8923
00500:2	1	R.SVYSLPDYNR.A			607.296	2	1213.59	1213.58	0	0.6	409	Specific	140.12	140.12	140.12	3.86	70	>ABV_PP	2	20190103_Cass__06_Birnarus_Caitlin_PNGaseF_250ng.696.696.2	controllerType=0 controllerNumber=1 scan=696	5.4601
00710:2	1	R.SVYSLPDYNR.A			607.297	2	1213.59	1213.58	0	1.5	409	Specific	140.13	110.03	110.03	3.93	70	>ABV_PP	2	20190103_Cass__06_Birnarus_Caitlin_PNGaseF_250ng.1013.1013.2	controllerType=0 controllerNumber=1 scan=1013	8.061
00352:2	1	R.SVYSLPDYNR.A			607.297	2	1213.59	1213.58	0	1.1	409	Specific	140.62	118.12	118.12	3.93	70	>ABV_PP	2	20190103_Cass__06_Birnarus_Caitlin_PNGaseF_250ng.470.470.2	controllerType=0 controllerNumber=1 scan=470	3.5876
01039:2	1	R.SVYSLPDYNR.A			607.296	2	1213.59	1213.58	0	0.5	409	Specific	142	142	142	3.86	70	>ABV_PP	2	20190103_Cass__06_Birnarus_Caitlin_PNGaseF_250ng.1515.1515.2	controllerType=0 controllerNumber=1 scan=1515	12.1246
00942:2	1	R.SVYSLPDYNR.A			607.297	2	1213.59	1213.58	0	0.9	409	Specific	142.86	142.86	142.86	4.13	70	>ABV_PP	2	20190103_Cass__06_Birnarus_Caitlin_PNGaseF_250ng.1354.1354.2	controllerType=0 controllerNumber=1 scan=1354	10.7768
00503:2	1	R.SVYSLPDYNR.A			607.297	2	1213.59	1213.58	0	1.5	409	Specific	143.75	143.75	143.75	4.13	70	>ABV_PP	2	20190103_Cass__06_Birnarus_Caitlin_PNGaseF_250ng.700.700.2	controllerType=0 controllerNumber=1 scan=700	5.4903
00862:2	1	R.SVYSLPDYNR.A			607.297	2	1213.59	1213.58	0	1.6	409	Specific	144.7	117.06	117.06	3.43	70	>ABV_PP	2	20190103_Cass__06_Birnarus_Caitlin_PNGaseF_250ng.1223.1223.2	controllerType=0 controllerNumber=1 scan=1223	9.6877
01088:2	1	R.SVYSLPDYNR.A			607.297	2	1213.59	1213.58	0	1.1	409	Specific	145.4	95.99	95.99	3.93	70	>ABV_PP	2	20190103_Cass__06_Birnarus_Caitlin_PNGaseF_250ng.1571.1571.2	controllerType=0 controllerNumber=1 scan=1571	12.5
00041:2	1	R.SVYSLPDYNR.A			607.296	2	1213.59	1213.58	0	0.6	409	Specific	145.49	115.73	115.73	3.87	70	>ABV_PP	2	20190103_Cass__06_Birnarus_Caitlin_PNGaseF_250ng.52.52.2	controllerType=0 controllerNumber=1 scan=52	0.3801
00238:2	1	R.SVYSLPDYNR.A			607.297	2	1213.59	1213.58	0	1.3	409	Specific	149.35	122.99	122.99	4.14	70	>ABV_PP	2	20190103_Cass__06_Birnarus_Caitlin_PNGaseF_250ng.312.312.2	controllerType=0 controllerNumber=1 scan=312	2.347
00512:2	1	R.SVYSLPDYNR.A			607.297	2	1213.59	1213.58	0	1.4	409	Specific	149.39	123.46	123.46	4.14	70	>ABV_PP	2	20190103_Cass__06_Birnarus_Caitlin_PNGaseF_250ng.714.714.2	controllerType=0 controllerNumber=1 scan=714	5.6081
00181:2	1	R.SVYSLPDYNR.A			607.297	2	1213.59	1213.58	0	0.8	409	Specific	149.93	149.93	149.93	4.38	70	>ABV_PP	2	20190103_Cass__06_Birnarus_Caitlin_PNGaseF_250ng.234.234.2	controllerType=0 controllerNumber=1 scan=234	1.7419
00695:2	1	R.SVYSLPDYNR.A			607.297	2	1213.59	1213.58	0	1.1	409	Specific	152.51	152.51	152.51	4.38	70	>ABV_PP	2	20190103_Cass__06_Birnarus_Caitlin_PNGaseF_250ng.990.990.2	controllerType=0 controllerNumber=1 scan=990	7.8688
00690:2	1	R.SVYSLPDYNR.A			607.296	2	1213.59	1213.58	0	0.4	409	Specific	153.49	143.77	143.77	4.06	70	>ABV_PP	2	20190103_Cass__06_Birnarus_Caitlin_PNGaseF_250ng.979.979.2	controllerType=0 controllerNumber=1 scan=979	7.7596
00685:2	1	R.SVYSLPDYNR.A			607.297	2	1213.59	1213.58	0	1.3	409	Specific	154.12	154.12	154.12	4.38	70	>ABV_PP	2	20190103_Cass__06_Birnarus_Caitlin_PNGaseF_250ng.973.973.2	controllerType=0 controllerNumber=1 scan=973	7.7173
00615:2	1	R.SVYSLPDYNR.A			607.298	2	1213.59	1213.58	0	2.4	409	Specific	154.59	154.59	154.59	3.16	70	>ABV_PP	2	20190103_Cass__06_Birnarus_Caitlin_PNGaseF_250ng.866.866.2	controllerType=0 controllerNumber=1 scan=866	6.8349
00750:2	1	R.SVYSLPDYNR.A			607.297	2	1213.59	1213.58	0	1.1	409	Specific	157.19	157.19	157.19	4.38	70	>ABV_PP	2	20190103_Cass__06_Birnarus_Caitlin_PNGaseF_250ng.1078.1078.2	controllerType=0 controllerNumber=1 scan=1078	8.6184
00899:2	1	R.SVYSLPDYNR.A			607.297	2	1213.59	1213.58	0	0.9	409	Specific	157.69	157.69	157.69	4.38	70	>ABV_PP	2	20190103_Cass__06_Birnarus_Caitlin_PNGaseF_250ng.1279.1279.2	controllerType=0 controllerNumber=1 scan=1279	10.1317
00128:2	1	R.SVYSLPDYNR.A			607.297	2	1213.59	1213.58	0	1	409	Specific	160.1	158.69	158.69	4.39	70	>ABV_PP	2	20190103_Cass__06_Birnarus_Caitlin_PNGaseF_250ng.164.164.2	controllerType=0 controllerNumber=1 scan=164	1.2116
00342:2	1	R.SVYSLPDYNR.A			607.297	2	1213.59	1213.58	0	1.2	409	Specific	165.03	165.03	165.03	4.39	70	>ABV_PP	2	20190103_Cass__06_Birnarus_Caitlin_PNGaseF_250ng.455.455.2	controllerType=0 controllerNumber=1 scan=455	3.4621
00668:2	1	R.SVYSLPDYNR.A			607.297	2	1213.59	1213.58	0	1.6	409	Specific	166.69	152.48	152.48	3.91	70	>ABV_PP	2	20190103_Cass__06_Birnarus_Caitlin_PNGaseF_250ng.944.944.2	controllerType=0 controllerNumber=1 scan=944	7.4641
00927:2	1	R.SVYSLPDYNR.A			607.297	2	1213.59	1213.58	0	1.2	409	Specific	168.39	152.2	152.2	4.59	70	>ABV_PP	2	20190103_Cass__06_Birnarus_Caitlin_PNGaseF_250ng.1322.1322.2	controllerType=0 controllerNumber=1 scan=1322	10.4807
01121:2	1	R.SVYSLPDYNR.A			607.297	2	1213.59	1213.58	0	1.4	409	Specific	169.1	169.1	169.1	4.39	70	>ABV_PP	2	20190103_Cass__06_Birnarus_Caitlin_PNGaseF_250ng.1614.1614.2	controllerType=0 controllerNumber=1 scan=1614	12.8129
00250:2	1	R.SVYSLPDYNR.A			607.296	2	1213.59	1213.58	0	0.7	409	Specific	169.18	169.18	169.18	4.3	70	>ABV_PP	2	20190103_Cass__06_Birnarus_Caitlin_PNGaseF_250ng.330.330.2	controllerType=0 controllerNumber=1 scan=330	2.4955
00960:2	1	R.SVYSLPDYNR.A			607.297	2	1213.59	1213.58	0	0.8	409	Specific	169.24	169.24	169.24	4.6	70	>ABV_PP	2	20190103_Cass__06_Birnarus_Caitlin_PNGaseF_250ng.1387.1387.2	controllerType=0 controllerNumber=1 scan=1387	11.0619
01204:2	1	R.SVYSLPDYNR.A			607.297	2	1213.59	1213.58	0	1.1	409	Specific	169.58	169.58	169.58	4.6	70	>ABV_PP	2	20190103_Cass__06_Birnarus_Caitlin_PNGaseF_250ng.1706.1706.2	controllerType=0 controllerNumber=1 scan=1706	13.4168
00445:2	1	R.SVYSLPDYNR.A			607.297	2	1213.59	1213.58	0	1.1	409	Specific	169.72	168.34	168.34	4.6	70	>ABV_PP	2	20190103_Cass__06_Birnarus_Caitlin_PNGaseF_250ng.607.607.2	controllerType=0 controllerNumber=1 scan=607	4.7012
00874:2	1	R.SVYSLPDYNR.A			607.296	2	1213.58	1213.58	0	-0.1	409	Specific	173.2	173.2	173.2	3.91	70	>ABV_PP	2	20190103_Cass__06_Birnarus_Caitlin_PNGaseF_250ng.1242.1242.2	controllerType=0 controllerNumber=1 scan=1242	9.8429
00024:2	1	R.SVYSLPDYNR.A			607.297	2	1213.59	1213.58	0	1.3	409	Specific	173.71	164.22	164.22	4.6	70	>ABV_PP	2	20190103_Cass__06_Birnarus_Caitlin_PNGaseF_250ng.30.30.2	controllerType=0 controllerNumber=1 scan=30	0.2138
00077:2	1	R.SVYSLPDYNR.A			607.297	2	1213.59	1213.58	0	1.4	409	Specific	174.28	174.28	174.28	4.6	70	>ABV_PP	2	20190103_Cass__06_Birnarus_Caitlin_PNGaseF_250ng.97.97.2	controllerType=0 controllerNumber=1 scan=97	0.7053
00664:2	1	R.SVYSLPDYNR.A			607.297	2	1213.59	1213.58	0	1.2	409	Specific	175.42	153.71	153.71	4.59	70	>ABV_PP	2	20190103_Cass__06_Birnarus_Caitlin_PNGaseF_250ng.939.939.2	controllerType=0 controllerNumber=1 scan=939	7.4273
01006:2	1	R.SVYSLPDYNR.A			607.297	2	1213.59	1213.58	0	1.6	409	Specific	176.77	167.17	167.17	3.92	70	>ABV_PP	2	20190103_Cass__06_Birnarus_Caitlin_PNGaseF_250ng.1470.1470.2	controllerType=0 controllerNumber=1 scan=1470	11.7833
00652:2	1	R.SVYSLPDYNR.A			607.297	2	1213.59	1213.58	0	0.8	409	Specific	178.21	178.21	178.21	4.6	70	>ABV_PP	2	20190103_Cass__06_Birnarus_Caitlin_PNGaseF_250ng.921.921.2	controllerType=0 controllerNumber=1 scan=921	7.2802
06961:2	1	R.SVYSLPDYNR.A			607.297	2	1213.59	1213.58	0	0.9	409	Specific	178.23	152.1	152.1	4.59	70	>ABV_PP	2	20190103_Cass__06_Birnarus_Caitlin_PNGaseF_250ng.8150.8150.2	controllerType=0 controllerNumber=1 scan=8150	48.8591
00951:2	1	R.SVYSLPDYNR.A			607.297	2	1213.59	1213.58	0	1.9	409	Specific	184.24	158.66	158.66	3.92	70	>ABV_PP	2	20190103_Cass__06_Birnarus_Caitlin_PNGaseF_250ng.1371.1371.2	controllerType=0 controllerNumber=1 scan=1371	10.9265
00309:2	1	R.SVYSLPDYNR.A			607.296	2	1213.59	1213.58	0	0.6	409	Specific	184.25	184.25	184.25	4.9	70	>ABV_PP	2	20190103_Cass__06_Birnarus_Caitlin_PNGaseF_250ng.412.412.2	controllerType=0 controllerNumber=1 scan=412	3.1392
01212:2	1	R.SVYSLPDYNR.A			607.297	2	1213.59	1213.58	0	0.9	409	Specific	185.92	185.92	185.92	5.21	70	>ABV_PP	2	20190103_Cass__06_Birnarus_Caitlin_PNGaseF_250ng.1715.1715.2	controllerType=0 controllerNumber=1 scan=1715	13.4766
00390:2	1	R.SVYSLPDYNR.A			607.297	2	1213.59	1213.58	0	1.3	409	Specific	186.28	169.41	169.41	4.92	70	>ABV_PP	2	20190103_Cass__06_Birnarus_Caitlin_PNGaseF_250ng.527.527.2	controllerType=0 controllerNumber=1 scan=527	4.0571
00370:2	1	R.SVYSLPDYNR.A			607.297	2	1213.59	1213.58	0	1.4	409	Specific	186.99	186.99	186.99	5.21	70	>ABV_PP	2	20190103_Cass__06_Birnarus_Caitlin_PNGaseF_250ng.495.495.2	controllerType=0 controllerNumber=1 scan=495	3.7818
06977:2	1	R.SVYSLPDYNR.A			607.297	2	1213.59	1213.58	0	1.1	409	Specific	188.82	141.41	141.41	4.91	70	>ABV_PP	2	20190103_Cass__06_Birnarus_Caitlin_PNGaseF_250ng.8168.8168.2	controllerType=0 controllerNumber=1 scan=8168	48.9803
00365:2	1	R.SVYSLPDYNR.A			607.297	2	1213.59	1213.58	0	1.1	409	Specific	188.99	177.24	177.24	4.92	70	>ABV_PP	2	20190103_Cass__06_Birnarus_Caitlin_PNGaseF_250ng.489.489.2	controllerType=0 controllerNumber=1 scan=489	3.7391
00980:2	1	R.SVYSLPDYNR.A			607.296	2	1213.59	1213.58	0	0.3	409	Specific	189.19	168.99	168.99	4.62	70	>ABV_PP	2	20190103_Cass__06_Birnarus_Caitlin_PNGaseF_250ng.1421.1421.2	controllerType=0 controllerNumber=1 scan=1421	11.3497
00884:2	1	R.SVYSLPDYNR.A			607.297	2	1213.59	1213.58	0	1	409	Specific	189.84	183.86	183.86	5.21	70	>ABV_PP	2	20190103_Cass__06_Birnarus_Caitlin_PNGaseF_250ng.1257.1257.2	controllerType=0 controllerNumber=1 scan=1257	9.9636
00561:2	1	R.SVYSLPDYNR.A			607.297	2	1213.59	1213.58	0	1.5	409	Specific	190.43	172.03	172.03	4.92	70	>ABV_PP	2	20190103_Cass__06_Birnarus_Caitlin_PNGaseF_250ng.788.788.2	controllerType=0 controllerNumber=1 scan=788	6.2125
00872:2	1	R.SVYSLPDYNR.A			607.296	2	1213.58	1213.58	0	0.1	409	Specific	191.77	166.52	166.52	4.62	70	>ABV_PP	2	20190103_Cass__06_Birnarus_Caitlin_PNGaseF_250ng.1239.1239.2	controllerType=0 controllerNumber=1 scan=1239	9.8195
00603:2	1	R.SVYSLPDYNR.A			607.297	2	1213.59	1213.58	0	1.2	409	Specific	192.18	174.64	174.64	4.92	70	>ABV_PP	2	20190103_Cass__06_Birnarus_Caitlin_PNGaseF_250ng.848.848.2	controllerType=0 controllerNumber=1 scan=848	6.6848
00212:2	1	R.SVYSLPDYNR.A			607.297	2	1213.59	1213.58	0	1.5	409	Specific	193.19	169.88	169.88	4.92	70	>ABV_PP	2	20190103_Cass__06_Birnarus_Caitlin_PNGaseF_250ng.275.275.2	controllerType=0 controllerNumber=1 scan=275	2.0521
00168:2	1	R.SVYSLPDYNR.A			607.297	2	1213.59	1213.58	0	1	409	Specific	193.89	139.87	139.87	4.91	70	>ABV_PP	2	20190103_Cass__06_Birnarus_Caitlin_PNGaseF_250ng.215.215.2	controllerType=0 controllerNumber=1 scan=215	1.5878
00031:2	1	R.SVYSLPDYNR.A			607.297	2	1213.59	1213.58	0	1.8	409	Specific	195.18	165.76	165.76	4.23	70	>ABV_PP	2	20190103_Cass__06_Birnarus_Caitlin_PNGaseF_250ng.38.38.2	controllerType=0 controllerNumber=1 scan=38	0.2684
00858:2	1	R.SVYSLPDYNR.A			607.296	2	1213.59	1213.58	0	0.7	409	Specific	196.01	169.33	169.33	4.62	70	>ABV_PP	2	20190103_Cass__06_Birnarus_Caitlin_PNGaseF_250ng.1218.1218.2	controllerType=0 controllerNumber=1 scan=1218	9.6518
00194:2	1	R.SVYSLPDYNR.A			607.297	2	1213.59	1213.58	0	1.7	409	Specific	196.95	167.13	167.13	4.23	70	>ABV_PP	2	20190103_Cass__06_Birnarus_Caitlin_PNGaseF_250ng.251.251.2	controllerType=0 controllerNumber=1 scan=251	1.868
00564:2	1	R.SVYSLPDYNR.A			607.296	2	1213.59	1213.58	0	0.7	409	Specific	197.5	176.98	176.98	4.62	70	>ABV_PP	2	20190103_Cass__06_Birnarus_Caitlin_PNGaseF_250ng.792.792.2	controllerType=0 controllerNumber=1 scan=792	6.2419
00046:2	1	R.SVYSLPDYNR.A			607.296	2	1213.59	1213.58	0	0.6	409	Specific	198.49	150.7	150.7	4.61	70	>ABV_PP	2	20190103_Cass__06_Birnarus_Caitlin_PNGaseF_250ng.58.58.2	controllerType=0 controllerNumber=1 scan=58	0.4228
00163:2	1	R.SVYSLPDYNR.A			607.296	2	1213.59	1213.58	0	0.4	409	Specific	198.75	154.76	154.76	4.61	70	>ABV_PP	2	20190103_Cass__06_Birnarus_Caitlin_PNGaseF_250ng.209.209.2	controllerType=0 controllerNumber=1 scan=209	1.545
00813:2	1	R.SVYSLPDYNR.A			607.296	2	1213.59	1213.58	0	0.6	409	Specific	199.07	176.47	176.47	4.99	70	>ABV_PP	2	20190103_Cass__06_Birnarus_Caitlin_PNGaseF_250ng.1157.1157.2	controllerType=0 controllerNumber=1 scan=1157	9.1914
00294:2	1	R.SVYSLPDYNR.A			607.296	2	1213.59	1213.58	0	0.5	409	Specific	201.84	186.69	186.69	4.9	70	>ABV_PP	2	20190103_Cass__06_Birnarus_Caitlin_PNGaseF_250ng.392.392.2	controllerType=0 controllerNumber=1 scan=392	2.9845
00276:2	1	R.SVYSLPDYNR.A			607.297	2	1213.59	1213.58	0	1.1	409	Specific	204.72	162.93	162.93	5.3	70	>ABV_PP	2	20190103_Cass__06_Birnarus_Caitlin_PNGaseF_250ng.367.367.2	controllerType=0 controllerNumber=1 scan=367	2.7901
00587:2	1	R.SVYSLPDYNR.A			607.297	2	1213.59	1213.58	0	1.6	409	Specific	205.22	152.72	152.72	4.61	70	>ABV_PP	2	20190103_Cass__06_Birnarus_Caitlin_PNGaseF_250ng.826.826.2	controllerType=0 controllerNumber=1 scan=826	6.5168
00143:2	1	R.SVYSLPDYNR.A			607.297	2	1213.59	1213.58	0	1.4	409	Specific	205.57	185.05	185.05	5.21	70	>ABV_PP	2	20190103_Cass__06_Birnarus_Caitlin_PNGaseF_250ng.184.184.2	controllerType=0 controllerNumber=1 scan=184	1.3656
00084:2	1	R.SVYSLPDYNR.A			607.297	2	1213.59	1213.58	0	2.1	409	Specific	208.23	177.53	177.53	4.62	70	>ABV_PP	2	20190103_Cass__06_Birnarus_Caitlin_PNGaseF_250ng.105.105.2	controllerType=0 controllerNumber=1 scan=105	0.7602
00355:2	1	R.SVYSLPDYNR.A			607.297	2	1213.59	1213.58	0	1.1	409	Specific	208.31	181.49	181.49	5.6	70	>ABV_PP	2	20190103_Cass__06_Birnarus_Caitlin_PNGaseF_250ng.474.474.2	controllerType=0 controllerNumber=1 scan=474	3.6178
00208:2	1	R.SVYSLPDYNR.A			607.297	2	1213.59	1213.58	0	1.5	409	Specific	211.82	198.08	198.08	5.6	70	>ABV_PP	2	20190103_Cass__06_Birnarus_Caitlin_PNGaseF_250ng.270.270.2	controllerType=0 controllerNumber=1 scan=270	2.0158
00223:2	1	R.SVYSLPDYNR.A			607.297	2	1213.59	1213.58	0	1.4	409	Specific	213.7	201.51	201.51	5.6	70	>ABV_PP	2	20190103_Cass__06_Birnarus_Caitlin_PNGaseF_250ng.291.291.2	controllerType=0 controllerNumber=1 scan=291	2.182
00110:2	1	R.SVYSLPDYNR.A			607.296	2	1213.59	1213.58	0	0.6	409	Specific	213.95	213.95	213.95	5.35	70	>ABV_PP	2	20190103_Cass__06_Birnarus_Caitlin_PNGaseF_250ng.141.141.2	controllerType=0 controllerNumber=1 scan=141	1.0421
00149:2	1	R.SVYSLPDYNR.A			607.297	2	1213.59	1213.58	0	1.7	409	Specific	214.44	196.23	196.23	4.9	70	>ABV_PP	2	20190103_Cass__06_Birnarus_Caitlin_PNGaseF_250ng.191.191.2	controllerType=0 controllerNumber=1 scan=191	1.4139
00290:2	1	R.SVYSLPDYNR.A			607.296	2	1213.58	1213.58	0	0	409	Specific	217.08	147.66	147.66	4.98	70	>ABV_PP	2	20190103_Cass__06_Birnarus_Caitlin_PNGaseF_250ng.387.387.2	controllerType=0 controllerNumber=1 scan=387	2.9482
00097:2	1	R.SVYSLPDYNR.A			607.297	2	1213.59	1213.58	0	1.1	409	Specific	217.69	192.69	192.69	5.6	70	>ABV_PP	2	20190103_Cass__06_Birnarus_Caitlin_PNGaseF_250ng.124.124.2	controllerType=0 controllerNumber=1 scan=124	0.915
00092:2	1	R.SVYSLPDYNR.A			607.297	2	1213.59	1213.58	0	2.1	409	Specific	220.21	216.68	216.68	4.96	70	>ABV_PP	2	20190103_Cass__06_Birnarus_Caitlin_PNGaseF_250ng.118.118.2	controllerType=0 controllerNumber=1 scan=118	0.8728
00114:2	1	R.SVYSLPDYNR.A			607.297	2	1213.59	1213.58	0	1.1	409	Specific	221.17	200.3	200.3	5.6	70	>ABV_PP	2	20190103_Cass__06_Birnarus_Caitlin_PNGaseF_250ng.146.146.2	controllerType=0 controllerNumber=1 scan=146	1.0783
00242:2	1	R.SVYSLPDYNR.A			607.296	2	1213.59	1213.58	0	0.2	409	Specific	221.8	195.14	195.14	5.29	70	>ABV_PP	2	20190103_Cass__06_Birnarus_Caitlin_PNGaseF_250ng.317.317.2	controllerType=0 controllerNumber=1 scan=317	2.3837
00227:2	1	R.SVYSLPDYNR.A			607.297	2	1213.59	1213.58	0	0.9	409	Specific	224.48	200.05	200.05	6.83	70	>ABV_PP	2	20190103_Cass__06_Birnarus_Caitlin_PNGaseF_250ng.296.296.2	controllerType=0 controllerNumber=1 scan=296	2.2184
00009:2	1	R.SVYSLPDYNR.A			607.297	2	1213.59	1213.58	0	1.4	409	Specific	225.95	201.2	201.2	6.63	70	>ABV_PP	2	20190103_Cass__06_Birnarus_Caitlin_PNGaseF_250ng.11.11.2	controllerType=0 controllerNumber=1 scan=11	0.0764
00058:2	1	R.SVYSLPDYNR.A			607.297	2	1213.59	1213.58	0	1	409	Specific	231.05	210.49	210.49	6.89	70	>ABV_PP	2	20190103_Cass__06_Birnarus_Caitlin_PNGaseF_250ng.73.73.2	controllerType=0 controllerNumber=1 scan=73	0.5317
07037:2	1	R.SVYSLPDYNR.A			607.297	2	1213.59	1213.58	0	1.2	409	Specific	234.37	191.19	191.19	6.83	70	>ABV_PP	2	20190103_Cass__06_Birnarus_Caitlin_PNGaseF_250ng.8234.8234.2	controllerType=0 controllerNumber=1 scan=8234	49.4128
00003:2	1	R.SVYSLPDYNR.A			607.296	2	1213.59	1213.58	0	0.7	409	Specific	235.11	219.93	219.93	6.58	70	>ABV_PP	2	20190103_Cass__06_Birnarus_Caitlin_PNGaseF_250ng.4.4.2	controllerType=0 controllerNumber=1 scan=4	0.028
00843:2	1	R.SVYSLPDYNR.A			607.297	2	1213.59	1213.58	0	1.3	409	Specific	239.71	197.24	197.24	6.83	70	>ABV_PP	2	20190103_Cass__06_Birnarus_Caitlin_PNGaseF_250ng.1197.1197.2	controllerType=0 controllerNumber=1 scan=1197	9.4915
06949:2	1	R.SVYSLPDYNR.A			607.297	2	1213.59	1213.58	0	1	409	Specific	239.96	203.09	203.09	6.89	70	>ABV_PP	2	20190103_Cass__06_Birnarus_Caitlin_PNGaseF_250ng.8137.8137.2	controllerType=0 controllerNumber=1 scan=8137	48.7752
00133:2	1	R.SVYSLPDYNR.A			607.296	2	1213.59	1213.58	0	0.4	409	Specific	241.8	207.66	207.66	7.38	70	>ABV_PP	2	20190103_Cass__06_Birnarus_Caitlin_PNGaseF_250ng.170.170.2	controllerType=0 controllerNumber=1 scan=170	1.2548
00826:2	1	R.SVYSLPDYNR.A			607.296	2	1213.59	1213.58	0	0.7	409	Specific	244.42	215.89	215.89	7.38	70	>ABV_PP	2	20190103_Cass__06_Birnarus_Caitlin_PNGaseF_250ng.1174.1174.2	controllerType=0 controllerNumber=1 scan=1174	9.3161
06062:2	1	R.SVYSLPDYNR.A			607.297	2	1213.59	1213.58	0	0.8	409	Specific	247.83	232.45	232.45	6.95	70	>ABV_PP	2	20190103_Cass__06_Birnarus_Caitlin_PNGaseF_250ng.7053.7053.2	controllerType=0 controllerNumber=1 scan=7053	41.4308
07021:2	1	R.SVYSLPDYNR.A			607.297	2	1213.59	1213.58	0	0.9	409	Specific	248.79	226.97	226.97	7.74	70	>ABV_PP	2	20190103_Cass__06_Birnarus_Caitlin_PNGaseF_250ng.8216.8216.2	controllerType=0 controllerNumber=1 scan=8216	49.2923
02233:2	1	R.SVYSLPDYNR.A			607.296	2	1213.58	1213.58	0	-0.5	409	Specific	252.16	205.21	205.21	4.5	70	>ABV_PP	2	20190103_Cass__06_Birnarus_Caitlin_PNGaseF_250ng.2838.2838.2	controllerType=0 controllerNumber=1 scan=2838	19.4664
07014:2	1	R.SVYSLPDYNR.A			607.297	2	1213.59	1213.58	0	2.1	409	Specific	252.87	219.07	219.07	7.05	70	>ABV_PP	2	20190103_Cass__06_Birnarus_Caitlin_PNGaseF_250ng.8208.8208.2	controllerType=0 controllerNumber=1 scan=8208	49.2381
00888:2	1	R.SVYSLPDYNR.A			607.296	2	1213.59	1213.58	0	0.5	409	Specific	262.79	216.38	216.38	7.45	70	>ABV_PP	2	20190103_Cass__06_Birnarus_Caitlin_PNGaseF_250ng.1262.1262.2	controllerType=0 controllerNumber=1 scan=1262	9.9992
06931:2	1	R.SVYSLPDYNR.A			607.297	2	1213.59	1213.58	0	1.1	409	Specific	263.01	238.12	238.12	7.74	70	>ABV_PP	2	20190103_Cass__06_Birnarus_Caitlin_PNGaseF_250ng.8117.8117.2	controllerType=0 controllerNumber=1 scan=8117	48.6431
06990:2	1	R.SVYSLPDYNR.A			607.297	2	1213.59	1213.58	0	2	409	Specific	267.25	232.58	232.58	7.16	70	>ABV_PP	2	20190103_Cass__06_Birnarus_Caitlin_PNGaseF_250ng.8182.8182.2	controllerType=0 controllerNumber=1 scan=8182	49.0704
07047:2	1	R.SVYSLPDYNR.A			607.297	2	1213.59	1213.58	0	1.4	409	Specific	269.01	215.25	215.25	7.88	70	>ABV_PP	2	20190103_Cass__06_Birnarus_Caitlin_PNGaseF_250ng.8245.8245.2	controllerType=0 controllerNumber=1 scan=8245	49.4838
00064:2	1	R.SVYSLPDYNR.A			607.297	2	1213.59	1213.58	0	1.6	409	Specific	272.08	218.33	218.33	7.17	70	>ABV_PP	2	20190103_Cass__06_Birnarus_Caitlin_PNGaseF_250ng.80.80.2	controllerType=0 controllerNumber=1 scan=80	0.5805
06902:2	1	R.SVYSLPDYNR.A			607.297	2	1213.59	1213.58	0	0.9	409	Specific	277.31	224.62	224.62	7.87	70	>ABV_PP	2	20190103_Cass__06_Birnarus_Caitlin_PNGaseF_250ng.8085.8085.2	controllerType=0 controllerNumber=1 scan=8085	48.4328
00831:2	1	R.SVYSLPDYNR.A			607.296	2	1213.59	1213.58	0	0.7	409	Specific	286.36	246.48	246.48	7.58	70	>ABV_PP	2	20190103_Cass__06_Birnarus_Caitlin_PNGaseF_250ng.1180.1180.2	controllerType=0 controllerNumber=1 scan=1180	9.3586
06679:2	1	R.SVYSLPDYNR.A			607.296	2	1213.59	1213.58	0	0.3	409	Specific	288.46	242.86	242.86	7.55	70	>ABV_PP	2	20190103_Cass__06_Birnarus_Caitlin_PNGaseF_250ng.7840.7840.2	controllerType=0 controllerNumber=1 scan=7840	46.847
06663:2	1	R.SVYSLPDYNR.A			607.297	2	1213.59	1213.58	0	0.9	409	Specific	289.49	228.18	228.18	8.15	70	>ABV_PP	2	20190103_Cass__06_Birnarus_Caitlin_PNGaseF_250ng.7822.7822.2	controllerType=0 controllerNumber=1 scan=7822	46.7285
00792:2	1	R.SVYSLPDYNR.A			607.297	2	1213.59	1213.58	0	0.8	409	Specific	292.08	263.15	263.15	8.18	70	>ABV_PP	2	20190103_Cass__06_Birnarus_Caitlin_PNGaseF_250ng.1133.1133.2	controllerType=0 controllerNumber=1 scan=1133	9.029
06799:2	1	R.SVYSLPDYNR.A			607.297	2	1213.59	1213.58	0	1.7	409	Specific	294.3	239.25	239.25	7.44	70	>ABV_PP	2	20190103_Cass__06_Birnarus_Caitlin_PNGaseF_250ng.7972.7972.2	controllerType=0 controllerNumber=1 scan=7972	47.7016
06829:2	1	R.SVYSLPDYNR.A			607.297	2	1213.59	1213.58	0	1.3	409	Specific	295.11	239.73	239.73	8.15	70	>ABV_PP	2	20190103_Cass__06_Birnarus_Caitlin_PNGaseF_250ng.8005.8005.2	controllerType=0 controllerNumber=1 scan=8005	47.9152
06919:2	1	R.SVYSLPDYNR.A			607.297	2	1213.59	1213.58	0	1.3	409	Specific	296.72	234.46	234.46	8.15	70	>ABV_PP	2	20190103_Cass__06_Birnarus_Caitlin_PNGaseF_250ng.8104.8104.2	controllerType=0 controllerNumber=1 scan=8104	48.559
02419:2	1	R.SVYSLPDYNR.A			607.296	2	1213.58	1213.58	0	0	409	Specific	304.46	246.07	246.07	5.88	70	>ABV_PP	2	20190103_Cass__06_Birnarus_Caitlin_PNGaseF_250ng.3043.3043.2	controllerType=0 controllerNumber=1 scan=3043	20.2677
00849:2	1	R.SVYSLPDYNR.A			607.296	2	1213.59	1213.58	0	0.6	409	Specific	309.12	262.53	262.53	7.86	70	>ABV_PP	2	20190103_Cass__06_Birnarus_Caitlin_PNGaseF_250ng.1204.1204.2	controllerType=0 controllerNumber=1 scan=1204	9.539
06653:2	1	R.SVYSLPDYNR.A			607.297	2	1213.59	1213.58	0	1.2	409	Specific	309.51	229.63	229.63	8.15	70	>ABV_PP	2	20190103_Cass__06_Birnarus_Caitlin_PNGaseF_250ng.7811.7811.2	controllerType=0 controllerNumber=1 scan=7811	46.6576
06889:2	1	R.SVYSLPDYNR.A			607.297	2	1213.59	1213.58	0	2.3	409	Specific	316.88	254.11	254.11	6.82	70	>ABV_PP	2	20190103_Cass__06_Birnarus_Caitlin_PNGaseF_250ng.8071.8071.2	controllerType=0 controllerNumber=1 scan=8071	48.344
06871:2	1	R.SVYSLPDYNR.A			607.297	2	1213.59	1213.58	0	1.4	409	Specific	328.54	270.79	270.79	8.4	70	>ABV_PP	2	20190103_Cass__06_Birnarus_Caitlin_PNGaseF_250ng.8051.8051.2	controllerType=0 controllerNumber=1 scan=8051	48.2118
06020:2	1	R.SVYSLPDYNR.A			607.298	2	1213.59	1213.58	0	2.9	409	Specific	330.43	286.6	286.6	6.93	70	>ABV_PP	2	20190103_Cass__06_Birnarus_Caitlin_PNGaseF_250ng.7005.7005.2	controllerType=0 controllerNumber=1 scan=7005	41.1225
05648:2	1	R.SVYSLPDYNR.A			607.295	2	1213.58	1213.58	0	-1.4	409	Specific	333.86	255.45	255.45	7.07	70	>ABV_PP	2	20190103_Cass__06_Birnarus_Caitlin_PNGaseF_250ng.6594.6594.2	controllerType=0 controllerNumber=1 scan=6594	38.5198
06751:2	1	R.SVYSLPDYNR.A			607.297	2	1213.59	1213.58	0	1.6	409	Specific	340.2	282.19	282.19	7.52	70	>ABV_PP	2	20190103_Cass__06_Birnarus_Caitlin_PNGaseF_250ng.7919.7919.2	controllerType=0 controllerNumber=1 scan=7919	47.3552
06025:2	1	R.SVYSLPDYNR.A			607.297	2	1213.59	1213.58	0	2.3	409	Specific	340.34	308.3	308.3	6.91	70	>ABV_PP	2	20190103_Cass__06_Birnarus_Caitlin_PNGaseF_250ng.7011.7011.2	controllerType=0 controllerNumber=1 scan=7011	41.1625
06721:2	1	R.SVYSLPDYNR.A			607.296	2	1213.59	1213.58	0	0.5	409	Specific	342.79	267.57	267.57	7.81	70	>ABV_PP	2	20190103_Cass__06_Birnarus_Caitlin_PNGaseF_250ng.7886.7886.2	controllerType=0 controllerNumber=1 scan=7886	47.1417
05624:2	1	R.SVYSLPDYNR.A			607.296	2	1213.58	1213.58	0	-0.1	409	Specific	344.54	284.34	284.34	7.5	70	>ABV_PP	2	20190103_Cass__06_Birnarus_Caitlin_PNGaseF_250ng.6568.6568.2	controllerType=0 controllerNumber=1 scan=6568	38.3603
00783:2	1	R.SVYSLPDYNR.A			607.297	2	1213.59	1213.58	0	1.1	409	Specific	349.13	275.54	275.54	8.23	70	>ABV_PP	2	20190103_Cass__06_Birnarus_Caitlin_PNGaseF_250ng.1123.1123.2	controllerType=0 controllerNumber=1 scan=1123	8.963
05760:2	1	R.SVYSLPDYNR.A			607.297	2	1213.59	1213.58	0	1.4	409	Specific	351.92	277.35	277.35	8.23	70	>ABV_PP	2	20190103_Cass__06_Birnarus_Caitlin_PNGaseF_250ng.6718.6718.2	controllerType=0 controllerNumber=1 scan=6718	39.2976
06840:2	1	R.SVYSLPDYNR.A			607.296	2	1213.59	1213.58	0	0.5	409	Specific	355.7	286.56	286.56	8.17	70	>ABV_PP	2	20190103_Cass__06_Birnarus_Caitlin_PNGaseF_250ng.8017.8017.2	controllerType=0 controllerNumber=1 scan=8017	47.9917
06769:2	1	R.SVYSLPDYNR.A			607.297	2	1213.59	1213.58	0	1.5	409	Specific	358.38	295.35	295.35	8.63	70	>ABV_PP	2	20190103_Cass__06_Birnarus_Caitlin_PNGaseF_250ng.7939.7939.2	controllerType=0 controllerNumber=1 scan=7939	47.4871
05044:2	1	R.SVYSLPDYNR.A			607.297	2	1213.59	1213.58	0	1.1	409	Specific	360.68	282.67	282.67	7.68	70	>ABV_PP	2	20190103_Cass__06_Birnarus_Caitlin_PNGaseF_250ng.5930.5930.2	controllerType=0 controllerNumber=1 scan=5930	34.2803
04902:2	1	R.SVYSLPDYNR.A			607.296	2	1213.59	1213.58	0	0.5	409	Specific	360.77	279.97	279.97	8.17	70	>ABV_PP	2	20190103_Cass__06_Birnarus_Caitlin_PNGaseF_250ng.5774.5774.2	controllerType=0 controllerNumber=1 scan=5774	33.2908
05170:2	1	R.SVYSLPDYNR.A			607.296	2	1213.59	1213.58	0	0.4	409	Specific	361.96	300.66	300.66	8.32	70	>ABV_PP	2	20190103_Cass__06_Birnarus_Caitlin_PNGaseF_250ng.6069.6069.2	controllerType=0 controllerNumber=1 scan=6069	35.172
00806:2	1	R.SVYSLPDYNR.A			607.297	2	1213.59	1213.58	0	1.1	409	Specific	362.42	296.95	296.95	8.63	70	>ABV_PP	2	20190103_Cass__06_Birnarus_Caitlin_PNGaseF_250ng.1149.1149.2	controllerType=0 controllerNumber=1 scan=1149	9.1373
06811:2	1	R.SVYSLPDYNR.A			607.297	2	1213.59	1213.58	0	1.7	409	Specific	364.78	302.02	302.02	7.92	70	>ABV_PP	2	20190103_Cass__06_Birnarus_Caitlin_PNGaseF_250ng.7985.7985.2	controllerType=0 controllerNumber=1 scan=7985	47.7842
02433:2	1	R.SVYSLPDYNR.A			607.296	2	1213.59	1213.58	0	0.6	409	Specific	366.59	295.49	295.49	7.52	70	>ABV_PP	2	20190103_Cass__06_Birnarus_Caitlin_PNGaseF_250ng.3058.3058.2	controllerType=0 controllerNumber=1 scan=3058	20.3267
05684:2	1	R.SVYSLPDYNR.A			607.297	2	1213.59	1213.58	0	0.9	409	Specific	371.59	313.89	313.89	8.68	70	>ABV_PP	2	20190103_Cass__06_Birnarus_Caitlin_PNGaseF_250ng.6634.6634.2	controllerType=0 controllerNumber=1 scan=6634	38.7639
05593:2	1	R.SVYSLPDYNR.A			607.297	2	1213.59	1213.58	0	1.7	409	Specific	375.75	311.75	311.75	7.92	70	>ABV_PP	2	20190103_Cass__06_Birnarus_Caitlin_PNGaseF_250ng.6534.6534.2	controllerType=0 controllerNumber=1 scan=6534	38.1536
05200:2	1	R.SVYSLPDYNR.A			607.297	2	1213.59	1213.58	0	1.4	409	Specific	376.2	296.18	296.18	8.63	70	>ABV_PP	2	20190103_Cass__06_Birnarus_Caitlin_PNGaseF_250ng.6102.6102.2	controllerType=0 controllerNumber=1 scan=6102	35.3834
06860:2	1	R.SVYSLPDYNR.A			607.297	2	1213.59	1213.58	0	0.9	409	Specific	377.8	306.13	306.13	8.8	70	>ABV_PP	2	20190103_Cass__06_Birnarus_Caitlin_PNGaseF_250ng.8039.8039.2	controllerType=0 controllerNumber=1 scan=8039	48.1343
05675:2	1	R.SVYSLPDYNR.A			607.296	2	1213.58	1213.58	0	-0.4	409	Specific	378.42	317.13	317.13	8.12	70	>ABV_PP	2	20190103_Cass__06_Birnarus_Caitlin_PNGaseF_250ng.6624.6624.2	controllerType=0 controllerNumber=1 scan=6624	38.7037
06693:2	1	R.SVYSLPDYNR.A			607.297	2	1213.59	1213.58	0	1.2	409	Specific	378.64	302.36	302.36	8.8	70	>ABV_PP	2	20190103_Cass__06_Birnarus_Caitlin_PNGaseF_250ng.7855.7855.2	controllerType=0 controllerNumber=1 scan=7855	46.9415
05055:2	1	R.SVYSLPDYNR.A			607.297	2	1213.59	1213.58	0	1.2	409	Specific	379.76	296.48	296.48	8.8	70	>ABV_PP	2	20190103_Cass__06_Birnarus_Caitlin_PNGaseF_250ng.5942.5942.2	controllerType=0 controllerNumber=1 scan=5942	34.3569
05730:2	1	R.SVYSLPDYNR.A			607.296	2	1213.58	1213.58	0	-0.6	409	Specific	380.27	317.17	317.17	8.12	70	>ABV_PP	2	20190103_Cass__06_Birnarus_Caitlin_PNGaseF_250ng.6685.6685.2	controllerType=0 controllerNumber=1 scan=6685	39.0862
06781:2	1	R.SVYSLPDYNR.A			607.297	2	1213.59	1213.58	0	1.5	409	Specific	380.54	319.26	319.26	8.85	70	>ABV_PP	2	20190103_Cass__06_Birnarus_Caitlin_PNGaseF_250ng.7952.7952.2	controllerType=0 controllerNumber=1 scan=7952	47.5692
05921:2	1	R.SVYSLPDYNR.A			607.297	2	1213.59	1213.58	0	1.3	409	Specific	381.93	297.33	297.33	8.8	70	>ABV_PP	2	20190103_Cass__06_Birnarus_Caitlin_PNGaseF_250ng.6895.6895.2	controllerType=0 controllerNumber=1 scan=6895	40.4298
04964:2	1	R.SVYSLPDYNR.A			607.297	2	1213.59	1213.58	0	1.3	409	Specific	382.56	309.7	309.7	8.8	70	>ABV_PP	2	20190103_Cass__06_Birnarus_Caitlin_PNGaseF_250ng.5842.5842.2	controllerType=0 controllerNumber=1 scan=5842	33.7252
04998:2	1	R.SVYSLPDYNR.A			607.297	2	1213.59	1213.58	0	1	409	Specific	383.42	290.23	290.23	8.8	70	>ABV_PP	2	20190103_Cass__06_Birnarus_Caitlin_PNGaseF_250ng.5879.5879.2	controllerType=0 controllerNumber=1 scan=5879	33.9609
05500:2	1	R.SVYSLPDYNR.A			607.297	2	1213.59	1213.58	0	1	409	Specific	389.22	309.9	309.9	8.8	70	>ABV_PP	2	20190103_Cass__06_Birnarus_Caitlin_PNGaseF_250ng.6432.6432.2	controllerType=0 controllerNumber=1 scan=6432	37.5
06709:2	1	R.SVYSLPDYNR.A			607.296	2	1213.59	1213.58	0	0.3	409	Specific	389.42	313.17	313.17	8.53	70	>ABV_PP	2	20190103_Cass__06_Birnarus_Caitlin_PNGaseF_250ng.7873.7873.2	controllerType=0 controllerNumber=1 scan=7873	47.0598
05141:2	1	R.SVYSLPDYNR.A			607.297	2	1213.59	1213.58	0	0.8	409	Specific	389.75	322.75	322.75	8.85	70	>ABV_PP	2	20190103_Cass__06_Birnarus_Caitlin_PNGaseF_250ng.6037.6037.2	controllerType=0 controllerNumber=1 scan=6037	34.966
05712:2	1	R.SVYSLPDYNR.A			607.296	2	1213.58	1213.58	0	-0.3	409	Specific	389.98	299.17	299.17	8.07	70	>ABV_PP	2	20190103_Cass__06_Birnarus_Caitlin_PNGaseF_250ng.6665.6665.2	controllerType=0 controllerNumber=1 scan=6665	38.9579
05704:2	1	R.SVYSLPDYNR.A			607.296	2	1213.58	1213.58	0	-0.3	409	Specific	390.05	325.15	325.15	8.12	70	>ABV_PP	2	20190103_Cass__06_Birnarus_Caitlin_PNGaseF_250ng.6656.6656.2	controllerType=0 controllerNumber=1 scan=6656	38.9013
05520:2	1	R.SVYSLPDYNR.A			607.297	2	1213.59	1213.58	0	0.8	409	Specific	390.51	322.92	322.92	8.85	70	>ABV_PP	2	20190103_Cass__06_Birnarus_Caitlin_PNGaseF_250ng.6454.6454.2	controllerType=0 controllerNumber=1 scan=6454	37.6413
04833:2	1	R.SVYSLPDYNR.A			607.297	2	1213.59	1213.58	0	1.3	409	Specific	390.67	300.41	300.41	8.8	70	>ABV_PP	2	20190103_Cass__06_Birnarus_Caitlin_PNGaseF_250ng.5698.5698.2	controllerType=0 controllerNumber=1 scan=5698	32.8045
05911:2	1	R.SVYSLPDYNR.A			607.297	2	1213.59	1213.58	0	1	409	Specific	391.71	318.07	318.07	8.85	70	>ABV_PP	2	20190103_Cass__06_Birnarus_Caitlin_PNGaseF_250ng.6884.6884.2	controllerType=0 controllerNumber=1 scan=6884	40.3593
05744:2	1	R.SVYSLPDYNR.A			607.296	2	1213.59	1213.58	0	0.3	409	Specific	391.83	299.52	299.52	8.48	70	>ABV_PP	2	20190103_Cass__06_Birnarus_Caitlin_PNGaseF_250ng.6700.6700.2	controllerType=0 controllerNumber=1 scan=6700	39.1807
05320:2	1	R.SVYSLPDYNR.A			607.297	2	1213.59	1213.58	0	0.9	409	Specific	393.71	316.45	316.45	8.85	70	>ABV_PP	2	20190103_Cass__06_Birnarus_Caitlin_PNGaseF_250ng.6234.6234.2	controllerType=0 controllerNumber=1 scan=6234	36.2305
05222:2	1	R.SVYSLPDYNR.A			607.297	2	1213.59	1213.58	0	1	409	Specific	394.48	313.22	313.22	8.85	70	>ABV_PP	2	20190103_Cass__06_Birnarus_Caitlin_PNGaseF_250ng.6126.6126.2	controllerType=0 controllerNumber=1 scan=6126	35.5367
04893:2	1	R.SVYSLPDYNR.A			607.297	2	1213.59	1213.58	0	1.1	409	Specific	394.79	327.22	327.22	8.85	70	>ABV_PP	2	20190103_Cass__06_Birnarus_Caitlin_PNGaseF_250ng.5764.5764.2	controllerType=0 controllerNumber=1 scan=5764	33.2264
05580:2	1	R.SVYSLPDYNR.A			607.297	2	1213.59	1213.58	0	1.8	409	Specific	395.31	305.99	305.99	8.08	70	>ABV_PP	2	20190103_Cass__06_Birnarus_Caitlin_PNGaseF_250ng.6520.6520.2	controllerType=0 controllerNumber=1 scan=6520	38.0651
05026:2	1	R.SVYSLPDYNR.A			607.297	2	1213.59	1213.58	0	0.8	409	Specific	401.93	305.82	305.82	8.89	70	>ABV_PP	2	20190103_Cass__06_Birnarus_Caitlin_PNGaseF_250ng.5910.5910.2	controllerType=0 controllerNumber=1 scan=5910	34.1524
05560:2	1	R.SVYSLPDYNR.A			607.297	2	1213.59	1213.58	0	0.9	409	Specific	402.12	333.94	333.94	8.94	70	>ABV_PP	2	20190103_Cass__06_Birnarus_Caitlin_PNGaseF_250ng.6498.6498.2	controllerType=0 controllerNumber=1 scan=6498	37.9239
05081:2	1	R.SVYSLPDYNR.A			607.297	2	1213.59	1213.58	0	1.1	409	Specific	402.88	314.09	314.09	8.94	70	>ABV_PP	2	20190103_Cass__06_Birnarus_Caitlin_PNGaseF_250ng.5971.5971.2	controllerType=0 controllerNumber=1 scan=5971	34.5442
04952:2	1	R.SVYSLPDYNR.A			607.297	2	1213.59	1213.58	0	1.3	409	Specific	403.54	320.39	320.39	8.94	70	>ABV_PP	2	20190103_Cass__06_Birnarus_Caitlin_PNGaseF_250ng.5829.5829.2	controllerType=0 controllerNumber=1 scan=5829	33.6424
05195:2	1	R.SVYSLPDYNR.A			607.297	2	1213.59	1213.58	0	1.2	409	Specific	405.67	340.26	340.26	8.95	70	>ABV_PP	2	20190103_Cass__06_Birnarus_Caitlin_PNGaseF_250ng.6096.6096.2	controllerType=0 controllerNumber=1 scan=6096	35.3428
04867:2	1	R.SVYSLPDYNR.A			607.297	2	1213.59	1213.58	0	0.9	409	Specific	405.95	325.19	325.19	8.94	70	>ABV_PP	2	20190103_Cass__06_Birnarus_Caitlin_PNGaseF_250ng.5735.5735.2	controllerType=0 controllerNumber=1 scan=5735	33.0396
04758:2	1	R.SVYSLPDYNR.A			607.296	2	1213.59	1213.58	0	0.2	409	Specific	407.84	330.77	330.77	8.63	70	>ABV_PP	2	20190103_Cass__06_Birnarus_Caitlin_PNGaseF_250ng.5615.5615.2	controllerType=0 controllerNumber=1 scan=5615	32.275
05076:2	1	R.SVYSLPDYNR.A			607.297	2	1213.59	1213.58	0	1.6	409	Specific	408.18	338.78	338.78	8.23	70	>ABV_PP	2	20190103_Cass__06_Birnarus_Caitlin_PNGaseF_250ng.5965.5965.2	controllerType=0 controllerNumber=1 scan=5965	34.5039
06739:2	1	R.SVYSLPDYNR.A			607.297	2	1213.59	1213.58	0	1.8	409	Specific	409.54	323.24	323.24	8.23	70	>ABV_PP	2	20190103_Cass__06_Birnarus_Caitlin_PNGaseF_250ng.7906.7906.2	controllerType=0 controllerNumber=1 scan=7906	47.2728
05112:2	1	R.SVYSLPDYNR.A			607.297	2	1213.59	1213.58	0	1.6	409	Specific	410.31	326.8	326.8	8.23	70	>ABV_PP	2	20190103_Cass__06_Birnarus_Caitlin_PNGaseF_250ng.6005.6005.2	controllerType=0 controllerNumber=1 scan=6005	34.7612
04935:2	1	R.SVYSLPDYNR.A			607.297	2	1213.59	1213.58	0	0.8	409	Specific	410.51	323.54	323.54	8.94	70	>ABV_PP	2	20190103_Cass__06_Birnarus_Caitlin_PNGaseF_250ng.5810.5810.2	controllerType=0 controllerNumber=1 scan=5810	33.5202
05440:2	1	R.SVYSLPDYNR.A			607.297	2	1213.59	1213.58	0	1.4	409	Specific	413.16	302.62	302.62	8.89	70	>ABV_PP	2	20190103_Cass__06_Birnarus_Caitlin_PNGaseF_250ng.6366.6366.2	controllerType=0 controllerNumber=1 scan=6366	37.0765
05260:2	1	R.SVYSLPDYNR.A			607.297	2	1213.59	1213.58	0	0.8	409	Specific	413.55	330.9	330.9	8.94	70	>ABV_PP	2	20190103_Cass__06_Birnarus_Caitlin_PNGaseF_250ng.6168.6168.2	controllerType=0 controllerNumber=1 scan=6168	35.8072
05252:2	1	R.SVYSLPDYNR.A			607.296	2	1213.59	1213.58	0	0.4	409	Specific	414.68	327.7	327.7	8.63	70	>ABV_PP	2	20190103_Cass__06_Birnarus_Caitlin_PNGaseF_250ng.6159.6159.2	controllerType=0 controllerNumber=1 scan=6159	35.7486
04841:2	1	R.SVYSLPDYNR.A			607.296	2	1213.59	1213.58	0	0.4	409	Specific	414.81	320.64	320.64	8.63	70	>ABV_PP	2	20190103_Cass__06_Birnarus_Caitlin_PNGaseF_250ng.5707.5707.2	controllerType=0 controllerNumber=1 scan=5707	32.8624
04875:2	1	R.SVYSLPDYNR.A			607.297	2	1213.59	1213.58	0	1.4	409	Specific	416.07	312.68	312.68	8.94	70	>ABV_PP	2	20190103_Cass__06_Birnarus_Caitlin_PNGaseF_250ng.5744.5744.2	controllerType=0 controllerNumber=1 scan=5744	33.0981
04983:2	1	R.SVYSLPDYNR.A			607.296	2	1213.58	1213.58	0	-0.7	409	Specific	416.27	329.19	329.19	8.22	70	>ABV_PP	2	20190103_Cass__06_Birnarus_Caitlin_PNGaseF_250ng.5863.5863.2	controllerType=0 controllerNumber=1 scan=5863	33.8603
05104:2	1	R.SVYSLPDYNR.A			607.296	2	1213.59	1213.58	0	0.7	409	Specific	416.36	335.54	335.54	8.63	70	>ABV_PP	2	20190103_Cass__06_Birnarus_Caitlin_PNGaseF_250ng.5996.5996.2	controllerType=0 controllerNumber=1 scan=5996	34.7028
05133:2	1	R.SVYSLPDYNR.A			607.297	2	1213.59	1213.58	0	1.4	409	Specific	416.36	326.16	326.16	8.94	70	>ABV_PP	2	20190103_Cass__06_Birnarus_Caitlin_PNGaseF_250ng.6028.6028.2	controllerType=0 controllerNumber=1 scan=6028	34.9074
05016:2	1	R.SVYSLPDYNR.A			607.296	2	1213.59	1213.58	0	0.3	409	Specific	417.57	343.93	343.93	8.63	70	>ABV_PP	2	20190103_Cass__06_Birnarus_Caitlin_PNGaseF_250ng.5899.5899.2	controllerType=0 controllerNumber=1 scan=5899	34.0865
04628:2	1	R.SVYSLPDYNR.A			607.296	2	1213.58	1213.58	0	0.1	409	Specific	417.59	354.35	354.35	8.63	70	>ABV_PP	2	20190103_Cass__06_Birnarus_Caitlin_PNGaseF_250ng.5472.5472.2	controllerType=0 controllerNumber=1 scan=5472	31.4166
05800:2	1	R.SVYSLPDYNR.A			607.297	2	1213.59	1213.58	0	1.5	409	Specific	421.62	345.28	345.28	8.95	70	>ABV_PP	2	20190103_Cass__06_Birnarus_Caitlin_PNGaseF_250ng.6762.6762.2	controllerType=0 controllerNumber=1 scan=6762	39.5789
05401:2	1	R.SVYSLPDYNR.A			607.297	2	1213.59	1213.58	0	1.1	409	Specific	421.65	334.65	334.65	8.95	70	>ABV_PP	2	20190103_Cass__06_Birnarus_Caitlin_PNGaseF_250ng.6323.6323.2	controllerType=0 controllerNumber=1 scan=6323	36.8002
05530:2	1	R.SVYSLPDYNR.A			607.297	2	1213.59	1213.58	0	1.2	409	Specific	422.55	334.63	334.63	9.03	70	>ABV_PP	2	20190103_Cass__06_Birnarus_Caitlin_PNGaseF_250ng.6465.6465.2	controllerType=0 controllerNumber=1 scan=6465	37.7115
05879:2	1	R.SVYSLPDYNR.A			607.297	2	1213.59	1213.58	0	1.3	409	Specific	423.21	354.75	354.75	9.03	70	>ABV_PP	2	20190103_Cass__06_Birnarus_Caitlin_PNGaseF_250ng.6849.6849.2	controllerType=0 controllerNumber=1 scan=6849	40.1369
05340:2	1	R.SVYSLPDYNR.A			607.297	2	1213.59	1213.58	0	1.1	409	Specific	423.52	332.21	332.21	9.02	70	>ABV_PP	2	20190103_Cass__06_Birnarus_Caitlin_PNGaseF_250ng.6256.6256.2	controllerType=0 controllerNumber=1 scan=6256	36.3715
05789:2	1	R.SVYSLPDYNR.A			607.296	2	1213.59	1213.58	0	0.7	409	Specific	423.53	328.92	328.92	8.71	70	>ABV_PP	2	20190103_Cass__06_Birnarus_Caitlin_PNGaseF_250ng.6750.6750.2	controllerType=0 controllerNumber=1 scan=6750	39.5036
05410:2	1	R.SVYSLPDYNR.A			607.296	2	1213.59	1213.58	0	0.7	409	Specific	424.01	335.38	335.38	8.71	70	>ABV_PP	2	20190103_Cass__06_Birnarus_Caitlin_PNGaseF_250ng.6333.6333.2	controllerType=0 controllerNumber=1 scan=6333	36.8648
05161:2	1	R.SVYSLPDYNR.A			607.297	2	1213.59	1213.58	0	0.8	409	Specific	424.37	331.07	331.07	9.02	70	>ABV_PP	2	20190103_Cass__06_Birnarus_Caitlin_PNGaseF_250ng.6059.6059.2	controllerType=0 controllerNumber=1 scan=6059	35.1075
04924:2	1	R.SVYSLPDYNR.A			607.297	2	1213.59	1213.58	0	1.1	409	Specific	425.28	331.78	331.78	9.02	70	>ABV_PP	2	20190103_Cass__06_Birnarus_Caitlin_PNGaseF_250ng.5798.5798.2	controllerType=0 controllerNumber=1 scan=5798	33.4438
05311:2	1	R.SVYSLPDYNR.A			607.296	2	1213.59	1213.58	0	0.7	409	Specific	425.29	349.96	349.96	8.71	70	>ABV_PP	2	20190103_Cass__06_Birnarus_Caitlin_PNGaseF_250ng.6224.6224.2	controllerType=0 controllerNumber=1 scan=6224	36.1657
05819:2	1	R.SVYSLPDYNR.A			607.297	2	1213.59	1213.58	0	1.3	409	Specific	425.69	332.09	332.09	9.02	70	>ABV_PP	2	20190103_Cass__06_Birnarus_Caitlin_PNGaseF_250ng.6783.6783.2	controllerType=0 controllerNumber=1 scan=6783	39.7143
05230:2	1	R.SVYSLPDYNR.A			607.296	2	1213.59	1213.58	0	0.3	409	Specific	426.23	337.43	337.43	8.71	70	>ABV_PP	2	20190103_Cass__06_Birnarus_Caitlin_PNGaseF_250ng.6135.6135.2	controllerType=0 controllerNumber=1 scan=6135	35.5957
05849:2	1	R.SVYSLPDYNR.A			607.297	2	1213.59	1213.58	0	1.3	409	Specific	427.63	335.66	335.66	9.03	70	>ABV_PP	2	20190103_Cass__06_Birnarus_Caitlin_PNGaseF_250ng.6816.6816.2	controllerType=0 controllerNumber=1 scan=6816	39.9259
05860:2	1	R.SVYSLPDYNR.A			607.297	2	1213.59	1213.58	0	1.7	409	Specific	427.66	350.4	350.4	8.31	70	>ABV_PP	2	20190103_Cass__06_Birnarus_Caitlin_PNGaseF_250ng.6828.6828.2	controllerType=0 controllerNumber=1 scan=6828	40.0013
05772:2	1	R.SVYSLPDYNR.A			607.297	2	1213.59	1213.58	0	1.3	409	Specific	428.61	358.01	358.01	9.22	70	>ABV_PP	2	20190103_Cass__06_Birnarus_Caitlin_PNGaseF_250ng.6731.6731.2	controllerType=0 controllerNumber=1 scan=6731	39.3805
04813:2	1	R.SVYSLPDYNR.A			607.296	2	1213.59	1213.58	0	0.3	409	Specific	430.22	340.44	340.44	8.71	70	>ABV_PP	2	20190103_Cass__06_Birnarus_Caitlin_PNGaseF_250ng.5676.5676.2	controllerType=0 controllerNumber=1 scan=5676	32.6636
05490:2	1	R.SVYSLPDYNR.A			607.297	2	1213.59	1213.58	0	1.4	409	Specific	433.17	339.46	339.46	9.03	70	>ABV_PP	2	20190103_Cass__06_Birnarus_Caitlin_PNGaseF_250ng.6421.6421.2	controllerType=0 controllerNumber=1 scan=6421	37.4292
05370:2	1	R.SVYSLPDYNR.A			607.297	2	1213.59	1213.58	0	1.6	409	Specific	435.24	339.56	339.56	8.31	70	>ABV_PP	2	20190103_Cass__06_Birnarus_Caitlin_PNGaseF_250ng.6289.6289.2	controllerType=0 controllerNumber=1 scan=6289	36.5825
05890:2	1	R.SVYSLPDYNR.A			607.297	2	1213.59	1213.58	0	1.5	409	Specific	435.64	369.82	369.82	9.22	70	>ABV_PP	2	20190103_Cass__06_Birnarus_Caitlin_PNGaseF_250ng.6861.6861.2	controllerType=0 controllerNumber=1 scan=6861	40.2125
05350:2	1	R.SVYSLPDYNR.A			607.296	2	1213.59	1213.58	0	0.5	409	Specific	435.79	357.94	357.94	8.9	70	>ABV_PP	2	20190103_Cass__06_Birnarus_Caitlin_PNGaseF_250ng.6267.6267.2	controllerType=0 controllerNumber=1 scan=6267	36.4416
04766:2	1	R.SVYSLPDYNR.A			607.296	2	1213.59	1213.58	0	0.5	409	Specific	438.69	343.7	343.7	8.71	70	>ABV_PP	2	20190103_Cass__06_Birnarus_Caitlin_PNGaseF_250ng.5624.5624.2	controllerType=0 controllerNumber=1 scan=5624	32.3321
05430:2	1	R.SVYSLPDYNR.A			607.297	2	1213.59	1213.58	0	1.7	409	Specific	442.03	358.18	358.18	8.5	70	>ABV_PP	2	20190103_Cass__06_Birnarus_Caitlin_PNGaseF_250ng.6355.6355.2	controllerType=0 controllerNumber=1 scan=6355	37.0063
05460:2	1	R.SVYSLPDYNR.A			607.297	2	1213.59	1213.58	0	1.5	409	Specific	446.97	345.39	345.39	8.88	70	>ABV_PP	2	20190103_Cass__06_Birnarus_Caitlin_PNGaseF_250ng.6388.6388.2	controllerType=0 controllerNumber=1 scan=6388	37.2178
05281:2	1	R.SVYSLPDYNR.A			607.297	2	1213.59	1213.58	0	1.2	409	Specific	447.32	346.54	346.54	8.88	70	>ABV_PP	2	20190103_Cass__06_Birnarus_Caitlin_PNGaseF_250ng.6191.6191.2	controllerType=0 controllerNumber=1 scan=6191	35.9544
05830:2	1	R.SVYSLPDYNR.A			607.297	2	1213.59	1213.58	0	1.7	409	Specific	448.59	366.84	366.84	8.36	70	>ABV_PP	2	20190103_Cass__06_Birnarus_Caitlin_PNGaseF_250ng.6795.6795.2	controllerType=0 controllerNumber=1 scan=6795	39.79
04803:2	1	R.SVYSLPDYNR.A			607.297	2	1213.59	1213.58	0	0.9	409	Specific	451.22	372.64	372.64	9.07	70	>ABV_PP	2	20190103_Cass__06_Birnarus_Caitlin_PNGaseF_250ng.5665.5665.2	controllerType=0 controllerNumber=1 scan=5665	32.5927
05550:2	1	R.SVYSLPDYNR.A			607.297	2	1213.59	1213.58	0	1	409	Specific	467.78	395.46	395.46	10.13	70	>ABV_PP	2	20190103_Cass__06_Birnarus_Caitlin_PNGaseF_250ng.6487.6487.2	controllerType=0 controllerNumber=1 scan=6487	37.853
02460:2	1	R.SVYSLPDYNR.A			607.296	2	1213.58	1213.58	0	-0.3	409	Specific	474.36	359.32	359.32	8.42	70	>ABV_PP	2	20190103_Cass__06_Birnarus_Caitlin_PNGaseF_250ng.3088.3088.2	controllerType=0 controllerNumber=1 scan=3088	20.4518
05470:2	1	R.SVYSLPDYNR.A			607.297	2	1213.59	1213.58	0	1.4	409	Specific	475.19	390.85	390.85	10.13	70	>ABV_PP	2	20190103_Cass__06_Birnarus_Caitlin_PNGaseF_250ng.6399.6399.2	controllerType=0 controllerNumber=1 scan=6399	37.2879
02502:2	1	R.SVYSLPDYNR.A			607.296	2	1213.58	1213.58	0	-0.5	409	Specific	476.27	365.99	365.99	8.42	70	>ABV_PP	2	20190103_Cass__06_Birnarus_Caitlin_PNGaseF_250ng.3134.3134.2	controllerType=0 controllerNumber=1 scan=3134	20.6452
02517:2	1	R.SVYSLPDYNR.A			607.296	2	1213.58	1213.58	0	-0.1	409	Specific	477.08	339.02	339.02	8.23	70	>ABV_PP	2	20190103_Cass__06_Birnarus_Caitlin_PNGaseF_250ng.3150.3150.2	controllerType=0 controllerNumber=1 scan=3150	20.7092
05293:2	1	R.SVYSLPDYNR.A			607.297	2	1213.59	1213.58	0	0.9	409	Specific	480.52	393.45	393.45	10.13	70	>ABV_PP	2	20190103_Cass__06_Birnarus_Caitlin_PNGaseF_250ng.6204.6204.2	controllerType=0 controllerNumber=1 scan=6204	36.0369
05380:2	1	R.SVYSLPDYNR.A			607.297	2	1213.59	1213.58	0	1	409	Specific	485.04	401.36	401.36	10.13	70	>ABV_PP	2	20190103_Cass__06_Birnarus_Caitlin_PNGaseF_250ng.6300.6300.2	controllerType=0 controllerNumber=1 scan=6300	36.6532
02473:2	1	R.SVYSLPDYNR.A			607.296	2	1213.58	1213.58	0	0	409	Specific	487.38	363.55	363.55	8.83	70	>ABV_PP	2	20190103_Cass__06_Birnarus_Caitlin_PNGaseF_250ng.3102.3102.2	controllerType=0 controllerNumber=1 scan=3102	20.5081
02380:2	1	R.SVYSLPDYNR.A			607.296	2	1213.58	1213.58	0	-0.3	409	Specific	488.9	381.44	381.44	9.48	70	>ABV_PP	2	20190103_Cass__06_Birnarus_Caitlin_PNGaseF_250ng.3000.3000.2	controllerType=0 controllerNumber=1 scan=3000	20.0842
02299:2	1	R.SVYSLPDYNR.A			607.296	2	1213.58	1213.58	0	0	409	Specific	490.5	394.36	394.36	9.89	70	>ABV_PP	2	20190103_Cass__06_Birnarus_Caitlin_PNGaseF_250ng.2911.2911.2	controllerType=0 controllerNumber=1 scan=2911	19.7439
02260:2	1	R.SVYSLPDYNR.A			607.296	2	1213.58	1213.58	0	0	409	Specific	493.59	378.69	378.69	9.89	70	>ABV_PP	2	20190103_Cass__06_Birnarus_Caitlin_PNGaseF_250ng.2868.2868.2	controllerType=0 controllerNumber=1 scan=2868	19.5831
02339:2	1	R.SVYSLPDYNR.A			607.296	2	1213.59	1213.58	0	0.4	409	Specific	495.21	411.28	411.28	9.89	70	>ABV_PP	2	20190103_Cass__06_Birnarus_Caitlin_PNGaseF_250ng.2955.2955.2	controllerType=0 controllerNumber=1 scan=2955	19.9096
02350:2	1	R.SVYSLPDYNR.A			607.296	2	1213.59	1213.58	0	0.3	409	Specific	501.21	415.69	415.69	9.89	70	>ABV_PP	2	20190103_Cass__06_Birnarus_Caitlin_PNGaseF_250ng.2967.2967.2	controllerType=0 controllerNumber=1 scan=2967	19.9509
02309:2	1	R.SVYSLPDYNR.A			607.297	2	1213.59	1213.58	0	0.8	409	Specific	505.73	423.19	423.19	10.2	70	>ABV_PP	2	20190103_Cass__06_Birnarus_Caitlin_PNGaseF_250ng.2922.2922.2	controllerType=0 controllerNumber=1 scan=2922	19.7836
02391:2	1	R.SVYSLPDYNR.A			607.296	2	1213.58	1213.58	0	0.1	409	Specific	511.92	428.15	428.15	9.88	70	>ABV_PP	2	20190103_Cass__06_Birnarus_Caitlin_PNGaseF_250ng.3012.3012.2	controllerType=0 controllerNumber=1 scan=3012	20.1303
02269:2	1	R.SVYSLPDYNR.A			607.296	2	1213.59	1213.58	0	0.5	409	Specific	518.94	439.48	439.48	9.88	70	>ABV_PP	2	20190103_Cass__06_Birnarus_Caitlin_PNGaseF_250ng.2878.2878.2	controllerType=0 controllerNumber=1 scan=2878	19.6205
06026:1	1	R.DLYLLDSE.V			967.465	1	967.465	967.462	0	3.2	425	Specific	63.57	4	4	0.34	70	>ABV_PP	2	20190103_Cass__06_Birnarus_Caitlin_PNGaseF_250ng.7012.7012.3	controllerType=0 controllerNumber=1 scan=7012	41.1682
03632:2	1	R.DLYLLDSE.V			484.234	2	967.461	967.462	0	-0.6	425	Specific	249.08	62.43	62.43	1.97	70	>ABV_PP	2	20190103_Cass__06_Birnarus_Caitlin_PNGaseF_250ng.4377.4377.2	controllerType=0 controllerNumber=1 scan=4377	25.6746
03622:2	1	R.DLYLLDSE.V			484.234	2	967.462	967.462	0	-0.4	425	Specific	259.32	65.36	65.36	1.97	70	>ABV_PP	2	20190103_Cass__06_Birnarus_Caitlin_PNGaseF_250ng.4366.4366.2	controllerType=0 controllerNumber=1 scan=4366	25.6281
03580:2	1	R.DLYLLDSE.V			484.234	2	967.462	967.462	0	-0.3	425	Specific	285.54	56.86	56.86	2.07	70	>ABV_PP	2	20190103_Cass__06_Birnarus_Caitlin_PNGaseF_250ng.4320.4320.2	controllerType=0 controllerNumber=1 scan=4320	25.4141
03590:2	1	R.DLYLLDSE.V			484.234	2	967.461	967.462	0	-0.8	425	Specific	288.77	75.7	75.7	2.23	70	>ABV_PP	2	20190103_Cass__06_Birnarus_Caitlin_PNGaseF_250ng.4331.4331.2	controllerType=0 controllerNumber=1 scan=4331	25.4711
03615:2	1	R.DLYLLDSEVIAR.S			703.88	2	1406.75	1406.75	0	-0.5	425	Specific	477.82	268.53	268.53	7.01	70	>ABV_PP	2	20190103_Cass__06_Birnarus_Caitlin_PNGaseF_250ng.4358.4358.2	controllerType=0 controllerNumber=1 scan=4358	25.592
03906:2	1	R.DLYLLDSEVIAR.S			703.879	2	1406.75	1406.75	0	-1	425	Specific	533.3	279.54	279.54	6.74	70	>ABV_PP	2	20190103_Cass__06_Birnarus_Caitlin_PNGaseF_250ng.4678.4678.2	controllerType=0 controllerNumber=1 scan=4678	27.1043
03600:2	1	R.DLYLLDSEVIAR.S			703.88	2	1406.75	1406.75	0	-0.3	425	Specific	599.97	290.19	290.19	8.41	70	>ABV_PP	2	20190103_Cass__06_Birnarus_Caitlin_PNGaseF_250ng.4342.4342.2	controllerType=0 controllerNumber=1 scan=4342	25.52
03893:2	1	R.DLYLLDSEVIAR.S			703.879	2	1406.75	1406.75	0	-1	425	Specific	661.61	346.95	346.95	10.28	70	>ABV_PP	2	20190103_Cass__06_Birnarus_Caitlin_PNGaseF_250ng.4664.4664.2	controllerType=0 controllerNumber=1 scan=4664	27.0408
04664:3	1	K.GTAAAFPLSRPVVDVIDDFATNNIDR.Y			925.475	3	2774.41	2774.41	0	0	454	Specific	932.2	851.02	851.02	18.64	70	>ABV_PP	2	20190103_Cass__06_Birnarus_Caitlin_PNGaseF_250ng.5512.5512.3	controllerType=0 controllerNumber=1 scan=5512	31.6616
04652:3	1	K.GTAAAFPLSRPVVDVIDDFATNNIDR.Y			925.475	3	2774.41	2774.41	0	-0.1	454	Specific	957.85	866.74	866.74	19.23	70	>ABV_PP	2	20190103_Cass__06_Birnarus_Caitlin_PNGaseF_250ng.5499.5499.3	controllerType=0 controllerNumber=1 scan=5499	31.5844
04594:3	1	K.GTAAAFPLSRPVVDVIDDFATN[+0.984]NIDR.Y		N[+1]	925.803	3	2775.39	2775.39	0	-0.2	454	Specific	766.22	766.22	39.42	15.23	70	>ABV_PP	2	20190103_Cass__06_Birnarus_Caitlin_PNGaseF_250ng.5435.5435.3	controllerType=0 controllerNumber=1 scan=5435	31.1837
01726:2	1	K.SAGGTPVVGAVR.S			535.801	2	1070.6	1070.6	0	0.1	483	Specific	639.45	560.54	560.54	11.71	70	>ABV_PP	2	20190103_Cass__06_Birnarus_Caitlin_PNGaseF_250ng.2280.2280.2	controllerType=0 controllerNumber=1 scan=2280	16.9305
01928:2	1	R.SAGGMPVAMAR.N			524.257	2	1047.51	1047.51	0	-0.9	495	Specific	600.65	333.2	333.2	9.86	70	>ABV_PP	2	20190103_Cass__06_Birnarus_Caitlin_PNGaseF_250ng.2502.2502.2	controllerType=0 controllerNumber=1 scan=2502	18.0029
01915:2	1	R.SAGGMPVAMAR.N			524.257	2	1047.51	1047.51	0	-0.2	495	Specific	602.16	334.94	334.94	10.19	70	>ABV_PP	2	20190103_Cass__06_Birnarus_Caitlin_PNGaseF_250ng.2488.2488.2	controllerType=0 controllerNumber=1 scan=2488	17.9506
02704:2	1	E.LDSFLMR.R			441.231	2	881.454	881.455	0	-1	687	Specific	417.18	155.21	155.21	4.58	70	>ABV_PP	2	20190103_Cass__06_Birnarus_Caitlin_PNGaseF_250ng.3356.3356.2	controllerType=0 controllerNumber=1 scan=3356	21.5016
02823:2	1	E.LDSFLMR.R			441.231	2	881.455	881.455	0	-0.5	687	Specific	424.02	149.13	149.13	4.97	70	>ABV_PP	2	20190103_Cass__06_Birnarus_Caitlin_PNGaseF_250ng.3487.3487.2	controllerType=0 controllerNumber=1 scan=3487	22.0192
02711:2	1	E.LDSFLMR.R			441.231	2	881.454	881.455	0	-0.8	687	Specific	430.72	159.27	159.27	4.46	70	>ABV_PP	2	20190103_Cass__06_Birnarus_Caitlin_PNGaseF_250ng.3364.3364.2	controllerType=0 controllerNumber=1 scan=3364	21.534
02749:2	1	E.LDSFLMR.R			441.231	2	881.454	881.455	0	-0.9	687	Specific	434.86	159.02	159.02	5.37	70	>ABV_PP	2	20190103_Cass__06_Birnarus_Caitlin_PNGaseF_250ng.3406.3406.2	controllerType=0 controllerNumber=1 scan=3406	21.7056
02791:2	1	E.LDSFLMR.R			441.231	2	881.454	881.455	0	-0.9	687	Specific	438.25	172.12	172.12	4.66	70	>ABV_PP	2	20190103_Cass__06_Birnarus_Caitlin_PNGaseF_250ng.3452.3452.2	controllerType=0 controllerNumber=1 scan=3452	21.885
02739:2	1	E.LDSFLMR.R			441.231	2	881.455	881.455	0	-0.5	687	Specific	442.44	176.79	176.79	4.98	70	>ABV_PP	2	20190103_Cass__06_Birnarus_Caitlin_PNGaseF_250ng.3395.3395.2	controllerType=0 controllerNumber=1 scan=3395	21.6623
02779:2	1	E.LDSFLMR.R			441.231	2	881.454	881.455	0	-0.9	687	Specific	444.74	186.67	186.67	4.39	70	>ABV_PP	2	20190103_Cass__06_Birnarus_Caitlin_PNGaseF_250ng.3439.3439.2	controllerType=0 controllerNumber=1 scan=3439	21.8363
02492:2	1	R.DTPNINLDEE.I			580.259	2	1159.51	1159.51	0	-0.5	695	Specific	207.8	63.36	63.36	1.51	70	>ABV_PP	2	20190103_Cass__06_Birnarus_Caitlin_PNGaseF_250ng.3123.3123.2	controllerType=0 controllerNumber=1 scan=3123	20.5982
02485:2	1	R.DTPNINLDEE.I			580.259	2	1159.51	1159.51	0	-0.7	695	Specific	378.92	108.7	108.7	3.72	70	>ABV_PP	2	20190103_Cass__06_Birnarus_Caitlin_PNGaseF_250ng.3115.3115.2	controllerType=0 controllerNumber=1 scan=3115	20.562
03486:2	1	R.DTPNINLDEEILK.N			757.39	2	1513.77	1513.77	0	-0.6	695	Specific	365.58	339.36	339.36	6.58	70	>ABV_PP	2	20190103_Cass__06_Birnarus_Caitlin_PNGaseF_250ng.4216.4216.2	controllerType=0 controllerNumber=1 scan=4216	24.9541
03449:2	1	R.DTPNINLDEEILK.N			757.39	2	1513.77	1513.77	0	-0.5	695	Specific	537.51	503.37	503.37	8.26	70	>ABV_PP	2	20190103_Cass__06_Birnarus_Caitlin_PNGaseF_250ng.4176.4176.2	controllerType=0 controllerNumber=1 scan=4176	24.8007
03439:2	1	R.DTPNINLDEEILK.N			757.39	2	1513.77	1513.77	0	-0.4	695	Specific	539.22	508.13	508.13	8.26	70	>ABV_PP	2	20190103_Cass__06_Birnarus_Caitlin_PNGaseF_250ng.4165.4165.2	controllerType=0 controllerNumber=1 scan=4165	24.7598
05019:2	1	D.LYASNTVGALFPVLLTE.G			904.497	2	1807.99	1807.98	0	1.1	717	Specific	81.76	81.76	81.76	2.31	70	>ABV_PP	2	20190103_Cass__06_Birnarus_Caitlin_PNGaseF_250ng.5903.5903.2	controllerType=0 controllerNumber=1 scan=5903	34.1157
05009:2	1	D.LYASNTVGALFPVLLTE.G			904.496	2	1807.99	1807.98	0	0.7	717	Specific	114.04	114.04	114.04	3.2	70	>ABV_PP	2	20190103_Cass__06_Birnarus_Caitlin_PNGaseF_250ng.5892.5892.2	controllerType=0 controllerNumber=1 scan=5892	34.0476
02237:3	1	R.GHYTLSIN[+0.984]GYK.I		N[+1]	418.544	3	1253.62	1253.62	0	0.1	760	Specific	282.42	207.47	207.47	4.59	70	>ABV_PP	2	20190103_Cass__06_Birnarus_Caitlin_PNGaseF_250ng.2842.2842.3	controllerType=0 controllerNumber=1 scan=2842	19.4819
02146:3	1	R.GHYTLSIN[+0.984]GYK.I		N[+1]	418.544	3	1253.62	1253.62	0	0.1	760	Specific	457.62	355.38	355.38	8.13	70	>ABV_PP	2	20190103_Cass__06_Birnarus_Caitlin_PNGaseF_250ng.2742.2742.3	controllerType=0 controllerNumber=1 scan=2742	19.0612
02103:3	1	R.GHYTLSIN[+0.984]GYK.I		N[+1]	418.543	3	1253.62	1253.62	0	-0.2	760	Specific	534.7	370.77	370.77	8.21	70	>ABV_PP	2	20190103_Cass__06_Birnarus_Caitlin_PNGaseF_250ng.2695.2695.3	controllerType=0 controllerNumber=1 scan=2695	18.8677
02193:3	1	R.GHYTLSIN[+0.984]GYK.I		N[+1]	418.544	3	1253.62	1253.62	0	0.2	760	Specific	535.17	369.99	369.99	8.62	70	>ABV_PP	2	20190103_Cass__06_Birnarus_Caitlin_PNGaseF_250ng.2794.2794.3	controllerType=0 controllerNumber=1 scan=2794	19.2776
02226:3	1	R.GHYTLSIN[+0.984]GYK.I		N[+1]	418.544	3	1253.62	1253.62	0	0.3	760	Specific	542.47	415.56	415.56	9.61	70	>ABV_PP	2	20190103_Cass__06_Birnarus_Caitlin_PNGaseF_250ng.2830.2830.3	controllerType=0 controllerNumber=1 scan=2830	19.4332
02110:3	1	R.GHYTLSIN[+0.984]GYK.I		N[+1]	418.543	3	1253.62	1253.62	0	-0.2	760	Specific	557	388.36	388.36	9.2	70	>ABV_PP	2	20190103_Cass__06_Birnarus_Caitlin_PNGaseF_250ng.2703.2703.3	controllerType=0 controllerNumber=1 scan=2703	18.9044
02157:2	1	R.GHYTLSIN[+0.984]GYK.I		N[+1]	627.311	2	1253.62	1253.62	0	-0.4	760	Specific	701.8	536.6	536.6	12.26	70	>ABV_PP	2	20190103_Cass__06_Birnarus_Caitlin_PNGaseF_250ng.2754.2754.2	controllerType=0 controllerNumber=1 scan=2754	19.1116
02142:2	1	R.GHYTLSIN[+0.984]GYK.I		N[+1]	627.312	2	1253.62	1253.62	0	0.1	760	Specific	707.72	552.38	552.38	12.67	70	>ABV_PP	2	20190103_Cass__06_Birnarus_Caitlin_PNGaseF_250ng.2738.2738.2	controllerType=0 controllerNumber=1 scan=2738	19.0461
02190:2	1	R.GHYTLSIN[+0.984]GYK.I		N[+1]	627.312	2	1253.62	1253.62	0	0.3	760	Specific	730.71	578.23	578.23	12.67	70	>ABV_PP	2	20190103_Cass__06_Birnarus_Caitlin_PNGaseF_250ng.2791.2791.2	controllerType=0 controllerNumber=1 scan=2791	19.2661
02200:2	1	R.GHYTLSIN[+0.984]GYK.I		N[+1]	627.312	2	1253.62	1253.62	0	0.1	760	Specific	734.13	579.61	579.61	12.67	70	>ABV_PP	2	20190103_Cass__06_Birnarus_Caitlin_PNGaseF_250ng.2802.2802.2	controllerType=0 controllerNumber=1 scan=2802	19.3181
02109:2	1	R.GHYTLSIN[+0.984]GYK.I		N[+1]	627.312	2	1253.62	1253.62	0	-0.1	760	Specific	741.14	585.09	585.09	12.26	70	>ABV_PP	2	20190103_Cass__06_Birnarus_Caitlin_PNGaseF_250ng.2702.2702.2	controllerType=0 controllerNumber=1 scan=2702	18.9024
02231:2	1	R.GHYTLSIN[+0.984]GYK.I		N[+1]	627.312	2	1253.62	1253.62	0	0.1	760	Specific	752.59	572.13	572.13	13.67	70	>ABV_PP	2	20190103_Cass__06_Birnarus_Caitlin_PNGaseF_250ng.2836.2836.2	controllerType=0 controllerNumber=1 scan=2836	19.4598
02101:2	1	R.GHYTLSIN[+0.984]GYK.I		N[+1]	627.312	2	1253.62	1253.62	0	0.2	760	Specific	767.65	588.47	588.47	13.67	70	>ABV_PP	2	20190103_Cass__06_Birnarus_Caitlin_PNGaseF_250ng.2693.2693.2	controllerType=0 controllerNumber=1 scan=2693	18.8612
03938:3	1	K.IHGLMNDKFDLNILSD.V			615.645	3	1844.92	1844.92	0	-0.4	771	Specific	466.8	430.93	430.93	8.46	70	>ABV_PP	2	20190103_Cass__06_Birnarus_Caitlin_PNGaseF_250ng.4713.4713.3	controllerType=0 controllerNumber=1 scan=4713	27.2776
03945:3	1	K.IHGLMNDKFDLNILSD.V			615.645	3	1844.92	1844.92	0	0.4	771	Specific	513.37	481.17	481.17	8.94	70	>ABV_PP	2	20190103_Cass__06_Birnarus_Caitlin_PNGaseF_250ng.4721.4721.3	controllerType=0 controllerNumber=1 scan=4721	27.3173
04117:2	1	E.SSC[+71.037]YGAIASVQLANWVGVK.G		C[+71]	1012.52	2	2024.03	2024.03	0	-0.2	812	Specific	569.81	470.68	470.68	10.26	70	>ABV_PP	2	20190103_Cass__06_Birnarus_Caitlin_PNGaseF_250ng.4910.4910.2	controllerType=0 controllerNumber=1 scan=4910	28.2458
00787:2	1	K.GVAITGNVVR.A			493.293	2	985.58	985.579	0	0.6	831	Specific	10.04	10.04	10.04	2.15	70	>ABV_PP	2	20190103_Cass__06_Birnarus_Caitlin_PNGaseF_250ng.1127.1127.2	controllerType=0 controllerNumber=1 scan=1127	8.9872
02052:2	1	K.GVAITGNVVR.A			493.293	2	985.579	985.579	0	-0.3	831	Specific	508.81	212.41	212.41	8.37	70	>ABV_PP	2	20190103_Cass__06_Birnarus_Caitlin_PNGaseF_250ng.2639.2639.2	controllerType=0 controllerNumber=1 scan=2639	18.6154
01971:2	1	K.GVAITGNVVR.A			493.293	2	985.578	985.579	0	-0.4	831	Specific	514.31	239.44	239.44	7.35	70	>ABV_PP	2	20190103_Cass__06_Birnarus_Caitlin_PNGaseF_250ng.2550.2550.2	controllerType=0 controllerNumber=1 scan=2550	18.2123
02019:2	1	K.GVAITGNVVR.A			493.293	2	985.579	985.579	0	0	831	Specific	515.44	222.97	222.97	7.78	70	>ABV_PP	2	20190103_Cass__06_Birnarus_Caitlin_PNGaseF_250ng.2603.2603.2	controllerType=0 controllerNumber=1 scan=2603	18.4537
02009:2	1	K.GVAITGNVVR.A			493.293	2	985.579	985.579	0	0	831	Specific	525.96	243.15	243.15	7.76	70	>ABV_PP	2	20190103_Cass__06_Birnarus_Caitlin_PNGaseF_250ng.2592.2592.2	controllerType=0 controllerNumber=1 scan=2592	18.4055
01979:2	1	K.GVAITGNVVR.A			493.293	2	985.579	985.579	0	-0.2	831	Specific	542.87	260.19	260.19	7.74	70	>ABV_PP	2	20190103_Cass__06_Birnarus_Caitlin_PNGaseF_250ng.2559.2559.2	controllerType=0 controllerNumber=1 scan=2559	18.2532
02556:2	1	R.ASYPSYDVPVTQE.L			728.335	2	1455.66	1455.66	0	-0.6	841	Specific	355.85	299.84	299.84	6.04	70	>ABV_PP	2	20190103_Cass__06_Birnarus_Caitlin_PNGaseF_250ng.3193.3193.2	controllerType=0 controllerNumber=1 scan=3193	20.8774
02563:2	1	R.ASYPSYDVPVTQE.L			728.335	2	1455.66	1455.66	0	-0.1	841	Specific	472.6	362.85	362.85	6.55	70	>ABV_PP	2	20190103_Cass__06_Birnarus_Caitlin_PNGaseF_250ng.3201.3201.2	controllerType=0 controllerNumber=1 scan=3201	20.9088
04150:2	1	E.LVNSVLIPNPVSYIK.K			828.49	2	1655.97	1655.97	0	0.2	854	Specific	221.99	221.99	221.99	6.27	70	>ABV_PP	2	20190103_Cass__06_Birnarus_Caitlin_PNGaseF_250ng.4947.4947.2	controllerType=0 controllerNumber=1 scan=4947	28.4607
04111:2	1	E.LVNSVLIPNPVSYIK.K			828.49	2	1655.97	1655.97	0	-0.5	854	Specific	654.18	538.42	538.42	12.74	70	>ABV_PP	2	20190103_Cass__06_Birnarus_Caitlin_PNGaseF_250ng.4904.4904.2	controllerType=0 controllerNumber=1 scan=4904	28.2153
04139:2	1	E.LVNSVLIPNPVSYIK.K			828.49	2	1655.97	1655.97	0	0.4	854	Specific	671.17	560.72	560.72	13.15	70	>ABV_PP	2	20190103_Cass__06_Birnarus_Caitlin_PNGaseF_250ng.4935.4935.2	controllerType=0 controllerNumber=1 scan=4935	28.3937
04119:2	1	E.LVNSVLIPNPVSYIK.K			828.49	2	1655.97	1655.97	0	0.1	854	Specific	687.5	566.56	566.56	13.15	70	>ABV_PP	2	20190103_Cass__06_Birnarus_Caitlin_PNGaseF_250ng.4913.4913.2	controllerType=0 controllerNumber=1 scan=4913	28.2687
04247:2	1	E.LVN[+0.984]SVLIPNPVSYIK.K		N[+1]	828.98	2	1656.95	1656.96	0	-2.1	854	Specific	562.94	363.67	251.76	7.45	70	>ABV_PP	2	20190103_Cass__06_Birnarus_Caitlin_PNGaseF_250ng.5053.5053.2	controllerType=0 controllerNumber=1 scan=5053	29.0219
04160:2	1	E.LVN[+0.984]SVLIPNPVSYIK.K		N[+1]	828.981	2	1656.96	1656.96	0	-0.9	854	Specific	602.97	380.48	346.85	11.41	70	>ABV_PP	2	20190103_Cass__06_Birnarus_Caitlin_PNGaseF_250ng.4958.4958.2	controllerType=0 controllerNumber=1 scan=4958	28.5229
04169:2	1	E.LVN[+0.984]SVLIPNPVSYIK.K		N[+1]	828.982	2	1656.96	1656.96	0	-0.4	854	Specific	632.95	401.21	373.99	11.74	70	>ABV_PP	2	20190103_Cass__06_Birnarus_Caitlin_PNGaseF_250ng.4968.4968.2	controllerType=0 controllerNumber=1 scan=4968	28.5728
04233:2	1	E.LVN[+0.984]SVLIPNPVSYIK.K		N[+1]	828.981	2	1656.96	1656.96	0	-1	854	Specific	635.93	399.31	352.85	11.41	70	>ABV_PP	2	20190103_Cass__06_Birnarus_Caitlin_PNGaseF_250ng.5038.5038.2	controllerType=0 controllerNumber=1 scan=5038	28.9302
04207:2	1	E.LVN[+0.984]SVLIPNPVSYIK.K		N[+1]	828.981	2	1656.95	1656.96	0	-1.8	854	Specific	648.1	418.69	386.06	10.6	70	>ABV_PP	2	20190103_Cass__06_Birnarus_Caitlin_PNGaseF_250ng.5009.5009.2	controllerType=0 controllerNumber=1 scan=5009	28.766
04213:2	1	E.LVN[+0.984]SVLIPNPVSYIK.K		N[+1]	828.982	2	1656.96	1656.96	0	-0.5	854	Specific	657.98	412.04	402.49	12.74	70	>ABV_PP	2	20190103_Cass__06_Birnarus_Caitlin_PNGaseF_250ng.5016.5016.2	controllerType=0 controllerNumber=1 scan=5016	28.8048
03983:2	1	K.KEYLASIGLQMIE.S			747.897	2	1494.79	1494.79	0	-0.6	869	Specific	617.2	423.06	423.06	10.91	70	>ABV_PP	2	20190103_Cass__06_Birnarus_Caitlin_PNGaseF_250ng.4763.4763.2	controllerType=0 controllerNumber=1 scan=4763	27.523
04383:2	1	K.EYLASIGLQMIE.S			683.85	2	1366.69	1366.69	0	0.1	870	Specific	357.85	264.32	264.32	4.87	70	>ABV_PP	2	20190103_Cass__06_Birnarus_Caitlin_PNGaseF_250ng.5203.5203.2	controllerType=0 controllerNumber=1 scan=5203	29.8335
04359:2	1	K.EYLASIGLQMIE.S			683.85	2	1366.69	1366.69	0	-0.2	870	Specific	474.94	335.31	335.31	6.75	70	>ABV_PP	2	20190103_Cass__06_Birnarus_Caitlin_PNGaseF_250ng.5177.5177.2	controllerType=0 controllerNumber=1 scan=5177	29.6917
04353:2	1	K.EYLASIGLQMIE.S			683.849	2	1366.69	1366.69	0	-0.7	870	Specific	646.95	385.26	385.26	10.33	70	>ABV_PP	2	20190103_Cass__06_Birnarus_Caitlin_PNGaseF_250ng.5170.5170.2	controllerType=0 controllerNumber=1 scan=5170	29.6487
04536:2	1	K.EYLASIGLQMIESTE.T			842.411	2	1683.81	1683.81	0	-0.1	870	Specific	212.4	212.4	212.4	3.39	70	>ABV_PP	2	20190103_Cass__06_Birnarus_Caitlin_PNGaseF_250ng.5371.5371.2	controllerType=0 controllerNumber=1 scan=5371	30.8198
04222:2	1	E.YLASIGLQMIE.S			619.328	2	1237.65	1237.65	0	-0.1	871	Specific	231.48	131.73	131.73	2.98	70	>ABV_PP	2	20190103_Cass__06_Birnarus_Caitlin_PNGaseF_250ng.5026.5026.2	controllerType=0 controllerNumber=1 scan=5026	28.8598
03565:2	1	R.AVIQLMSTYPQAE.V			725.866	2	1450.72	1450.72	0	-0.1	892	Specific	207.68	160.91	160.91	2.09	70	>ABV_PP	2	20190103_Cass__06_Birnarus_Caitlin_PNGaseF_250ng.4303.4303.2	controllerType=0 controllerNumber=1 scan=4303	25.3248
03552:2	1	R.AVIQLMSTYPQAE.V			725.865	2	1450.72	1450.72	0	-0.7	892	Specific	298.74	238.61	238.61	3.85	70	>ABV_PP	2	20190103_Cass__06_Birnarus_Caitlin_PNGaseF_250ng.4289.4289.2	controllerType=0 controllerNumber=1 scan=4289	25.2626
03509:2	1	R.AVIQLMSTYPQAE.V			725.865	2	1450.72	1450.72	0	-0.7	892	Specific	357.89	264.97	264.97	5.18	70	>ABV_PP	2	20190103_Cass__06_Birnarus_Caitlin_PNGaseF_250ng.4242.4242.2	controllerType=0 controllerNumber=1 scan=4242	25.0666
03520:2	1	R.AVIQLMSTYPQAE.V			725.866	2	1450.72	1450.72	0	0	892	Specific	404.28	291.08	291.08	7.1	70	>ABV_PP	2	20190103_Cass__06_Birnarus_Caitlin_PNGaseF_250ng.4254.4254.2	controllerType=0 controllerNumber=1 scan=4254	25.1104
02958:2	1	E.LSMAILDK.I			445.754	2	890.501	890.501	0	-1.1	918	Specific	520.77	125.03	125.03	5.57	70	>ABV_PP	2	20190103_Cass__06_Birnarus_Caitlin_PNGaseF_250ng.3635.3635.2	controllerType=0 controllerNumber=1 scan=3635	22.5843
02933:2	1	E.LSMAILDK.I			445.754	2	890.501	890.501	0	-0.6	918	Specific	528.5	141.42	141.42	6.33	70	>ABV_PP	2	20190103_Cass__06_Birnarus_Caitlin_PNGaseF_250ng.3608.3608.2	controllerType=0 controllerNumber=1 scan=3608	22.4833
02889:2	1	E.LSMAILDK.I			445.754	2	890.501	890.501	0	-0.6	918	Specific	532.72	141.17	141.17	7.12	70	>ABV_PP	2	20190103_Cass__06_Birnarus_Caitlin_PNGaseF_250ng.3560.3560.2	controllerType=0 controllerNumber=1 scan=3560	22.3017
02859:2	1	E.LSMAILDK.I			445.754	2	890.501	890.501	0	-0.8	918	Specific	534.16	143.24	143.24	7.29	70	>ABV_PP	2	20190103_Cass__06_Birnarus_Caitlin_PNGaseF_250ng.3527.3527.2	controllerType=0 controllerNumber=1 scan=3527	22.1803
02900:2	1	E.LSMAILDK.I			445.754	2	890.501	890.501	0	-0.9	918	Specific	536.87	128.93	128.93	6.73	70	>ABV_PP	2	20190103_Cass__06_Birnarus_Caitlin_PNGaseF_250ng.3572.3572.2	controllerType=0 controllerNumber=1 scan=3572	22.3444
02850:2	1	E.LSMAILDK.I			445.754	2	890.501	890.501	0	-0.3	918	Specific	539.37	134	134	7.07	70	>ABV_PP	2	20190103_Cass__06_Birnarus_Caitlin_PNGaseF_250ng.3517.3517.2	controllerType=0 controllerNumber=1 scan=3517	22.1409
04847:3	1	E.LLAPLEEPEPYGFELPPPVIDAMQVK.E			964.842	3	2892.51	2892.51	0	0.5	947	Specific	65.25	65.25	65.25	3.14	70	>ABV_PP	2	20190103_Cass__06_Birnarus_Caitlin_PNGaseF_250ng.5713.5713.3	controllerType=0 controllerNumber=1 scan=5713	32.8986
05393:2	1	R.EGIDVLNWLYK.N			675.359	2	1349.71	1349.71	0	0.9	991	Specific	99.58	99.58	99.58	3.01	70	>ABV_PP	2	20190103_Cass__06_Birnarus_Caitlin_PNGaseF_250ng.6314.6314.2	controllerType=0 controllerNumber=1 scan=6314	36.742
05153:2	1	R.EGIDVLNWLYK.N			675.36	2	1349.71	1349.71	0	2.2	991	Specific	108.67	108.67	108.67	2.42	70	>ABV_PP	2	20190103_Cass__06_Birnarus_Caitlin_PNGaseF_250ng.6050.6050.2	controllerType=0 controllerNumber=1 scan=6050	35.0486
05365:2	1	R.EGIDVLNWLYK.N			675.36	2	1349.71	1349.71	0	1.4	991	Specific	142.19	142.19	142.19	3.03	70	>ABV_PP	2	20190103_Cass__06_Birnarus_Caitlin_PNGaseF_250ng.6283.6283.2	controllerType=0 controllerNumber=1 scan=6283	36.542
04907:2	1	R.EGIDVLNWLYK.N			675.359	2	1349.71	1349.71	0	0.7	991	Specific	220.29	183.32	183.32	3.83	70	>ABV_PP	2	20190103_Cass__06_Birnarus_Caitlin_PNGaseF_250ng.5779.5779.2	controllerType=0 controllerNumber=1 scan=5779	33.321
05166:2	1	R.EGIDVLNWLYK.N			675.359	2	1349.71	1349.71	0	0.9	991	Specific	232.42	180.72	180.72	4.63	70	>ABV_PP	2	20190103_Cass__06_Birnarus_Caitlin_PNGaseF_250ng.6064.6064.2	controllerType=0 controllerNumber=1 scan=6064	35.1376
04848:2	1	R.EGIDVLNWLYK.N			675.359	2	1349.71	1349.71	0	0	991	Specific	345.26	263.68	263.68	6.18	70	>ABV_PP	2	20190103_Cass__06_Birnarus_Caitlin_PNGaseF_250ng.5714.5714.2	controllerType=0 controllerNumber=1 scan=5714	32.9046
04814:2	1	R.EGIDVLNWLYK.N			675.359	2	1349.71	1349.71	0	0.5	991	Specific	374.73	239.83	239.83	5.82	70	>ABV_PP	2	20190103_Cass__06_Birnarus_Caitlin_PNGaseF_250ng.5677.5677.2	controllerType=0 controllerNumber=1 scan=5677	32.6695
04837:2	1	R.EGIDVLNWLYK.N			675.359	2	1349.71	1349.71	0	0.2	991	Specific	390.77	303.82	303.82	6.26	70	>ABV_PP	2	20190103_Cass__06_Birnarus_Caitlin_PNGaseF_250ng.5702.5702.2	controllerType=0 controllerNumber=1 scan=5702	32.8286
04807:2	1	R.EGIDVLNWLYK.N			675.359	2	1349.71	1349.71	0	0.7	991	Specific	436.31	311.04	311.04	6.82	70	>ABV_PP	2	20190103_Cass__06_Birnarus_Caitlin_PNGaseF_250ng.5669.5669.2	controllerType=0 controllerNumber=1 scan=5669	32.6168
04577:2	1	R.EGIDVLNWLYK.N			675.359	2	1349.71	1349.71	0	-0.1	991	Specific	460.68	295.46	295.46	7.27	70	>ABV_PP	2	20190103_Cass__06_Birnarus_Caitlin_PNGaseF_250ng.5416.5416.2	controllerType=0 controllerNumber=1 scan=5416	31.0663
04509:2	1	R.EGIDVLNWLYK.N			675.358	2	1349.71	1349.71	0	-0.8	991	Specific	567.63	368.31	368.31	7.5	70	>ABV_PP	2	20190103_Cass__06_Birnarus_Caitlin_PNGaseF_250ng.5342.5342.2	controllerType=0 controllerNumber=1 scan=5342	30.6467
04451:2	1	R.EGIDVLNWLYK.N			675.358	2	1349.71	1349.71	0	-0.5	991	Specific	573.81	403.1	403.1	8.81	70	>ABV_PP	2	20190103_Cass__06_Birnarus_Caitlin_PNGaseF_250ng.5278.5278.2	controllerType=0 controllerNumber=1 scan=5278	30.2676
04489:2	1	R.EGIDVLNWLYK.N			675.359	2	1349.71	1349.71	0	0	991	Specific	586.64	410.32	410.32	9.98	70	>ABV_PP	2	20190103_Cass__06_Birnarus_Caitlin_PNGaseF_250ng.5320.5320.2	controllerType=0 controllerNumber=1 scan=5320	30.5126
04520:2	1	R.EGIDVLNWLYK.N			675.358	2	1349.71	1349.71	0	-0.3	991	Specific	588.48	381.44	381.44	9.98	70	>ABV_PP	2	20190103_Cass__06_Birnarus_Caitlin_PNGaseF_250ng.5354.5354.2	controllerType=0 controllerNumber=1 scan=5354	30.7164
04479:2	1	R.EGIDVLNWLYK.N			675.359	2	1349.71	1349.71	0	0.2	991	Specific	595.54	420.56	420.56	10.39	70	>ABV_PP	2	20190103_Cass__06_Birnarus_Caitlin_PNGaseF_250ng.5309.5309.2	controllerType=0 controllerNumber=1 scan=5309	30.4489
04459:2	1	R.EGIDVLNWLYK.N			675.359	2	1349.71	1349.71	0	0.1	991	Specific	595.8	420.89	420.89	10.39	70	>ABV_PP	2	20190103_Cass__06_Birnarus_Caitlin_PNGaseF_250ng.5287.5287.2	controllerType=0 controllerNumber=1 scan=5287	30.3228
04596:2	1	R.EGIDVLN[+0.984]WLYK.N		N[+1]	675.85	2	1350.69	1350.69	0	-1.5	991	Specific	453.93	294.25	294.25	5.94	70	>ABV_PP	2	20190103_Cass__06_Birnarus_Caitlin_PNGaseF_250ng.5437.5437.2	controllerType=0 controllerNumber=1 scan=5437	31.1961
04601:2	1	R.EGIDVLN[+0.984]WLYK.N		N[+1]	675.85	2	1350.69	1350.69	0	-0.6	991	Specific	462.75	326.65	326.65	5.93	70	>ABV_PP	2	20190103_Cass__06_Birnarus_Caitlin_PNGaseF_250ng.5443.5443.2	controllerType=0 controllerNumber=1 scan=5443	31.2358
04054:2	1	R.EGIDVLN[+0.984]WLYK.N		N[+1]	675.85	2	1350.69	1350.69	0	-0.4	991	Specific	510.74	332.03	332.03	6.67	70	>ABV_PP	2	20190103_Cass__06_Birnarus_Caitlin_PNGaseF_250ng.4841.4841.2	controllerType=0 controllerNumber=1 scan=4841	27.8837
04047:2	1	R.EGIDVLN[+0.984]WLYK.N		N[+1]	675.85	2	1350.69	1350.69	0	-0.5	991	Specific	515.88	342.68	342.68	7.46	70	>ABV_PP	2	20190103_Cass__06_Birnarus_Caitlin_PNGaseF_250ng.4833.4833.2	controllerType=0 controllerNumber=1 scan=4833	27.842
04409:2	1	E.GIDVLNWLYK.N			610.837	2	1220.67	1220.67	0	-0.9	992	Specific	526.09	298.47	298.47	7.91	70	>ABV_PP	2	20190103_Cass__06_Birnarus_Caitlin_PNGaseF_250ng.5232.5232.2	controllerType=0 controllerNumber=1 scan=5232	29.9989
04399:2	1	E.GIDVLNWLYK.N			610.837	2	1220.67	1220.67	0	-0.5	992	Specific	541.93	291.99	291.99	8.41	70	>ABV_PP	2	20190103_Cass__06_Birnarus_Caitlin_PNGaseF_250ng.5221.5221.2	controllerType=0 controllerNumber=1 scan=5221	29.9409
04371:2	1	E.GIDVLNWLYK.N			610.837	2	1220.67	1220.67	0	-0.3	992	Specific	565.9	343.71	343.71	8.47	70	>ABV_PP	2	20190103_Cass__06_Birnarus_Caitlin_PNGaseF_250ng.5190.5190.2	controllerType=0 controllerNumber=1 scan=5190	29.7596
04379:2	1	E.GIDVLNWLYK.N			610.837	2	1220.67	1220.67	0	0	992	Specific	569.12	350.92	350.92	8.88	70	>ABV_PP	2	20190103_Cass__06_Birnarus_Caitlin_PNGaseF_250ng.5199.5199.2	controllerType=0 controllerNumber=1 scan=5199	29.817
06756:2	1	K.LVTTMGEYIR.T			591.814	2	1182.62	1182.62	0	2.3	1004	Specific	150.08	139.8	139.8	3.63	70	>ABV_PP	2	20190103_Cass__06_Birnarus_Caitlin_PNGaseF_250ng.7924.7924.2	controllerType=0 controllerNumber=1 scan=7924	47.3854
05546:2	1	K.LVTTMGEYIR.T			591.813	2	1182.62	1182.62	0	0.9	1004	Specific	172.27	93.25	93.25	4.39	70	>ABV_PP	2	20190103_Cass__06_Birnarus_Caitlin_PNGaseF_250ng.6482.6482.2	controllerType=0 controllerNumber=1 scan=6482	37.8184
05578:2	1	K.LVTTMGEYIR.T			591.813	2	1182.62	1182.62	0	0.7	1004	Specific	189.47	113.36	113.36	4.06	70	>ABV_PP	2	20190103_Cass__06_Birnarus_Caitlin_PNGaseF_250ng.6517.6517.2	controllerType=0 controllerNumber=1 scan=6517	38.0428
02738:2	1	K.LVTTMGEYIR.T			591.813	2	1182.62	1182.62	0	0	1004	Specific	304.25	187.24	187.24	5.6	70	>ABV_PP	2	20190103_Cass__06_Birnarus_Caitlin_PNGaseF_250ng.3393.3393.2	controllerType=0 controllerNumber=1 scan=3393	21.6474
02639:2	1	K.LVTTMGEYIR.T			591.813	2	1182.62	1182.62	0	0	1004	Specific	484.19	298.81	298.81	8.59	70	>ABV_PP	2	20190103_Cass__06_Birnarus_Caitlin_PNGaseF_250ng.3285.3285.2	controllerType=0 controllerNumber=1 scan=3285	21.2385
02684:2	1	K.LVTTMGEYIR.T			591.813	2	1182.62	1182.62	0	0	1004	Specific	485.55	287.1	287.1	8.44	70	>ABV_PP	2	20190103_Cass__06_Birnarus_Caitlin_PNGaseF_250ng.3334.3334.2	controllerType=0 controllerNumber=1 scan=3334	21.4185
02649:2	1	K.LVTTMGEYIR.T			591.813	2	1182.62	1182.62	0	-0.2	1004	Specific	489.96	296.12	296.12	8.25	70	>ABV_PP	2	20190103_Cass__06_Birnarus_Caitlin_PNGaseF_250ng.3296.3296.2	controllerType=0 controllerNumber=1 scan=3296	21.2801
02695:2	1	K.LVTTMGEYIR.T			591.813	2	1182.62	1182.62	0	0	1004	Specific	490.85	293.58	293.58	8.66	70	>ABV_PP	2	20190103_Cass__06_Birnarus_Caitlin_PNGaseF_250ng.3346.3346.2	controllerType=0 controllerNumber=1 scan=3346	21.4633
02599:2	1	K.LVTTMGEYIR.T			591.813	2	1182.62	1182.62	0	-0.1	1004	Specific	493.84	268.12	268.12	7.99	70	>ABV_PP	2	20190103_Cass__06_Birnarus_Caitlin_PNGaseF_250ng.3241.3241.2	controllerType=0 controllerNumber=1 scan=3241	21.0635
02609:2	1	K.LVTTMGEYIR.T			591.813	2	1182.62	1182.62	0	0.1	1004	Specific	506.13	299.49	299.49	8.66	70	>ABV_PP	2	20190103_Cass__06_Birnarus_Caitlin_PNGaseF_250ng.3252.3252.2	controllerType=0 controllerNumber=1 scan=3252	21.1064
02564:2	1	R.RMMVNYVTNVE.G			678.326	2	1355.64	1355.64	0	-0.6	1023	Specific	558.02	435.84	435.84	9.2	70	>ABV_PP	2	20190103_Cass__06_Birnarus_Caitlin_PNGaseF_250ng.3202.3202.2	controllerType=0 controllerNumber=1 scan=3202	20.9119
02554:2	1	R.RMMVNYVTNVE.G			678.325	2	1355.64	1355.64	0	-1.1	1023	Specific	559.12	461.83	461.83	8.87	70	>ABV_PP	2	20190103_Cass__06_Birnarus_Caitlin_PNGaseF_250ng.3191.3191.2	controllerType=0 controllerNumber=1 scan=3191	20.8713
02960:2	1	R.MMVNYVTNVE.G			600.275	2	1199.54	1199.54	0	-0.5	1024	Specific	352.58	198.29	198.29	4.59	70	>ABV_PP	2	20190103_Cass__06_Birnarus_Caitlin_PNGaseF_250ng.3638.3638.2	controllerType=0 controllerNumber=1 scan=3638	22.6006
02914:2	1	R.MMVNYVTNVE.G			600.275	2	1199.54	1199.54	0	-0.4	1024	Specific	387.09	203.39	203.39	5.04	70	>ABV_PP	2	20190103_Cass__06_Birnarus_Caitlin_PNGaseF_250ng.3587.3587.2	controllerType=0 controllerNumber=1 scan=3587	22.3965
02919:2	1	R.MMVNYVTNVE.G			600.275	2	1199.54	1199.54	0	-0.5	1024	Specific	394.78	243.51	243.51	5.02	70	>ABV_PP	2	20190103_Cass__06_Birnarus_Caitlin_PNGaseF_250ng.3593.3593.2	controllerType=0 controllerNumber=1 scan=3593	22.4257
02949:2	1	R.MMVNYVTNVE.G			600.275	2	1199.54	1199.54	0	-0.5	1024	Specific	412.2	263.97	263.97	5.94	70	>ABV_PP	2	20190103_Cass__06_Birnarus_Caitlin_PNGaseF_250ng.3626.3626.2	controllerType=0 controllerNumber=1 scan=3626	22.5556
03963:2	1	R.LATSLQQQYPDITASWVIK.N			1081.58	2	2162.15	2162.15	0	0.3	1055	Specific	280.75	280.75	280.75	7.91	70	>ABV_PP	2	20190103_Cass__06_Birnarus_Caitlin_PNGaseF_250ng.4741.4741.2	controllerType=0 controllerNumber=1 scan=4741	27.4152
04002:3	1	R.LATSLQQQYPDITASWVIK.N			721.388	3	2162.15	2162.15	0	-0.2	1055	Specific	682.46	657.69	657.69	12.06	70	>ABV_PP	2	20190103_Cass__06_Birnarus_Caitlin_PNGaseF_250ng.4784.4784.3	controllerType=0 controllerNumber=1 scan=4784	27.6216
03972:3	1	R.LATSLQQQYPDITASWVIK.N			721.388	3	2162.15	2162.15	0	0.1	1055	Specific	688.75	658.6	658.6	12.47	70	>ABV_PP	2	20190103_Cass__06_Birnarus_Caitlin_PNGaseF_250ng.4751.4751.3	controllerType=0 controllerNumber=1 scan=4751	27.4686
03968:3	1	R.LATSLQQQYPDITASWVIK.N			721.388	3	2162.15	2162.15	0	0.3	1055	Specific	692.66	667.47	667.47	12.47	70	>ABV_PP	2	20190103_Cass__06_Birnarus_Caitlin_PNGaseF_250ng.4746.4746.3	controllerType=0 controllerNumber=1 scan=4746	27.4437
04001:2	1	R.LATSLQQQYPDITASWVIK.N			1081.58	2	2162.15	2162.15	0	0.1	1055	Specific	715.22	590.82	590.82	14.44	70	>ABV_PP	2	20190103_Cass__06_Birnarus_Caitlin_PNGaseF_250ng.4783.4783.2	controllerType=0 controllerNumber=1 scan=4783	27.6185
03969:2	1	R.LATSLQQQYPDITASWVIK.N			1081.58	2	2162.15	2162.15	0	0.4	1055	Specific	731.92	621.03	621.03	14.44	70	>ABV_PP	2	20190103_Cass__06_Birnarus_Caitlin_PNGaseF_250ng.4748.4748.2	controllerType=0 controllerNumber=1 scan=4748	27.4596
04011:2	1	R.LATSLQQQYPDITASWVIK.N			1081.58	2	2162.15	2162.15	0	0.9	1055	Specific	793.45	639.59	639.59	15.75	70	>ABV_PP	2	20190103_Cass__06_Birnarus_Caitlin_PNGaseF_250ng.4794.4794.2	controllerType=0 controllerNumber=1 scan=4794	27.6661
02796:2	1	D.ITASWVIK.N			459.276	2	917.545	917.545	0	-0.9	1066	Specific	392.68	227.21	227.21	5.18	70	>ABV_PP	2	20190103_Cass__06_Birnarus_Caitlin_PNGaseF_250ng.3457.3457.2	controllerType=0 controllerNumber=1 scan=3457	21.901
02570:2	1	E.AGYTPIDALGDK.V			610.812	2	1220.62	1220.62	0	0	1096	Specific	522.89	374.25	374.25	7.88	70	>ABV_PP	2	20190103_Cass__06_Birnarus_Caitlin_PNGaseF_250ng.3209.3209.2	controllerType=0 controllerNumber=1 scan=3209	20.942
02986:2	1	E.AGYTPIDALGDKVE.A			724.867	2	1448.73	1448.73	0	0.1	1096	Specific	461.44	202.9	202.9	6.9	70	>ABV_PP	2	20190103_Cass__06_Birnarus_Caitlin_PNGaseF_250ng.3666.3666.2	controllerType=0 controllerNumber=1 scan=3666	22.7114
02990:2	1	E.AGYTPIDALGDKVE.A			724.867	2	1448.73	1448.73	0	-0.3	1096	Specific	462.21	198.7	198.7	6.43	70	>ABV_PP	2	20190103_Cass__06_Birnarus_Caitlin_PNGaseF_250ng.3671.3671.2	controllerType=0 controllerNumber=1 scan=3671	22.7359
03019:2	1	E.AGYTPIDALGDKVE.A			724.867	2	1448.73	1448.73	0	-0.3	1096	Specific	465.26	190.18	190.18	6.43	70	>ABV_PP	2	20190103_Cass__06_Birnarus_Caitlin_PNGaseF_250ng.3703.3703.2	controllerType=0 controllerNumber=1 scan=3703	22.8756
03074:2	1	E.AGYTPIDALGDKVE.A			724.866	2	1448.73	1448.73	0	-0.7	1096	Specific	487.48	239.17	239.17	6.55	70	>ABV_PP	2	20190103_Cass__06_Birnarus_Caitlin_PNGaseF_250ng.3763.3763.2	controllerType=0 controllerNumber=1 scan=3763	23.104
03063:2	1	E.AGYTPIDALGDKVE.A			724.867	2	1448.73	1448.73	0	-0.5	1096	Specific	488.37	252.97	252.97	6.57	70	>ABV_PP	2	20190103_Cass__06_Birnarus_Caitlin_PNGaseF_250ng.3751.3751.2	controllerType=0 controllerNumber=1 scan=3751	23.0591
03029:2	1	E.AGYTPIDALGDKVE.A			724.867	2	1448.73	1448.73	0	-0.3	1096	Specific	507.51	236.58	236.58	6.62	70	>ABV_PP	2	20190103_Cass__06_Birnarus_Caitlin_PNGaseF_250ng.3714.3714.2	controllerType=0 controllerNumber=1 scan=3714	22.9199
06957:2	1	E.AIVLNVLK.G			435.295	2	869.582	869.582	0	0.4	1110	Specific	26.6	3.6	3.6	1.94	70	>ABV_PP	2	20190103_Cass__06_Birnarus_Caitlin_PNGaseF_250ng.8145.8145.2	controllerType=0 controllerNumber=1 scan=8145	48.8226
06737:2	1	E.AIVLNVLK.G			435.295	2	869.582	869.582	0	0.6	1110	Specific	84.98	33.69	33.69	2.22	70	>ABV_PP	2	20190103_Cass__06_Birnarus_Caitlin_PNGaseF_250ng.7903.7903.2	controllerType=0 controllerNumber=1 scan=7903	47.2489
06768:2	1	E.AIVLNVLK.G			435.295	2	869.582	869.582	0	0.6	1110	Specific	106.79	3.6	3.6	2.22	70	>ABV_PP	2	20190103_Cass__06_Birnarus_Caitlin_PNGaseF_250ng.7937.7937.2	controllerType=0 controllerNumber=1 scan=7937	47.4691
03116:2	1	E.AIVLNVLK.G			435.294	2	869.582	869.582	0	-0.4	1110	Specific	389.57	71.12	71.12	6.34	70	>ABV_PP	2	20190103_Cass__06_Birnarus_Caitlin_PNGaseF_250ng.3809.3809.2	controllerType=0 controllerNumber=1 scan=3809	23.2911
03160:2	1	E.AIVLNVLK.G			435.294	2	869.582	869.582	0	-0.4	1110	Specific	405.95	39.17	39.17	5.85	70	>ABV_PP	2	20190103_Cass__06_Birnarus_Caitlin_PNGaseF_250ng.3858.3858.2	controllerType=0 controllerNumber=1 scan=3858	23.4857
03201:2	1	E.AIVLNVLK.G			435.294	2	869.582	869.582	0	-0.4	1110	Specific	422.57	99.18	99.18	7.29	70	>ABV_PP	2	20190103_Cass__06_Birnarus_Caitlin_PNGaseF_250ng.3903.3903.2	controllerType=0 controllerNumber=1 scan=3903	23.6686
03190:2	1	E.AIVLNVLK.G			435.294	2	869.581	869.582	0	-0.6	1110	Specific	436.04	101.7	101.7	7.29	70	>ABV_PP	2	20190103_Cass__06_Birnarus_Caitlin_PNGaseF_250ng.3891.3891.2	controllerType=0 controllerNumber=1 scan=3891	23.6222
03121:2	1	E.AIVLNVLK.G			435.294	2	869.581	869.582	0	-0.8	1110	Specific	438.07	83.97	83.97	6.19	70	>ABV_PP	2	20190103_Cass__06_Birnarus_Caitlin_PNGaseF_250ng.3815.3815.2	controllerType=0 controllerNumber=1 scan=3815	23.3189
03149:2	1	E.AIVLNVLK.G			435.294	2	869.581	869.582	0	-0.7	1110	Specific	457.25	89.77	89.77	6.37	70	>ABV_PP	2	20190103_Cass__06_Birnarus_Caitlin_PNGaseF_250ng.3846.3846.2	controllerType=0 controllerNumber=1 scan=3846	23.4425
02129:2	1	E.LHQIFGVGR.G			513.796	2	1026.58	1026.58	0	0.1	1146	Specific	507.32	331.93	331.93	7.99	70	>ABV_PP	2	20190103_Cass__06_Birnarus_Caitlin_PNGaseF_250ng.2724.2724.2	controllerType=0 controllerNumber=1 scan=2724	18.9938
02096:2	1	E.LHQIFGVGR.G			513.796	2	1026.58	1026.58	0	0.2	1146	Specific	507.65	326.62	326.62	7.99	70	>ABV_PP	2	20190103_Cass__06_Birnarus_Caitlin_PNGaseF_250ng.2687.2687.2	controllerType=0 controllerNumber=1 scan=2687	18.8302
02140:2	1	E.LHQIFGVGR.G			513.796	2	1026.58	1026.58	0	0.3	1146	Specific	512.39	314.89	314.89	7.99	70	>ABV_PP	2	20190103_Cass__06_Birnarus_Caitlin_PNGaseF_250ng.2736.2736.2	controllerType=0 controllerNumber=1 scan=2736	19.0398
02099:2	1	E.LHQIFGVGR.G			513.796	2	1026.58	1026.58	0	0.3	1146	Specific	525.93	324.61	324.61	7.99	70	>ABV_PP	2	20190103_Cass__06_Birnarus_Caitlin_PNGaseF_250ng.2691.2691.2	controllerType=0 controllerNumber=1 scan=2691	18.8563
06686:3	1	R.TRLEPLAPAAPIYTTPGPSR.G			703.388	3	2108.15	2108.15	0	-0.3	1206	Specific	17.04	17.04	17.04	2.74	70	>ABV_PP	2	20190103_Cass__06_Birnarus_Caitlin_PNGaseF_250ng.7847.7847.3	controllerType=0 controllerNumber=1 scan=7847	46.8884
06805:3	1	R.TRLEPLAPAAPIYTTPGPSR.G			703.39	3	2108.16	2108.15	0	2.5	1206	Specific	45.76	45.76	45.76	2.63	70	>ABV_PP	2	20190103_Cass__06_Birnarus_Caitlin_PNGaseF_250ng.7978.7978.3	controllerType=0 controllerNumber=1 scan=7978	47.7368
06785:3	1	R.TRLEPLAPAAPIYTTPGPSR.G			703.389	3	2108.15	2108.15	0	1.9	1206	Specific	111.94	111.94	111.94	3.63	70	>ABV_PP	2	20190103_Cass__06_Birnarus_Caitlin_PNGaseF_250ng.7956.7956.3	controllerType=0 controllerNumber=1 scan=7956	47.5933
05537:3	1	R.TRLEPLAPAAPIYTTPGPSR.G			703.389	3	2108.15	2108.15	0	1.3	1206	Specific	129.18	129.18	129.18	4.37	70	>ABV_PP	2	20190103_Cass__06_Birnarus_Caitlin_PNGaseF_250ng.6472.6472.3	controllerType=0 controllerNumber=1 scan=6472	37.7537
06764:3	1	R.TRLEPLAPAAPIYTTPGPSR.G			703.389	3	2108.15	2108.15	0	1.9	1206	Specific	151.27	151.27	151.27	5.79	70	>ABV_PP	2	20190103_Cass__06_Birnarus_Caitlin_PNGaseF_250ng.7933.7933.3	controllerType=0 controllerNumber=1 scan=7933	47.4449
05888:3	1	R.TRLEPLAPAAPIYTTPGPSR.G			703.389	3	2108.15	2108.15	0	0.7	1206	Specific	155.87	155.87	155.87	5.39	70	>ABV_PP	2	20190103_Cass__06_Birnarus_Caitlin_PNGaseF_250ng.6858.6858.3	controllerType=0 controllerNumber=1 scan=6858	40.1903
06824:3	1	R.TRLEPLAPAAPIYTTPGPSR.G			703.389	3	2108.15	2108.15	0	1.8	1206	Specific	165.67	165.67	165.67	5.8	70	>ABV_PP	2	20190103_Cass__06_Birnarus_Caitlin_PNGaseF_250ng.7999.7999.3	controllerType=0 controllerNumber=1 scan=7999	47.8731
05842:3	1	R.TRLEPLAPAAPIYTTPGPSR.G			703.39	3	2108.15	2108.15	0	2	1206	Specific	188.76	188.76	188.76	5.31	70	>ABV_PP	2	20190103_Cass__06_Birnarus_Caitlin_PNGaseF_250ng.6808.6808.3	controllerType=0 controllerNumber=1 scan=6808	39.8726
05391:3	1	R.TRLEPLAPAAPIYTTPGPSR.G			703.389	3	2108.15	2108.15	0	1.7	1206	Specific	196.57	196.57	196.57	4.73	70	>ABV_PP	2	20190103_Cass__06_Birnarus_Caitlin_PNGaseF_250ng.6312.6312.3	controllerType=0 controllerNumber=1 scan=6312	36.7299
05775:3	1	R.TRLEPLAPAAPIYTTPGPSR.G			703.389	3	2108.15	2108.15	0	1.8	1206	Specific	218.32	218.32	218.32	6.16	70	>ABV_PP	2	20190103_Cass__06_Birnarus_Caitlin_PNGaseF_250ng.6734.6734.3	controllerType=0 controllerNumber=1 scan=6734	39.3985
05467:3	1	R.TRLEPLAPAAPIYTTPGPSR.G			703.389	3	2108.15	2108.15	0	1.2	1206	Specific	244.75	244.75	244.75	7.96	70	>ABV_PP	2	20190103_Cass__06_Birnarus_Caitlin_PNGaseF_250ng.6395.6395.3	controllerType=0 controllerNumber=1 scan=6395	37.26
05273:3	1	R.TRLEPLAPAAPIYTTPGPSR.G			703.389	3	2108.15	2108.15	0	0.6	1206	Specific	245.14	245.14	245.14	7.65	70	>ABV_PP	2	20190103_Cass__06_Birnarus_Caitlin_PNGaseF_250ng.6182.6182.3	controllerType=0 controllerNumber=1 scan=6182	35.8959
05427:3	1	R.TRLEPLAPAAPIYTTPGPSR.G			703.389	3	2108.15	2108.15	0	1.3	1206	Specific	247.92	247.92	247.92	7.99	70	>ABV_PP	2	20190103_Cass__06_Birnarus_Caitlin_PNGaseF_250ng.6351.6351.3	controllerType=0 controllerNumber=1 scan=6351	36.9782
05834:3	1	R.TRLEPLAPAAPIYTTPGPSR.G			703.389	3	2108.15	2108.15	0	1.6	1206	Specific	278.59	278.59	278.59	7.42	70	>ABV_PP	2	20190103_Cass__06_Birnarus_Caitlin_PNGaseF_250ng.6799.6799.3	controllerType=0 controllerNumber=1 scan=6799	39.8141
05184:3	1	R.TRLEPLAPAAPIYTTPGPSR.G			703.389	3	2108.15	2108.15	0	1	1206	Specific	287.49	287.49	287.49	7.42	70	>ABV_PP	2	20190103_Cass__06_Birnarus_Caitlin_PNGaseF_250ng.6084.6084.3	controllerType=0 controllerNumber=1 scan=6084	35.2667
05526:3	1	R.TRLEPLAPAAPIYTTPGPSR.G			703.39	3	2108.16	2108.15	0	2.5	1206	Specific	294.94	294.94	294.94	7.18	70	>ABV_PP	2	20190103_Cass__06_Birnarus_Caitlin_PNGaseF_250ng.6460.6460.3	controllerType=0 controllerNumber=1 scan=6460	37.6775
05364:3	1	R.TRLEPLAPAAPIYTTPGPSR.G			703.39	3	2108.15	2108.15	0	2.1	1206	Specific	295.58	295.58	295.58	7.94	70	>ABV_PP	2	20190103_Cass__06_Birnarus_Caitlin_PNGaseF_250ng.6282.6282.3	controllerType=0 controllerNumber=1 scan=6282	36.5359
02899:3	1	R.TRLEPLAPAAPIYTTPGPSR.G			703.388	3	2108.15	2108.15	0	-0.4	1206	Specific	658.13	658.13	658.13	13.03	70	>ABV_PP	2	20190103_Cass__06_Birnarus_Caitlin_PNGaseF_250ng.3571.3571.3	controllerType=0 controllerNumber=1 scan=3571	22.3426
02939:3	1	R.TRLEPLAPAAPIYTTPGPSR.G			703.388	3	2108.15	2108.15	0	-0.1	1206	Specific	669.12	669.12	669.12	13.03	70	>ABV_PP	2	20190103_Cass__06_Birnarus_Caitlin_PNGaseF_250ng.3615.3615.3	controllerType=0 controllerNumber=1 scan=3615	22.5146
02983:3	1	R.TRLEPLAPAAPIYTTPGPSR.G			703.388	3	2108.15	2108.15	0	0.3	1206	Specific	692.18	674.17	674.17	13.44	70	>ABV_PP	2	20190103_Cass__06_Birnarus_Caitlin_PNGaseF_250ng.3663.3663.3	controllerType=0 controllerNumber=1 scan=3663	22.7014
02971:3	1	R.TRLEPLAPAAPIYTTPGPSR.G			703.388	3	2108.15	2108.15	0	0.1	1206	Specific	709.81	709.81	709.81	14.44	70	>ABV_PP	2	20190103_Cass__06_Birnarus_Caitlin_PNGaseF_250ng.3650.3650.3	controllerType=0 controllerNumber=1 scan=3650	22.6491
02893:3	1	R.TRLEPLAPAAPIYTTPGPSR.G			703.388	3	2108.15	2108.15	0	-0.3	1206	Specific	716.96	716.96	716.96	14.03	70	>ABV_PP	2	20190103_Cass__06_Birnarus_Caitlin_PNGaseF_250ng.3564.3564.3	controllerType=0 controllerNumber=1 scan=3564	22.3121
02929:3	1	R.TRLEPLAPAAPIYTTPGPSR.G			703.388	3	2108.15	2108.15	0	-0.1	1206	Specific	729.09	729.09	729.09	14.03	70	>ABV_PP	2	20190103_Cass__06_Birnarus_Caitlin_PNGaseF_250ng.3604.3604.3	controllerType=0 controllerNumber=1 scan=3604	22.4716
02910:2	1	R.TRLEPLAPAAPIYTTPGPSR.G			1054.58	2	2108.15	2108.15	0	-0.1	1206	Specific	760.09	613.11	613.11	13.92	70	>ABV_PP	2	20190103_Cass__06_Birnarus_Caitlin_PNGaseF_250ng.3583.3583.2	controllerType=0 controllerNumber=1 scan=3583	22.3847
02957:2	1	R.TRLEPLAPAAPIYTTPGPSR.G			1054.58	2	2108.15	2108.15	0	-0.2	1206	Specific	763.2	630.44	630.44	13.92	70	>ABV_PP	2	20190103_Cass__06_Birnarus_Caitlin_PNGaseF_250ng.3634.3634.2	controllerType=0 controllerNumber=1 scan=3634	22.5806
02904:2	1	R.TRLEPLAPAAPIYTTPGPSR.G			1054.58	2	2108.15	2108.15	0	-0.4	1206	Specific	770.74	649.26	649.26	13.92	70	>ABV_PP	2	20190103_Cass__06_Birnarus_Caitlin_PNGaseF_250ng.3576.3576.2	controllerType=0 controllerNumber=1 scan=3576	22.3558
02944:2	1	R.TRLEPLAPAAPIYTTPGPSR.G			1054.58	2	2108.15	2108.15	0	0.2	1206	Specific	818.5	678.9	678.9	15.33	70	>ABV_PP	2	20190103_Cass__06_Birnarus_Caitlin_PNGaseF_250ng.3620.3620.2	controllerType=0 controllerNumber=1 scan=3620	22.5279
03163:3	1	R.LEPLAPAAPIYTTPGPSR.G			617.672	3	1851	1851	0	0.1	1208	Specific	508.42	508.42	508.42	9.78	70	>ABV_PP	2	20190103_Cass__06_Birnarus_Caitlin_PNGaseF_250ng.3861.3861.3	controllerType=0 controllerNumber=1 scan=3861	23.4941
03226:2	1	R.LEPLAPAAPIYTTPGPSR.G			926.004	2	1851	1851	0	0	1208	Specific	546.74	496.3	496.3	10.91	70	>ABV_PP	2	20190103_Cass__06_Birnarus_Caitlin_PNGaseF_250ng.3930.3930.2	controllerType=0 controllerNumber=1 scan=3930	23.7742
03151:2	1	R.LEPLAPAAPIYTTPGPSR.G			926.004	2	1851	1851	0	-0.2	1208	Specific	656.05	589.9	589.9	13.67	70	>ABV_PP	2	20190103_Cass__06_Birnarus_Caitlin_PNGaseF_250ng.3848.3848.2	controllerType=0 controllerNumber=1 scan=3848	23.447
03179:2	1	R.LEPLAPAAPIYTTPGPSR.G			926.004	2	1851	1851	0	-0.3	1208	Specific	662.56	599.18	599.18	13.67	70	>ABV_PP	2	20190103_Cass__06_Birnarus_Caitlin_PNGaseF_250ng.3879.3879.2	controllerType=0 controllerNumber=1 scan=3879	23.5707
03142:2	1	R.LEPLAPAAPIYTTPGPSR.G			926.004	2	1851	1851	0	0.1	1208	Specific	681.18	626.32	626.32	14.08	70	>ABV_PP	2	20190103_Cass__06_Birnarus_Caitlin_PNGaseF_250ng.3838.3838.2	controllerType=0 controllerNumber=1 scan=3838	23.4079
03189:2	1	R.LEPLAPAAPIYTTPGPSR.G			926.004	2	1851	1851	0	-0.2	1208	Specific	684.06	592.33	592.33	13.67	70	>ABV_PP	2	20190103_Cass__06_Birnarus_Caitlin_PNGaseF_250ng.3890.3890.2	controllerType=0 controllerNumber=1 scan=3890	23.6201
02975:2	1	R.MLATNTELV.-			496.26	2	991.512	991.513	0	-0.8	1231	CRagged	291.17	79.01	79.01	2.82	70	>ABV_PP	2	20190103_Cass__06_Birnarus_Caitlin_PNGaseF_250ng.3654.3654.2	controllerType=0 controllerNumber=1 scan=3654	22.6633
02961:2	1	R.MLATNTELV.-			496.26	2	991.512	991.513	0	-1	1231	CRagged	353.64	252.89	252.89	3.7	70	>ABV_PP	2	20190103_Cass__06_Birnarus_Caitlin_PNGaseF_250ng.3639.3639.2	controllerType=0 controllerNumber=1 scan=3639	22.6036
02924:2	1	R.MLATNTELV.-			496.26	2	991.512	991.513	0	-0.7	1231	CRagged	369.74	193.68	193.68	4.08	70	>ABV_PP	2	20190103_Cass__06_Birnarus_Caitlin_PNGaseF_250ng.3598.3598.2	controllerType=0 controllerNumber=1 scan=3598	22.4419
02930:2	1	R.MLATNTELV.-			496.26	2	991.512	991.513	0	-0.5	1231	CRagged	391.85	224.45	224.45	4.88	70	>ABV_PP	2	20190103_Cass__06_Birnarus_Caitlin_PNGaseF_250ng.3605.3605.2	controllerType=0 controllerNumber=1 scan=3605	22.4734
02227:2	2	K.FWKPVESTE.L			561.777	2	1122.55	1122.55	0	0.5	34	Specific	126.31	53.02	53.02	2.32	33	>VP1	11	20190103_Cass__06_Birnarus_Caitlin_PNGaseF_250ng.2831.2831.2	controllerType=0 controllerNumber=1 scan=2831	19.4366
02211:2	2	K.FWKPVESTE.L			561.777	2	1122.55	1122.55	0	0.2	34	Specific	414.66	244.65	244.65	6.57	33	>VP1	11	20190103_Cass__06_Birnarus_Caitlin_PNGaseF_250ng.2814.2814.2	controllerType=0 controllerNumber=1 scan=2814	19.3731
02170:2	2	K.FWKPVESTE.L			561.777	2	1122.55	1122.55	0	0.5	34	Specific	458.9	284.54	284.54	7.57	33	>VP1	11	20190103_Cass__06_Birnarus_Caitlin_PNGaseF_250ng.2769.2769.2	controllerType=0 controllerNumber=1 scan=2769	19.1814
02180:2	2	K.FWKPVESTE.L			561.777	2	1122.55	1122.55	0	-0.3	34	Specific	461.95	309.08	309.08	7.1	33	>VP1	11	20190103_Cass__06_Birnarus_Caitlin_PNGaseF_250ng.2780.2780.2	controllerType=0 controllerNumber=1 scan=2780	19.2248
05284:2	2	R.GIPTMVDVPATSVISPLLSTLMVPGAR.L			1361.75	2	2722.49	2722.49	0	2.4	68	Specific	205.39	205.39	205.39	5.62	33	>VP1	11	20190103_Cass__06_Birnarus_Caitlin_PNGaseF_250ng.6194.6194.2	controllerType=0 controllerNumber=1 scan=6194	35.9724
05314:3	2	R.GIPTMVDVPATSVISPLLSTLMVPGAR.L			908.168	3	2722.49	2722.49	0	0.7	68	Specific	250.13	250.13	250.13	6.91	33	>VP1	11	20190103_Cass__06_Birnarus_Caitlin_PNGaseF_250ng.6227.6227.3	controllerType=0 controllerNumber=1 scan=6227	36.1838
05283:3	2	R.GIPTMVDVPATSVISPLLSTLMVPGAR.L			908.169	3	2722.49	2722.49	0	1.3	68	Specific	353.82	353.82	353.82	7.9	33	>VP1	11	20190103_Cass__06_Birnarus_Caitlin_PNGaseF_250ng.6193.6193.3	controllerType=0 controllerNumber=1 scan=6193	35.9664
05291:2	2	R.GIPTMVDVPATSVISPLLSTLMVPGAR.L			1361.75	2	2722.49	2722.49	0	1.4	68	Specific	360.7	360.7	360.7	9.31	33	>VP1	11	20190103_Cass__06_Birnarus_Caitlin_PNGaseF_250ng.6202.6202.2	controllerType=0 controllerNumber=1 scan=6202	36.0247
05289:3	2	R.GIPTMVDVPATSVISPLLSTLMVPGAR.L			908.168	3	2722.49	2722.49	0	1.1	68	Specific	433.26	433.26	433.26	9.66	33	>VP1	11	20190103_Cass__06_Birnarus_Caitlin_PNGaseF_250ng.6200.6200.3	controllerType=0 controllerNumber=1 scan=6200	36.0136
05119:3	2	R.GIPTM[+15.995]VDVPATSVISPLLSTLMVPGAR.L		M[+16]	913.5	3	2738.49	2738.48	0	1.4	68	Specific	111.37	111.37	32	4.75	33	>VP1	11	20190103_Cass__06_Birnarus_Caitlin_PNGaseF_250ng.6013.6013.3	controllerType=0 controllerNumber=1 scan=6013	34.8141
05101:2	2	R.GIPTM[+15.995]VDVPATSVISPLLSTLMVPGAR.L		M[+16]	1369.75	2	2738.49	2738.48	0	1.4	68	Specific	173.93	173.93	130.22	6.73	33	>VP1	11	20190103_Cass__06_Birnarus_Caitlin_PNGaseF_250ng.5993.5993.2	controllerType=0 controllerNumber=1 scan=5993	34.6848
05092:2	2	R.GIPTM[+15.995]VDVPATSVISPLLSTLMVPGAR.L		M[+16]	1369.75	2	2738.48	2738.48	0	0.6	68	Specific	257.83	257.83	211.18	7.89	33	>VP1	11	20190103_Cass__06_Birnarus_Caitlin_PNGaseF_250ng.5983.5983.2	controllerType=0 controllerNumber=1 scan=5983	34.6208
05089:3	2	R.GIPTM[+15.995]VDVPATSVISPLLSTLMVPGAR.L		M[+16]	913.5	3	2738.49	2738.48	0	1	68	Specific	375.28	375.28	293.43	8.34	33	>VP1	11	20190103_Cass__06_Birnarus_Caitlin_PNGaseF_250ng.5980.5980.3	controllerType=0 controllerNumber=1 scan=5980	34.6036
05099:3	2	R.GIPTM[+15.995]VDVPATSVISPLLSTLMVPGAR.L		M[+16]	913.5	3	2738.49	2738.48	0	1.4	68	Specific	426.04	426.04	232.45	9.66	33	>VP1	11	20190103_Cass__06_Birnarus_Caitlin_PNGaseF_250ng.5991.5991.3	controllerType=0 controllerNumber=1 scan=5991	34.6736
03180:2	2	E.NYDLPILK.Q			488.279	2	975.55	975.551	0	-0.6	121	Specific	390.78	236.32	236.32	7.31	33	>VP1	11	20190103_Cass__06_Birnarus_Caitlin_PNGaseF_250ng.3880.3880.2	controllerType=0 controllerNumber=1 scan=3880	23.5727
03230:2	2	E.NYDLPILK.Q			488.279	2	975.55	975.551	0	-0.9	121	Specific	398.76	246.08	246.08	6.98	33	>VP1	11	20190103_Cass__06_Birnarus_Caitlin_PNGaseF_250ng.3935.3935.2	controllerType=0 controllerNumber=1 scan=3935	23.7981
03219:2	2	E.NYDLPILK.Q			488.279	2	975.551	975.551	0	-0.4	121	Specific	399.18	235.78	235.78	7.31	33	>VP1	11	20190103_Cass__06_Birnarus_Caitlin_PNGaseF_250ng.3923.3923.2	controllerType=0 controllerNumber=1 scan=3923	23.7524
03191:2	2	E.NYDLPILK.Q			488.279	2	975.551	975.551	0	-0.3	121	Specific	402.15	216.99	216.99	7.42	33	>VP1	11	20190103_Cass__06_Birnarus_Caitlin_PNGaseF_250ng.3892.3892.2	controllerType=0 controllerNumber=1 scan=3892	23.6253
02557:2	2	R.RITLGEEVVE.G			572.814	2	1144.62	1144.62	0	-0.8	134	Specific	234.25	40.03	40.03	2.98	33	>VP1	11	20190103_Cass__06_Birnarus_Caitlin_PNGaseF_250ng.3194.3194.2	controllerType=0 controllerNumber=1 scan=3194	20.8807
02566:2	2	R.RITLGEEVVE.G			572.814	2	1144.62	1144.62	0	-0.4	134	Specific	273.64	44.75	44.75	4.12	33	>VP1	11	20190103_Cass__06_Birnarus_Caitlin_PNGaseF_250ng.3204.3204.2	controllerType=0 controllerNumber=1 scan=3204	20.9185
04375:3	2	R.EHHILTNEPFLSLLWK.S			659.691	3	1977.06	1977.06	0	0.1	146	Specific	663.18	578.05	578.05	12.04	33	>VP1	11	20190103_Cass__06_Birnarus_Caitlin_PNGaseF_250ng.5194.5194.3	controllerType=0 controllerNumber=1 scan=5194	29.7831
04350:3	2	R.EHHILTNEPFLSLLWK.S			659.691	3	1977.06	1977.06	0	-0.5	146	Specific	696.83	612.7	612.7	11.63	33	>VP1	11	20190103_Cass__06_Birnarus_Caitlin_PNGaseF_250ng.5167.5167.3	controllerType=0 controllerNumber=1 scan=5167	29.6369
04339:3	2	R.EHHILTNEPFLSLLWK.S			659.691	3	1977.06	1977.06	0	-0.4	146	Specific	708.89	687.81	687.81	12.63	33	>VP1	11	20190103_Cass__06_Birnarus_Caitlin_PNGaseF_250ng.5155.5155.3	controllerType=0 controllerNumber=1 scan=5155	29.5706
02592:2	2	K.TTSYGN[+0.984]GSLIGQVER.L		N[+1]	791.888	2	1582.77	1582.77	0	-0.8	165	Specific	610.62	462.69	462.69	11.02	33	>VP1	11	20190103_Cass__06_Birnarus_Caitlin_PNGaseF_250ng.3233.3233.2	controllerType=0 controllerNumber=1 scan=3233	21.0306
02558:2	2	K.TTSYGN[+0.984]GSLIGQVER.L		N[+1]	791.888	2	1582.77	1582.77	0	-0.7	165	Specific	616.12	456.28	456.28	11.35	33	>VP1	11	20190103_Cass__06_Birnarus_Caitlin_PNGaseF_250ng.3195.3195.2	controllerType=0 controllerNumber=1 scan=3195	20.884
02581:2	2	K.TTSYGN[+0.984]GSLIGQVER.L		N[+1]	791.889	2	1582.77	1582.77	0	-0.1	165	Specific	629.29	463.18	463.18	11.35	33	>VP1	11	20190103_Cass__06_Birnarus_Caitlin_PNGaseF_250ng.3221.3221.2	controllerType=0 controllerNumber=1 scan=3221	20.9875
02543:2	2	K.TTSYGN[+0.984]GSLIGQVER.L		N[+1]	791.889	2	1582.77	1582.77	0	0.3	165	Specific	641.77	483.63	483.63	11.76	33	>VP1	11	20190103_Cass__06_Birnarus_Caitlin_PNGaseF_250ng.3179.3179.2	controllerType=0 controllerNumber=1 scan=3179	20.8242
04031:2	2	R.SLVSGYDLSDSSLPLETLSK.F			1056.04	2	2111.08	2111.08	0	-0.1	198	Specific	693.47	649.65	649.65	12.54	33	>VP1	11	20190103_Cass__06_Birnarus_Caitlin_PNGaseF_250ng.4816.4816.2	controllerType=0 controllerNumber=1 scan=4816	27.7637
04023:2	2	R.SLVSGYDLSDSSLPLETLSK.F			1056.04	2	2111.08	2111.08	0	0.2	198	Specific	730.37	639.77	639.77	13.96	33	>VP1	11	20190103_Cass__06_Birnarus_Caitlin_PNGaseF_250ng.4807.4807.2	controllerType=0 controllerNumber=1 scan=4807	27.7219
03747:2	2	R.YLPLGPASSITYE.G			705.861	2	1410.71	1410.72	0	-0.7	222	Specific	174.02	96.91	96.91	1.91	33	>VP1	11	20190103_Cass__06_Birnarus_Caitlin_PNGaseF_250ng.4503.4503.2	controllerType=0 controllerNumber=1 scan=4503	26.2636
03731:2	2	R.YLPLGPASSITYE.G			705.861	2	1410.71	1410.72	0	-0.3	222	Specific	262.67	192.76	192.76	3.11	33	>VP1	11	20190103_Cass__06_Birnarus_Caitlin_PNGaseF_250ng.4486.4486.2	controllerType=0 controllerNumber=1 scan=4486	26.1751
03701:2	2	R.YLPLGPASSITYE.G			705.861	2	1410.72	1410.72	0	0	222	Specific	424.05	211.01	211.01	5.92	33	>VP1	11	20190103_Cass__06_Birnarus_Caitlin_PNGaseF_250ng.4453.4453.2	controllerType=0 controllerNumber=1 scan=4453	26.0139
03691:2	2	R.YLPLGPASSITYE.G			705.861	2	1410.71	1410.72	0	-0.1	222	Specific	551.45	379.3	379.3	8.16	33	>VP1	11	20190103_Cass__06_Birnarus_Caitlin_PNGaseF_250ng.4442.4442.2	controllerType=0 controllerNumber=1 scan=4442	25.9654
03508:3	2	R.PSSYLKPYDPNAPEDSDYDWLPK.I			899.75	3	2697.24	2697.24	0	-0.1	244	Specific	709.62	709.62	709.62	12.67	33	>VP1	11	20190103_Cass__06_Birnarus_Caitlin_PNGaseF_250ng.4240.4240.3	controllerType=0 controllerNumber=1 scan=4240	25.052
03473:3	2	R.PSSYLKPYDPNAPEDSDYDWLPK.I			899.75	3	2697.23	2697.24	0	-0.4	244	Specific	731.35	731.35	731.35	12.67	33	>VP1	11	20190103_Cass__06_Birnarus_Caitlin_PNGaseF_250ng.4202.4202.3	controllerType=0 controllerNumber=1 scan=4202	24.9032
03462:3	2	R.PSSYLKPYDPNAPEDSDYDWLPK.I			899.75	3	2697.23	2697.24	0	-0.4	244	Specific	754.45	754.45	754.45	13.67	33	>VP1	11	20190103_Cass__06_Birnarus_Caitlin_PNGaseF_250ng.4190.4190.3	controllerType=0 controllerNumber=1 scan=4190	24.8547
02043:2	2	K.IRGDSSAGLPYVGK.T			710.383	2	1419.76	1419.76	0	0	267	Specific	412.7	266.66	266.66	4.13	33	>VP1	11	20190103_Cass__06_Birnarus_Caitlin_PNGaseF_250ng.2629.2629.2	controllerType=0 controllerNumber=1 scan=2629	18.564
02034:2	2	K.IRGDSSAGLPYVGK.T			710.384	2	1419.76	1419.76	0	0.6	267	Specific	469.96	332.76	332.76	6.54	33	>VP1	11	20190103_Cass__06_Birnarus_Caitlin_PNGaseF_250ng.2619.2619.2	controllerType=0 controllerNumber=1 scan=2619	18.5189
02023:3	2	K.IRGDSSAGLPYVGK.T			473.925	3	1419.76	1419.76	0	-0.1	267	Specific	527.74	478.97	478.97	8.48	33	>VP1	11	20190103_Cass__06_Birnarus_Caitlin_PNGaseF_250ng.2607.2607.3	controllerType=0 controllerNumber=1 scan=2607	18.4669
02033:3	2	K.IRGDSSAGLPYVGK.T			473.925	3	1419.76	1419.76	0	0.1	267	Specific	534.59	480.73	480.73	9.06	33	>VP1	11	20190103_Cass__06_Birnarus_Caitlin_PNGaseF_250ng.2618.2618.3	controllerType=0 controllerNumber=1 scan=2618	18.5158
02160:2	2	R.GDSSAGLPYVGK.T			575.79	2	1150.57	1150.57	0	-0.1	269	Specific	594.7	417.48	417.48	9.91	33	>VP1	11	20190103_Cass__06_Birnarus_Caitlin_PNGaseF_250ng.2758.2758.2	controllerType=0 controllerNumber=1 scan=2758	19.1345
02151:2	2	R.GDSSAGLPYVGK.T			575.791	2	1150.57	1150.57	0	0.1	269	Specific	639.02	463.34	463.34	11.32	33	>VP1	11	20190103_Cass__06_Birnarus_Caitlin_PNGaseF_250ng.2748.2748.2	controllerType=0 controllerNumber=1 scan=2748	19.0899
02121:2	2	R.GDSSAGLPYVGK.T			575.79	2	1150.57	1150.57	0	-0.5	269	Specific	641.53	454.3	454.3	10.91	33	>VP1	11	20190103_Cass__06_Birnarus_Caitlin_PNGaseF_250ng.2715.2715.2	controllerType=0 controllerNumber=1 scan=2715	18.9515
02118:2	2	R.GDSSAGLPYVGK.T			575.791	2	1150.57	1150.57	0	0	269	Specific	652.79	473.68	473.68	12.32	33	>VP1	11	20190103_Cass__06_Birnarus_Caitlin_PNGaseF_250ng.2711.2711.2	controllerType=0 controllerNumber=1 scan=2711	18.9321
03975:2	2	E.DYWYLSC[+71.037]GMEFPK.G		C[+71]	855.371	2	1709.73	1709.73	0	0.2	329	Specific	658.04	620.15	620.15	12.32	33	>VP1	11	20190103_Cass__06_Birnarus_Caitlin_PNGaseF_250ng.4754.4754.2	controllerType=0 controllerNumber=1 scan=4754	27.48
03980:2	2	E.DYWYLSC[+71.037]GMEFPK.G		C[+71]	855.37	2	1709.73	1709.73	0	-0.3	329	Specific	667.6	653.06	653.06	11.91	33	>VP1	11	20190103_Cass__06_Birnarus_Caitlin_PNGaseF_250ng.4760.4760.2	controllerType=0 controllerNumber=1 scan=4760	27.5119
03573:3	2	E.DYWYLSC[+71.037]GMEFPKGER.Y		C[+71]	684.638	3	2051.9	2051.9	0	0.1	329	Specific	671.8	671.8	671.8	12.28	33	>VP1	11	20190103_Cass__06_Birnarus_Caitlin_PNGaseF_250ng.4312.4312.3	controllerType=0 controllerNumber=1 scan=4312	25.3684
03625:2	2	K.TWYSLDLVR.G			576.806	2	1152.6	1152.6	0	-0.2	434	Specific	418.18	254.79	254.79	6.52	33	>VP1	11	20190103_Cass__06_Birnarus_Caitlin_PNGaseF_250ng.4369.4369.2	controllerType=0 controllerNumber=1 scan=4369	25.6386
03618:2	2	K.TWYSLDLVR.G			576.806	2	1152.6	1152.6	0	-0.5	434	Specific	432.22	252.03	252.03	6.6	33	>VP1	11	20190103_Cass__06_Birnarus_Caitlin_PNGaseF_250ng.4361.4361.2	controllerType=0 controllerNumber=1 scan=4361	25.6044
04358:3	2	K.EDAQLLAYYLLTR.G			523.615	3	1568.83	1568.83	0	-1	450	Specific	571.77	483.82	483.82	7.45	33	>VP1	11	20190103_Cass__06_Birnarus_Caitlin_PNGaseF_250ng.5175.5175.3	controllerType=0 controllerNumber=1 scan=5175	29.6748
04367:3	2	K.EDAQLLAYYLLTR.G			523.615	3	1568.83	1568.83	0	-0.5	450	Specific	629.11	539.33	539.33	9.94	33	>VP1	11	20190103_Cass__06_Birnarus_Caitlin_PNGaseF_250ng.5185.5185.3	controllerType=0 controllerNumber=1 scan=5185	29.7275
04369:2	2	K.EDAQLLAYYLLTR.G			784.919	2	1568.83	1568.83	0	-0.1	450	Specific	759.71	658.93	658.93	13.91	33	>VP1	11	20190103_Cass__06_Birnarus_Caitlin_PNGaseF_250ng.5188.5188.2	controllerType=0 controllerNumber=1 scan=5188	29.7499
04343:2	2	K.EDAQLLAYYLLTR.G			784.919	2	1568.83	1568.83	0	-0.3	450	Specific	762.96	641.81	641.81	13.91	33	>VP1	11	20190103_Cass__06_Birnarus_Caitlin_PNGaseF_250ng.5159.5159.2	controllerType=0 controllerNumber=1 scan=5159	29.5883
04349:2	2	K.EDAQLLAYYLLTR.G			784.919	2	1568.83	1568.83	0	-0.7	450	Specific	798.28	692.76	692.76	13.58	33	>VP1	11	20190103_Cass__06_Birnarus_Caitlin_PNGaseF_250ng.5166.5166.2	controllerType=0 controllerNumber=1 scan=5166	29.6341
04422:2	2	E.DAQLLAYYLLTR.G			720.399	2	1439.79	1439.79	0	0.6	451	Specific	673.37	595.2	595.2	12.71	33	>VP1	11	20190103_Cass__06_Birnarus_Caitlin_PNGaseF_250ng.5246.5246.2	controllerType=0 controllerNumber=1 scan=5246	30.0855
04412:2	2	E.DAQLLAYYLLTR.G			720.398	2	1439.79	1439.79	0	-0.6	451	Specific	712.98	626.03	626.03	13.3	33	>VP1	11	20190103_Cass__06_Birnarus_Caitlin_PNGaseF_250ng.5235.5235.2	controllerType=0 controllerNumber=1 scan=5235	30.0156
03370:2	2	K.SLGINFTIER.V			575.317	2	1149.63	1149.63	0	-0.3	551	Specific	507.08	306.34	306.34	8.25	33	>VP1	11	20190103_Cass__06_Birnarus_Caitlin_PNGaseF_250ng.4089.4089.2	controllerType=0 controllerNumber=1 scan=4089	24.4306
03367:2	2	K.SLGINFTIER.V			575.316	2	1149.63	1149.63	0	-0.7	551	Specific	509.98	292.24	292.24	8.25	33	>VP1	11	20190103_Cass__06_Birnarus_Caitlin_PNGaseF_250ng.4085.4085.2	controllerType=0 controllerNumber=1 scan=4085	24.407
04653:2	2	E.LDLLGWSAVWSGNLNR.W			900.973	2	1800.94	1800.94	0	-0.6	598	Specific	597.07	448.66	448.66	10.35	33	>VP1	11	20190103_Cass__06_Birnarus_Caitlin_PNGaseF_250ng.5500.5500.2	controllerType=0 controllerNumber=1 scan=5500	31.5904
04641:2	2	E.LDLLGWSAVWSGNLNR.W			900.973	2	1800.94	1800.94	0	-0.3	598	Specific	722.99	535.79	535.79	13.35	33	>VP1	11	20190103_Cass__06_Birnarus_Caitlin_PNGaseF_250ng.5487.5487.2	controllerType=0 controllerNumber=1 scan=5487	31.5096
03936:2	2	R.WLPVLE.A			378.718	2	756.429	756.429	0	-0.4	614	Specific	340.68	136.57	136.57	3.05	33	>VP1	11	20190103_Cass__06_Birnarus_Caitlin_PNGaseF_250ng.4711.4711.2	controllerType=0 controllerNumber=1 scan=4711	27.2663
03947:2	2	R.WLPVLE.A			378.718	2	756.429	756.429	0	0	614	Specific	394.35	128.85	128.85	4.2	33	>VP1	11	20190103_Cass__06_Birnarus_Caitlin_PNGaseF_250ng.4723.4723.2	controllerType=0 controllerNumber=1 scan=4723	27.3281
02748:3	2	R.KADNTDYIIQNC[+71.037]YALAR.M		C[+71]	681.671	3	2043	2043	0	0.6	637	Specific	664.64	664.64	664.64	12.81	33	>VP1	11	20190103_Cass__06_Birnarus_Caitlin_PNGaseF_250ng.3404.3404.3	controllerType=0 controllerNumber=1 scan=3404	21.6915
04609:2	2	R.MVGAWQYWPVDIALR.E			902.964	2	1804.92	1804.92	0	0.4	659	Specific	684.75	646.76	646.76	12.76	33	>VP1	11	20190103_Cass__06_Birnarus_Caitlin_PNGaseF_250ng.5452.5452.2	controllerType=0 controllerNumber=1 scan=5452	31.295
04619:2	2	R.MVGAWQYWPVDIALR.E			902.964	2	1804.92	1804.92	0	0.3	659	Specific	684.78	667.95	667.95	12.76	33	>VP1	11	20190103_Cass__06_Birnarus_Caitlin_PNGaseF_250ng.5463.5463.2	controllerType=0 controllerNumber=1 scan=5463	31.3651
04497:2	2	R.M[+15.995]VGAWQYWPVDIALR.E		M[+16]	910.961	2	1820.92	1820.92	0	-0.1	659	Specific	670.26	604.82	604.82	12.35	33	>VP1	11	20190103_Cass__06_Birnarus_Caitlin_PNGaseF_250ng.5328.5328.2	controllerType=0 controllerNumber=1 scan=5328	30.5544
04501:2	2	R.M[+15.995]VGAWQYWPVDIALR.E		M[+16]	910.961	2	1820.91	1820.92	0	-0.7	659	Specific	677.67	599.68	599.68	12.35	33	>VP1	11	20190103_Cass__06_Birnarus_Caitlin_PNGaseF_250ng.5333.5333.2	controllerType=0 controllerNumber=1 scan=5333	30.5875
02179:3	2	R.YTYNTPKPTVSGVISK.S			585.649	3	1754.93	1754.93	0	-0.3	750	Specific	668.47	664.06	664.06	12.74	33	>VP1	11	20190103_Cass__06_Birnarus_Caitlin_PNGaseF_250ng.2779.2779.3	controllerType=0 controllerNumber=1 scan=2779	19.2229
02189:3	2	R.YTYNTPKPTVSGVISK.S			585.649	3	1754.93	1754.93	0	0.3	750	Specific	716.18	703.4	703.4	14.15	33	>VP1	11	20190103_Cass__06_Birnarus_Caitlin_PNGaseF_250ng.2790.2790.3	controllerType=0 controllerNumber=1 scan=2790	19.2642
02184:2	2	R.YTYNTPKPTVSGVISK.S			877.97	2	1754.93	1754.93	0	-0.3	750	Specific	879.03	807.09	807.09	15.63	33	>VP1	11	20190103_Cass__06_Birnarus_Caitlin_PNGaseF_250ng.2784.2784.2	controllerType=0 controllerNumber=1 scan=2784	19.2365
02172:2	2	R.YTYNTPKPTVSGVISK.S			877.97	2	1754.93	1754.93	0	0.4	750	Specific	913.28	817.01	817.01	17.04	33	>VP1	11	20190103_Cass__06_Birnarus_Caitlin_PNGaseF_250ng.2771.2771.2	controllerType=0 controllerNumber=1 scan=2771	19.1876
03851:2	2	K.SDINLLTLPYAR.D			688.382	2	1375.76	1375.76	0	-0.9	766	Specific	625.42	410.65	410.65	10.58	33	>VP1	11	20190103_Cass__06_Birnarus_Caitlin_PNGaseF_250ng.4618.4618.2	controllerType=0 controllerNumber=1 scan=4618	26.8362
03859:2	2	K.SDINLLTLPYAR.D			688.382	2	1375.76	1375.76	0	-1.3	766	Specific	635.17	420.49	420.49	10.58	33	>VP1	11	20190103_Cass__06_Birnarus_Caitlin_PNGaseF_250ng.4627.4627.2	controllerType=0 controllerNumber=1 scan=4627	26.8774
03166:2	2	R.IHDMFLGVGTSE.G			653.311	2	1305.61	1305.61	0	0	813	Specific	505.65	394.68	394.68	8.58	33	>VP1	11	20190103_Cass__06_Birnarus_Caitlin_PNGaseF_250ng.3864.3864.2	controllerType=0 controllerNumber=1 scan=3864	23.5037
03172:2	2	R.IHDMFLGVGTSE.G			653.31	2	1305.61	1305.61	0	-0.8	813	Specific	572.49	365.45	365.45	7.44	33	>VP1	11	20190103_Cass__06_Birnarus_Caitlin_PNGaseF_250ng.3871.3871.2	controllerType=0 controllerNumber=1 scan=3871	23.5331
02608:3	2	R.IHDMFLGVGTSEGNK.D			535.596	3	1604.77	1604.77	0	-0.5	813	Specific	580.55	478.72	478.72	10.23	33	>VP1	11	20190103_Cass__06_Birnarus_Caitlin_PNGaseF_250ng.3250.3250.3	controllerType=0 controllerNumber=1 scan=3250	21.0921
02612:3	2	R.IHDMFLGVGTSEGNK.D			535.596	3	1604.77	1604.77	0	0.1	813	Specific	598.94	480.5	480.5	10.64	33	>VP1	11	20190103_Cass__06_Birnarus_Caitlin_PNGaseF_250ng.3255.3255.3	controllerType=0 controllerNumber=1 scan=3255	21.115
02626:2	2	R.IHDMFLGVGTSEGNK.D			802.891	2	1604.77	1604.77	0	0.4	813	Specific	610.11	524.33	524.33	10.53	33	>VP1	11	20190103_Cass__06_Birnarus_Caitlin_PNGaseF_250ng.3270.3270.2	controllerType=0 controllerNumber=1 scan=3270	21.1731
02614:2	2	R.IHDMFLGVGTSEGNK.D			802.891	2	1604.77	1604.77	0	0.1	813	Specific	720.67	586.92	586.92	12.53	33	>VP1	11	20190103_Cass__06_Birnarus_Caitlin_PNGaseF_250ng.3257.3257.2	controllerType=0 controllerNumber=1 scan=3257	21.1219
02828:2	2	E.GNKDIIPNVTPNQTTNIEE.V			1049.03	2	2097.05	2097.05	0	0.2	825	Specific	448.6	403.27	403.27	9.48	33	>VP1	11	20190103_Cass__06_Birnarus_Caitlin_PNGaseF_250ng.3492.3492.2	controllerType=0 controllerNumber=1 scan=3492	22.038
02213:2	2	E.VANPVGFYR.I			511.775	2	1022.54	1022.54	0	0.1	844	Specific	438.38	236.99	236.99	8.77	33	>VP1	11	20190103_Cass__06_Birnarus_Caitlin_PNGaseF_250ng.2816.2816.2	controllerType=0 controllerNumber=1 scan=2816	19.3797
02220:2	2	E.VANPVGFYR.I			511.775	2	1022.54	1022.54	0	0.4	844	Specific	441.64	227.41	227.41	7.37	33	>VP1	11	20190103_Cass__06_Birnarus_Caitlin_PNGaseF_250ng.2824.2824.2	controllerType=0 controllerNumber=1 scan=2824	19.4143
02252:2	2	E.VANPVGFYR.I			511.775	2	1022.54	1022.54	0	0.1	844	Specific	447.77	242.1	242.1	8.62	33	>VP1	11	20190103_Cass__06_Birnarus_Caitlin_PNGaseF_250ng.2859.2859.2	controllerType=0 controllerNumber=1 scan=2859	19.5493
02266:2	2	E.VANPVGFYR.I			511.774	2	1022.54	1022.54	0	-0.2	844	Specific	455.3	241.51	241.51	8.21	33	>VP1	11	20190103_Cass__06_Birnarus_Caitlin_PNGaseF_250ng.2874.2874.2	controllerType=0 controllerNumber=1 scan=2874	19.6001
03485:3	2	R.IPSTLPAGALFNVTGHGPGPSHIPGK.L			841.455	3	2522.35	2522.35	0	-0.3	853	Specific	724.71	706.38	706.38	14.08	33	>VP1	11	20190103_Cass__06_Birnarus_Caitlin_PNGaseF_250ng.4215.4215.3	controllerType=0 controllerNumber=1 scan=4215	24.9507
03493:3	2	R.IPSTLPAGALFNVTGHGPGPSHIPGK.L			841.455	3	2522.35	2522.35	0	-0.7	853	Specific	756.68	750.05	750.05	14.75	33	>VP1	11	20190103_Cass__06_Birnarus_Caitlin_PNGaseF_250ng.4224.4224.3	controllerType=0 controllerNumber=1 scan=4224	24.988
03463:4	2	R.IPSTLPAGALFNVTGHGPGPSHIPGK.L			631.343	4	2522.35	2522.35	0	0.1	853	Specific	798.12	798.12	798.12	16.6	33	>VP1	11	20190103_Cass__06_Birnarus_Caitlin_PNGaseF_250ng.4191.4191.4	controllerType=0 controllerNumber=1 scan=4191	24.8583
03472:4	2	R.IPSTLPAGALFNVTGHGPGPSHIPGK.L			631.343	4	2522.35	2522.35	0	-0.3	853	Specific	859.51	859.51	859.51	18.19	33	>VP1	11	20190103_Cass__06_Birnarus_Caitlin_PNGaseF_250ng.4201.4201.4	controllerType=0 controllerNumber=1 scan=4201	24.9003
04231:4	2	R.IPSTLPAGALFNVTGHGPGPSHIPGKLPVVLE.R			793.943	4	3172.75	3172.75	0	-0.2	853	Specific	584.19	584.19	584.19	10.72	33	>VP1	11	20190103_Cass__06_Birnarus_Caitlin_PNGaseF_250ng.5036.5036.4	controllerType=0 controllerNumber=1 scan=5036	28.919
04225:4	2	R.IPSTLPAGALFNVTGHGPGPSHIPGKLPVVLE.R			793.944	4	3172.75	3172.75	0	0.3	853	Specific	609.33	609.33	609.33	12.13	33	>VP1	11	20190103_Cass__06_Birnarus_Caitlin_PNGaseF_250ng.5029.5029.4	controllerType=0 controllerNumber=1 scan=5029	28.8778
03973:5	2	R.IPSTLPAGALFNVTGHGPGPSHIPGKLPVVLER.G			666.576	5	3328.85	3328.85	0	-0.1	853	Specific	919.51	919.51	919.51	17.6	33	>VP1	11	20190103_Cass__06_Birnarus_Caitlin_PNGaseF_250ng.4752.4752.5	controllerType=0 controllerNumber=1 scan=4752	27.4719
02400:2	2	K.LPVVLER.G			413.263	2	825.519	825.519	0	0.2	879	Specific	350.3	85.27	85.27	5.51	33	>VP1	11	20190103_Cass__06_Birnarus_Caitlin_PNGaseF_250ng.3022.3022.2	controllerType=0 controllerNumber=1 scan=3022	20.1719
02392:2	2	K.LPVVLER.G			413.263	2	825.519	825.519	0	0	879	Specific	354.88	69.07	69.07	5.22	33	>VP1	11	20190103_Cass__06_Birnarus_Caitlin_PNGaseF_250ng.3013.3013.2	controllerType=0 controllerNumber=1 scan=3013	20.1329
02443:2	2	K.LPVVLER.G			413.263	2	825.519	825.519	0	0	879	Specific	358.88	39.24	39.24	4.43	33	>VP1	11	20190103_Cass__06_Birnarus_Caitlin_PNGaseF_250ng.3069.3069.2	controllerType=0 controllerNumber=1 scan=3069	20.3675
02431:2	2	K.LPVVLER.G			413.263	2	825.519	825.519	0	0.3	879	Specific	363.27	72.75	72.75	5.76	33	>VP1	11	20190103_Cass__06_Birnarus_Caitlin_PNGaseF_250ng.3056.3056.2	controllerType=0 controllerNumber=1 scan=3056	20.3206
02066:2	3	K.VSSDC[+71.037]SNC[+71.037]PANSGSFGYE.L		C[+71]*2	983.384	2	1965.76	1965.76	0	1.1	23	Specific	34.39	34.39	34.39	2.07	14	>XP_019528968.1 PREDICTED: fibrinogen-like protein A isoform X1 [Aedes albopictus]	1	20190103_Cass__06_Birnarus_Caitlin_PNGaseF_250ng.2654.2654.2	controllerType=0 controllerNumber=1 scan=2654	18.6835
02053:2	3	K.VSSDC[+71.037]SNC[+71.037]PANSGSFGYE.L		C[+71]*2	983.384	2	1965.76	1965.76	0	1	23	Specific	612.46	612.46	612.46	12.03	14	>XP_019528968.1 PREDICTED: fibrinogen-like protein A isoform X1 [Aedes albopictus]	1	20190103_Cass__06_Birnarus_Caitlin_PNGaseF_250ng.2640.2640.2	controllerType=0 controllerNumber=1 scan=2640	18.6208
03695:2	3	E.LLLGKLEDLE.A			571.837	2	1142.67	1142.67	0	-0.2	41	Specific	398.55	18.98	18.98	5.07	14	>XP_019528968.1 PREDICTED: fibrinogen-like protein A isoform X1 [Aedes albopictus]	1	20190103_Cass__06_Birnarus_Caitlin_PNGaseF_250ng.4446.4446.2	controllerType=0 controllerNumber=1 scan=4446	25.9809
03656:2	3	E.LLLGKLEDLE.A			571.837	2	1142.67	1142.67	0	0	41	Specific	463.08	58.79	58.79	6.1	14	>XP_019528968.1 PREDICTED: fibrinogen-like protein A isoform X1 [Aedes albopictus]	1	20190103_Cass__06_Birnarus_Caitlin_PNGaseF_250ng.4403.4403.2	controllerType=0 controllerNumber=1 scan=4403	25.7823
03661:2	3	E.LLLGKLEDLE.A			571.837	2	1142.67	1142.67	0	-0.6	41	Specific	546.66	101.35	101.35	7.06	14	>XP_019528968.1 PREDICTED: fibrinogen-like protein A isoform X1 [Aedes albopictus]	1	20190103_Cass__06_Birnarus_Caitlin_PNGaseF_250ng.4409.4409.2	controllerType=0 controllerNumber=1 scan=4409	25.8109
04487:2	3	K.FWNMWLE.M			513.231	2	1025.46	1025.45	0	0.4	53	Specific	197.64	153.52	153.52	2.37	14	>XP_019528968.1 PREDICTED: fibrinogen-like protein A isoform X1 [Aedes albopictus]	1	20190103_Cass__06_Birnarus_Caitlin_PNGaseF_250ng.5317.5317.2	controllerType=0 controllerNumber=1 scan=5317	30.49
02665:2	3	K.TVLAMQLGR.R			494.784	2	988.561	988.561	0	0	107	Specific	517.53	261.8	261.8	7.99	14	>XP_019528968.1 PREDICTED: fibrinogen-like protein A isoform X1 [Aedes albopictus]	1	20190103_Cass__06_Birnarus_Caitlin_PNGaseF_250ng.3313.3313.2	controllerType=0 controllerNumber=1 scan=3313	21.3408
02615:2	3	K.TVLAMQLGR.R			494.784	2	988.561	988.561	0	-0.1	107	Specific	541.8	252.77	252.77	8.54	14	>XP_019528968.1 PREDICTED: fibrinogen-like protein A isoform X1 [Aedes albopictus]	1	20190103_Cass__06_Birnarus_Caitlin_PNGaseF_250ng.3258.3258.2	controllerType=0 controllerNumber=1 scan=3258	21.1257
02651:2	3	K.TVLAMQLGR.R			494.784	2	988.56	988.561	0	-0.4	107	Specific	549.15	249.4	249.4	8.54	14	>XP_019528968.1 PREDICTED: fibrinogen-like protein A isoform X1 [Aedes albopictus]	1	20190103_Cass__06_Birnarus_Caitlin_PNGaseF_250ng.3298.3298.2	controllerType=0 controllerNumber=1 scan=3298	21.285
02621:2	3	K.TVLAMQLGR.R			494.784	2	988.561	988.561	0	-0.3	107	Specific	554.26	259.28	259.28	8.54	14	>XP_019528968.1 PREDICTED: fibrinogen-like protein A isoform X1 [Aedes albopictus]	1	20190103_Cass__06_Birnarus_Caitlin_PNGaseF_250ng.3265.3265.2	controllerType=0 controllerNumber=1 scan=3265	21.1558
03072:3	3	R.RSN[+0.984]SSLLDNLKPFK.S		N[+1]	540.63	3	1619.87	1619.88	0	-0.7	116	Specific	654.59	603.88	525.77	10.83	14	>XP_019528968.1 PREDICTED: fibrinogen-like protein A isoform X1 [Aedes albopictus]	1	20190103_Cass__06_Birnarus_Caitlin_PNGaseF_250ng.3761.3761.3	controllerType=0 controllerNumber=1 scan=3761	23.0977
03064:3	3	R.RSN[+0.984]SSLLDNLKPFK.S		N[+1]	540.63	3	1619.87	1619.88	0	-0.7	116	Specific	669.71	626.7	522.64	10.83	14	>XP_019528968.1 PREDICTED: fibrinogen-like protein A isoform X1 [Aedes albopictus]	1	20190103_Cass__06_Birnarus_Caitlin_PNGaseF_250ng.3752.3752.3	controllerType=0 controllerNumber=1 scan=3752	23.0624
03411:3	3	R.SN[+0.984]SSLLDNLKPFK.S		N[+1]	488.596	3	1463.77	1463.77	0	-0.7	117	Specific	630.47	427.14	427.14	10.91	14	>XP_019528968.1 PREDICTED: fibrinogen-like protein A isoform X1 [Aedes albopictus]	1	20190103_Cass__06_Birnarus_Caitlin_PNGaseF_250ng.4134.4134.3	controllerType=0 controllerNumber=1 scan=4134	24.6247
03403:3	3	R.SN[+0.984]SSLLDNLKPFK.S		N[+1]	488.596	3	1463.77	1463.77	0	-0.4	117	Specific	653.64	454.69	454.69	11.91	14	>XP_019528968.1 PREDICTED: fibrinogen-like protein A isoform X1 [Aedes albopictus]	1	20190103_Cass__06_Birnarus_Caitlin_PNGaseF_250ng.4125.4125.3	controllerType=0 controllerNumber=1 scan=4125	24.5884
03413:2	3	R.SN[+0.984]SSLLDNLKPFK.S		N[+1]	732.39	2	1463.77	1463.77	0	-0.3	117	Specific	694.98	447.36	447.36	10.8	14	>XP_019528968.1 PREDICTED: fibrinogen-like protein A isoform X1 [Aedes albopictus]	1	20190103_Cass__06_Birnarus_Caitlin_PNGaseF_250ng.4136.4136.2	controllerType=0 controllerNumber=1 scan=4136	24.6307
03405:2	3	R.SN[+0.984]SSLLDNLKPFK.S		N[+1]	732.39	2	1463.77	1463.77	0	-0.2	117	Specific	713.83	475.64	475.64	11.8	14	>XP_019528968.1 PREDICTED: fibrinogen-like protein A isoform X1 [Aedes albopictus]	1	20190103_Cass__06_Birnarus_Caitlin_PNGaseF_250ng.4127.4127.2	controllerType=0 controllerNumber=1 scan=4127	24.5946
03522:3	3	K.YTIHPLGFEKPFEAYC[+71.037]E.Q		C[+71]	705.668	3	2114.99	2114.99	0	0.3	142	Specific	424.68	386.39	386.39	8.08	14	>XP_019528968.1 PREDICTED: fibrinogen-like protein A isoform X1 [Aedes albopictus]	1	20190103_Cass__06_Birnarus_Caitlin_PNGaseF_250ng.4256.4256.3	controllerType=0 controllerNumber=1 scan=4256	25.1166
03535:3	3	K.YTIHPLGFEKPFEAYC[+71.037]E.Q		C[+71]	705.668	3	2114.99	2114.99	0	0.1	142	Specific	433.51	380.15	380.15	8.08	14	>XP_019528968.1 PREDICTED: fibrinogen-like protein A isoform X1 [Aedes albopictus]	1	20190103_Cass__06_Birnarus_Caitlin_PNGaseF_250ng.4270.4270.3	controllerType=0 controllerNumber=1 scan=4270	25.1754
03490:3	3	K.YTIHPLGFEKPFEAYC[+71.037]E.Q		C[+71]	705.668	3	2114.99	2114.99	0	-0.6	142	Specific	460.69	396.55	396.55	8.92	14	>XP_019528968.1 PREDICTED: fibrinogen-like protein A isoform X1 [Aedes albopictus]	1	20190103_Cass__06_Birnarus_Caitlin_PNGaseF_250ng.4221.4221.3	controllerType=0 controllerNumber=1 scan=4221	24.9772
03483:3	3	K.YTIHPLGFEKPFEAYC[+71.037]E.Q		C[+71]	705.668	3	2114.99	2114.99	0	-0.1	142	Specific	502.21	429.25	429.25	9.06	14	>XP_019528968.1 PREDICTED: fibrinogen-like protein A isoform X1 [Aedes albopictus]	1	20190103_Cass__06_Birnarus_Caitlin_PNGaseF_250ng.4213.4213.3	controllerType=0 controllerNumber=1 scan=4213	24.9442
03502:2	3	K.YTIHPLGFEKPFEAYC[+71.037]E.Q		C[+71]	1058	2	2114.99	2114.99	0	0	142	Specific	625.85	600.88	600.88	10.7	14	>XP_019528968.1 PREDICTED: fibrinogen-like protein A isoform X1 [Aedes albopictus]	1	20190103_Cass__06_Birnarus_Caitlin_PNGaseF_250ng.4234.4234.2	controllerType=0 controllerNumber=1 scan=4234	25.0294
03491:2	3	K.YTIHPLGFEKPFEAYC[+71.037]E.Q		C[+71]	1058	2	2114.99	2114.99	0	-0.9	142	Specific	708.5	666.64	666.64	11.96	14	>XP_019528968.1 PREDICTED: fibrinogen-like protein A isoform X1 [Aedes albopictus]	1	20190103_Cass__06_Birnarus_Caitlin_PNGaseF_250ng.4222.4222.2	controllerType=0 controllerNumber=1 scan=4222	24.9801
03602:2	3	E.QSVFDGGWTVVQYR.F			821.404	2	1641.8	1641.8	0	-0.5	159	Specific	688.59	544.66	544.66	11.94	14	>XP_019528968.1 PREDICTED: fibrinogen-like protein A isoform X1 [Aedes albopictus]	1	20190103_Cass__06_Birnarus_Caitlin_PNGaseF_250ng.4344.4344.2	controllerType=0 controllerNumber=1 scan=4344	25.5284
03614:2	3	E.QSVFDGGWTVVQYR.F			821.404	2	1641.8	1641.8	0	-0.4	159	Specific	748.04	598.48	598.48	12.94	14	>XP_019528968.1 PREDICTED: fibrinogen-like protein A isoform X1 [Aedes albopictus]	1	20190103_Cass__06_Birnarus_Caitlin_PNGaseF_250ng.4357.4357.2	controllerType=0 controllerNumber=1 scan=4357	25.588
02074:2	3	R.FDGSVDFNR.N			528.741	2	1056.47	1056.47	0	-0.3	173	Specific	496.62	244.06	244.06	7.85	14	>XP_019528968.1 PREDICTED: fibrinogen-like protein A isoform X1 [Aedes albopictus]	1	20190103_Cass__06_Birnarus_Caitlin_PNGaseF_250ng.2663.2663.2	controllerType=0 controllerNumber=1 scan=2663	18.7238
02061:2	3	R.FDGSVDFNR.N			528.741	2	1056.47	1056.47	0	0.1	173	Specific	502.81	244.94	244.94	8.26	14	>XP_019528968.1 PREDICTED: fibrinogen-like protein A isoform X1 [Aedes albopictus]	1	20190103_Cass__06_Birnarus_Caitlin_PNGaseF_250ng.2649.2649.2	controllerType=0 controllerNumber=1 scan=2649	18.6653
02026:2	3	R.FDGSVDFNR.N			528.741	2	1056.47	1056.47	0	0.1	173	Specific	503.71	275.01	275.01	8.39	14	>XP_019528968.1 PREDICTED: fibrinogen-like protein A isoform X1 [Aedes albopictus]	1	20190103_Cass__06_Birnarus_Caitlin_PNGaseF_250ng.2610.2610.2	controllerType=0 controllerNumber=1 scan=2610	18.4795
02031:2	3	R.FDGSVDFNR.N			528.741	2	1056.47	1056.47	0	0.5	173	Specific	546.68	312.11	312.11	8.7	14	>XP_019528968.1 PREDICTED: fibrinogen-like protein A isoform X1 [Aedes albopictus]	1	20190103_Cass__06_Birnarus_Caitlin_PNGaseF_250ng.2616.2616.2	controllerType=0 controllerNumber=1 scan=2616	18.5092
03012:3	3	R.FDGSVDFNRN[+0.984]WTDYR.N		N[+1]	631.611	3	1892.82	1892.82	0	0.1	173	Specific	489.06	427.55	53.98	8.86	14	>XP_019528968.1 PREDICTED: fibrinogen-like protein A isoform X1 [Aedes albopictus]	1	20190103_Cass__06_Birnarus_Caitlin_PNGaseF_250ng.3695.3695.3	controllerType=0 controllerNumber=1 scan=3695	22.8418
03005:3	3	R.FDGSVDFNRN[+0.984]WTDYR.N		N[+1]	631.612	3	1892.82	1892.82	0	0.5	173	Specific	497.39	497.39	54.13	8.86	14	>XP_019528968.1 PREDICTED: fibrinogen-like protein A isoform X1 [Aedes albopictus]	1	20190103_Cass__06_Birnarus_Caitlin_PNGaseF_250ng.3687.3687.3	controllerType=0 controllerNumber=1 scan=3687	22.8074
02011:2	3	K.LDGEFWIGLE.K			589.788	2	1178.57	1178.57	0	-3.4	193	Specific	229.56	20.54	20.54	0.2	14	>XP_019528968.1 PREDICTED: fibrinogen-like protein A isoform X1 [Aedes albopictus]	1	20190103_Cass__06_Birnarus_Caitlin_PNGaseF_250ng.2594.2594.2	controllerType=0 controllerNumber=1 scan=2594	18.4103
02020:2	3	K.LDGEFWIGLE.K			589.788	2	1178.57	1178.57	0	-3.4	193	Specific	239.02	11.23	11.23	0.39	14	>XP_019528968.1 PREDICTED: fibrinogen-like protein A isoform X1 [Aedes albopictus]	1	20190103_Cass__06_Birnarus_Caitlin_PNGaseF_250ng.2604.2604.2	controllerType=0 controllerNumber=1 scan=2604	18.4559
03353:2	3	E.FWIGLEK.L			446.75	2	892.492	892.493	0	-0.5	197	Specific	353.51	88.64	88.64	2.98	14	>XP_019528968.1 PREDICTED: fibrinogen-like protein A isoform X1 [Aedes albopictus]	1	20190103_Cass__06_Birnarus_Caitlin_PNGaseF_250ng.4070.4070.2	controllerType=0 controllerNumber=1 scan=4070	24.341
03321:2	3	E.FWIGLEK.L			446.75	2	892.492	892.493	0	-0.6	197	Specific	370.36	83.8	83.8	3.11	14	>XP_019528968.1 PREDICTED: fibrinogen-like protein A isoform X1 [Aedes albopictus]	1	20190103_Cass__06_Birnarus_Caitlin_PNGaseF_250ng.4035.4035.2	controllerType=0 controllerNumber=1 scan=4035	24.1944
03363:2	3	E.FWIGLEK.L			446.75	2	892.492	892.493	0	-0.6	197	Specific	372.65	84.87	84.87	3	14	>XP_019528968.1 PREDICTED: fibrinogen-like protein A isoform X1 [Aedes albopictus]	1	20190103_Cass__06_Birnarus_Caitlin_PNGaseF_250ng.4081.4081.2	controllerType=0 controllerNumber=1 scan=4081	24.3901
03311:2	3	E.FWIGLEK.L			446.75	2	892.492	892.493	0	-0.7	197	Specific	380.7	96.93	96.93	3.72	14	>XP_019528968.1 PREDICTED: fibrinogen-like protein A isoform X1 [Aedes albopictus]	1	20190103_Cass__06_Birnarus_Caitlin_PNGaseF_250ng.4024.4024.2	controllerType=0 controllerNumber=1 scan=4024	24.1519
02257:2	3	K.YHINMQFSTK.D			634.808	2	1268.61	1268.61	0	0.1	261	Specific	585.2	471.33	471.33	10.5	14	>XP_019528968.1 PREDICTED: fibrinogen-like protein A isoform X1 [Aedes albopictus]	1	20190103_Cass__06_Birnarus_Caitlin_PNGaseF_250ng.2864.2864.2	controllerType=0 controllerNumber=1 scan=2864	19.5645
02246:2	3	K.YHINMQFSTK.D			634.808	2	1268.61	1268.61	0	0.3	261	Specific	617.91	500.33	500.33	11.5	14	>XP_019528968.1 PREDICTED: fibrinogen-like protein A isoform X1 [Aedes albopictus]	1	20190103_Cass__06_Birnarus_Caitlin_PNGaseF_250ng.2852.2852.2	controllerType=0 controllerNumber=1 scan=2852	19.5208
02817:2	3	K.GAWWYNNC[+71.037]YR.S		C[+71]	702.301	2	1403.59	1403.6	0	-0.1	287	Specific	371.67	368.95	368.95	5.8	14	>XP_019528968.1 PREDICTED: fibrinogen-like protein A isoform X1 [Aedes albopictus]	1	20190103_Cass__06_Birnarus_Caitlin_PNGaseF_250ng.3480.3480.2	controllerType=0 controllerNumber=1 scan=3480	21.9881
04613:2	4	K.DGTFDLFGASLFGC[+71.037]K.D		C[+71]	824.888	2	1648.77	1648.77	0	0.7	773	Specific	579.22	506.25	506.25	10.76	6	>tr|A0A182GEA7|A0A182GEA7_AEDAL Uncharacterized protein OS=Aedes albopictus OX=7160 GN=RP20_CCG008431 PE=4 SV=1	6585	20190103_Cass__06_Birnarus_Caitlin_PNGaseF_250ng.5456.5456.2	controllerType=0 controllerNumber=1 scan=5456	31.3183
04605:2	4	K.DGTFDLFGASLFGC[+71.037]K.D		C[+71]	824.888	2	1648.77	1648.77	0	0.5	773	Specific	660.61	562.67	562.67	12.76	6	>tr|A0A182GEA7|A0A182GEA7_AEDAL Uncharacterized protein OS=Aedes albopictus OX=7160 GN=RP20_CCG008431 PE=4 SV=1	6585	20190103_Cass__06_Birnarus_Caitlin_PNGaseF_250ng.5447.5447.2	controllerType=0 controllerNumber=1 scan=5447	31.2599
02036:3	4	R.KPITVSSQDPTGSVAIK.S			576.656	3	1727.95	1727.95	0	0.4	1130	Specific	462.2	414.46	414.46	9.84	6	>tr|A0A182GEA7|A0A182GEA7_AEDAL Uncharacterized protein OS=Aedes albopictus OX=7160 GN=RP20_CCG008431 PE=4 SV=1	6585	20190103_Cass__06_Birnarus_Caitlin_PNGaseF_250ng.2621.2621.3	controllerType=0 controllerNumber=1 scan=2621	18.5273
01655:2	4	R.IAETNPSDLSDDSTK.L			796.869	2	1592.73	1592.73	0	1	1198	Specific	615.2	559.4	559.4	11.5	6	>tr|A0A182GEA7|A0A182GEA7_AEDAL Uncharacterized protein OS=Aedes albopictus OX=7160 GN=RP20_CCG008431 PE=4 SV=1	6585	20190103_Cass__06_Birnarus_Caitlin_PNGaseF_250ng.2202.2202.2	controllerType=0 controllerNumber=1 scan=2202	16.5095
02168:3	4	K.FYQPNHPTYNIQYR.I			614.297	3	1840.88	1840.88	0	-0.6	1241	Specific	500.6	492.28	492.28	9	6	>tr|A0A182GEA7|A0A182GEA7_AEDAL Uncharacterized protein OS=Aedes albopictus OX=7160 GN=RP20_CCG008431 PE=4 SV=1	6585	20190103_Cass__06_Birnarus_Caitlin_PNGaseF_250ng.2766.2766.3	controllerType=0 controllerNumber=1 scan=2766	19.1643
03665:2	4	E.ALNYLQLIK.Q			538.329	2	1075.65	1075.65	0	-0.5	2259	Specific	541.91	274.83	274.83	8.65	6	>tr|A0A182GEA7|A0A182GEA7_AEDAL Uncharacterized protein OS=Aedes albopictus OX=7160 GN=RP20_CCG008431 PE=4 SV=1	6585	20190103_Cass__06_Birnarus_Caitlin_PNGaseF_250ng.4413.4413.2	controllerType=0 controllerNumber=1 scan=4413	25.8265
03765:2	4	K.ILDPIITDLPK.S			619.374	2	1237.74	1237.74	0	-0.4	2582	Specific	539.76	207.04	207.04	7.31	6	>tr|A0A182GEA7|A0A182GEA7_AEDAL Uncharacterized protein OS=Aedes albopictus OX=7160 GN=RP20_CCG008431 PE=4 SV=1	6585	20190103_Cass__06_Birnarus_Caitlin_PNGaseF_250ng.4523.4523.2	controllerType=0 controllerNumber=1 scan=4523	26.3527
03771:2	4	K.ILDPIITDLPK.S			619.374	2	1237.74	1237.74	0	0.2	2582	Specific	543.92	205.73	205.73	7.72	6	>tr|A0A182GEA7|A0A182GEA7_AEDAL Uncharacterized protein OS=Aedes albopictus OX=7160 GN=RP20_CCG008431 PE=4 SV=1	6585	20190103_Cass__06_Birnarus_Caitlin_PNGaseF_250ng.4530.4530.2	controllerType=0 controllerNumber=1 scan=4530	26.3909
01756:3	5	E.GLMTTVHATTATQK.T			487.257	3	1459.76	1459.76	0	0	170	Specific	630.89	517.89	517.89	11.74	3	>tr|A0A023EPY3|A0A023EPY3_AEDAL Glyceraldehyde-3-phosphate dehydrogenase OS=Aedes albopictus OX=7160 GN=109409617 PE=2 SV=1	4913	20190103_Cass__06_Birnarus_Caitlin_PNGaseF_250ng.2313.2313.3	controllerType=0 controllerNumber=1 scan=2313	17.1064
02065:2	5	R.GAGQNIIPAATGAAK.A			670.37	2	1339.73	1339.73	0	0.3	198	Specific	473.62	446.65	446.65	9.75	3	>tr|A0A023EPY3|A0A023EPY3_AEDAL Glyceraldehyde-3-phosphate dehydrogenase OS=Aedes albopictus OX=7160 GN=109409617 PE=2 SV=1	4913	20190103_Cass__06_Birnarus_Caitlin_PNGaseF_250ng.2653.2653.2	controllerType=0 controllerNumber=1 scan=2653	18.6792
02076:2	5	R.GAGQNIIPAATGAAK.A			670.37	2	1339.73	1339.73	0	-0.1	198	Specific	494.68	494.68	494.68	9.41	3	>tr|A0A023EPY3|A0A023EPY3_AEDAL Glyceraldehyde-3-phosphate dehydrogenase OS=Aedes albopictus OX=7160 GN=109409617 PE=2 SV=1	4913	20190103_Cass__06_Birnarus_Caitlin_PNGaseF_250ng.2665.2665.2	controllerType=0 controllerNumber=1 scan=2665	18.7316
03048:3	5	E.VVSTDFVGDTHSSIFDAK.A			642.315	3	1924.93	1924.93	0	0.9	278	Specific	416.65	416.65	416.65	10.11	3	>tr|A0A023EPY3|A0A023EPY3_AEDAL Glyceraldehyde-3-phosphate dehydrogenase OS=Aedes albopictus OX=7160 GN=109409617 PE=2 SV=1	4913	20190103_Cass__06_Birnarus_Caitlin_PNGaseF_250ng.3734.3734.3	controllerType=0 controllerNumber=1 scan=3734	22.9889
02965:3	6	R.VAPEEHPVLLTEAPLNPK.A			652.026	3	1954.06	1954.06	0	-0.1	97	Specific	537.39	535.32	535.32	9.62	4	>tr|A0A023EQZ8|A0A023EQZ8_AEDAL Putative actin-related protein OS=Aedes albopictus OX=7160 GN=109397804 PE=2 SV=1	730	20190103_Cass__06_Birnarus_Caitlin_PNGaseF_250ng.3643.3643.3	controllerType=0 controllerNumber=1 scan=3643	22.6178
02927:3	6	R.VAPEEHPVLLTEAPLNPK.A			652.026	3	1954.06	1954.06	0	-0.3	97	Specific	537.55	532.82	532.82	9.62	4	>tr|A0A023EQZ8|A0A023EQZ8_AEDAL Putative actin-related protein OS=Aedes albopictus OX=7160 GN=109397804 PE=2 SV=1	730	20190103_Cass__06_Birnarus_Caitlin_PNGaseF_250ng.3601.3601.3	controllerType=0 controllerNumber=1 scan=3601	22.4532
02935:3	6	R.VAPEEHPVLLTEAPLNPK.A			652.026	3	1954.06	1954.06	0	-0.1	97	Specific	548.1	548.1	548.1	9.62	4	>tr|A0A023EQZ8|A0A023EQZ8_AEDAL Putative actin-related protein OS=Aedes albopictus OX=7160 GN=109397804 PE=2 SV=1	730	20190103_Cass__06_Birnarus_Caitlin_PNGaseF_250ng.3610.3610.3	controllerType=0 controllerNumber=1 scan=3610	22.4901
01825:2	6	R.GYSFTTTAER.E			566.768	2	1132.53	1132.53	0	0.6	198	Specific	434.69	199.31	199.31	6.37	4	>tr|A0A023EQZ8|A0A023EQZ8_AEDAL Putative actin-related protein OS=Aedes albopictus OX=7160 GN=109397804 PE=2 SV=1	730	20190103_Cass__06_Birnarus_Caitlin_PNGaseF_250ng.2389.2389.2	controllerType=0 controllerNumber=1 scan=2389	17.5126
03368:2	6	K.SYELPDGQVITIGNER.F			895.949	2	1790.89	1790.89	0	-0.1	240	Specific	646.43	598.83	598.83	10.86	4	>tr|A0A023EQZ8|A0A023EQZ8_AEDAL Putative actin-related protein OS=Aedes albopictus OX=7160 GN=109397804 PE=2 SV=1	730	20190103_Cass__06_Birnarus_Caitlin_PNGaseF_250ng.4086.4086.2	controllerType=0 controllerNumber=1 scan=4086	24.4114
03371:2	6	K.SYELPDGQVITIGNER.F			895.949	2	1790.89	1790.89	0	-0.1	240	Specific	659.88	591.84	591.84	11.86	4	>tr|A0A023EQZ8|A0A023EQZ8_AEDAL Putative actin-related protein OS=Aedes albopictus OX=7160 GN=109397804 PE=2 SV=1	730	20190103_Cass__06_Birnarus_Caitlin_PNGaseF_250ng.4090.4090.2	controllerType=0 controllerNumber=1 scan=4090	24.4334
04408:2	6	E.ALFQPSFLGME.A			620.307	2	1239.61	1239.61	0	-0.3	261	Specific	115.78	40.12	40.12	0.73	4	>tr|A0A023EQZ8|A0A023EQZ8_AEDAL Putative actin-related protein OS=Aedes albopictus OX=7160 GN=109397804 PE=2 SV=1	730	20190103_Cass__06_Birnarus_Caitlin_PNGaseF_250ng.5230.5230.2	controllerType=0 controllerNumber=1 scan=5230	29.9823
04397:2	6	E.ALFQPSFLGME.A			620.307	2	1239.61	1239.61	0	-0.4	261	Specific	306.53	190.57	190.57	3.57	4	>tr|A0A023EQZ8|A0A023EQZ8_AEDAL Putative actin-related protein OS=Aedes albopictus OX=7160 GN=109397804 PE=2 SV=1	730	20190103_Cass__06_Birnarus_Caitlin_PNGaseF_250ng.5218.5218.2	controllerType=0 controllerNumber=1 scan=5218	29.9179
01380:3	7	E.GNVQEPSVHDDGPHEPR.S			623.955	3	1869.85	1869.85	0	1.1	251	Specific	525.82	525.82	525.82	8.68	2	>tr|A0A182GF26|A0A182GF26_AEDAL Uncharacterized protein OS=Aedes albopictus OX=7160 GN=RP20_CCG008809 PE=4 SV=1	9843	20190103_Cass__06_Birnarus_Caitlin_PNGaseF_250ng.1900.1900.3	controllerType=0 controllerNumber=1 scan=1900	14.6752
01370:3	7	E.GNVQEPSVHDDGPHEPR.S			623.955	3	1869.85	1869.85	0	1	251	Specific	604.71	604.71	604.71	11.01	2	>tr|A0A182GF26|A0A182GF26_AEDAL Uncharacterized protein OS=Aedes albopictus OX=7160 GN=RP20_CCG008809 PE=4 SV=1	9843	20190103_Cass__06_Birnarus_Caitlin_PNGaseF_250ng.1889.1889.3	controllerType=0 controllerNumber=1 scan=1889	14.6048
01364:4	7	E.GNVQEPSVHDDGPHEPR.S			468.217	4	1869.85	1869.85	0	0.3	251	Specific	680.8	680.8	680.8	12.81	2	>tr|A0A182GF26|A0A182GF26_AEDAL Uncharacterized protein OS=Aedes albopictus OX=7160 GN=RP20_CCG008809 PE=4 SV=1	9843	20190103_Cass__06_Birnarus_Caitlin_PNGaseF_250ng.1882.1882.4	controllerType=0 controllerNumber=1 scan=1882	14.5586
01371:4	7	E.GNVQEPSVHDDGPHEPR.S			468.218	4	1869.85	1869.85	0	0.6	251	Specific	775.61	722.66	722.66	14.81	2	>tr|A0A182GF26|A0A182GF26_AEDAL Uncharacterized protein OS=Aedes albopictus OX=7160 GN=RP20_CCG008809 PE=4 SV=1	9843	20190103_Cass__06_Birnarus_Caitlin_PNGaseF_250ng.1890.1890.4	controllerType=0 controllerNumber=1 scan=1890	14.6108
01289:3	7	K.C[+71.037]HSAATC[+71.037]TDTNTGYC[+71.037]C[+71.037]SC[+71.037]K.S		C[+71]*5	775.302	3	2323.89	2323.89	0	1.6	277	Specific	288.37	288.37	288.37	7.51	2	>tr|A0A182GF26|A0A182GF26_AEDAL Uncharacterized protein OS=Aedes albopictus OX=7160 GN=RP20_CCG008809 PE=4 SV=1	9843	20190103_Cass__06_Birnarus_Caitlin_PNGaseF_250ng.1800.1800.3	controllerType=0 controllerNumber=1 scan=1800	14.0316
03805:2	8	K.IHPLGFDEPLEVYC[+71.037]E.Q		C[+71]	916.433	2	1831.86	1831.86	0	0.6	141	Specific	508.81	508.81	508.81	9.31	2	>tr|A0A182GC90|A0A182GC90_AEDAL Uncharacterized protein OS=Aedes albopictus OX=7160 GN=RP20_CCG007376 PE=4 SV=1	3943	20190103_Cass__06_Birnarus_Caitlin_PNGaseF_250ng.4567.4567.2	controllerType=0 controllerNumber=1 scan=4567	26.5729
03797:2	8	K.IHPLGFDEPLEVYC[+71.037]E.Q		C[+71]	916.432	2	1831.86	1831.86	0	0	141	Specific	518.33	518.33	518.33	9.3	2	>tr|A0A182GC90|A0A182GC90_AEDAL Uncharacterized protein OS=Aedes albopictus OX=7160 GN=RP20_CCG007376 PE=4 SV=1	3943	20190103_Cass__06_Birnarus_Caitlin_PNGaseF_250ng.4558.4558.2	controllerType=0 controllerNumber=1 scan=4558	26.5298
03373:2	8	K.VFDGGWIVVQQR.L			702.375	2	1403.74	1403.74	0	-0.2	158	Specific	649.27	555.1	555.1	10.91	2	>tr|A0A182GC90|A0A182GC90_AEDAL Uncharacterized protein OS=Aedes albopictus OX=7160 GN=RP20_CCG007376 PE=4 SV=1	3943	20190103_Cass__06_Birnarus_Caitlin_PNGaseF_250ng.4092.4092.2	controllerType=0 controllerNumber=1 scan=4092	24.4402
03380:2	8	K.VFDGGWIVVQQR.L			702.375	2	1403.74	1403.74	0	-0.5	158	Specific	651.42	528.56	528.56	11.91	2	>tr|A0A182GC90|A0A182GC90_AEDAL Uncharacterized protein OS=Aedes albopictus OX=7160 GN=RP20_CCG007376 PE=4 SV=1	3943	20190103_Cass__06_Birnarus_Caitlin_PNGaseF_250ng.4100.4100.2	controllerType=0 controllerNumber=1 scan=4100	24.4781
02047:2	9	E.YHVAEPLIK.T			535.306	2	1069.6	1069.6	0	0.2	639	Specific	593.84	368.07	368.07	9.52	2	>tr|A0A182HCW1|A0A182HCW1_AEDAL Uncharacterized protein OS=Aedes albopictus OX=7160 GN=RP20_CCG026813 PE=4 SV=1	16144	20190103_Cass__06_Birnarus_Caitlin_PNGaseF_250ng.2633.2633.2	controllerType=0 controllerNumber=1 scan=2633	18.5843
04306:2	9	R.TNPDYSMFLQLVEK.A			842.916	2	1684.83	1684.83	0	0	721	Specific	468.48	460.36	460.36	8.83	2	>tr|A0A182HCW1|A0A182HCW1_AEDAL Uncharacterized protein OS=Aedes albopictus OX=7160 GN=RP20_CCG026813 PE=4 SV=1	16144	20190103_Cass__06_Birnarus_Caitlin_PNGaseF_250ng.5118.5118.2	controllerType=0 controllerNumber=1 scan=5118	29.362
02397:2	10	R.LPLQDVYK.I			488.279	2	975.551	975.551	0	-0.2	248	Specific	428.45	183.25	183.25	6.44	2	>tr|A0A182GCR7|A0A182GCR7_AEDAL Elongation factor 1-alpha OS=Aedes albopictus OX=7160 GN=RP20_CCG007667 PE=3 SV=1	14817	20190103_Cass__06_Birnarus_Caitlin_PNGaseF_250ng.3018.3018.2	controllerType=0 controllerNumber=1 scan=3018	20.1506
02412:2	10	R.LPLQDVYK.I			488.279	2	975.551	975.551	0	-0.2	248	Specific	429.43	133.13	133.13	5.18	2	>tr|A0A182GCR7|A0A182GCR7_AEDAL Elongation factor 1-alpha OS=Aedes albopictus OX=7160 GN=RP20_CCG007667 PE=3 SV=1	14817	20190103_Cass__06_Birnarus_Caitlin_PNGaseF_250ng.3035.3035.2	controllerType=0 controllerNumber=1 scan=3035	20.2259
04168:2	10	E.TGVLKPGTVVVFAPVNLTTE.V			1021.58	2	2042.15	2042.15	0	0.7	269	Specific	540.54	528	528	10.66	2	>tr|A0A182GCR7|A0A182GCR7_AEDAL Elongation factor 1-alpha OS=Aedes albopictus OX=7160 GN=RP20_CCG007667 PE=3 SV=1	14817	20190103_Cass__06_Birnarus_Caitlin_PNGaseF_250ng.4966.4966.2	controllerType=0 controllerNumber=1 scan=4966	28.5559
04151:2	10	E.TGVLKPGTVVVFAPVNLTTE.V			1021.58	2	2042.15	2042.15	0	0.7	269	Specific	594.75	516.86	516.86	11.83	2	>tr|A0A182GCR7|A0A182GCR7_AEDAL Elongation factor 1-alpha OS=Aedes albopictus OX=7160 GN=RP20_CCG007667 PE=3 SV=1	14817	20190103_Cass__06_Birnarus_Caitlin_PNGaseF_250ng.4948.4948.2	controllerType=0 controllerNumber=1 scan=4948	28.4641
01797:3	11	R.TSGNYASVIAHNPDTK.R			558.941	3	1674.81	1674.81	0	0.5	129	Specific	694.06	624.55	624.55	12.76	1	>sp|P41569|RL8_AEDAL 60S ribosomal protein L8 OS=Aedes albopictus OX=7160 GN=RpL8 PE=3 SV=1	16	20190103_Cass__06_Birnarus_Caitlin_PNGaseF_250ng.2358.2358.3	controllerType=0 controllerNumber=1 scan=2358	17.3509
01787:3	11	R.TSGNYASVIAHNPDTK.R			558.943	3	1674.82	1674.81	0	4.4	129	Specific	710.12	632.94	632.94	12.43	1	>sp|P41569|RL8_AEDAL 60S ribosomal protein L8 OS=Aedes albopictus OX=7160 GN=RpL8 PE=3 SV=1	16	20190103_Cass__06_Birnarus_Caitlin_PNGaseF_250ng.2347.2347.3	controllerType=0 controllerNumber=1 scan=2347	17.2941
02458:2	12	R.TTPSYVAFTDTER.L			744.354	2	1487.7	1487.7	0	0	37	Specific	421.2	357.55	357.55	6	2	>tr|A0A0E3J979|A0A0E3J979_AEDAL Heat shock cognate 70 isoform B OS=Aedes albopictus OX=7160 GN=109411564 PE=2 SV=1	11521	20190103_Cass__06_Birnarus_Caitlin_PNGaseF_250ng.3085.3085.2	controllerType=0 controllerNumber=1 scan=3085	20.4338
01668:3	12	K.STAGDTHLGGEDFDNR.L			564.58	3	1691.73	1691.73	0	0.6	221	Specific	450	450	450	8.71	2	>tr|A0A0E3J979|A0A0E3J979_AEDAL Heat shock cognate 70 isoform B OS=Aedes albopictus OX=7160 GN=109411564 PE=2 SV=1	11521	20190103_Cass__06_Birnarus_Caitlin_PNGaseF_250ng.2216.2216.3	controllerType=0 controllerNumber=1 scan=2216	16.5909
01824:2	13	R.LGN[+0.984]QTNQISGISR.E		N[+1]	694.861	2	1388.71	1388.71	0	0.7	540	Specific	677.94	528.71	292.54	12.71	1	>tr|A0A182GBR8|A0A182GBR8_AEDAL Uncharacterized protein OS=Aedes albopictus OX=7160 GN=RP20_CCG007110 PE=4 SV=1	4049	20190103_Cass__06_Birnarus_Caitlin_PNGaseF_250ng.2388.2388.2	controllerType=0 controllerNumber=1 scan=2388	17.5066
01340:3	14	R.VSGGVC[+71.037]DNC[+71.037]QHNTQGYHC[+71.037]EE.C		C[+71]*3	798.317	3	2392.94	2392.93	0	1.2	207	Specific	255.15	255.15	255.15	7.86	2	>tr|A0A182H7X6|A0A182H7X6_AEDAL Uncharacterized protein OS=Aedes albopictus OX=7160 GN=RP20_CCG023664 PE=4 SV=1	15166	20190103_Cass__06_Birnarus_Caitlin_PNGaseF_250ng.1856.1856.3	controllerType=0 controllerNumber=1 scan=1856	14.3928
01325:3	14	R.VSGGVC[+71.037]DNC[+71.037]QHNTQGYHC[+71.037]EE.C		C[+71]*3	798.316	3	2392.93	2392.93	0	0.3	207	Specific	373	373	373	8.66	2	>tr|A0A182H7X6|A0A182H7X6_AEDAL Uncharacterized protein OS=Aedes albopictus OX=7160 GN=RP20_CCG023664 PE=4 SV=1	15166	20190103_Cass__06_Birnarus_Caitlin_PNGaseF_250ng.1839.1839.3	controllerType=0 controllerNumber=1 scan=1839	14.2806
01332:3	14	R.VSGGVC[+71.037]DNC[+71.037]QHNTQGYHC[+71.037]EE.C		C[+71]*3	798.317	3	2392.94	2392.93	0	0.6	207	Specific	413.35	413.35	413.35	9.91	2	>tr|A0A182H7X6|A0A182H7X6_AEDAL Uncharacterized protein OS=Aedes albopictus OX=7160 GN=RP20_CCG023664 PE=4 SV=1	15166	20190103_Cass__06_Birnarus_Caitlin_PNGaseF_250ng.1847.1847.3	controllerType=0 controllerNumber=1 scan=1847	14.3337
01634:2	14	K.GLLTNTISDR.E			545.299	2	1089.59	1089.59	0	0.4	1078	Specific	191.76	29.06	29.06	2.29	2	>tr|A0A182H7X6|A0A182H7X6_AEDAL Uncharacterized protein OS=Aedes albopictus OX=7160 GN=RP20_CCG023664 PE=4 SV=1	15166	20190103_Cass__06_Birnarus_Caitlin_PNGaseF_250ng.2179.2179.2	controllerType=0 controllerNumber=1 scan=2179	16.3709
01611:2	14	K.GLLTNTISDR.E			545.299	2	1089.59	1089.59	0	0.7	1078	Specific	258.46	24.39	24.39	3	2	>tr|A0A182H7X6|A0A182H7X6_AEDAL Uncharacterized protein OS=Aedes albopictus OX=7160 GN=RP20_CCG023664 PE=4 SV=1	15166	20190103_Cass__06_Birnarus_Caitlin_PNGaseF_250ng.2154.2154.2	controllerType=0 controllerNumber=1 scan=2154	16.2279
03737:2	15	R.C[+71.037]FFDLTADNAPLGR.V		C[+71]	805.885	2	1610.76	1610.76	0	0.3	49	Specific	582.65	410.92	410.92	10.23	1	>tr|A0A023EJK1|A0A023EJK1_AEDAL Peptidyl-prolyl cis-trans isomerase OS=Aedes albopictus OX=7160 GN=109431645 PE=2 SV=1	4906	20190103_Cass__06_Birnarus_Caitlin_PNGaseF_250ng.4492.4492.2	controllerType=0 controllerNumber=1 scan=4492	26.2037
[truncated: 101 more rows]

## Sheet: Proteins
Protein Rank	Description	|Log Prob|	Best |Log Prob|	Best score	Total Intensity	# of spectra	# of unique peptides	# of mod peptides	Coverage %	# AA's in protein	Protein DB number
[truncated: 65 more rows]
