# Supplementary material for: A Unique Relative of Rotifer Birnavirus Isolated from Australian Mosquitoes
Source: Viruses. 2020 Sep 22;12(9):1056. doi: 10.3390/v12091056 (PMC7552023; doi:10.3390/v12091056)
Supplement: Supplementary file 1 [file viruses-12-01056-s001.zip › Revised suplemenrary figures and files/Supplementary file 4 - Birnavirus_No_PNGaseF.xlsx]

## Sheet: Summary
Summary:
	1) Input data file: E:\CassPegg\RAW_Files\20190103_Caitlin\20190103_Cass__05_Binarus_Caitlin_Neg_PNGasF_250ng.raw
	2) Protein database: E:\CassPegg\Database_FASTA\Schulz_CP_Aedes albopictus_proteomeAUP000069940_Birnavirus_PREDICTED fibrinogen-like protein A isoform X1_Aedes albopictus_XP_019528968.1.fasta
	3) Parameter file: E:\CassPegg\BYONIC\20181123_Cait\4MC_Fibronectin_Birnavirus_20190103_Cass__05_Binarus_Caitlin_Neg_PNGasF_250ng.raw_Byonic(1)\objs\params.prf
	4) Date/Time: 29 March 2019 3:46:13 PM
	5) RunTime: 2 minutes, 53 seconds; on 8 cores
Summary Statistics:
	1) Reporting 38 forward and 20 reverse proteins
	2) 200 unique forward peptides
	3) 1218 spectra matched to forward peptides
	4) Estimated spectrum-level FDR on true proteins is 0.0%
Recorded protein search configuration:
Num	Rule	Value
0	Protein database	E:\CassPegg\Database_FASTA\Schulz_CP_Aedes albopictus_proteomeAUP000069940_Birnavirus_PREDICTED fibrinogen-like protein A isoform X1_Aedes albopictus_XP_019528968.1.fasta
1	Spectrum-level FDR	Auto cut
2	Cleavage residues	DERK
3	Digest cutter	C-terminal cutter
4	Peptide termini	Fully specific
5	Maximum number of missed cleavages	4
6	Fragmentation type	QTOF / HCD
7	Precursor tolerance	10.0 ppm
8	Fragment tolerance	15.0 ppm
9	Charges applied to charge-unassigned spectra:	1,2,3
10	Precursor mass max	10000.0
11	N-glycan search	None
12	O-glycan search	None
13	Off by x isotopes	-2,-1,0,+1,+2
14	Contaminants added	false
15	Decoys added	true
16	%Additional parameters:
17	Disulfide Enable	false
18	Trisulfide Enable	false
19	DSS Crosslink Enable	false
20	Custom Crosslink Enable	false
21	Wildcard Enable	0
22	Combyne cut off score	Auto
23	Protein FDR cutoff	1%
24	Focused DB created	false
25	Export mzIdentML	false
26	Score version	2
27	precursor_assignment_flags	2
28	po_NumberMonosReturn	1
29	Lock mass list	None
30	%Modification searches:
31	common_modifications_max	2
32	rare_modifications_max	1
33	%Fixed and variable modifications:
34	Oxidation / +15.994915 @ M | common1
35	Propionamide / +71.037114 @ C | fixed
36	Deamidated / +0.984016 @ N | common1
37	% Custom modification text below
38	%Glycan modifications:
39	[file:///D:\Byonic_Protein_Metrics\GlycanDatabases\Glycan_Databases_Marshall Bern\N-glycan 28 insect.txt] @ NGlycan | rare1
40	% Custom modification text below
41	Show all N-glycopeptides	0
42	%Addition parameters:
43	Product Version	PMI-Byonic-Com:v2.13.17
44	Registered to	Benjamin Schulz University of Queensland, School of Chemistry and Molecualr Biosciences

## Sheet: Spectra
Query #:z	Protein Rank	Peptide < ProteinMetrics Confidential >	Glycans NHFAGNa	Modification Type(s)	Observed m/z	z	Observed (M+H)	Calc. mass (M+H)	Off-by-x error	Mass error (ppm)	Starting position	Cleavage	Score	Delta	Delta Mod	|Log Prob|	# of unique peptides	Protein Name	Protein DB number	Comment	Scan #	Scan Time
01877:4	1	E.SKYIQHTRRSPYLE.S			445.239	4	1777.94	1777.93	0	0.7	4	Specific	263.13	194.54	194.54	4.54	75	>ABV_PP	2	20190103_Cass__05_Binarus_Caitlin_Neg_PNGasF_250ng.2257.2257.4	controllerType=0 controllerNumber=1 scan=2257	15.4284
07442:2	1	E.SLLIPAVGPR.P			511.822	2	1022.64	1022.64	0	1.1	18	Specific	290.18	119.13	119.13	6.47	75	>ABV_PP	2	20190103_Cass__05_Binarus_Caitlin_Neg_PNGasF_250ng.8565.8565.2	controllerType=0 controllerNumber=1 scan=8565	49.2082
05588:2	1	E.SLLIPAVGPR.P			511.822	2	1022.64	1022.64	0	0.1	18	Specific	312.42	186.42	186.42	7.24	75	>ABV_PP	2	20190103_Cass__05_Binarus_Caitlin_Neg_PNGasF_250ng.6339.6339.2	controllerType=0 controllerNumber=1 scan=6339	34.3231
07453:2	1	E.SLLIPAVGPR.P			511.822	2	1022.64	1022.64	0	1	18	Specific	320.34	147.57	147.57	7.48	75	>ABV_PP	2	20190103_Cass__05_Binarus_Caitlin_Neg_PNGasF_250ng.8577.8577.2	controllerType=0 controllerNumber=1 scan=8577	49.286
05359:2	1	E.SLLIPAVGPR.P			511.822	2	1022.64	1022.64	0	0.2	18	Specific	329.45	157.27	157.27	7.17	75	>ABV_PP	2	20190103_Cass__05_Binarus_Caitlin_Neg_PNGasF_250ng.6087.6087.2	controllerType=0 controllerNumber=1 scan=6087	32.7275
07353:2	1	E.SLLIPAVGPR.P			511.822	2	1022.64	1022.64	0	0.7	18	Specific	330.33	149	149	7.17	75	>ABV_PP	2	20190103_Cass__05_Binarus_Caitlin_Neg_PNGasF_250ng.8467.8467.2	controllerType=0 controllerNumber=1 scan=8467	48.5672
07483:2	1	E.SLLIPAVGPR.P			511.822	2	1022.64	1022.64	0	0.9	18	Specific	331.03	172.58	172.58	7.74	75	>ABV_PP	2	20190103_Cass__05_Binarus_Caitlin_Neg_PNGasF_250ng.8610.8610.2	controllerType=0 controllerNumber=1 scan=8610	49.5032
05603:2	1	E.SLLIPAVGPR.P			511.821	2	1022.64	1022.64	0	-0.1	18	Specific	333.31	174.41	174.41	7.16	75	>ABV_PP	2	20190103_Cass__05_Binarus_Caitlin_Neg_PNGasF_250ng.6355.6355.2	controllerType=0 controllerNumber=1 scan=6355	34.4235
07334:2	1	E.SLLIPAVGPR.P			511.822	2	1022.64	1022.64	0	0.2	18	Specific	334.91	167.41	167.41	7.43	75	>ABV_PP	2	20190103_Cass__05_Binarus_Caitlin_Neg_PNGasF_250ng.8446.8446.2	controllerType=0 controllerNumber=1 scan=8446	48.4288
05916:2	1	E.SLLIPAVGPR.P			511.822	2	1022.64	1022.64	0	0.5	18	Specific	343.21	170.35	170.35	7.74	75	>ABV_PP	2	20190103_Cass__05_Binarus_Caitlin_Neg_PNGasF_250ng.6700.6700.2	controllerType=0 controllerNumber=1 scan=6700	36.6299
05928:2	1	E.SLLIPAVGPR.P			511.822	2	1022.64	1022.64	0	0.4	18	Specific	343.69	167.63	167.63	7.74	75	>ABV_PP	2	20190103_Cass__05_Binarus_Caitlin_Neg_PNGasF_250ng.6713.6713.2	controllerType=0 controllerNumber=1 scan=6713	36.7121
05778:2	1	E.SLLIPAVGPR.P			511.822	2	1022.64	1022.64	0	0.1	18	Specific	348.52	185.55	185.55	7.74	75	>ABV_PP	2	20190103_Cass__05_Binarus_Caitlin_Neg_PNGasF_250ng.6548.6548.2	controllerType=0 controllerNumber=1 scan=6548	35.6591
07472:2	1	E.SLLIPAVGPR.P			511.822	2	1022.64	1022.64	0	1.2	18	Specific	351.5	178.69	178.69	8.05	75	>ABV_PP	2	20190103_Cass__05_Binarus_Caitlin_Neg_PNGasF_250ng.8598.8598.2	controllerType=0 controllerNumber=1 scan=8598	49.426
05991:2	1	E.SLLIPAVGPR.P			511.822	2	1022.64	1022.64	0	0.4	18	Specific	351.73	166.99	166.99	7.74	75	>ABV_PP	2	20190103_Cass__05_Binarus_Caitlin_Neg_PNGasF_250ng.6782.6782.2	controllerType=0 controllerNumber=1 scan=6782	37.1529
06056:2	1	E.SLLIPAVGPR.P			511.821	2	1022.64	1022.64	0	-0.5	18	Specific	353.29	163	163	7.2	75	>ABV_PP	2	20190103_Cass__05_Binarus_Caitlin_Neg_PNGasF_250ng.6854.6854.2	controllerType=0 controllerNumber=1 scan=6854	37.615
05619:2	1	E.SLLIPAVGPR.P			511.821	2	1022.64	1022.64	0	-0.4	18	Specific	357.08	202.55	202.55	7.77	75	>ABV_PP	2	20190103_Cass__05_Binarus_Caitlin_Neg_PNGasF_250ng.6373.6373.2	controllerType=0 controllerNumber=1 scan=6373	34.5391
07413:2	1	E.SLLIPAVGPR.P			511.822	2	1022.64	1022.64	0	0.8	18	Specific	357.82	187.43	187.43	8.05	75	>ABV_PP	2	20190103_Cass__05_Binarus_Caitlin_Neg_PNGasF_250ng.8533.8533.2	controllerType=0 controllerNumber=1 scan=8533	48.9979
06077:2	1	E.SLLIPAVGPR.P			511.821	2	1022.64	1022.64	0	-0.1	18	Specific	357.87	171.18	171.18	7.46	75	>ABV_PP	2	20190103_Cass__05_Binarus_Caitlin_Neg_PNGasF_250ng.6877.6877.2	controllerType=0 controllerNumber=1 scan=6877	37.7617
06150:2	1	E.SLLIPAVGPR.P			511.821	2	1022.64	1022.64	0	-0.2	18	Specific	358.39	179.95	179.95	7.46	75	>ABV_PP	2	20190103_Cass__05_Binarus_Caitlin_Neg_PNGasF_250ng.6957.6957.2	controllerType=0 controllerNumber=1 scan=6957	38.2694
07423:2	1	E.SLLIPAVGPR.P			511.822	2	1022.64	1022.64	0	1.2	18	Specific	365.73	192.12	192.12	8.61	75	>ABV_PP	2	20190103_Cass__05_Binarus_Caitlin_Neg_PNGasF_250ng.8544.8544.2	controllerType=0 controllerNumber=1 scan=8544	49.0692
07364:2	1	E.SLLIPAVGPR.P			511.822	2	1022.64	1022.64	0	0.8	18	Specific	366.27	191.19	191.19	8.61	75	>ABV_PP	2	20190103_Cass__05_Binarus_Caitlin_Neg_PNGasF_250ng.8479.8479.2	controllerType=0 controllerNumber=1 scan=8479	48.6447
05662:2	1	E.SLLIPAVGPR.P			511.822	2	1022.64	1022.64	0	0.5	18	Specific	367.95	179.87	179.87	8	75	>ABV_PP	2	20190103_Cass__05_Binarus_Caitlin_Neg_PNGasF_250ng.6420.6420.2	controllerType=0 controllerNumber=1 scan=6420	34.8385
05626:2	1	E.SLLIPAVGPR.P			511.822	2	1022.64	1022.64	0	0.1	18	Specific	368.5	198.07	198.07	8.3	75	>ABV_PP	2	20190103_Cass__05_Binarus_Caitlin_Neg_PNGasF_250ng.6381.6381.2	controllerType=0 controllerNumber=1 scan=6381	34.5916
05744:2	1	E.SLLIPAVGPR.P			511.822	2	1022.64	1022.64	0	0.5	18	Specific	369.49	169.12	169.12	8	75	>ABV_PP	2	20190103_Cass__05_Binarus_Caitlin_Neg_PNGasF_250ng.6510.6510.2	controllerType=0 controllerNumber=1 scan=6510	35.4134
07086:2	1	E.SLLIPAVGPR.P			511.822	2	1022.64	1022.64	0	1.1	18	Specific	369.59	198.15	198.15	8.61	75	>ABV_PP	2	20190103_Cass__05_Binarus_Caitlin_Neg_PNGasF_250ng.8173.8173.2	controllerType=0 controllerNumber=1 scan=8173	46.6654
07394:2	1	E.SLLIPAVGPR.P			511.822	2	1022.64	1022.64	0	0.2	18	Specific	371.58	167.86	167.86	8	75	>ABV_PP	2	20190103_Cass__05_Binarus_Caitlin_Neg_PNGasF_250ng.8512.8512.2	controllerType=0 controllerNumber=1 scan=8512	48.86
05678:2	1	E.SLLIPAVGPR.P			511.822	2	1022.64	1022.64	0	0.5	18	Specific	373.19	182.53	182.53	8	75	>ABV_PP	2	20190103_Cass__05_Binarus_Caitlin_Neg_PNGasF_250ng.6438.6438.2	controllerType=0 controllerNumber=1 scan=6438	34.9553
05978:2	1	E.SLLIPAVGPR.P			511.822	2	1022.64	1022.64	0	0.4	18	Specific	373.22	162.4	162.4	7.74	75	>ABV_PP	2	20190103_Cass__05_Binarus_Caitlin_Neg_PNGasF_250ng.6768.6768.2	controllerType=0 controllerNumber=1 scan=6768	37.0646
07383:2	1	E.SLLIPAVGPR.P			511.822	2	1022.64	1022.64	0	0.8	18	Specific	373.24	194.02	194.02	8.61	75	>ABV_PP	2	20190103_Cass__05_Binarus_Caitlin_Neg_PNGasF_250ng.8500.8500.2	controllerType=0 controllerNumber=1 scan=8500	48.7832
07264:2	1	E.SLLIPAVGPR.P			511.821	2	1022.64	1022.64	0	-0.2	18	Specific	375.31	171.7	171.7	7.73	75	>ABV_PP	2	20190103_Cass__05_Binarus_Caitlin_Neg_PNGasF_250ng.8369.8369.2	controllerType=0 controllerNumber=1 scan=8369	47.9293
05748:2	1	E.SLLIPAVGPR.P			511.822	2	1022.64	1022.64	0	0.5	18	Specific	376.41	192.16	192.16	8.3	75	>ABV_PP	2	20190103_Cass__05_Binarus_Caitlin_Neg_PNGasF_250ng.6515.6515.2	controllerType=0 controllerNumber=1 scan=6515	35.4478
06241:2	1	E.SLLIPAVGPR.P			511.821	2	1022.63	1022.64	0	-1.1	18	Specific	376.94	185.67	185.67	7.46	75	>ABV_PP	2	20190103_Cass__05_Binarus_Caitlin_Neg_PNGasF_250ng.7057.7057.2	controllerType=0 controllerNumber=1 scan=7057	38.8632
07233:2	1	E.SLLIPAVGPR.P			511.822	2	1022.64	1022.64	0	0.5	18	Specific	377.13	198.04	198.04	8.3	75	>ABV_PP	2	20190103_Cass__05_Binarus_Caitlin_Neg_PNGasF_250ng.8335.8335.2	controllerType=0 controllerNumber=1 scan=8335	47.7112
06007:2	1	E.SLLIPAVGPR.P			511.822	2	1022.64	1022.64	0	0.3	18	Specific	379.07	199.09	199.09	8.3	75	>ABV_PP	2	20190103_Cass__05_Binarus_Caitlin_Neg_PNGasF_250ng.6800.6800.2	controllerType=0 controllerNumber=1 scan=6800	37.2697
07144:2	1	E.SLLIPAVGPR.P			511.822	2	1022.64	1022.64	0	1	18	Specific	380.06	199.62	199.62	8.61	75	>ABV_PP	2	20190103_Cass__05_Binarus_Caitlin_Neg_PNGasF_250ng.8237.8237.2	controllerType=0 controllerNumber=1 scan=8237	47.0791
05718:2	1	E.SLLIPAVGPR.P			511.822	2	1022.64	1022.64	0	0.4	18	Specific	380.54	185.65	185.65	8	75	>ABV_PP	2	20190103_Cass__05_Binarus_Caitlin_Neg_PNGasF_250ng.6482.6482.2	controllerType=0 controllerNumber=1 scan=6482	35.236
07244:2	1	E.SLLIPAVGPR.P			511.822	2	1022.64	1022.64	0	0	18	Specific	381.82	200.62	200.62	8.3	75	>ABV_PP	2	20190103_Cass__05_Binarus_Caitlin_Neg_PNGasF_250ng.8347.8347.2	controllerType=0 controllerNumber=1 scan=8347	47.7874
05828:2	1	E.SLLIPAVGPR.P			511.822	2	1022.64	1022.64	0	0.5	18	Specific	383.58	195.02	195.02	8.3	75	>ABV_PP	2	20190103_Cass__05_Binarus_Caitlin_Neg_PNGasF_250ng.6603.6603.2	controllerType=0 controllerNumber=1 scan=6603	36.0106
07203:2	1	E.SLLIPAVGPR.P			511.822	2	1022.64	1022.64	0	0.6	18	Specific	385.99	196.1	196.1	8.3	75	>ABV_PP	2	20190103_Cass__05_Binarus_Caitlin_Neg_PNGasF_250ng.8302.8302.2	controllerType=0 controllerNumber=1 scan=8302	47.498
06095:2	1	E.SLLIPAVGPR.P			511.822	2	1022.64	1022.64	0	1	18	Specific	386.91	213.32	213.32	8.58	75	>ABV_PP	2	20190103_Cass__05_Binarus_Caitlin_Neg_PNGasF_250ng.6897.6897.2	controllerType=0 controllerNumber=1 scan=6897	37.891
05796:2	1	E.SLLIPAVGPR.P			511.822	2	1022.64	1022.64	0	0.5	18	Specific	387.3	217.29	217.29	8.27	75	>ABV_PP	2	20190103_Cass__05_Binarus_Caitlin_Neg_PNGasF_250ng.6568.6568.2	controllerType=0 controllerNumber=1 scan=6568	35.7875
05806:2	1	E.SLLIPAVGPR.P			511.822	2	1022.64	1022.64	0	0.5	18	Specific	388.37	213.96	213.96	8.49	75	>ABV_PP	2	20190103_Cass__05_Binarus_Caitlin_Neg_PNGasF_250ng.6579.6579.2	controllerType=0 controllerNumber=1 scan=6579	35.8579
07323:2	1	E.SLLIPAVGPR.P			511.822	2	1022.64	1022.64	0	0.7	18	Specific	388.51	191.88	191.88	8.52	75	>ABV_PP	2	20190103_Cass__05_Binarus_Caitlin_Neg_PNGasF_250ng.8434.8434.2	controllerType=0 controllerNumber=1 scan=8434	48.3525
07183:2	1	E.SLLIPAVGPR.P			511.822	2	1022.64	1022.64	0	0.4	18	Specific	388.74	199.73	199.73	8.52	75	>ABV_PP	2	20190103_Cass__05_Binarus_Caitlin_Neg_PNGasF_250ng.8280.8280.2	controllerType=0 controllerNumber=1 scan=8280	47.3567
07304:2	1	E.SLLIPAVGPR.P			511.822	2	1022.64	1022.64	0	1	18	Specific	389	208.38	208.38	8.83	75	>ABV_PP	2	20190103_Cass__05_Binarus_Caitlin_Neg_PNGasF_250ng.8413.8413.2	controllerType=0 controllerNumber=1 scan=8413	48.2138
05959:2	1	E.SLLIPAVGPR.P			511.822	2	1022.64	1022.64	0	0	18	Specific	389.8	215.37	215.37	8.49	75	>ABV_PP	2	20190103_Cass__05_Binarus_Caitlin_Neg_PNGasF_250ng.6747.6747.2	controllerType=0 controllerNumber=1 scan=6747	36.9296
06129:2	1	E.SLLIPAVGPR.P			511.821	2	1022.64	1022.64	0	-0.4	18	Specific	389.89	217.69	217.69	8.22	75	>ABV_PP	2	20190103_Cass__05_Binarus_Caitlin_Neg_PNGasF_250ng.6934.6934.2	controllerType=0 controllerNumber=1 scan=6934	38.1252
05945:2	1	E.SLLIPAVGPR.P			511.822	2	1022.64	1022.64	0	0.2	18	Specific	390	187.85	187.85	8.22	75	>ABV_PP	2	20190103_Cass__05_Binarus_Caitlin_Neg_PNGasF_250ng.6732.6732.2	controllerType=0 controllerNumber=1 scan=6732	36.8362
07115:2	1	E.SLLIPAVGPR.P			511.822	2	1022.64	1022.64	0	0.3	18	Specific	392.37	215.25	215.25	8.49	75	>ABV_PP	2	20190103_Cass__05_Binarus_Caitlin_Neg_PNGasF_250ng.8205.8205.2	controllerType=0 controllerNumber=1 scan=8205	46.8719
06164:2	1	E.SLLIPAVGPR.P			511.821	2	1022.64	1022.64	0	-0.5	18	Specific	393.18	223.42	223.42	8.22	75	>ABV_PP	2	20190103_Cass__05_Binarus_Caitlin_Neg_PNGasF_250ng.6972.6972.2	controllerType=0 controllerNumber=1 scan=6972	38.3562
06116:2	1	E.SLLIPAVGPR.P			511.822	2	1022.64	1022.64	0	0.3	18	Specific	394.94	213.17	213.17	8.49	75	>ABV_PP	2	20190103_Cass__05_Binarus_Caitlin_Neg_PNGasF_250ng.6920.6920.2	controllerType=0 controllerNumber=1 scan=6920	38.037
07095:2	1	E.SLLIPAVGPR.P			511.822	2	1022.64	1022.64	0	1	18	Specific	395.54	207.86	207.86	8.83	75	>ABV_PP	2	20190103_Cass__05_Binarus_Caitlin_Neg_PNGasF_250ng.8183.8183.2	controllerType=0 controllerNumber=1 scan=8183	46.7304
07173:2	1	E.SLLIPAVGPR.P			511.822	2	1022.64	1022.64	0	0.5	18	Specific	395.73	215.1	215.1	8.49	75	>ABV_PP	2	20190103_Cass__05_Binarus_Caitlin_Neg_PNGasF_250ng.8269.8269.2	controllerType=0 controllerNumber=1 scan=8269	47.2857
05895:2	1	E.SLLIPAVGPR.P			511.822	2	1022.64	1022.64	0	0.7	18	Specific	396.7	197.84	197.84	8.52	75	>ABV_PP	2	20190103_Cass__05_Binarus_Caitlin_Neg_PNGasF_250ng.6677.6677.2	controllerType=0 controllerNumber=1 scan=6677	36.4837
05859:2	1	E.SLLIPAVGPR.P			511.821	2	1022.64	1022.64	0	-0.5	18	Specific	397.46	209.22	209.22	8.25	75	>ABV_PP	2	20190103_Cass__05_Binarus_Caitlin_Neg_PNGasF_250ng.6637.6637.2	controllerType=0 controllerNumber=1 scan=6637	36.2253
07293:2	1	E.SLLIPAVGPR.P			511.821	2	1022.63	1022.64	0	-1.3	18	Specific	398.03	190.15	190.15	7.98	75	>ABV_PP	2	20190103_Cass__05_Binarus_Caitlin_Neg_PNGasF_250ng.8401.8401.2	controllerType=0 controllerNumber=1 scan=8401	48.1369
05686:2	1	E.SLLIPAVGPR.P			511.822	2	1022.64	1022.64	0	0.6	18	Specific	398.3	201.79	201.79	8.52	75	>ABV_PP	2	20190103_Cass__05_Binarus_Caitlin_Neg_PNGasF_250ng.6447.6447.2	controllerType=0 controllerNumber=1 scan=6447	35.0132
07213:2	1	E.SLLIPAVGPR.P			511.821	2	1022.64	1022.64	0	-0.2	18	Specific	400.32	217.21	217.21	8.22	75	>ABV_PP	2	20190103_Cass__05_Binarus_Caitlin_Neg_PNGasF_250ng.8313.8313.2	controllerType=0 controllerNumber=1 scan=8313	47.5689
07124:2	1	E.SLLIPAVGPR.P			511.822	2	1022.64	1022.64	0	0.7	18	Specific	401.09	207.93	207.93	8.52	75	>ABV_PP	2	20190103_Cass__05_Binarus_Caitlin_Neg_PNGasF_250ng.8215.8215.2	controllerType=0 controllerNumber=1 scan=8215	46.937
05842:2	1	E.SLLIPAVGPR.P			511.822	2	1022.64	1022.64	0	0.9	18	Specific	401.53	218.37	218.37	8.8	75	>ABV_PP	2	20190103_Cass__05_Binarus_Caitlin_Neg_PNGasF_250ng.6618.6618.2	controllerType=0 controllerNumber=1 scan=6618	36.1051
05768:2	1	E.SLLIPAVGPR.P			511.822	2	1022.64	1022.64	0	0.2	18	Specific	402.81	192.94	192.94	8.52	75	>ABV_PP	2	20190103_Cass__05_Binarus_Caitlin_Neg_PNGasF_250ng.6537.6537.2	controllerType=0 controllerNumber=1 scan=6537	35.5885
06017:2	1	E.SLLIPAVGPR.P			511.822	2	1022.64	1022.64	0	0.1	18	Specific	404.14	212.95	212.95	8.52	75	>ABV_PP	2	20190103_Cass__05_Binarus_Caitlin_Neg_PNGasF_250ng.6811.6811.2	controllerType=0 controllerNumber=1 scan=6811	37.3397
05651:2	1	E.SLLIPAVGPR.P			511.822	2	1022.64	1022.64	0	0.6	18	Specific	409.36	194.1	194.1	8.52	75	>ABV_PP	2	20190103_Cass__05_Binarus_Caitlin_Neg_PNGasF_250ng.6408.6408.2	controllerType=0 controllerNumber=1 scan=6408	34.7621
05707:2	1	E.SLLIPAVGPR.P			511.822	2	1022.64	1022.64	0	0.2	18	Specific	410.78	217.35	217.35	8.49	75	>ABV_PP	2	20190103_Cass__05_Binarus_Caitlin_Neg_PNGasF_250ng.6470.6470.2	controllerType=0 controllerNumber=1 scan=6470	35.1597
06035:2	1	E.SLLIPAVGPR.P			511.822	2	1022.64	1022.64	0	0.3	18	Specific	420.5	232.59	232.59	8.43	75	>ABV_PP	2	20190103_Cass__05_Binarus_Caitlin_Neg_PNGasF_250ng.6831.6831.2	controllerType=0 controllerNumber=1 scan=6831	37.4694
07153:2	1	E.SLLIPAVGPR.P			511.822	2	1022.64	1022.64	0	0.7	18	Specific	424.18	224.6	224.6	8.43	75	>ABV_PP	2	20190103_Cass__05_Binarus_Caitlin_Neg_PNGasF_250ng.8247.8247.2	controllerType=0 controllerNumber=1 scan=8247	47.1443
05872:2	1	E.SLLIPAVGPR.P			511.822	2	1022.64	1022.64	0	0.9	18	Specific	430.35	239.53	239.53	8.88	75	>ABV_PP	2	20190103_Cass__05_Binarus_Caitlin_Neg_PNGasF_250ng.6651.6651.2	controllerType=0 controllerNumber=1 scan=6651	36.3138
05888:2	1	E.SLLIPAVGPR.P			511.822	2	1022.64	1022.64	0	0.5	18	Specific	435.48	231.08	231.08	8.42	75	>ABV_PP	2	20190103_Cass__05_Binarus_Caitlin_Neg_PNGasF_250ng.6669.6669.2	controllerType=0 controllerNumber=1 scan=6669	36.4308
03605:2	1	E.SLLIPAVGPR.P			511.822	2	1022.64	1022.64	0	0.6	18	Specific	488.27	275.78	275.78	8.69	75	>ABV_PP	2	20190103_Cass__05_Binarus_Caitlin_Neg_PNGasF_250ng.4158.4158.2	controllerType=0 controllerNumber=1 scan=4158	23.6125
04164:2	1	E.SLLIPAVGPR.P			511.822	2	1022.64	1022.64	0	0.2	18	Specific	503.17	222.56	222.56	8.47	75	>ABV_PP	2	20190103_Cass__05_Binarus_Caitlin_Neg_PNGasF_250ng.4772.4772.2	controllerType=0 controllerNumber=1 scan=4772	26.152
03595:2	1	E.SLLIPAVGPR.P			511.822	2	1022.64	1022.64	0	0.7	18	Specific	506.13	303.54	303.54	8.83	75	>ABV_PP	2	20190103_Cass__05_Binarus_Caitlin_Neg_PNGasF_250ng.4147.4147.2	controllerType=0 controllerNumber=1 scan=4147	23.5694
03559:2	1	E.SLLIPAVGPR.P			511.822	2	1022.64	1022.64	0	0.1	18	Specific	518.63	267.78	267.78	8.78	75	>ABV_PP	2	20190103_Cass__05_Binarus_Caitlin_Neg_PNGasF_250ng.4107.4107.2	controllerType=0 controllerNumber=1 scan=4107	23.4133
03566:2	1	E.SLLIPAVGPR.P			511.822	2	1022.64	1022.64	0	0.4	18	Specific	523.96	281.36	281.36	8.78	75	>ABV_PP	2	20190103_Cass__05_Binarus_Caitlin_Neg_PNGasF_250ng.4115.4115.2	controllerType=0 controllerNumber=1 scan=4115	23.4462
03727:2	1	E.SLLIPAVGPR.P			511.821	2	1022.64	1022.64	0	-0.5	18	Specific	525.88	319.6	319.6	8.65	75	>ABV_PP	2	20190103_Cass__05_Binarus_Caitlin_Neg_PNGasF_250ng.4292.4292.2	controllerType=0 controllerNumber=1 scan=4292	24.1275
03717:2	1	E.SLLIPAVGPR.P			511.821	2	1022.63	1022.64	0	-0.7	18	Specific	529.64	295.86	295.86	8.82	75	>ABV_PP	2	20190103_Cass__05_Binarus_Caitlin_Neg_PNGasF_250ng.4281.4281.2	controllerType=0 controllerNumber=1 scan=4281	24.0841
03760:2	1	E.SLLIPAVGPR.P			511.821	2	1022.64	1022.64	0	-0.5	18	Specific	531.66	272.43	272.43	8.78	75	>ABV_PP	2	20190103_Cass__05_Binarus_Caitlin_Neg_PNGasF_250ng.4328.4328.2	controllerType=0 controllerNumber=1 scan=4328	24.2726
03675:2	1	E.SLLIPAVGPR.P			511.821	2	1022.64	1022.64	0	-0.3	18	Specific	535.93	288.21	288.21	8.82	75	>ABV_PP	2	20190103_Cass__05_Binarus_Caitlin_Neg_PNGasF_250ng.4235.4235.2	controllerType=0 controllerNumber=1 scan=4235	23.9113
03635:2	1	E.SLLIPAVGPR.P			511.822	2	1022.64	1022.64	0	0.3	18	Specific	536.79	323.06	323.06	9.19	75	>ABV_PP	2	20190103_Cass__05_Binarus_Caitlin_Neg_PNGasF_250ng.4191.4191.2	controllerType=0 controllerNumber=1 scan=4191	23.7395
03645:2	1	E.SLLIPAVGPR.P			511.822	2	1022.64	1022.64	0	0.1	18	Specific	540.68	322.79	322.79	9.19	75	>ABV_PP	2	20190103_Cass__05_Binarus_Caitlin_Neg_PNGasF_250ng.4202.4202.2	controllerType=0 controllerNumber=1 scan=4202	23.7812
03686:2	1	E.SLLIPAVGPR.P			511.821	2	1022.64	1022.64	0	-0.2	18	Specific	544.35	315.9	315.9	8.92	75	>ABV_PP	2	20190103_Cass__05_Binarus_Caitlin_Neg_PNGasF_250ng.4247.4247.2	controllerType=0 controllerNumber=1 scan=4247	23.9544
03769:2	1	E.SLLIPAVGPR.P			511.821	2	1022.64	1022.64	0	-0.4	18	Specific	550.72	257.3	257.3	8.7	75	>ABV_PP	2	20190103_Cass__05_Binarus_Caitlin_Neg_PNGasF_250ng.4338.4338.2	controllerType=0 controllerNumber=1 scan=4338	24.3112
03798:2	1	E.SLLIPAVGPR.P			511.821	2	1022.64	1022.64	0	-0.6	18	Specific	554.19	267.58	267.58	8.93	75	>ABV_PP	2	20190103_Cass__05_Binarus_Caitlin_Neg_PNGasF_250ng.4370.4370.2	controllerType=0 controllerNumber=1 scan=4370	24.4512
03813:2	1	E.SLLIPAVGPR.P			511.821	2	1022.64	1022.64	0	-0.2	18	Specific	580.77	277.04	277.04	9.85	75	>ABV_PP	2	20190103_Cass__05_Binarus_Caitlin_Neg_PNGasF_250ng.4386.4386.2	controllerType=0 controllerNumber=1 scan=4386	24.5188
07485:3	1	E.SLLIPAVGPRPIPDDIMK.E			644.705	3	1932.1	1932.1	0	1.5	18	Specific	2.84	2.84	2.84	2.47	75	>ABV_PP	2	20190103_Cass__05_Binarus_Caitlin_Neg_PNGasF_250ng.8612.8612.3	controllerType=0 controllerNumber=1 scan=8612	49.5153
07424:3	1	E.SLLIPAVGPRPIPDDIMK.E			644.706	3	1932.1	1932.1	0	2.1	18	Specific	31.25	31.25	31.25	2.25	75	>ABV_PP	2	20190103_Cass__05_Binarus_Caitlin_Neg_PNGasF_250ng.8545.8545.3	controllerType=0 controllerNumber=1 scan=8545	49.0753
07396:3	1	E.SLLIPAVGPRPIPDDIMK.E			644.705	3	1932.1	1932.1	0	1	18	Specific	57.64	57.64	57.64	2.9	75	>ABV_PP	2	20190103_Cass__05_Binarus_Caitlin_Neg_PNGasF_250ng.8514.8514.3	controllerType=0 controllerNumber=1 scan=8514	48.8716
07385:3	1	E.SLLIPAVGPRPIPDDIMK.E			644.706	3	1932.1	1932.1	0	1.9	18	Specific	69.78	69.78	69.78	2.69	75	>ABV_PP	2	20190103_Cass__05_Binarus_Caitlin_Neg_PNGasF_250ng.8502.8502.3	controllerType=0 controllerNumber=1 scan=8502	48.7943
07355:3	1	E.SLLIPAVGPRPIPDDIMK.E			644.705	3	1932.1	1932.1	0	0.8	18	Specific	101.23	82.57	82.57	4.7	75	>ABV_PP	2	20190103_Cass__05_Binarus_Caitlin_Neg_PNGasF_250ng.8469.8469.3	controllerType=0 controllerNumber=1 scan=8469	48.5784
06464:3	1	E.SLLIPAVGPRPIPDDIMK.E			644.705	3	1932.1	1932.1	0	1.3	18	Specific	102.4	88.52	88.52	4.32	75	>ABV_PP	2	20190103_Cass__05_Binarus_Caitlin_Neg_PNGasF_250ng.7303.7303.3	controllerType=0 controllerNumber=1 scan=7303	40.4321
07335:3	1	E.SLLIPAVGPRPIPDDIMK.E			644.705	3	1932.1	1932.1	0	0.8	18	Specific	110.69	110.69	110.69	4.15	75	>ABV_PP	2	20190103_Cass__05_Binarus_Caitlin_Neg_PNGasF_250ng.8447.8447.3	controllerType=0 controllerNumber=1 scan=8447	48.4348
07365:3	1	E.SLLIPAVGPRPIPDDIMK.E			644.705	3	1932.1	1932.1	0	1.6	18	Specific	111.34	111.34	111.34	4.31	75	>ABV_PP	2	20190103_Cass__05_Binarus_Caitlin_Neg_PNGasF_250ng.8480.8480.3	controllerType=0 controllerNumber=1 scan=8480	48.6506
07324:3	1	E.SLLIPAVGPRPIPDDIMK.E			644.706	3	1932.1	1932.1	0	1.8	18	Specific	113.47	113.47	113.47	2.81	75	>ABV_PP	2	20190103_Cass__05_Binarus_Caitlin_Neg_PNGasF_250ng.8435.8435.3	controllerType=0 controllerNumber=1 scan=8435	48.358
06296:3	1	E.SLLIPAVGPRPIPDDIMK.E			644.705	3	1932.1	1932.1	0	0.5	18	Specific	116.47	116.47	116.47	3.26	75	>ABV_PP	2	20190103_Cass__05_Binarus_Caitlin_Neg_PNGasF_250ng.7118.7118.3	controllerType=0 controllerNumber=1 scan=7118	39.2486
05792:2	1	E.SLLIPAVGPRPIPDDIMK.E			966.554	2	1932.1	1932.1	0	1.7	18	Specific	117.31	92.12	92.12	2.28	75	>ABV_PP	2	20190103_Cass__05_Binarus_Caitlin_Neg_PNGasF_250ng.6563.6563.2	controllerType=0 controllerNumber=1 scan=6563	35.7532
07154:3	1	E.SLLIPAVGPRPIPDDIMK.E			644.705	3	1932.1	1932.1	0	1.4	18	Specific	117.82	91.4	91.4	4.32	75	>ABV_PP	2	20190103_Cass__05_Binarus_Caitlin_Neg_PNGasF_250ng.8248.8248.3	controllerType=0 controllerNumber=1 scan=8248	47.1494
06476:3	1	E.SLLIPAVGPRPIPDDIMK.E			644.705	3	1932.1	1932.1	0	0.8	18	Specific	121.08	75.86	75.86	4.32	75	>ABV_PP	2	20190103_Cass__05_Binarus_Caitlin_Neg_PNGasF_250ng.7316.7316.3	controllerType=0 controllerNumber=1 scan=7316	40.5131
06223:3	1	E.SLLIPAVGPRPIPDDIMK.E			644.704	3	1932.1	1932.1	0	-0.5	18	Specific	125.01	125.01	125.01	4.29	75	>ABV_PP	2	20190103_Cass__05_Binarus_Caitlin_Neg_PNGasF_250ng.7037.7037.3	controllerType=0 controllerNumber=1 scan=7037	38.7401
07274:3	1	E.SLLIPAVGPRPIPDDIMK.E			644.705	3	1932.1	1932.1	0	1.1	18	Specific	138.82	137.83	137.83	4.35	75	>ABV_PP	2	20190103_Cass__05_Binarus_Caitlin_Neg_PNGasF_250ng.8380.8380.3	controllerType=0 controllerNumber=1 scan=8380	48.0002
06493:3	1	E.SLLIPAVGPRPIPDDIMK.E			644.706	3	1932.1	1932.1	0	2.5	18	Specific	139.47	139.47	139.47	2.65	75	>ABV_PP	2	20190103_Cass__05_Binarus_Caitlin_Neg_PNGasF_250ng.7336.7336.3	controllerType=0 controllerNumber=1 scan=7336	40.6507
07145:3	1	E.SLLIPAVGPRPIPDDIMK.E			644.706	3	1932.1	1932.1	0	1.8	18	Specific	145.14	127.24	127.24	2.85	75	>ABV_PP	2	20190103_Cass__05_Binarus_Caitlin_Neg_PNGasF_250ng.8238.8238.3	controllerType=0 controllerNumber=1 scan=8238	47.0849
07294:3	1	E.SLLIPAVGPRPIPDDIMK.E			644.704	3	1932.1	1932.1	0	-0.7	18	Specific	150.11	150.11	150.11	4.67	75	>ABV_PP	2	20190103_Cass__05_Binarus_Caitlin_Neg_PNGasF_250ng.8402.8402.3	controllerType=0 controllerNumber=1 scan=8402	48.1421
07245:3	1	E.SLLIPAVGPRPIPDDIMK.E			644.705	3	1932.1	1932.1	0	0.4	18	Specific	166.15	166.15	166.15	4.53	75	>ABV_PP	2	20190103_Cass__05_Binarus_Caitlin_Neg_PNGasF_250ng.8348.8348.3	controllerType=0 controllerNumber=1 scan=8348	47.7933
07184:3	1	E.SLLIPAVGPRPIPDDIMK.E			644.705	3	1932.1	1932.1	0	0.9	18	Specific	169.27	147.43	147.43	6.61	75	>ABV_PP	2	20190103_Cass__05_Binarus_Caitlin_Neg_PNGasF_250ng.8281.8281.3	controllerType=0 controllerNumber=1 scan=8281	47.3619
06434:3	1	E.SLLIPAVGPRPIPDDIMK.E			644.705	3	1932.1	1932.1	0	1.6	18	Specific	173.02	173.02	173.02	5.7	75	>ABV_PP	2	20190103_Cass__05_Binarus_Caitlin_Neg_PNGasF_250ng.7270.7270.3	controllerType=0 controllerNumber=1 scan=7270	40.2213
06289:3	1	E.SLLIPAVGPRPIPDDIMK.E			644.703	3	1932.1	1932.1	0	-1.7	18	Specific	179.08	167.14	167.14	3.57	75	>ABV_PP	2	20190103_Cass__05_Binarus_Caitlin_Neg_PNGasF_250ng.7110.7110.3	controllerType=0 controllerNumber=1 scan=7110	39.1966
07175:3	1	E.SLLIPAVGPRPIPDDIMK.E			644.705	3	1932.1	1932.1	0	0.9	18	Specific	182.94	181.95	181.95	5.46	75	>ABV_PP	2	20190103_Cass__05_Binarus_Caitlin_Neg_PNGasF_250ng.8271.8271.3	controllerType=0 controllerNumber=1 scan=8271	47.2969
07125:3	1	E.SLLIPAVGPRPIPDDIMK.E			644.705	3	1932.1	1932.1	0	1.6	18	Specific	186.99	186.99	186.99	5.46	75	>ABV_PP	2	20190103_Cass__05_Binarus_Caitlin_Neg_PNGasF_250ng.8216.8216.3	controllerType=0 controllerNumber=1 scan=8216	46.9429
06143:3	1	E.SLLIPAVGPRPIPDDIMK.E			644.705	3	1932.1	1932.1	0	1.3	18	Specific	187.58	184.64	184.64	5.46	75	>ABV_PP	2	20190103_Cass__05_Binarus_Caitlin_Neg_PNGasF_250ng.6949.6949.3	controllerType=0 controllerNumber=1 scan=6949	38.2175
07235:3	1	E.SLLIPAVGPRPIPDDIMK.E			644.705	3	1932.1	1932.1	0	0.9	18	Specific	194.25	147.41	147.41	5.44	75	>ABV_PP	2	20190103_Cass__05_Binarus_Caitlin_Neg_PNGasF_250ng.8337.8337.3	controllerType=0 controllerNumber=1 scan=8337	47.7224
07118:3	1	E.SLLIPAVGPRPIPDDIMK.E			644.705	3	1932.1	1932.1	0	0.9	18	Specific	195.87	195.87	195.87	7.17	75	>ABV_PP	2	20190103_Cass__05_Binarus_Caitlin_Neg_PNGasF_250ng.8208.8208.3	controllerType=0 controllerNumber=1 scan=8208	46.8899
06259:3	1	E.SLLIPAVGPRPIPDDIMK.E			644.704	3	1932.1	1932.1	0	0.1	18	Specific	198.84	162.09	162.09	6.3	75	>ABV_PP	2	20190103_Cass__05_Binarus_Caitlin_Neg_PNGasF_250ng.7077.7077.3	controllerType=0 controllerNumber=1 scan=7077	38.9863
06415:3	1	E.SLLIPAVGPRPIPDDIMK.E			644.705	3	1932.1	1932.1	0	0.9	18	Specific	201.69	201.69	201.69	6	75	>ABV_PP	2	20190103_Cass__05_Binarus_Caitlin_Neg_PNGasF_250ng.7249.7249.3	controllerType=0 controllerNumber=1 scan=7249	40.0861
06345:3	1	E.SLLIPAVGPRPIPDDIMK.E			644.706	3	1932.1	1932.1	0	2.1	18	Specific	216.8	173.64	173.64	4.91	75	>ABV_PP	2	20190103_Cass__05_Binarus_Caitlin_Neg_PNGasF_250ng.7172.7172.3	controllerType=0 controllerNumber=1 scan=7172	39.5939
07214:3	1	E.SLLIPAVGPRPIPDDIMK.E			644.705	3	1932.1	1932.1	0	0.3	18	Specific	220.97	172.65	172.65	5.39	75	>ABV_PP	2	20190103_Cass__05_Binarus_Caitlin_Neg_PNGasF_250ng.8314.8314.3	controllerType=0 controllerNumber=1 scan=8314	47.574
07204:3	1	E.SLLIPAVGPRPIPDDIMK.E			644.705	3	1932.1	1932.1	0	0.9	18	Specific	223.53	223.53	223.53	7.88	75	>ABV_PP	2	20190103_Cass__05_Binarus_Caitlin_Neg_PNGasF_250ng.8303.8303.3	controllerType=0 controllerNumber=1 scan=8303	47.5032
06445:3	1	E.SLLIPAVGPRPIPDDIMK.E			644.705	3	1932.1	1932.1	0	0.4	18	Specific	228.21	207.08	207.08	7.6	75	>ABV_PP	2	20190103_Cass__05_Binarus_Caitlin_Neg_PNGasF_250ng.7282.7282.3	controllerType=0 controllerNumber=1 scan=7282	40.2971
07305:3	1	E.SLLIPAVGPRPIPDDIMK.E			644.706	3	1932.1	1932.1	0	2.2	18	Specific	229.24	229.24	229.24	7.07	75	>ABV_PP	2	20190103_Cass__05_Binarus_Caitlin_Neg_PNGasF_250ng.8414.8414.3	controllerType=0 controllerNumber=1 scan=8414	48.2197
07263:3	1	E.SLLIPAVGPRPIPDDIMK.E			644.705	3	1932.1	1932.1	0	0.3	18	Specific	231.19	194.41	194.41	6.23	75	>ABV_PP	2	20190103_Cass__05_Binarus_Caitlin_Neg_PNGasF_250ng.8368.8368.3	controllerType=0 controllerNumber=1 scan=8368	47.924
05705:3	1	E.SLLIPAVGPRPIPDDIMK.E			644.705	3	1932.1	1932.1	0	0.8	18	Specific	233.6	96.63	96.63	4.91	75	>ABV_PP	2	20190103_Cass__05_Binarus_Caitlin_Neg_PNGasF_250ng.6468.6468.3	controllerType=0 controllerNumber=1 scan=6468	35.1483
06374:3	1	E.SLLIPAVGPRPIPDDIMK.E			644.705	3	1932.1	1932.1	0	0.9	18	Specific	234.42	182.02	182.02	7.61	75	>ABV_PP	2	20190103_Cass__05_Binarus_Caitlin_Neg_PNGasF_250ng.7204.7204.3	controllerType=0 controllerNumber=1 scan=7204	39.7994
06404:3	1	E.SLLIPAVGPRPIPDDIMK.E			644.705	3	1932.1	1932.1	0	1.5	18	Specific	236.71	175.25	175.25	7.61	75	>ABV_PP	2	20190103_Cass__05_Binarus_Caitlin_Neg_PNGasF_250ng.7237.7237.3	controllerType=0 controllerNumber=1 scan=7237	40.0106
06385:3	1	E.SLLIPAVGPRPIPDDIMK.E			644.705	3	1932.1	1932.1	0	1.3	18	Specific	238.4	181.81	181.81	7.61	75	>ABV_PP	2	20190103_Cass__05_Binarus_Caitlin_Neg_PNGasF_250ng.7216.7216.3	controllerType=0 controllerNumber=1 scan=7216	39.875
06326:3	1	E.SLLIPAVGPRPIPDDIMK.E			644.705	3	1932.1	1932.1	0	0.4	18	Specific	240.32	125.68	125.68	6.49	75	>ABV_PP	2	20190103_Cass__05_Binarus_Caitlin_Neg_PNGasF_250ng.7151.7151.3	controllerType=0 controllerNumber=1 scan=7151	39.4591
06355:3	1	E.SLLIPAVGPRPIPDDIMK.E			644.706	3	1932.1	1932.1	0	2	18	Specific	240.42	228.69	228.69	5.89	75	>ABV_PP	2	20190103_Cass__05_Binarus_Caitlin_Neg_PNGasF_250ng.7183.7183.3	controllerType=0 controllerNumber=1 scan=7183	39.6642
06045:3	1	E.SLLIPAVGPRPIPDDIMK.E			644.705	3	1932.1	1932.1	0	1	18	Specific	244.37	203.12	203.12	7.91	75	>ABV_PP	2	20190103_Cass__05_Binarus_Caitlin_Neg_PNGasF_250ng.6842.6842.3	controllerType=0 controllerNumber=1 scan=6842	37.5397
05925:3	1	E.SLLIPAVGPRPIPDDIMK.E			644.705	3	1932.1	1932.1	0	1.5	18	Specific	245.34	228.61	228.61	7.88	75	>ABV_PP	2	20190103_Cass__05_Binarus_Caitlin_Neg_PNGasF_250ng.6710.6710.3	controllerType=0 controllerNumber=1 scan=6710	36.6949
05533:2	1	E.SLLIPAVGPRPIPDDIMK.E			966.553	2	1932.1	1932.1	0	-0.4	18	Specific	246.35	131.23	131.23	5.34	75	>ABV_PP	2	20190103_Cass__05_Binarus_Caitlin_Neg_PNGasF_250ng.6278.6278.2	controllerType=0 controllerNumber=1 scan=6278	33.947
05795:3	1	E.SLLIPAVGPRPIPDDIMK.E			644.706	3	1932.1	1932.1	0	1.7	18	Specific	257.69	192.94	192.94	6.08	75	>ABV_PP	2	20190103_Cass__05_Binarus_Caitlin_Neg_PNGasF_250ng.6567.6567.3	controllerType=0 controllerNumber=1 scan=6567	35.7823
05990:3	1	E.SLLIPAVGPRPIPDDIMK.E			644.705	3	1932.1	1932.1	0	1	18	Specific	269.26	201.25	201.25	6.89	75	>ABV_PP	2	20190103_Cass__05_Binarus_Caitlin_Neg_PNGasF_250ng.6781.6781.3	controllerType=0 controllerNumber=1 scan=6781	37.1469
06015:3	1	E.SLLIPAVGPRPIPDDIMK.E			644.705	3	1932.1	1932.1	0	0.4	18	Specific	269.73	252.89	252.89	7.87	75	>ABV_PP	2	20190103_Cass__05_Binarus_Caitlin_Neg_PNGasF_250ng.6809.6809.3	controllerType=0 controllerNumber=1 scan=6809	37.3286
05639:3	1	E.SLLIPAVGPRPIPDDIMK.E			644.705	3	1932.1	1932.1	0	1.3	18	Specific	273.37	248.36	248.36	8.26	75	>ABV_PP	2	20190103_Cass__05_Binarus_Caitlin_Neg_PNGasF_250ng.6395.6395.3	controllerType=0 controllerNumber=1 scan=6395	34.68
05896:3	1	E.SLLIPAVGPRPIPDDIMK.E			644.705	3	1932.1	1932.1	0	1.3	18	Specific	277.62	257.12	257.12	8.26	75	>ABV_PP	2	20190103_Cass__05_Binarus_Caitlin_Neg_PNGasF_250ng.6678.6678.3	controllerType=0 controllerNumber=1 scan=6678	36.4888
05915:3	1	E.SLLIPAVGPRPIPDDIMK.E			644.705	3	1932.1	1932.1	0	1.5	18	Specific	277.89	246.95	246.95	8.26	75	>ABV_PP	2	20190103_Cass__05_Binarus_Caitlin_Neg_PNGasF_250ng.6699.6699.3	controllerType=0 controllerNumber=1 scan=6699	36.6247
05775:3	1	E.SLLIPAVGPRPIPDDIMK.E			644.705	3	1932.1	1932.1	0	0.9	18	Specific	279.87	230.14	230.14	8.11	75	>ABV_PP	2	20190103_Cass__05_Binarus_Caitlin_Neg_PNGasF_250ng.6545.6545.3	controllerType=0 controllerNumber=1 scan=6545	35.6418
06075:3	1	E.SLLIPAVGPRPIPDDIMK.E			644.705	3	1932.1	1932.1	0	0.5	18	Specific	287.85	214.12	214.12	7.8	75	>ABV_PP	2	20190103_Cass__05_Binarus_Caitlin_Neg_PNGasF_250ng.6875.6875.3	controllerType=0 controllerNumber=1 scan=6875	37.7505
05860:3	1	E.SLLIPAVGPRPIPDDIMK.E			644.705	3	1932.1	1932.1	0	0.2	18	Specific	290.93	216.34	216.34	7.8	75	>ABV_PP	2	20190103_Cass__05_Binarus_Caitlin_Neg_PNGasF_250ng.6638.6638.3	controllerType=0 controllerNumber=1 scan=6638	36.2313
06096:3	1	E.SLLIPAVGPRPIPDDIMK.E			644.705	3	1932.1	1932.1	0	1.3	18	Specific	292.29	292.29	292.29	8.38	75	>ABV_PP	2	20190103_Cass__05_Binarus_Caitlin_Neg_PNGasF_250ng.6898.6898.3	controllerType=0 controllerNumber=1 scan=6898	37.8962
06265:3	1	E.SLLIPAVGPRPIPDDIMK.E			644.704	3	1932.1	1932.1	0	-1.2	18	Specific	293.11	293.11	293.11	7.53	75	>ABV_PP	2	20190103_Cass__05_Binarus_Caitlin_Neg_PNGasF_250ng.7084.7084.3	controllerType=0 controllerNumber=1 scan=7084	39.0333
05840:3	1	E.SLLIPAVGPRPIPDDIMK.E			644.705	3	1932.1	1932.1	0	1.6	18	Specific	297.29	201.01	201.01	8.35	75	>ABV_PP	2	20190103_Cass__05_Binarus_Caitlin_Neg_PNGasF_250ng.6616.6616.3	controllerType=0 controllerNumber=1 scan=6616	36.093
05767:3	1	E.SLLIPAVGPRPIPDDIMK.E			644.705	3	1932.1	1932.1	0	0.6	18	Specific	305.59	237.51	237.51	8.15	75	>ABV_PP	2	20190103_Cass__05_Binarus_Caitlin_Neg_PNGasF_250ng.6536.6536.3	controllerType=0 controllerNumber=1 scan=6536	35.5824
06128:3	1	E.SLLIPAVGPRPIPDDIMK.E			644.705	3	1932.1	1932.1	0	0.2	18	Specific	306.91	280.79	280.79	8.22	75	>ABV_PP	2	20190103_Cass__05_Binarus_Caitlin_Neg_PNGasF_250ng.6933.6933.3	controllerType=0 controllerNumber=1 scan=6933	38.1191
06316:3	1	E.SLLIPAVGPRPIPDDIMK.E			644.705	3	1932.1	1932.1	0	1.1	18	Specific	307.92	284.68	284.68	8.58	75	>ABV_PP	2	20190103_Cass__05_Binarus_Caitlin_Neg_PNGasF_250ng.7140.7140.3	controllerType=0 controllerNumber=1 scan=7140	39.3889
05502:3	1	E.SLLIPAVGPRPIPDDIMK.E			644.704	3	1932.1	1932.1	0	0	18	Specific	308.11	234.38	234.38	8.01	75	>ABV_PP	2	20190103_Cass__05_Binarus_Caitlin_Neg_PNGasF_250ng.6244.6244.3	controllerType=0 controllerNumber=1 scan=6244	33.7295
06036:3	1	E.SLLIPAVGPRPIPDDIMK.E			644.705	3	1932.1	1932.1	0	0.6	18	Specific	309.14	309.14	309.14	8.37	75	>ABV_PP	2	20190103_Cass__05_Binarus_Caitlin_Neg_PNGasF_250ng.6832.6832.3	controllerType=0 controllerNumber=1 scan=6832	37.4745
05738:3	1	E.SLLIPAVGPRPIPDDIMK.E			644.705	3	1932.1	1932.1	0	1.4	18	Specific	316.15	241.53	241.53	8.46	75	>ABV_PP	2	20190103_Cass__05_Binarus_Caitlin_Neg_PNGasF_250ng.6504.6504.3	controllerType=0 controllerNumber=1 scan=6504	35.3771
05946:3	1	E.SLLIPAVGPRPIPDDIMK.E			644.705	3	1932.1	1932.1	0	0.4	18	Specific	316.61	223.58	223.58	8.01	75	>ABV_PP	2	20190103_Cass__05_Binarus_Caitlin_Neg_PNGasF_250ng.6733.6733.3	controllerType=0 controllerNumber=1 scan=6733	36.8413
06005:3	1	E.SLLIPAVGPRPIPDDIMK.E			644.705	3	1932.1	1932.1	0	0.8	18	Specific	318.51	231.2	231.2	8.51	75	>ABV_PP	2	20190103_Cass__05_Binarus_Caitlin_Neg_PNGasF_250ng.6798.6798.3	controllerType=0 controllerNumber=1 scan=6798	37.2586
05976:3	1	E.SLLIPAVGPRPIPDDIMK.E			644.705	3	1932.1	1932.1	0	1.1	18	Specific	319.05	242.07	242.07	8.65	75	>ABV_PP	2	20190103_Cass__05_Binarus_Caitlin_Neg_PNGasF_250ng.6766.6766.3	controllerType=0 controllerNumber=1 scan=6766	37.0525
05745:3	1	E.SLLIPAVGPRPIPDDIMK.E			644.705	3	1932.1	1932.1	0	0.7	18	Specific	329.01	194.58	194.58	8.23	75	>ABV_PP	2	20190103_Cass__05_Binarus_Caitlin_Neg_PNGasF_250ng.6512.6512.3	controllerType=0 controllerNumber=1 scan=6512	35.4305
05444:2	1	E.SLLIPAVGPRPIPDDIMK.E			966.553	2	1932.1	1932.1	0	0.5	18	Specific	329.21	185.8	185.8	7.05	75	>ABV_PP	2	20190103_Cass__05_Binarus_Caitlin_Neg_PNGasF_250ng.6180.6180.2	controllerType=0 controllerNumber=1 scan=6180	33.3204
05658:3	1	E.SLLIPAVGPRPIPDDIMK.E			644.705	3	1932.1	1932.1	0	0.6	18	Specific	330.73	206.7	206.7	8.23	75	>ABV_PP	2	20190103_Cass__05_Binarus_Caitlin_Neg_PNGasF_250ng.6416.6416.3	controllerType=0 controllerNumber=1 scan=6416	34.8144
06105:3	1	E.SLLIPAVGPRPIPDDIMK.E			644.705	3	1932.1	1932.1	0	1	18	Specific	334.66	314.38	314.38	8.87	75	>ABV_PP	2	20190103_Cass__05_Binarus_Caitlin_Neg_PNGasF_250ng.6908.6908.3	controllerType=0 controllerNumber=1 scan=6908	37.9615
05379:3	1	E.SLLIPAVGPRPIPDDIMK.E			644.705	3	1932.1	1932.1	0	0.7	18	Specific	336.28	212.82	212.82	8.23	75	>ABV_PP	2	20190103_Cass__05_Binarus_Caitlin_Neg_PNGasF_250ng.6109.6109.3	controllerType=0 controllerNumber=1 scan=6109	32.868
05887:3	1	E.SLLIPAVGPRPIPDDIMK.E			644.705	3	1932.1	1932.1	0	1.1	18	Specific	337.49	207.54	207.54	8.54	75	>ABV_PP	2	20190103_Cass__05_Binarus_Caitlin_Neg_PNGasF_250ng.6668.6668.3	controllerType=0 controllerNumber=1 scan=6668	36.4247
05826:3	1	E.SLLIPAVGPRPIPDDIMK.E			644.705	3	1932.1	1932.1	0	1.2	18	Specific	339.86	312.74	312.74	8.87	75	>ABV_PP	2	20190103_Cass__05_Binarus_Caitlin_Neg_PNGasF_250ng.6601.6601.3	controllerType=0 controllerNumber=1 scan=6601	35.9985
05956:3	1	E.SLLIPAVGPRPIPDDIMK.E			644.705	3	1932.1	1932.1	0	0.9	18	Specific	341.34	245.67	245.67	8.96	75	>ABV_PP	2	20190103_Cass__05_Binarus_Caitlin_Neg_PNGasF_250ng.6744.6744.3	controllerType=0 controllerNumber=1 scan=6744	36.9114
05468:3	1	E.SLLIPAVGPRPIPDDIMK.E			644.705	3	1932.1	1932.1	0	1.6	18	Specific	344.68	234.48	234.48	8.82	75	>ABV_PP	2	20190103_Cass__05_Binarus_Caitlin_Neg_PNGasF_250ng.6207.6207.3	controllerType=0 controllerNumber=1 scan=6207	33.4945
05463:3	1	E.SLLIPAVGPRPIPDDIMK.E			644.705	3	1932.1	1932.1	0	0.2	18	Specific	344.79	225.75	225.75	8.51	75	>ABV_PP	2	20190103_Cass__05_Binarus_Caitlin_Neg_PNGasF_250ng.6201.6201.3	controllerType=0 controllerNumber=1 scan=6201	33.4548
05805:3	1	E.SLLIPAVGPRPIPDDIMK.E			644.705	3	1932.1	1932.1	0	1.4	18	Specific	349.27	271.95	271.95	9.04	75	>ABV_PP	2	20190103_Cass__05_Binarus_Caitlin_Neg_PNGasF_250ng.6578.6578.3	controllerType=0 controllerNumber=1 scan=6578	35.8527
06065:3	1	E.SLLIPAVGPRPIPDDIMK.E			644.704	3	1932.1	1932.1	0	0	18	Specific	353.56	293.07	293.07	8.77	75	>ABV_PP	2	20190103_Cass__05_Binarus_Caitlin_Neg_PNGasF_250ng.6864.6864.3	controllerType=0 controllerNumber=1 scan=6864	37.68
05430:3	1	E.SLLIPAVGPRPIPDDIMK.E			644.704	3	1932.1	1932.1	0	-0.1	18	Specific	353.79	267.58	267.58	8.45	75	>ABV_PP	2	20190103_Cass__05_Binarus_Caitlin_Neg_PNGasF_250ng.6165.6165.3	controllerType=0 controllerNumber=1 scan=6165	33.2258
05685:3	1	E.SLLIPAVGPRPIPDDIMK.E			644.705	3	1932.1	1932.1	0	1.2	18	Specific	356.76	295.36	295.36	9.08	75	>ABV_PP	2	20190103_Cass__05_Binarus_Caitlin_Neg_PNGasF_250ng.6446.6446.3	controllerType=0 controllerNumber=1 scan=6446	35.008
05873:3	1	E.SLLIPAVGPRPIPDDIMK.E			644.705	3	1932.1	1932.1	0	1.4	18	Specific	359.82	280.62	280.62	9.04	75	>ABV_PP	2	20190103_Cass__05_Binarus_Caitlin_Neg_PNGasF_250ng.6652.6652.3	controllerType=0 controllerNumber=1 scan=6652	36.3198
05357:3	1	E.SLLIPAVGPRPIPDDIMK.E			644.705	3	1932.1	1932.1	0	0.8	18	Specific	362.28	249.09	249.09	8.96	75	>ABV_PP	2	20190103_Cass__05_Binarus_Caitlin_Neg_PNGasF_250ng.6085.6085.3	controllerType=0 controllerNumber=1 scan=6085	32.7154
05525:3	1	E.SLLIPAVGPRPIPDDIMK.E			644.704	3	1932.1	1932.1	0	0	18	Specific	365.13	244.98	244.98	8.91	75	>ABV_PP	2	20190103_Cass__05_Binarus_Caitlin_Neg_PNGasF_250ng.6270.6270.3	controllerType=0 controllerNumber=1 scan=6270	33.8997
05591:3	1	E.SLLIPAVGPRPIPDDIMK.E			644.705	3	1932.1	1932.1	0	0.6	18	Specific	366.34	250.38	250.38	8.91	75	>ABV_PP	2	20190103_Cass__05_Binarus_Caitlin_Neg_PNGasF_250ng.6342.6342.3	controllerType=0 controllerNumber=1 scan=6342	34.3411
05512:3	1	E.SLLIPAVGPRPIPDDIMK.E			644.705	3	1932.1	1932.1	0	0.4	18	Specific	372.23	236.49	236.49	8.91	75	>ABV_PP	2	20190103_Cass__05_Binarus_Caitlin_Neg_PNGasF_250ng.6255.6255.3	controllerType=0 controllerNumber=1 scan=6255	33.8002
05541:3	1	E.SLLIPAVGPRPIPDDIMK.E			644.705	3	1932.1	1932.1	0	0.8	18	Specific	381.36	349.81	349.81	9.62	75	>ABV_PP	2	20190103_Cass__05_Binarus_Caitlin_Neg_PNGasF_250ng.6287.6287.3	controllerType=0 controllerNumber=1 scan=6287	34.0049
05618:3	1	E.SLLIPAVGPRPIPDDIMK.E			644.705	3	1932.1	1932.1	0	0.3	18	Specific	395.62	280.3	280.3	9.21	75	>ABV_PP	2	20190103_Cass__05_Binarus_Caitlin_Neg_PNGasF_250ng.6372.6372.3	controllerType=0 controllerNumber=1 scan=6372	34.5331
05560:3	1	E.SLLIPAVGPRPIPDDIMK.E			644.705	3	1932.1	1932.1	0	0.5	18	Specific	403.69	316.96	316.96	9.35	75	>ABV_PP	2	20190103_Cass__05_Binarus_Caitlin_Neg_PNGasF_250ng.6308.6308.3	controllerType=0 controllerNumber=1 scan=6308	34.1367
05676:3	1	E.SLLIPAVGPRPIPDDIMK.E			644.705	3	1932.1	1932.1	0	1.5	18	Specific	407.22	343.87	343.87	9.84	75	>ABV_PP	2	20190103_Cass__05_Binarus_Caitlin_Neg_PNGasF_250ng.6436.6436.3	controllerType=0 controllerNumber=1 scan=6436	34.9431
04632:3	1	E.SLLIPAVGPRPIPDDIMK.E			644.705	3	1932.1	1932.1	0	0.5	18	Specific	419.43	340.78	340.78	9.47	75	>ABV_PP	2	20190103_Cass__05_Binarus_Caitlin_Neg_PNGasF_250ng.5287.5287.3	controllerType=0 controllerNumber=1 scan=5287	28.4358
05350:3	1	E.SLLIPAVGPRPIPDDIMK.E			644.704	3	1932.1	1932.1	0	0.1	18	Specific	419.49	313.3	313.3	9.29	75	>ABV_PP	2	20190103_Cass__05_Binarus_Caitlin_Neg_PNGasF_250ng.6077.6077.3	controllerType=0 controllerNumber=1 scan=6077	32.6633
05387:3	1	E.SLLIPAVGPRPIPDDIMK.E			644.704	3	1932.1	1932.1	0	-0.3	18	Specific	427.13	383.41	383.41	10.39	75	>ABV_PP	2	20190103_Cass__05_Binarus_Caitlin_Neg_PNGasF_250ng.6118.6118.3	controllerType=0 controllerNumber=1 scan=6118	32.9258
05418:3	1	E.SLLIPAVGPRPIPDDIMK.E			644.705	3	1932.1	1932.1	0	0.4	18	Specific	427.28	276.83	276.83	9.15	75	>ABV_PP	2	20190103_Cass__05_Binarus_Caitlin_Neg_PNGasF_250ng.6152.6152.3	controllerType=0 controllerNumber=1 scan=6152	33.1436
04562:3	1	E.SLLIPAVGPRPIPDDIMK.E			644.704	3	1932.1	1932.1	0	0.1	18	Specific	430.42	315.81	315.81	9.29	75	>ABV_PP	2	20190103_Cass__05_Binarus_Caitlin_Neg_PNGasF_250ng.5210.5210.3	controllerType=0 controllerNumber=1 scan=5210	28.0678
04732:3	1	E.SLLIPAVGPRPIPDDIMK.E			644.704	3	1932.1	1932.1	0	0	18	Specific	454.65	364.28	364.28	9.61	75	>ABV_PP	2	20190103_Cass__05_Binarus_Caitlin_Neg_PNGasF_250ng.5397.5397.3	controllerType=0 controllerNumber=1 scan=5397	28.9503
05715:3	1	E.SLLIPAVGPRPIPDDIMK.E			644.705	3	1932.1	1932.1	0	0.5	18	Specific	469.48	362.55	362.55	9.53	75	>ABV_PP	2	20190103_Cass__05_Binarus_Caitlin_Neg_PNGasF_250ng.6479.6479.3	controllerType=0 controllerNumber=1 scan=6479	35.2187
04244:3	1	E.SLLIPAVGPRPIPDDIMK.E			644.705	3	1932.1	1932.1	0	1.1	18	Specific	527.24	382.76	382.76	11.11	75	>ABV_PP	2	20190103_Cass__05_Binarus_Caitlin_Neg_PNGasF_250ng.4860.4860.3	controllerType=0 controllerNumber=1 scan=4860	26.5707
04751:3	1	E.SLLIPAVGPRPIPDDIMK.E			644.704	3	1932.1	1932.1	0	-0.6	18	Specific	533.12	367.93	367.93	9.75	75	>ABV_PP	2	20190103_Cass__05_Binarus_Caitlin_Neg_PNGasF_250ng.5418.5418.3	controllerType=0 controllerNumber=1 scan=5418	29.0668
04710:3	1	E.SLLIPAVGPRPIPDDIMK.E			644.705	3	1932.1	1932.1	0	0.2	18	Specific	544.36	358.77	358.77	10.02	75	>ABV_PP	2	20190103_Cass__05_Binarus_Caitlin_Neg_PNGasF_250ng.5373.5373.3	controllerType=0 controllerNumber=1 scan=5373	28.8219
04419:2	1	E.SLLIPAVGPRPIPDDIMK.E			966.553	2	1932.1	1932.1	0	0.5	18	Specific	554.18	349.34	349.34	9.14	75	>ABV_PP	2	20190103_Cass__05_Binarus_Caitlin_Neg_PNGasF_250ng.5053.5053.2	controllerType=0 controllerNumber=1 scan=5053	27.4126
04376:2	1	E.SLLIPAVGPRPIPDDIMK.E			966.553	2	1932.1	1932.1	0	0.3	18	Specific	564.26	348.15	348.15	9.14	75	>ABV_PP	2	20190103_Cass__05_Binarus_Caitlin_Neg_PNGasF_250ng.5006.5006.2	controllerType=0 controllerNumber=1 scan=5006	27.2027
04315:3	1	E.SLLIPAVGPRPIPDDIMK.E			644.704	3	1932.1	1932.1	0	0	18	Specific	571.29	426.12	426.12	11.22	75	>ABV_PP	2	20190103_Cass__05_Binarus_Caitlin_Neg_PNGasF_250ng.4939.4939.3	controllerType=0 controllerNumber=1 scan=4939	26.9252
04325:3	1	E.SLLIPAVGPRPIPDDIMK.E			644.705	3	1932.1	1932.1	0	0.2	18	Specific	573.14	417.76	417.76	11.22	75	>ABV_PP	2	20190103_Cass__05_Binarus_Caitlin_Neg_PNGasF_250ng.4950.4950.3	controllerType=0 controllerNumber=1 scan=4950	26.9722
04285:3	1	E.SLLIPAVGPRPIPDDIMK.E			644.705	3	1932.1	1932.1	0	0.5	18	Specific	578.94	433.12	433.12	12.14	75	>ABV_PP	2	20190103_Cass__05_Binarus_Caitlin_Neg_PNGasF_250ng.4906.4906.3	controllerType=0 controllerNumber=1 scan=4906	26.791
04459:3	1	E.SLLIPAVGPRPIPDDIMK.E			644.704	3	1932.1	1932.1	0	-0.1	18	Specific	580.05	415.46	415.46	11.86	75	>ABV_PP	2	20190103_Cass__05_Binarus_Caitlin_Neg_PNGasF_250ng.5097.5097.3	controllerType=0 controllerNumber=1 scan=5097	27.5986
04365:3	1	E.SLLIPAVGPRPIPDDIMK.E			644.704	3	1932.1	1932.1	0	-0.2	18	Specific	581	422.05	422.05	11.86	75	>ABV_PP	2	20190103_Cass__05_Binarus_Caitlin_Neg_PNGasF_250ng.4994.4994.3	controllerType=0 controllerNumber=1 scan=4994	27.1527
04594:3	1	E.SLLIPAVGPRPIPDDIMK.E			644.705	3	1932.1	1932.1	0	0.8	18	Specific	582.66	421.03	421.03	12.45	75	>ABV_PP	2	20190103_Cass__05_Binarus_Caitlin_Neg_PNGasF_250ng.5245.5245.3	controllerType=0 controllerNumber=1 scan=5245	28.2313
04553:3	1	E.SLLIPAVGPRPIPDDIMK.E			644.705	3	1932.1	1932.1	0	0.4	18	Specific	584.46	422.43	422.43	12.14	75	>ABV_PP	2	20190103_Cass__05_Binarus_Caitlin_Neg_PNGasF_250ng.5200.5200.3	controllerType=0 controllerNumber=1 scan=5200	28.0265
04408:2	1	E.SLLIPAVGPRPIPDDIMK.E			966.553	2	1932.1	1932.1	0	0.1	18	Specific	584.76	361.92	361.92	10.21	75	>ABV_PP	2	20190103_Cass__05_Binarus_Caitlin_Neg_PNGasF_250ng.5041.5041.2	controllerType=0 controllerNumber=1 scan=5041	27.3563
04396:3	1	E.SLLIPAVGPRPIPDDIMK.E			644.704	3	1932.1	1932.1	0	0.1	18	Specific	584.91	422.47	422.47	12.14	75	>ABV_PP	2	20190103_Cass__05_Binarus_Caitlin_Neg_PNGasF_250ng.5028.5028.3	controllerType=0 controllerNumber=1 scan=5028	27.3013
04446:3	1	E.SLLIPAVGPRPIPDDIMK.E			644.704	3	1932.1	1932.1	0	-0.4	18	Specific	597.07	436.06	436.06	11.86	75	>ABV_PP	2	20190103_Cass__05_Binarus_Caitlin_Neg_PNGasF_250ng.5083.5083.3	controllerType=0 controllerNumber=1 scan=5083	27.5428
04286:2	1	E.SLLIPAVGPRPIPDDIMK.E			966.554	2	1932.1	1932.1	0	0.7	18	Specific	598.67	391.44	391.44	11.26	75	>ABV_PP	2	20190103_Cass__05_Binarus_Caitlin_Neg_PNGasF_250ng.4907.4907.2	controllerType=0 controllerNumber=1 scan=4907	26.7931
04251:3	1	E.SLLIPAVGPRPIPDDIMK.E			644.705	3	1932.1	1932.1	0	0.6	18	Specific	599.29	446.98	446.98	12.14	75	>ABV_PP	2	20190103_Cass__05_Binarus_Caitlin_Neg_PNGasF_250ng.4868.4868.3	controllerType=0 controllerNumber=1 scan=4868	26.6073
04367:2	1	E.SLLIPAVGPRPIPDDIMK.E			966.553	2	1932.1	1932.1	0	-0.1	18	Specific	608.73	359.93	359.93	10.94	75	>ABV_PP	2	20190103_Cass__05_Binarus_Caitlin_Neg_PNGasF_250ng.4996.4996.2	controllerType=0 controllerNumber=1 scan=4996	27.1573
04278:3	1	E.SLLIPAVGPRPIPDDIMK.E			644.705	3	1932.1	1932.1	0	0.6	18	Specific	610.79	450.13	450.13	13.14	75	>ABV_PP	2	20190103_Cass__05_Binarus_Caitlin_Neg_PNGasF_250ng.4898.4898.3	controllerType=0 controllerNumber=1 scan=4898	26.7517
04643:3	1	E.SLLIPAVGPRPIPDDIMK.E			644.705	3	1932.1	1932.1	0	0.7	18	Specific	611.36	436.57	436.57	13.14	75	>ABV_PP	2	20190103_Cass__05_Binarus_Caitlin_Neg_PNGasF_250ng.5299.5299.3	controllerType=0 controllerNumber=1 scan=5299	28.4933
04335:2	1	E.SLLIPAVGPRPIPDDIMK.E			966.553	2	1932.1	1932.1	0	-0.1	18	Specific	613.41	395.25	395.25	11.98	75	>ABV_PP	2	20190103_Cass__05_Binarus_Caitlin_Neg_PNGasF_250ng.4961.4961.2	controllerType=0 controllerNumber=1 scan=4961	27.0165
04761:3	1	E.SLLIPAVGPRPIPDDIMK.E			644.704	3	1932.1	1932.1	0	-0.4	18	Specific	613.81	459	459	12.86	75	>ABV_PP	2	20190103_Cass__05_Binarus_Caitlin_Neg_PNGasF_250ng.5429.5429.3	controllerType=0 controllerNumber=1 scan=5429	29.1262
04326:2	1	E.SLLIPAVGPRPIPDDIMK.E			966.553	2	1932.1	1932.1	0	0	18	Specific	614.29	399.25	399.25	12.26	75	>ABV_PP	2	20190103_Cass__05_Binarus_Caitlin_Neg_PNGasF_250ng.4951.4951.2	controllerType=0 controllerNumber=1 scan=4951	26.9739
04295:2	1	E.SLLIPAVGPRPIPDDIMK.E			966.553	2	1932.1	1932.1	0	0.5	18	Specific	614.55	375.81	375.81	11.21	75	>ABV_PP	2	20190103_Cass__05_Binarus_Caitlin_Neg_PNGasF_250ng.4917.4917.2	controllerType=0 controllerNumber=1 scan=4917	26.8351
04405:3	1	E.SLLIPAVGPRPIPDDIMK.E			644.704	3	1932.1	1932.1	0	-0.3	18	Specific	625.3	480.48	480.48	12.86	75	>ABV_PP	2	20190103_Cass__05_Binarus_Caitlin_Neg_PNGasF_250ng.5038.5038.3	controllerType=0 controllerNumber=1 scan=5038	27.3478
04604:3	1	E.SLLIPAVGPRPIPDDIMK.E			644.705	3	1932.1	1932.1	0	0.7	18	Specific	626.87	459.3	459.3	13.14	75	>ABV_PP	2	20190103_Cass__05_Binarus_Caitlin_Neg_PNGasF_250ng.5256.5256.3	controllerType=0 controllerNumber=1 scan=5256	28.2789
04355:3	1	E.SLLIPAVGPRPIPDDIMK.E			644.704	3	1932.1	1932.1	0	-0.1	18	Specific	657.55	501.91	501.91	13.86	75	>ABV_PP	2	20190103_Cass__05_Binarus_Caitlin_Neg_PNGasF_250ng.4983.4983.3	controllerType=0 controllerNumber=1 scan=4983	27.1071
06048:3	1	E.SLLIPAVGPRPIPDDIM[+15.995]K.E		M[+16]	650.037	3	1948.1	1948.09	0	0.9	18	Specific	12.42	12.42	12.42	2.17	75	>ABV_PP	2	20190103_Cass__05_Binarus_Caitlin_Neg_PNGasF_250ng.6845.6845.3	controllerType=0 controllerNumber=1 scan=6845	37.557
06059:3	1	E.SLLIPAVGPRPIPDDIM[+15.995]K.E		M[+16]	650.036	3	1948.09	1948.09	0	0.6	18	Specific	23.28	23.28	23.28	1.99	75	>ABV_PP	2	20190103_Cass__05_Binarus_Caitlin_Neg_PNGasF_250ng.6857.6857.3	controllerType=0 controllerNumber=1 scan=6857	37.6332
05704:3	1	E.SLLIPAVGPRPIPDDIM[+15.995]K.E		M[+16]	650.037	3	1948.09	1948.09	0	0.7	18	Specific	86.81	86.81	86.81	2.6	75	>ABV_PP	2	20190103_Cass__05_Binarus_Caitlin_Neg_PNGasF_250ng.6466.6466.3	controllerType=0 controllerNumber=1 scan=6466	35.1319
04012:2	1	E.SLLIPAVGPRPIPDDIM[+15.995]K.E		M[+16]	974.551	2	1948.09	1948.09	0	0.1	18	Specific	304.53	210.87	210.87	7.15	75	>ABV_PP	2	20190103_Cass__05_Binarus_Caitlin_Neg_PNGasF_250ng.4605.4605.2	controllerType=0 controllerNumber=1 scan=4605	25.4015
03971:2	1	E.SLLIPAVGPRPIPDDIM[+15.995]K.E		M[+16]	974.551	2	1948.1	1948.09	0	0.7	18	Specific	443.7	286.74	286.74	8.61	75	>ABV_PP	2	20190103_Cass__05_Binarus_Caitlin_Neg_PNGasF_250ng.4560.4560.2	controllerType=0 controllerNumber=1 scan=4560	25.2079
03995:3	1	E.SLLIPAVGPRPIPDDIM[+15.995]K.E		M[+16]	650.036	3	1948.09	1948.09	0	-0.1	18	Specific	454.07	308.31	308.31	9.28	75	>ABV_PP	2	20190103_Cass__05_Binarus_Caitlin_Neg_PNGasF_250ng.4587.4587.3	controllerType=0 controllerNumber=1 scan=4587	25.327
04037:3	1	E.SLLIPAVGPRPIPDDIM[+15.995]K.E		M[+16]	650.036	3	1948.09	1948.09	0	0.2	18	Specific	461.12	320.81	320.81	9.2	75	>ABV_PP	2	20190103_Cass__05_Binarus_Caitlin_Neg_PNGasF_250ng.4633.4633.3	controllerType=0 controllerNumber=1 scan=4633	25.5335
03958:3	1	E.SLLIPAVGPRPIPDDIM[+15.995]K.E		M[+16]	650.036	3	1948.09	1948.09	0	-0.1	18	Specific	469.07	328.27	328.27	9.2	75	>ABV_PP	2	20190103_Cass__05_Binarus_Caitlin_Neg_PNGasF_250ng.4546.4546.3	controllerType=0 controllerNumber=1 scan=4546	25.1558
03965:3	1	E.SLLIPAVGPRPIPDDIM[+15.995]K.E		M[+16]	650.036	3	1948.09	1948.09	0	0.3	18	Specific	469.79	335.82	335.82	9.37	75	>ABV_PP	2	20190103_Cass__05_Binarus_Caitlin_Neg_PNGasF_250ng.4554.4554.3	controllerType=0 controllerNumber=1 scan=4554	25.1897
03976:2	1	E.SLLIPAVGPRPIPDDIM[+15.995]K.E		M[+16]	974.551	2	1948.09	1948.09	0	0.1	18	Specific	477.75	288.65	288.65	8.22	75	>ABV_PP	2	20190103_Cass__05_Binarus_Caitlin_Neg_PNGasF_250ng.4566.4566.2	controllerType=0 controllerNumber=1 scan=4566	25.2363
04005:3	1	E.SLLIPAVGPRPIPDDIM[+15.995]K.E		M[+16]	650.036	3	1948.09	1948.09	0	-0.1	18	Specific	481.19	354.98	354.98	9.53	75	>ABV_PP	2	20190103_Cass__05_Binarus_Caitlin_Neg_PNGasF_250ng.4598.4598.3	controllerType=0 controllerNumber=1 scan=4598	25.3764
05734:3	1	E.SLLIPAVGPRPIPDDIMKE.H			687.719	3	2061.14	2061.14	0	0.7	18	Specific	9.58	9.58	9.58	1.94	75	>ABV_PP	2	20190103_Cass__05_Binarus_Caitlin_Neg_PNGasF_250ng.6499.6499.3	controllerType=0 controllerNumber=1 scan=6499	35.3427
05703:3	1	E.SLLIPAVGPRPIPDDIMKE.H			687.72	3	2061.14	2061.14	0	1.4	18	Specific	32.42	32.42	32.42	2.31	75	>ABV_PP	2	20190103_Cass__05_Binarus_Caitlin_Neg_PNGasF_250ng.6465.6465.3	controllerType=0 controllerNumber=1 scan=6465	35.1258
04440:3	1	E.SLLIPAVGPRPIPDDIMKE.H			687.718	3	2061.14	2061.14	0	-0.1	18	Specific	189.71	88.12	88.12	2.73	75	>ABV_PP	2	20190103_Cass__05_Binarus_Caitlin_Neg_PNGasF_250ng.5076.5076.3	controllerType=0 controllerNumber=1 scan=5076	27.5119
04345:3	1	E.SLLIPAVGPRPIPDDIMKE.H			687.718	3	2061.14	2061.14	0	-0.2	18	Specific	468.1	371.18	371.18	8.55	75	>ABV_PP	2	20190103_Cass__05_Binarus_Caitlin_Neg_PNGasF_250ng.4972.4972.3	controllerType=0 controllerNumber=1 scan=4972	27.0623
04356:3	1	E.SLLIPAVGPRPIPDDIMKE.H			687.718	3	2061.14	2061.14	0	-0.2	18	Specific	495.9	400.78	400.78	9.73	75	>ABV_PP	2	20190103_Cass__05_Binarus_Caitlin_Neg_PNGasF_250ng.4984.4984.3	controllerType=0 controllerNumber=1 scan=4984	27.1089
04395:3	1	E.SLLIPAVGPRPIPDDIMKE.H			687.718	3	2061.14	2061.14	0	-0.1	18	Specific	506.79	407.02	407.02	10.1	75	>ABV_PP	2	20190103_Cass__05_Binarus_Caitlin_Neg_PNGasF_250ng.5027.5027.3	controllerType=0 controllerNumber=1 scan=5027	27.2994
04398:2	1	E.SLLIPAVGPRPIPDDIMKE.H			1031.07	2	2061.14	2061.14	0	0.3	18	Specific	515.63	385.44	385.44	9.22	75	>ABV_PP	2	20190103_Cass__05_Binarus_Caitlin_Neg_PNGasF_250ng.5030.5030.2	controllerType=0 controllerNumber=1 scan=5030	27.3072
04350:2	1	E.SLLIPAVGPRPIPDDIMKE.H			1031.07	2	2061.14	2061.14	0	0.1	18	Specific	516.13	397.22	397.22	9.22	75	>ABV_PP	2	20190103_Cass__05_Binarus_Caitlin_Neg_PNGasF_250ng.4977.4977.2	controllerType=0 controllerNumber=1 scan=4977	27.0773
04426:3	1	E.SLLIPAVGPRPIPDDIMKE.H			687.719	3	2061.14	2061.14	0	0.2	18	Specific	520.26	417.65	417.65	10.1	75	>ABV_PP	2	20190103_Cass__05_Binarus_Caitlin_Neg_PNGasF_250ng.5061.5061.3	controllerType=0 controllerNumber=1 scan=5061	27.4545
04357:2	1	E.SLLIPAVGPRPIPDDIMKE.H			1031.07	2	2061.14	2061.14	0	0	18	Specific	523.47	392.66	392.66	9.22	75	>ABV_PP	2	20190103_Cass__05_Binarus_Caitlin_Neg_PNGasF_250ng.4985.4985.2	controllerType=0 controllerNumber=1 scan=4985	27.1117
04386:2	1	E.SLLIPAVGPRPIPDDIMKE.H			1031.07	2	2061.14	2061.14	0	0.1	18	Specific	527.17	423.29	423.29	9.22	75	>ABV_PP	2	20190103_Cass__05_Binarus_Caitlin_Neg_PNGasF_250ng.5017.5017.2	controllerType=0 controllerNumber=1 scan=5017	27.2522
04385:3	1	E.SLLIPAVGPRPIPDDIMKE.H			687.719	3	2061.14	2061.14	0	0.1	18	Specific	532.62	425.01	425.01	10.37	75	>ABV_PP	2	20190103_Cass__05_Binarus_Caitlin_Neg_PNGasF_250ng.5016.5016.3	controllerType=0 controllerNumber=1 scan=5016	27.2504
04040:3	1	E.SLLIPAVGPRPIPDDIM[+15.995]KE.H		M[+16]	693.05	3	2077.14	2077.14	0	0.2	18	Specific	288.03	239.73	239.73	5.3	75	>ABV_PP	2	20190103_Cass__05_Binarus_Caitlin_Neg_PNGasF_250ng.4636.4636.3	controllerType=0 controllerNumber=1 scan=4636	25.5448
03997:3	1	E.SLLIPAVGPRPIPDDIM[+15.995]KE.H		M[+16]	693.05	3	2077.14	2077.14	0	-0.2	18	Specific	436.29	356.89	356.89	8.63	75	>ABV_PP	2	20190103_Cass__05_Binarus_Caitlin_Neg_PNGasF_250ng.4589.4589.3	controllerType=0 controllerNumber=1 scan=4589	25.3319
04006:3	1	E.SLLIPAVGPRPIPDDIM[+15.995]KE.H		M[+16]	693.05	3	2077.14	2077.14	0	-0.1	18	Specific	449.06	374.9	374.9	8.63	75	>ABV_PP	2	20190103_Cass__05_Binarus_Caitlin_Neg_PNGasF_250ng.4599.4599.3	controllerType=0 controllerNumber=1 scan=4599	25.3784
07097:2	1	R.PIPDDIMK.E			464.744	2	928.481	928.481	0	0.7	28	Specific	71.37	14.03	14.03	0.76	75	>ABV_PP	2	20190103_Cass__05_Binarus_Caitlin_Neg_PNGasF_250ng.8185.8185.2	controllerType=0 controllerNumber=1 scan=8185	46.7424
07336:2	1	R.PIPDDIMK.E			464.744	2	928.481	928.481	0	0.4	28	Specific	87.42	9.53	9.53	1.28	75	>ABV_PP	2	20190103_Cass__05_Binarus_Caitlin_Neg_PNGasF_250ng.8448.8448.2	controllerType=0 controllerNumber=1 scan=8448	48.4408
07375:2	1	R.PIPDDIMK.E			464.745	2	928.482	928.481	0	1.1	28	Specific	91.39	43.45	43.45	1.99	75	>ABV_PP	2	20190103_Cass__05_Binarus_Caitlin_Neg_PNGasF_250ng.8491.8491.2	controllerType=0 controllerNumber=1 scan=8491	48.7226
07255:2	1	R.PIPDDIMK.E			464.744	2	928.481	928.481	0	0.4	28	Specific	108.87	6	6	1.56	75	>ABV_PP	2	20190103_Cass__05_Binarus_Caitlin_Neg_PNGasF_250ng.8359.8359.2	controllerType=0 controllerNumber=1 scan=8359	47.8646
06027:2	1	R.PIPDDIMK.E			464.744	2	928.481	928.481	0	0.1	28	Specific	109.28	11.42	11.42	1.56	75	>ABV_PP	2	20190103_Cass__05_Binarus_Caitlin_Neg_PNGasF_250ng.6822.6822.2	controllerType=0 controllerNumber=1 scan=6822	37.4104
07218:2	1	R.PIPDDIMK.E			464.744	2	928.48	928.481	0	-0.6	28	Specific	131.25	12.79	12.79	1.61	75	>ABV_PP	2	20190103_Cass__05_Binarus_Caitlin_Neg_PNGasF_250ng.8318.8318.2	controllerType=0 controllerNumber=1 scan=8318	47.5981
06327:2	1	R.PIPDDIMK.E			464.744	2	928.481	928.481	0	-0.4	28	Specific	144.14	5.74	5.74	1.61	75	>ABV_PP	2	20190103_Cass__05_Binarus_Caitlin_Neg_PNGasF_250ng.7152.7152.2	controllerType=0 controllerNumber=1 scan=7152	39.4652
07434:2	1	R.PIPDDIMK.E			464.744	2	928.481	928.481	0	0.3	28	Specific	166.12	41.23	41.23	2.15	75	>ABV_PP	2	20190103_Cass__05_Binarus_Caitlin_Neg_PNGasF_250ng.8556.8556.2	controllerType=0 controllerNumber=1 scan=8556	49.1471
07426:2	1	R.PIPDDIMK.E			464.745	2	928.482	928.481	0	1.1	28	Specific	166.23	37.85	37.85	2.34	75	>ABV_PP	2	20190103_Cass__05_Binarus_Caitlin_Neg_PNGasF_250ng.8547.8547.2	controllerType=0 controllerNumber=1 scan=8547	49.0873
05764:2	1	R.PIPDDIMK.E			464.745	2	928.482	928.481	0	1	28	Specific	168.63	38.51	38.51	2.34	75	>ABV_PP	2	20190103_Cass__05_Binarus_Caitlin_Neg_PNGasF_250ng.6532.6532.2	controllerType=0 controllerNumber=1 scan=6532	35.5546
07484:2	1	R.PIPDDIMK.E			464.744	2	928.481	928.481	0	0.6	28	Specific	170.21	77.57	77.57	2.66	75	>ABV_PP	2	20190103_Cass__05_Binarus_Caitlin_Neg_PNGasF_250ng.8611.8611.2	controllerType=0 controllerNumber=1 scan=8611	49.5093
06368:2	1	R.PIPDDIMK.E			464.744	2	928.481	928.481	0	0.5	28	Specific	180.71	48.3	48.3	2.15	75	>ABV_PP	2	20190103_Cass__05_Binarus_Caitlin_Neg_PNGasF_250ng.7197.7197.2	controllerType=0 controllerNumber=1 scan=7197	39.7523
07285:2	1	R.PIPDDIMK.E			464.744	2	928.481	928.481	0	-0.4	28	Specific	185.1	64.69	64.69	2.47	75	>ABV_PP	2	20190103_Cass__05_Binarus_Caitlin_Neg_PNGasF_250ng.8392.8392.2	controllerType=0 controllerNumber=1 scan=8392	48.0778
06483:2	1	R.PIPDDIMK.E			464.744	2	928.481	928.481	0	0.2	28	Specific	185.92	13.22	13.22	1.96	75	>ABV_PP	2	20190103_Cass__05_Binarus_Caitlin_Neg_PNGasF_250ng.7324.7324.2	controllerType=0 controllerNumber=1 scan=7324	40.5663
07308:2	1	R.PIPDDIMK.E			464.744	2	928.481	928.481	0	0.7	28	Specific	188.47	87.35	87.35	2.78	75	>ABV_PP	2	20190103_Cass__05_Binarus_Caitlin_Neg_PNGasF_250ng.8417.8417.2	controllerType=0 controllerNumber=1 scan=8417	48.2379
07155:2	1	R.PIPDDIMK.E			464.744	2	928.481	928.481	0	0.6	28	Specific	190.25	42.12	42.12	2	75	>ABV_PP	2	20190103_Cass__05_Binarus_Caitlin_Neg_PNGasF_250ng.8249.8249.2	controllerType=0 controllerNumber=1 scan=8249	47.1554
07246:2	1	R.PIPDDIMK.E			464.744	2	928.481	928.481	0	0.1	28	Specific	204.96	30.1	30.1	2.46	75	>ABV_PP	2	20190103_Cass__05_Binarus_Caitlin_Neg_PNGasF_250ng.8349.8349.2	controllerType=0 controllerNumber=1 scan=8349	47.7994
07366:2	1	R.PIPDDIMK.E			464.744	2	928.481	928.481	0	0.7	28	Specific	212.94	71.6	71.6	2.92	75	>ABV_PP	2	20190103_Cass__05_Binarus_Caitlin_Neg_PNGasF_250ng.8481.8481.2	controllerType=0 controllerNumber=1 scan=8481	48.6567
06416:2	1	R.PIPDDIMK.E			464.744	2	928.481	928.481	0	0.7	28	Specific	217.93	90.76	90.76	2.78	75	>ABV_PP	2	20190103_Cass__05_Binarus_Caitlin_Neg_PNGasF_250ng.7250.7250.2	controllerType=0 controllerNumber=1 scan=7250	40.0921
06389:2	1	R.PIPDDIMK.E			464.744	2	928.481	928.481	0	0.4	28	Specific	222.78	55.62	55.62	2.61	75	>ABV_PP	2	20190103_Cass__05_Binarus_Caitlin_Neg_PNGasF_250ng.7220.7220.2	controllerType=0 controllerNumber=1 scan=7220	39.8992
07108:2	1	R.PIPDDIMK.E			464.744	2	928.481	928.481	0	0.1	28	Specific	228.75	69.95	69.95	2.85	75	>ABV_PP	2	20190103_Cass__05_Binarus_Caitlin_Neg_PNGasF_250ng.8197.8197.2	controllerType=0 controllerNumber=1 scan=8197	46.8192
07136:2	1	R.PIPDDIMK.E			464.744	2	928.481	928.481	0	0.1	28	Specific	235.52	66.6	66.6	3.42	75	>ABV_PP	2	20190103_Cass__05_Binarus_Caitlin_Neg_PNGasF_250ng.8228.8228.2	controllerType=0 controllerNumber=1 scan=8228	47.0197
06013:2	1	R.PIPDDIMK.E			464.744	2	928.481	928.481	0	0.7	28	Specific	242.87	71.74	71.74	2.92	75	>ABV_PP	2	20190103_Cass__05_Binarus_Caitlin_Neg_PNGasF_250ng.6806.6806.2	controllerType=0 controllerNumber=1 scan=6806	37.306
06087:2	1	R.PIPDDIMK.E			464.744	2	928.481	928.481	0	0.2	28	Specific	244.7	84.62	84.62	4.3	75	>ABV_PP	2	20190103_Cass__05_Binarus_Caitlin_Neg_PNGasF_250ng.6888.6888.2	controllerType=0 controllerNumber=1 scan=6888	37.832
06079:2	1	R.PIPDDIMK.E			464.744	2	928.48	928.481	0	-0.6	28	Specific	246.39	69.31	69.31	2.72	75	>ABV_PP	2	20190103_Cass__05_Binarus_Caitlin_Neg_PNGasF_250ng.6879.6879.2	controllerType=0 controllerNumber=1 scan=6879	37.7738
06347:2	1	R.PIPDDIMK.E			464.744	2	928.481	928.481	0	0.2	28	Specific	248.87	77.31	77.31	3.45	75	>ABV_PP	2	20190103_Cass__05_Binarus_Caitlin_Neg_PNGasF_250ng.7174.7174.2	controllerType=0 controllerNumber=1 scan=7174	39.6059
05999:2	1	R.PIPDDIMK.E			464.744	2	928.481	928.481	0	0.4	28	Specific	256.73	85.2	85.2	4.45	75	>ABV_PP	2	20190103_Cass__05_Binarus_Caitlin_Neg_PNGasF_250ng.6791.6791.2	controllerType=0 controllerNumber=1 scan=6791	37.2117
05960:2	1	R.PIPDDIMK.E			464.744	2	928.481	928.481	0	-0.3	28	Specific	260.32	92.15	92.15	3.07	75	>ABV_PP	2	20190103_Cass__05_Binarus_Caitlin_Neg_PNGasF_250ng.6748.6748.2	controllerType=0 controllerNumber=1 scan=6748	36.9356
06107:2	1	R.PIPDDIMK.E			464.744	2	928.481	928.481	0	0.1	28	Specific	260.53	93.88	93.88	4.45	75	>ABV_PP	2	20190103_Cass__05_Binarus_Caitlin_Neg_PNGasF_250ng.6910.6910.2	controllerType=0 controllerNumber=1 scan=6910	37.9727
05670:2	1	R.PIPDDIMK.E			464.744	2	928.481	928.481	0	0.2	28	Specific	265.29	92.16	92.16	4.41	75	>ABV_PP	2	20190103_Cass__05_Binarus_Caitlin_Neg_PNGasF_250ng.6429.6429.2	controllerType=0 controllerNumber=1 scan=6429	34.8971
07164:2	1	R.PIPDDIMK.E			464.744	2	928.482	928.481	0	0.8	28	Specific	267.34	51.15	51.15	4.42	75	>ABV_PP	2	20190103_Cass__05_Binarus_Caitlin_Neg_PNGasF_250ng.8259.8259.2	controllerType=0 controllerNumber=1 scan=8259	47.2201
07186:2	1	R.PIPDDIMK.E			464.744	2	928.481	928.481	0	0.1	28	Specific	268.81	88.72	88.72	4.6	75	>ABV_PP	2	20190103_Cass__05_Binarus_Caitlin_Neg_PNGasF_250ng.8283.8283.2	controllerType=0 controllerNumber=1 scan=8283	47.3739
07195:2	1	R.PIPDDIMK.E			464.744	2	928.481	928.481	0	0.2	28	Specific	281.79	116.01	116.01	5.77	75	>ABV_PP	2	20190103_Cass__05_Binarus_Caitlin_Neg_PNGasF_250ng.8293.8293.2	controllerType=0 controllerNumber=1 scan=8293	47.4383
07126:2	1	R.PIPDDIMK.E			464.744	2	928.481	928.481	0	0.5	28	Specific	282.49	100.67	100.67	4.5	75	>ABV_PP	2	20190103_Cass__05_Binarus_Caitlin_Neg_PNGasF_250ng.8217.8217.2	controllerType=0 controllerNumber=1 scan=8217	46.949
07225:2	1	R.PIPDDIMK.E			464.744	2	928.481	928.481	0	0.1	28	Specific	287.35	118.94	118.94	4.66	75	>ABV_PP	2	20190103_Cass__05_Binarus_Caitlin_Neg_PNGasF_250ng.8326.8326.2	controllerType=0 controllerNumber=1 scan=8326	47.6512
05624:2	1	R.PIPDDIMK.E			464.744	2	928.481	928.481	0	0	28	Specific	307.56	110.98	110.98	4.62	75	>ABV_PP	2	20190103_Cass__05_Binarus_Caitlin_Neg_PNGasF_250ng.6378.6378.2	controllerType=0 controllerNumber=1 scan=6378	34.5694
05969:2	1	R.PIPDDIMK.E			464.744	2	928.48	928.481	0	-0.6	28	Specific	310.49	124.99	124.99	5.75	75	>ABV_PP	2	20190103_Cass__05_Binarus_Caitlin_Neg_PNGasF_250ng.6758.6758.2	controllerType=0 controllerNumber=1 scan=6758	37.0002
02872:2	1	R.PIPDDIMK.E			464.744	2	928.481	928.481	0	0.2	28	Specific	317.26	116.06	116.06	4.83	75	>ABV_PP	2	20190103_Cass__05_Binarus_Caitlin_Neg_PNGasF_250ng.3351.3351.2	controllerType=0 controllerNumber=1 scan=3351	20.504
05692:2	1	R.PIPDDIMK.E			464.744	2	928.481	928.481	0	0.2	28	Specific	318.21	84.66	84.66	4.8	75	>ABV_PP	2	20190103_Cass__05_Binarus_Caitlin_Neg_PNGasF_250ng.6453.6453.2	controllerType=0 controllerNumber=1 scan=6453	35.0494
02880:2	1	R.PIPDDIMK.E			464.744	2	928.481	928.481	0	0.2	28	Specific	348.26	125.33	125.33	5.13	75	>ABV_PP	2	20190103_Cass__05_Binarus_Caitlin_Neg_PNGasF_250ng.3360.3360.2	controllerType=0 controllerNumber=1 scan=3360	20.5406
02746:2	1	R.PIPDDIMK.E			464.744	2	928.481	928.481	0	0.2	28	Specific	358.3	103.64	103.64	6.47	75	>ABV_PP	2	20190103_Cass__05_Binarus_Caitlin_Neg_PNGasF_250ng.3213.3213.2	controllerType=0 controllerNumber=1 scan=3213	19.9573
02826:2	1	R.PIPDDIMK.E			464.744	2	928.48	928.481	0	-0.6	28	Specific	363.15	81.1	81.1	4.88	75	>ABV_PP	2	20190103_Cass__05_Binarus_Caitlin_Neg_PNGasF_250ng.3301.3301.2	controllerType=0 controllerNumber=1 scan=3301	20.3093
02675:2	1	R.PIPDDIMK.E			464.744	2	928.481	928.481	0	0.5	28	Specific	365.5	76.35	76.35	6.74	75	>ABV_PP	2	20190103_Cass__05_Binarus_Caitlin_Neg_PNGasF_250ng.3135.3135.2	controllerType=0 controllerNumber=1 scan=3135	19.6684
02707:2	1	R.PIPDDIMK.E			464.744	2	928.481	928.481	0	0.5	28	Specific	366.19	112.75	112.75	6.73	75	>ABV_PP	2	20190103_Cass__05_Binarus_Caitlin_Neg_PNGasF_250ng.3170.3170.2	controllerType=0 controllerNumber=1 scan=3170	19.794
02786:2	1	R.PIPDDIMK.E			464.744	2	928.481	928.481	0	-0.2	28	Specific	366.76	78.24	78.24	6.47	75	>ABV_PP	2	20190103_Cass__05_Binarus_Caitlin_Neg_PNGasF_250ng.3257.3257.2	controllerType=0 controllerNumber=1 scan=3257	20.1313
02796:2	1	R.PIPDDIMK.E			464.744	2	928.481	928.481	0	0.2	28	Specific	367.87	83.63	83.63	6.74	75	>ABV_PP	2	20190103_Cass__05_Binarus_Caitlin_Neg_PNGasF_250ng.3268.3268.2	controllerType=0 controllerNumber=1 scan=3268	20.1736
02755:2	1	R.PIPDDIMK.E			464.744	2	928.481	928.481	0	0.3	28	Specific	373.11	113.87	113.87	6.73	75	>ABV_PP	2	20190103_Cass__05_Binarus_Caitlin_Neg_PNGasF_250ng.3223.3223.2	controllerType=0 controllerNumber=1 scan=3223	19.9962
02715:2	1	R.PIPDDIMK.E			464.744	2	928.481	928.481	0	0.2	28	Specific	378.13	120.7	120.7	6.79	75	>ABV_PP	2	20190103_Cass__05_Binarus_Caitlin_Neg_PNGasF_250ng.3179.3179.2	controllerType=0 controllerNumber=1 scan=3179	19.8288
02843:2	1	R.PIPDDIMK.E			464.744	2	928.48	928.481	0	-0.7	28	Specific	381.63	100.82	100.82	5.1	75	>ABV_PP	2	20190103_Cass__05_Binarus_Caitlin_Neg_PNGasF_250ng.3319.3319.2	controllerType=0 controllerNumber=1 scan=3319	20.3757
02666:2	1	R.PIPDDIMK.E			464.744	2	928.481	928.481	0	0.1	28	Specific	383.94	97.02	97.02	6.73	75	>ABV_PP	2	20190103_Cass__05_Binarus_Caitlin_Neg_PNGasF_250ng.3125.3125.2	controllerType=0 controllerNumber=1 scan=3125	19.6311
02111:2	1	R.PIPDDIM[+15.995]K.E		M[+16]	472.741	2	944.476	944.476	0	0	28	Specific	317.15	115.44	115.44	3.96	75	>ABV_PP	2	20190103_Cass__05_Binarus_Caitlin_Neg_PNGasF_250ng.2514.2514.2	controllerType=0 controllerNumber=1 scan=2514	16.9119
02101:2	1	R.PIPDDIM[+15.995]K.E		M[+16]	472.742	2	944.476	944.476	0	0.5	28	Specific	333.08	157.74	157.74	5.6	75	>ABV_PP	2	20190103_Cass__05_Binarus_Caitlin_Neg_PNGasF_250ng.2503.2503.2	controllerType=0 controllerNumber=1 scan=2503	16.8474
02877:2	1	R.PIPDDIMKE.H			529.265	2	1057.52	1057.52	0	0	28	Specific	189.86	79.66	79.66	2.5	75	>ABV_PP	2	20190103_Cass__05_Binarus_Caitlin_Neg_PNGasF_250ng.3357.3357.2	controllerType=0 controllerNumber=1 scan=3357	20.5313
02922:2	1	R.PIPDDIMKE.H			529.265	2	1057.52	1057.52	0	0.2	28	Specific	221.17	71.42	71.42	2.46	75	>ABV_PP	2	20190103_Cass__05_Binarus_Caitlin_Neg_PNGasF_250ng.3406.3406.2	controllerType=0 controllerNumber=1 scan=3406	20.7326
02865:2	1	R.PIPDDIMKE.H			529.265	2	1057.52	1057.52	0	-0.1	28	Specific	267.09	159.29	159.29	5.73	75	>ABV_PP	2	20190103_Cass__05_Binarus_Caitlin_Neg_PNGasF_250ng.3344.3344.2	controllerType=0 controllerNumber=1 scan=3344	20.4811
02908:2	1	R.PIPDDIMKE.H			529.265	2	1057.52	1057.52	0	-0.4	28	Specific	356.4	150.76	150.76	5.34	75	>ABV_PP	2	20190103_Cass__05_Binarus_Caitlin_Neg_PNGasF_250ng.3391.3391.2	controllerType=0 controllerNumber=1 scan=3391	20.6756
02832:2	1	R.PIPDDIMKE.H			529.265	2	1057.52	1057.52	0	-0.3	28	Specific	373.03	154.38	154.38	5.36	75	>ABV_PP	2	20190103_Cass__05_Binarus_Caitlin_Neg_PNGasF_250ng.3307.3307.2	controllerType=0 controllerNumber=1 scan=3307	20.3293
02836:2	1	R.PIPDDIMKE.H			529.265	2	1057.52	1057.52	0	-0.5	28	Specific	410.57	162.24	162.24	5.62	75	>ABV_PP	2	20190103_Cass__05_Binarus_Caitlin_Neg_PNGasF_250ng.3312.3312.2	controllerType=0 controllerNumber=1 scan=3312	20.3537
02210:2	1	R.PIPDDIM[+15.995]KE.H		M[+16]	537.263	2	1073.52	1073.52	0	0.5	28	Specific	296.06	129.11	129.11	3.32	75	>ABV_PP	2	20190103_Cass__05_Binarus_Caitlin_Neg_PNGasF_250ng.2623.2623.2	controllerType=0 controllerNumber=1 scan=2623	17.4814
02188:2	1	R.PIPDDIM[+15.995]KE.H		M[+16]	537.263	2	1073.52	1073.52	0	0.4	28	Specific	304.77	135.77	135.77	3.5	75	>ABV_PP	2	20190103_Cass__05_Binarus_Caitlin_Neg_PNGasF_250ng.2599.2599.2	controllerType=0 controllerNumber=1 scan=2599	17.363
02179:2	1	R.PIPDDIM[+15.995]KE.H		M[+16]	537.263	2	1073.52	1073.52	0	0	28	Specific	316.5	145.37	145.37	4.52	75	>ABV_PP	2	20190103_Cass__05_Binarus_Caitlin_Neg_PNGasF_250ng.2589.2589.2	controllerType=0 controllerNumber=1 scan=2589	17.3089
03786:2	1	D.NTTGPLVTAQNLYQNYNYGR.L			1144.06	2	2287.11	2287.11	0	-0.6	84	Specific	699.24	694.07	694.07	13.52	75	>ABV_PP	2	20190103_Cass__05_Binarus_Caitlin_Neg_PNGasF_250ng.4357.4357.2	controllerType=0 controllerNumber=1 scan=4357	24.3957
03777:2	1	D.NTTGPLVTAQNLYQNYNYGR.L			1144.06	2	2287.11	2287.11	0	-0.1	84	Specific	701.49	672.36	672.36	14.8	75	>ABV_PP	2	20190103_Cass__05_Binarus_Caitlin_Neg_PNGasF_250ng.4347.4347.2	controllerType=0 controllerNumber=1 scan=4347	24.3508
03789:3	1	D.NTTGPLVTAQNLYQNYNYGR.L			763.041	3	2287.11	2287.11	0	-0.2	84	Specific	723.38	723.38	723.38	13.82	75	>ABV_PP	2	20190103_Cass__05_Binarus_Caitlin_Neg_PNGasF_250ng.4360.4360.3	controllerType=0 controllerNumber=1 scan=4360	24.405
03748:3	1	D.NTTGPLVTAQNLYQNYNYGR.L			763.042	3	2287.11	2287.11	0	0.3	84	Specific	774.86	760.46	760.46	15.1	75	>ABV_PP	2	20190103_Cass__05_Binarus_Caitlin_Neg_PNGasF_250ng.4315.4315.3	controllerType=0 controllerNumber=1 scan=4315	24.222
03757:3	1	D.NTTGPLVTAQNLYQNYNYGR.L			763.041	3	2287.11	2287.11	0	-0.2	84	Specific	781.13	781.13	781.13	14.82	75	>ABV_PP	2	20190103_Cass__05_Binarus_Caitlin_Neg_PNGasF_250ng.4325.4325.3	controllerType=0 controllerNumber=1 scan=4325	24.263
03735:2	1	D.NTTGPLVTAQNLYQNYNYGR.L			1144.06	2	2287.11	2287.11	0	0	84	Specific	809.86	772.34	772.34	16.8	75	>ABV_PP	2	20190103_Cass__05_Binarus_Caitlin_Neg_PNGasF_250ng.4301.4301.2	controllerType=0 controllerNumber=1 scan=4301	24.1658
03745:2	1	D.NTTGPLVTAQNLYQNYNYGR.L			1144.06	2	2287.11	2287.11	0	0	84	Specific	816.38	746.67	746.67	16.8	75	>ABV_PP	2	20190103_Cass__05_Binarus_Caitlin_Neg_PNGasF_250ng.4312.4312.2	controllerType=0 controllerNumber=1 scan=4312	24.2134
03424:2	1	D.NTTGPLVTAQN[+0.984]LYQNYNYGR.L		N[+1]	1144.55	2	2288.09	2288.09	0	-2.5	84	Specific	379.03	340.03	76.86	7.67	75	>ABV_PP	2	20190103_Cass__05_Binarus_Caitlin_Neg_PNGasF_250ng.3958.3958.2	controllerType=0 controllerNumber=1 scan=3958	22.8255
05858:2	1	R.LISQIITTK.S			508.821	2	1016.63	1016.63	0	-0.3	104	Specific	71.27	4.26	4.26	1.19	75	>ABV_PP	2	20190103_Cass__05_Binarus_Caitlin_Neg_PNGasF_250ng.6636.6636.2	controllerType=0 controllerNumber=1 scan=6636	36.2192
05522:2	1	R.LISQIITTK.S			508.821	2	1016.64	1016.63	0	0.3	104	Specific	263.51	153.29	153.29	6.36	75	>ABV_PP	2	20190103_Cass__05_Binarus_Caitlin_Neg_PNGasF_250ng.6266.6266.2	controllerType=0 controllerNumber=1 scan=6266	33.8707
07393:2	1	R.LISQIITTK.S			508.821	2	1016.64	1016.63	0	0.3	104	Specific	295.34	151.24	151.24	6.64	75	>ABV_PP	2	20190103_Cass__05_Binarus_Caitlin_Neg_PNGasF_250ng.8511.8511.2	controllerType=0 controllerNumber=1 scan=8511	48.8545
07482:2	1	R.LISQIITTK.S			508.822	2	1016.64	1016.63	0	0.9	104	Specific	322.48	193.99	193.99	7.7	75	>ABV_PP	2	20190103_Cass__05_Binarus_Caitlin_Neg_PNGasF_250ng.8609.8609.2	controllerType=0 controllerNumber=1 scan=8609	49.4981
07343:2	1	R.LISQIITTK.S			508.822	2	1016.64	1016.63	0	1.2	104	Specific	328.66	162.44	162.44	5.97	75	>ABV_PP	2	20190103_Cass__05_Binarus_Caitlin_Neg_PNGasF_250ng.8456.8456.2	controllerType=0 controllerNumber=1 scan=8456	48.4956
07432:2	1	R.LISQIITTK.S			508.821	2	1016.64	1016.63	0	0.5	104	Specific	329.1	206.29	206.29	7.39	75	>ABV_PP	2	20190103_Cass__05_Binarus_Caitlin_Neg_PNGasF_250ng.8554.8554.2	controllerType=0 controllerNumber=1 scan=8554	49.1359
07452:2	1	R.LISQIITTK.S			508.822	2	1016.64	1016.63	0	1.2	104	Specific	330.15	209.43	209.43	7.7	75	>ABV_PP	2	20190103_Cass__05_Binarus_Caitlin_Neg_PNGasF_250ng.8576.8576.2	controllerType=0 controllerNumber=1 scan=8576	49.2809
05527:2	1	R.LISQIITTK.S			508.821	2	1016.63	1016.63	0	-1	104	Specific	333.03	187.79	187.79	6.56	75	>ABV_PP	2	20190103_Cass__05_Binarus_Caitlin_Neg_PNGasF_250ng.6272.6272.2	controllerType=0 controllerNumber=1 scan=6272	33.9109
05462:2	1	R.LISQIITTK.S			508.821	2	1016.63	1016.63	0	-1	104	Specific	333.04	226.36	226.36	6.83	75	>ABV_PP	2	20190103_Cass__05_Binarus_Caitlin_Neg_PNGasF_250ng.6200.6200.2	controllerType=0 controllerNumber=1 scan=6200	33.4488
07462:2	1	R.LISQIITTK.S			508.821	2	1016.64	1016.63	0	0.3	104	Specific	340.95	205.21	205.21	7.39	75	>ABV_PP	2	20190103_Cass__05_Binarus_Caitlin_Neg_PNGasF_250ng.8587.8587.2	controllerType=0 controllerNumber=1 scan=8587	49.3535
05955:2	1	R.LISQIITTK.S			508.821	2	1016.64	1016.63	0	0.1	104	Specific	344.14	224.5	224.5	7.67	75	>ABV_PP	2	20190103_Cass__05_Binarus_Caitlin_Neg_PNGasF_250ng.6743.6743.2	controllerType=0 controllerNumber=1 scan=6743	36.9063
05472:2	1	R.LISQIITTK.S			508.821	2	1016.64	1016.63	0	0.5	104	Specific	346.25	193.71	193.71	7.7	75	>ABV_PP	2	20190103_Cass__05_Binarus_Caitlin_Neg_PNGasF_250ng.6211.6211.2	controllerType=0 controllerNumber=1 scan=6211	33.5187
07422:2	1	R.LISQIITTK.S			508.822	2	1016.64	1016.63	0	1.2	104	Specific	350.55	186.52	186.52	7.71	75	>ABV_PP	2	20190103_Cass__05_Binarus_Caitlin_Neg_PNGasF_250ng.8543.8543.2	controllerType=0 controllerNumber=1 scan=8543	49.0641
07373:2	1	R.LISQIITTK.S			508.822	2	1016.64	1016.63	0	1.2	104	Specific	355.74	195.62	195.62	8.01	75	>ABV_PP	2	20190103_Cass__05_Binarus_Caitlin_Neg_PNGasF_250ng.8489.8489.2	controllerType=0 controllerNumber=1 scan=8489	48.7114
05600:2	1	R.LISQIITTK.S			508.821	2	1016.64	1016.63	0	0.3	104	Specific	364.82	177.79	177.79	7.66	75	>ABV_PP	2	20190103_Cass__05_Binarus_Caitlin_Neg_PNGasF_250ng.6352.6352.2	controllerType=0 controllerNumber=1 scan=6352	34.4055
07363:2	1	R.LISQIITTK.S			508.822	2	1016.64	1016.63	0	1.1	104	Specific	366.76	245.83	245.83	8.38	75	>ABV_PP	2	20190103_Cass__05_Binarus_Caitlin_Neg_PNGasF_250ng.8478.8478.2	controllerType=0 controllerNumber=1 scan=8478	48.6395
05677:2	1	R.LISQIITTK.S			508.822	2	1016.64	1016.63	0	0.8	104	Specific	380.68	243.47	243.47	8.38	75	>ABV_PP	2	20190103_Cass__05_Binarus_Caitlin_Neg_PNGasF_250ng.6437.6437.2	controllerType=0 controllerNumber=1 scan=6437	34.9492
05617:2	1	R.LISQIITTK.S			508.821	2	1016.64	1016.63	0	0	104	Specific	380.73	230.71	230.71	7.93	75	>ABV_PP	2	20190103_Cass__05_Binarus_Caitlin_Neg_PNGasF_250ng.6371.6371.2	controllerType=0 controllerNumber=1 scan=6371	34.5271
05496:2	1	R.LISQIITTK.S			508.821	2	1016.63	1016.63	0	-0.3	104	Specific	381.09	243.88	243.88	7.8	75	>ABV_PP	2	20190103_Cass__05_Binarus_Caitlin_Neg_PNGasF_250ng.6238.6238.2	controllerType=0 controllerNumber=1 scan=6238	33.6934
05443:2	1	R.LISQIITTK.S			508.821	2	1016.64	1016.63	0	0.2	104	Specific	384.13	252.41	252.41	8.07	75	>ABV_PP	2	20190103_Cass__05_Binarus_Caitlin_Neg_PNGasF_250ng.6179.6179.2	controllerType=0 controllerNumber=1 scan=6179	33.3144
07273:2	1	R.LISQIITTK.S			508.821	2	1016.64	1016.63	0	0.3	104	Specific	384.14	240.09	240.09	8.07	75	>ABV_PP	2	20190103_Cass__05_Binarus_Caitlin_Neg_PNGasF_250ng.8379.8379.2	controllerType=0 controllerNumber=1 scan=8379	47.995
03244:2	1	R.LISQIITTK.S			508.821	2	1016.64	1016.63	0	0.2	104	Specific	387.81	190.06	190.06	6	75	>ABV_PP	2	20190103_Cass__05_Binarus_Caitlin_Neg_PNGasF_250ng.3760.3760.2	controllerType=0 controllerNumber=1 scan=3760	22.0731
05423:2	1	R.LISQIITTK.S			508.821	2	1016.63	1016.63	0	-0.4	104	Specific	388.95	240.25	240.25	8.02	75	>ABV_PP	2	20190103_Cass__05_Binarus_Caitlin_Neg_PNGasF_250ng.6157.6157.2	controllerType=0 controllerNumber=1 scan=6157	33.1738
07283:2	1	R.LISQIITTK.S			508.821	2	1016.63	1016.63	0	0	104	Specific	393.77	218.52	218.52	8.15	75	>ABV_PP	2	20190103_Cass__05_Binarus_Caitlin_Neg_PNGasF_250ng.8390.8390.2	controllerType=0 controllerNumber=1 scan=8390	48.0667
05689:2	1	R.LISQIITTK.S			508.822	2	1016.64	1016.63	0	0.6	104	Specific	394.5	255.43	255.43	8.29	75	>ABV_PP	2	20190103_Cass__05_Binarus_Caitlin_Neg_PNGasF_250ng.6450.6450.2	controllerType=0 controllerNumber=1 scan=6450	35.0313
05554:2	1	R.LISQIITTK.S			508.821	2	1016.63	1016.63	0	-0.3	104	Specific	395.81	248.47	248.47	8.02	75	>ABV_PP	2	20190103_Cass__05_Binarus_Caitlin_Neg_PNGasF_250ng.6301.6301.2	controllerType=0 controllerNumber=1 scan=6301	34.0913
05740:2	1	R.LISQIITTK.S			508.822	2	1016.64	1016.63	0	0.9	104	Specific	397.05	229.53	229.53	8.46	75	>ABV_PP	2	20190103_Cass__05_Binarus_Caitlin_Neg_PNGasF_250ng.6506.6506.2	controllerType=0 controllerNumber=1 scan=6506	35.3892
07403:2	1	R.LISQIITTK.S			508.821	2	1016.64	1016.63	0	0	104	Specific	399.95	231.29	231.29	8.15	75	>ABV_PP	2	20190103_Cass__05_Binarus_Caitlin_Neg_PNGasF_250ng.8522.8522.2	controllerType=0 controllerNumber=1 scan=8522	48.9259
07333:2	1	R.LISQIITTK.S			508.821	2	1016.64	1016.63	0	0.3	104	Specific	399.98	256.77	256.77	8.29	75	>ABV_PP	2	20190103_Cass__05_Binarus_Caitlin_Neg_PNGasF_250ng.8445.8445.2	controllerType=0 controllerNumber=1 scan=8445	48.4236
05627:2	1	R.LISQIITTK.S			508.821	2	1016.64	1016.63	0	0.3	104	Specific	400.6	226.16	226.16	8.15	75	>ABV_PP	2	20190103_Cass__05_Binarus_Caitlin_Neg_PNGasF_250ng.6382.6382.2	controllerType=0 controllerNumber=1 scan=6382	34.5975
05493:2	1	R.LISQIITTK.S			508.821	2	1016.63	1016.63	0	0	104	Specific	405.11	260.36	260.36	8.37	75	>ABV_PP	2	20190103_Cass__05_Binarus_Caitlin_Neg_PNGasF_250ng.6234.6234.2	controllerType=0 controllerNumber=1 scan=6234	33.6651
07303:2	1	R.LISQIITTK.S			508.822	2	1016.64	1016.63	0	1.1	104	Specific	406.29	239.43	239.43	8.6	75	>ABV_PP	2	20190103_Cass__05_Binarus_Caitlin_Neg_PNGasF_250ng.8412.8412.2	controllerType=0 controllerNumber=1 scan=8412	48.2086
07253:2	1	R.LISQIITTK.S			508.821	2	1016.64	1016.63	0	0.5	104	Specific	412.17	245.95	245.95	8.23	75	>ABV_PP	2	20190103_Cass__05_Binarus_Caitlin_Neg_PNGasF_250ng.8357.8357.2	controllerType=0 controllerNumber=1 scan=8357	47.8534
05561:2	1	R.LISQIITTK.S			508.821	2	1016.64	1016.63	0	0.2	104	Specific	412.89	246.73	246.73	8.23	75	>ABV_PP	2	20190103_Cass__05_Binarus_Caitlin_Neg_PNGasF_250ng.6309.6309.2	controllerType=0 controllerNumber=1 scan=6309	34.1429
05652:2	1	R.LISQIITTK.S			508.822	2	1016.64	1016.63	0	0.6	104	Specific	421.66	241.8	241.8	8.23	75	>ABV_PP	2	20190103_Cass__05_Binarus_Caitlin_Neg_PNGasF_250ng.6409.6409.2	controllerType=0 controllerNumber=1 scan=6409	34.7682
07193:2	1	R.LISQIITTK.S			508.821	2	1016.64	1016.63	0	0.4	104	Specific	422.32	214.47	214.47	8.09	75	>ABV_PP	2	20190103_Cass__05_Binarus_Caitlin_Neg_PNGasF_250ng.8291.8291.2	controllerType=0 controllerNumber=1 scan=8291	47.4271
05351:2	1	R.LISQIITTK.S			508.821	2	1016.63	1016.63	0	-0.2	104	Specific	422.85	260.33	260.33	8.03	75	>ABV_PP	2	20190103_Cass__05_Binarus_Caitlin_Neg_PNGasF_250ng.6078.6078.2	controllerType=0 controllerNumber=1 scan=6078	32.6694
05716:2	1	R.LISQIITTK.S			508.821	2	1016.64	1016.63	0	0.1	104	Specific	429.51	251.9	251.9	8.23	75	>ABV_PP	2	20190103_Cass__05_Binarus_Caitlin_Neg_PNGasF_250ng.6480.6480.2	controllerType=0 controllerNumber=1 scan=6480	35.2239
05592:2	1	R.LISQIITTK.S			508.821	2	1016.64	1016.63	0	0.1	104	Specific	431.25	247.7	247.7	8.23	75	>ABV_PP	2	20190103_Cass__05_Binarus_Caitlin_Neg_PNGasF_250ng.6343.6343.2	controllerType=0 controllerNumber=1 scan=6343	34.3472
07313:2	1	R.LISQIITTK.S			508.822	2	1016.64	1016.63	0	0.9	104	Specific	433.76	270.8	270.8	8.62	75	>ABV_PP	2	20190103_Cass__05_Binarus_Caitlin_Neg_PNGasF_250ng.8423.8423.2	controllerType=0 controllerNumber=1 scan=8423	48.2807
07243:2	1	R.LISQIITTK.S			508.821	2	1016.64	1016.63	0	0.2	104	Specific	444	264.92	264.92	8.3	75	>ABV_PP	2	20190103_Cass__05_Binarus_Caitlin_Neg_PNGasF_250ng.8346.8346.2	controllerType=0 controllerNumber=1 scan=8346	47.7822
05815:2	1	R.LISQIITTK.S			508.821	2	1016.64	1016.63	0	0.1	104	Specific	444.55	246.93	246.93	8.22	75	>ABV_PP	2	20190103_Cass__05_Binarus_Caitlin_Neg_PNGasF_250ng.6589.6589.2	controllerType=0 controllerNumber=1 scan=6589	35.923
05659:2	1	R.LISQIITTK.S			508.821	2	1016.64	1016.63	0	0	104	Specific	452.92	286.48	286.48	8.34	75	>ABV_PP	2	20190103_Cass__05_Binarus_Caitlin_Neg_PNGasF_250ng.6417.6417.2	controllerType=0 controllerNumber=1 scan=6417	34.8204
05850:2	1	R.LISQIITTK.S			508.822	2	1016.64	1016.63	0	0.6	104	Specific	455.42	281.16	281.16	8.3	75	>ABV_PP	2	20190103_Cass__05_Binarus_Caitlin_Neg_PNGasF_250ng.6627.6627.2	controllerType=0 controllerNumber=1 scan=6627	36.1612
05706:2	1	R.LISQIITTK.S			508.821	2	1016.64	1016.63	0	0.3	104	Specific	459.35	281.91	281.91	8.22	75	>ABV_PP	2	20190103_Cass__05_Binarus_Caitlin_Neg_PNGasF_250ng.6469.6469.2	controllerType=0 controllerNumber=1 scan=6469	35.1535
07223:2	1	R.LISQIITTK.S			508.821	2	1016.64	1016.63	0	0.2	104	Specific	460.37	277.61	277.61	8.22	75	>ABV_PP	2	20190103_Cass__05_Binarus_Caitlin_Neg_PNGasF_250ng.8324.8324.2	controllerType=0 controllerNumber=1 scan=8324	47.64
03804:2	1	R.LISQIITTK.S			508.821	2	1016.63	1016.63	0	-0.7	104	Specific	464.45	292.54	292.54	7.99	75	>ABV_PP	2	20190103_Cass__05_Binarus_Caitlin_Neg_PNGasF_250ng.4376.4376.2	controllerType=0 controllerNumber=1 scan=4376	24.476
05378:2	1	R.LISQIITTK.S			508.821	2	1016.63	1016.63	0	-0.2	104	Specific	465.47	268.16	268.16	7.94	75	>ABV_PP	2	20190103_Cass__05_Binarus_Caitlin_Neg_PNGasF_250ng.6108.6108.2	controllerType=0 controllerNumber=1 scan=6108	32.862
05885:2	1	R.LISQIITTK.S			508.821	2	1016.64	1016.63	0	0.6	104	Specific	484.09	279.89	279.89	8.35	75	>ABV_PP	2	20190103_Cass__05_Binarus_Caitlin_Neg_PNGasF_250ng.6666.6666.2	controllerType=0 controllerNumber=1 scan=6666	36.4136
05875:2	1	R.LISQIITTK.S			508.821	2	1016.64	1016.63	0	0.2	104	Specific	511.06	306.07	306.07	8.49	75	>ABV_PP	2	20190103_Cass__05_Binarus_Caitlin_Neg_PNGasF_250ng.6655.6655.2	controllerType=0 controllerNumber=1 scan=6655	36.343
05825:2	1	R.LISQIITTK.S			508.821	2	1016.64	1016.63	0	0.5	104	Specific	534.24	336.75	336.75	9.03	75	>ABV_PP	2	20190103_Cass__05_Binarus_Caitlin_Neg_PNGasF_250ng.6600.6600.2	controllerType=0 controllerNumber=1 scan=6600	35.9934
03131:2	1	R.LISQIITTK.S			508.821	2	1016.63	1016.63	0	-0.4	104	Specific	565.72	353.32	353.32	9.07	75	>ABV_PP	2	20190103_Cass__05_Binarus_Caitlin_Neg_PNGasF_250ng.3636.3636.2	controllerType=0 controllerNumber=1 scan=3636	21.5942
03144:2	1	R.LISQIITTK.S			508.821	2	1016.63	1016.63	0	-0.4	104	Specific	569.55	355.74	355.74	9.07	75	>ABV_PP	2	20190103_Cass__05_Binarus_Caitlin_Neg_PNGasF_250ng.3650.3650.2	controllerType=0 controllerNumber=1 scan=3650	21.6474
02956:2	1	R.LISQIITTK.S			508.821	2	1016.63	1016.63	0	-0.2	104	Specific	573.67	361.77	361.77	9.07	75	>ABV_PP	2	20190103_Cass__05_Binarus_Caitlin_Neg_PNGasF_250ng.3444.3444.2	controllerType=0 controllerNumber=1 scan=3444	20.8814
03037:2	1	R.LISQIITTK.S			508.821	2	1016.63	1016.63	0	-0.3	104	Specific	574.56	346.39	346.39	8.91	75	>ABV_PP	2	20190103_Cass__05_Binarus_Caitlin_Neg_PNGasF_250ng.3533.3533.2	controllerType=0 controllerNumber=1 scan=3533	21.2122
03050:2	1	R.LISQIITTK.S			508.821	2	1016.63	1016.63	0	-0.4	104	Specific	576.51	352.69	352.69	9.83	75	>ABV_PP	2	20190103_Cass__05_Binarus_Caitlin_Neg_PNGasF_250ng.3547.3547.2	controllerType=0 controllerNumber=1 scan=3547	21.2665
02835:2	1	R.LISQIITTK.S			508.821	2	1016.63	1016.63	0	-0.5	104	Specific	577.72	355	355	9.98	75	>ABV_PP	2	20190103_Cass__05_Binarus_Caitlin_Neg_PNGasF_250ng.3311.3311.2	controllerType=0 controllerNumber=1 scan=3311	20.3517
03008:2	1	R.LISQIITTK.S			508.821	2	1016.63	1016.63	0	-0.6	104	Specific	579.81	355.17	355.17	9.98	75	>ABV_PP	2	20190103_Cass__05_Binarus_Caitlin_Neg_PNGasF_250ng.3501.3501.2	controllerType=0 controllerNumber=1 scan=3501	21.0906
02967:2	1	R.LISQIITTK.S			508.821	2	1016.63	1016.63	0	-0.1	104	Specific	585.93	357.48	357.48	9.98	75	>ABV_PP	2	20190103_Cass__05_Binarus_Caitlin_Neg_PNGasF_250ng.3456.3456.2	controllerType=0 controllerNumber=1 scan=3456	20.9243
02845:2	1	R.LISQIITTK.S			508.821	2	1016.64	1016.63	0	0.6	104	Specific	586.45	359.98	359.98	10.25	75	>ABV_PP	2	20190103_Cass__05_Binarus_Caitlin_Neg_PNGasF_250ng.3322.3322.2	controllerType=0 controllerNumber=1 scan=3322	20.3937
02925:2	1	R.LISQIITTK.S			508.821	2	1016.64	1016.63	0	0	104	Specific	588.55	373.81	373.81	10.25	75	>ABV_PP	2	20190103_Cass__05_Binarus_Caitlin_Neg_PNGasF_250ng.3410.3410.2	controllerType=0 controllerNumber=1 scan=3410	20.7538
02875:2	1	R.LISQIITTK.S			508.822	2	1016.64	1016.63	0	1.1	104	Specific	589.95	353.58	353.58	10.56	75	>ABV_PP	2	20190103_Cass__05_Binarus_Caitlin_Neg_PNGasF_250ng.3355.3355.2	controllerType=0 controllerNumber=1 scan=3355	20.5267
02999:2	1	R.LISQIITTK.S			508.821	2	1016.63	1016.63	0	-0.4	104	Specific	600.71	354.53	354.53	10.98	75	>ABV_PP	2	20190103_Cass__05_Binarus_Caitlin_Neg_PNGasF_250ng.3491.3491.2	controllerType=0 controllerNumber=1 scan=3491	21.052
02885:2	1	R.LISQIITTK.S			508.822	2	1016.64	1016.63	0	0.9	104	Specific	603.27	365.18	365.18	11.56	75	>ABV_PP	2	20190103_Cass__05_Binarus_Caitlin_Neg_PNGasF_250ng.3366.3366.2	controllerType=0 controllerNumber=1 scan=3366	20.5727
02915:2	1	R.LISQIITTK.S			508.822	2	1016.64	1016.63	0	0.8	104	Specific	620.35	357.04	357.04	11.56	75	>ABV_PP	2	20190103_Cass__05_Binarus_Caitlin_Neg_PNGasF_250ng.3399.3399.2	controllerType=0 controllerNumber=1 scan=3399	20.7115
05049:2	1	K.SSTLPAGVYALN[+0.984]GTINTINIYNTLSE.I		N[+1]	1364.19	2	2727.37	2727.37	0	0.4	113	Specific	35.29	35.29	0	1.54	75	>ABV_PP	2	20190103_Cass__05_Binarus_Caitlin_Neg_PNGasF_250ng.5746.5746.2	controllerType=0 controllerNumber=1 scan=5746	30.7869
05057:3	1	K.SSTLPAGVYALN[+0.984]GTINTINIYNTLSE.I		N[+1]	909.796	3	2727.37	2727.37	0	0.3	113	Specific	216.15	216.15	34.87	3.3	75	>ABV_PP	2	20190103_Cass__05_Binarus_Caitlin_Neg_PNGasF_250ng.5755.5755.3	controllerType=0 controllerNumber=1 scan=5755	30.8359
04280:3	1	E.ISGGLTYNNILSLNNNITDK.V			722.043	3	2164.12	2164.12	0	-4.3	139	Specific	642.77	619.21	619.21	9.87	75	>ABV_PP	2	20190103_Cass__05_Binarus_Caitlin_Neg_PNGasF_250ng.4900.4900.3	controllerType=0 controllerNumber=1 scan=4900	26.7586
04267:3	1	E.ISGGLTYNNILSLNNNITDK.V			722.048	3	2164.13	2164.12	0	1.9	139	Specific	673.36	632.64	632.64	12.64	75	>ABV_PP	2	20190103_Cass__05_Binarus_Caitlin_Neg_PNGasF_250ng.4886.4886.3	controllerType=0 controllerNumber=1 scan=4886	26.7007
04236:3	1	E.ISGGLTYNNILSLNNNITDK.V			722.047	3	2164.13	2164.12	0	1.2	139	Specific	737.85	647.84	647.84	14.46	75	>ABV_PP	2	20190103_Cass__05_Binarus_Caitlin_Neg_PNGasF_250ng.4852.4852.3	controllerType=0 controllerNumber=1 scan=4852	26.5426
04275:2	1	E.ISGGLTYNNILSLNNNITDK.V			1082.56	2	2164.12	2164.12	0	-4	139	Specific	765.12	686.05	686.05	13.58	75	>ABV_PP	2	20190103_Cass__05_Binarus_Caitlin_Neg_PNGasF_250ng.4895.4895.2	controllerType=0 controllerNumber=1 scan=4895	26.7437
04227:3	1	E.ISGGLTYNNILSLNNNITDK.V			722.047	3	2164.13	2164.12	0	1.3	139	Specific	766.57	706.45	706.45	15.46	75	>ABV_PP	2	20190103_Cass__05_Binarus_Caitlin_Neg_PNGasF_250ng.4842.4842.3	controllerType=0 controllerNumber=1 scan=4842	26.4925
04265:2	1	E.ISGGLTYNNILSLNNNITDK.V			1082.57	2	2164.12	2164.12	0	-0.7	139	Specific	767.19	679.64	679.64	15.58	75	>ABV_PP	2	20190103_Cass__05_Binarus_Caitlin_Neg_PNGasF_250ng.4884.4884.2	controllerType=0 controllerNumber=1 scan=4884	26.6959
04225:2	1	E.ISGGLTYNNILSLNNNITDK.V			1082.57	2	2164.13	2164.12	0	0.4	139	Specific	778.26	666.11	666.11	15.85	75	>ABV_PP	2	20190103_Cass__05_Binarus_Caitlin_Neg_PNGasF_250ng.4840.4840.2	controllerType=0 controllerNumber=1 scan=4840	26.4867
04235:2	1	E.ISGGLTYNNILSLNNNITDK.V			1082.57	2	2164.12	2164.12	0	0.1	139	Specific	796.2	686.83	686.83	15.85	75	>ABV_PP	2	20190103_Cass__05_Binarus_Caitlin_Neg_PNGasF_250ng.4851.4851.2	controllerType=0 controllerNumber=1 scan=4851	26.5408
04181:3	1	E.ISGGLTYN[+0.984]NILSLNNNITDK.V		N[+1]	722.375	3	2165.11	2165.11	0	0.2	139	Specific	471.92	379.92	28.15	9.58	75	>ABV_PP	2	20190103_Cass__05_Binarus_Caitlin_Neg_PNGasF_250ng.4791.4791.3	controllerType=0 controllerNumber=1 scan=4791	26.2485
04300:3	1	E.ISGGLTYNN[+0.984]ILSLNNNITDK.V		N[+1]	722.374	3	2165.11	2165.11	0	0	139	Specific	663.21	624.7	22.19	13.15	75	>ABV_PP	2	20190103_Cass__05_Binarus_Caitlin_Neg_PNGasF_250ng.4922.4922.3	controllerType=0 controllerNumber=1 scan=4922	26.85
04175:2	1	E.ISGGLTYN[+0.984]NILSLNNNITDK.V		N[+1]	1083.06	2	2165.11	2165.11	0	0.5	139	Specific	745.53	615.6	36.81	14.85	75	>ABV_PP	2	20190103_Cass__05_Binarus_Caitlin_Neg_PNGasF_250ng.4785.4785.2	controllerType=0 controllerNumber=1 scan=4785	26.2261
04330:2	1	E.ISGGLTYN[+0.984]NILSLNNNITDK.V		N[+1]	1083.06	2	2165.1	2165.11	0	-1.6	139	Specific	747.22	652.54	25.89	14.32	75	>ABV_PP	2	20190103_Cass__05_Binarus_Caitlin_Neg_PNGasF_250ng.4955.4955.2	controllerType=0 controllerNumber=1 scan=4955	26.9862
04296:2	1	E.ISGGLTYN[+0.984]NILSLNNNITDK.V		N[+1]	1083.06	2	2165.11	2165.11	0	0.8	139	Specific	753.75	642.13	28.04	16.16	75	>ABV_PP	2	20190103_Cass__05_Binarus_Caitlin_Neg_PNGasF_250ng.4918.4918.2	controllerType=0 controllerNumber=1 scan=4918	26.8369
04287:2	1	E.ISGGLTYNNILSLN[+0.984]NNITDK.V		N[+1]	1083.06	2	2165.11	2165.11	0	0.8	139	Specific	757.62	616.79	0.19	16.16	75	>ABV_PP	2	20190103_Cass__05_Binarus_Caitlin_Neg_PNGasF_250ng.4908.4908.2	controllerType=0 controllerNumber=1 scan=4908	26.7957
04167:2	1	E.ISGGLTYN[+0.984]NILSLNNNITDK.V		N[+1]	1083.06	2	2165.11	2165.11	0	0.7	139	Specific	764.19	625.03	31.99	16.16	75	>ABV_PP	2	20190103_Cass__05_Binarus_Caitlin_Neg_PNGasF_250ng.4776.4776.2	controllerType=0 controllerNumber=1 scan=4776	26.1746
04361:2	1	E.ISGGLTYNNILSLN[+0.984]NNITDK.V		N[+1]	1083.06	2	2165.11	2165.11	0	-0.6	139	Specific	768.05	650.67	40.87	15.58	75	>ABV_PP	2	20190103_Cass__05_Binarus_Caitlin_Neg_PNGasF_250ng.4989.4989.2	controllerType=0 controllerNumber=1 scan=4989	27.1248
04550:3	1	K.VGNVLVGDGVATLSLPQTFNK.P			710.392	3	2129.16	2129.16	0	0.1	159	Specific	533.01	533.01	533.01	9.73	75	>ABV_PP	2	20190103_Cass__05_Binarus_Caitlin_Neg_PNGasF_250ng.5197.5197.3	controllerType=0 controllerNumber=1 scan=5197	28.0144
04551:2	1	K.VGNVLVGDGVATLSLPQTFNK.P			1065.08	2	2129.16	2129.16	0	0.6	159	Specific	619.16	571.54	571.54	12.5	75	>ABV_PP	2	20190103_Cass__05_Binarus_Caitlin_Neg_PNGasF_250ng.5198.5198.2	controllerType=0 controllerNumber=1 scan=5198	28.018
04508:3	1	K.VGNVLVGDGVATLSLPQTFNK.P			710.391	3	2129.16	2129.16	0	-0.4	159	Specific	687.98	687.98	687.98	12.52	75	>ABV_PP	2	20190103_Cass__05_Binarus_Caitlin_Neg_PNGasF_250ng.5151.5151.3	controllerType=0 controllerNumber=1 scan=5151	27.8134
04517:3	1	K.VGNVLVGDGVATLSLPQTFNK.P			710.391	3	2129.16	2129.16	0	-0.4	159	Specific	692.44	692.44	692.44	12.52	75	>ABV_PP	2	20190103_Cass__05_Binarus_Caitlin_Neg_PNGasF_250ng.5161.5161.3	controllerType=0 controllerNumber=1 scan=5161	27.8603
04507:2	1	K.VGNVLVGDGVATLSLPQTFNK.P			1065.08	2	2129.16	2129.16	0	0	159	Specific	715.04	661.79	661.79	14.5	75	>ABV_PP	2	20190103_Cass__05_Binarus_Caitlin_Neg_PNGasF_250ng.5150.5150.2	controllerType=0 controllerNumber=1 scan=5150	27.81
04516:2	1	K.VGNVLVGDGVATLSLPQTFNK.P			1065.08	2	2129.16	2129.16	0	-0.2	159	Specific	717.4	640.81	640.81	14.23	75	>ABV_PP	2	20190103_Cass__05_Binarus_Caitlin_Neg_PNGasF_250ng.5160.5160.2	controllerType=0 controllerNumber=1 scan=5160	27.8574
07079:3	1	K.VGNVLVGDGVATLSLPQTFNKPFVR.F			876.824	3	2628.46	2628.45	0	2.7	159	Specific	64.42	64.42	64.42	3.14	75	>ABV_PP	2	20190103_Cass__05_Binarus_Caitlin_Neg_PNGasF_250ng.8165.8165.3	controllerType=0 controllerNumber=1 scan=8165	46.6126
06590:3	1	K.VGNVLVGDGVATLSLPQTFNKPFVR.F			876.823	3	2628.45	2628.45	0	1	159	Specific	71.97	71.97	71.97	5.04	75	>ABV_PP	2	20190103_Cass__05_Binarus_Caitlin_Neg_PNGasF_250ng.7450.7450.3	controllerType=0 controllerNumber=1 scan=7450	41.3986
06981:3	1	K.VGNVLVGDGVATLSLPQTFNKPFVR.F			876.823	3	2628.45	2628.45	0	1.1	159	Specific	73.84	73.84	73.84	5.33	75	>ABV_PP	2	20190103_Cass__05_Binarus_Caitlin_Neg_PNGasF_250ng.8053.8053.3	controllerType=0 controllerNumber=1 scan=8053	45.887
07156:3	1	K.VGNVLVGDGVATLSLPQTFNKPFVR.F			876.823	3	2628.45	2628.45	0	1.3	159	Specific	77.91	77.91	77.91	5.33	75	>ABV_PP	2	20190103_Cass__05_Binarus_Caitlin_Neg_PNGasF_250ng.8250.8250.3	controllerType=0 controllerNumber=1 scan=8250	47.1614
07101:3	1	K.VGNVLVGDGVATLSLPQTFNKPFVR.F			876.823	3	2628.46	2628.45	0	1.6	159	Specific	84	84	84	5.68	75	>ABV_PP	2	20190103_Cass__05_Binarus_Caitlin_Neg_PNGasF_250ng.8189.8189.3	controllerType=0 controllerNumber=1 scan=8189	46.7664
07129:3	1	K.VGNVLVGDGVATLSLPQTFNKPFVR.F			876.823	3	2628.46	2628.45	0	1.8	159	Specific	97.46	97.46	97.46	5.67	75	>ABV_PP	2	20190103_Cass__05_Binarus_Caitlin_Neg_PNGasF_250ng.8220.8220.3	controllerType=0 controllerNumber=1 scan=8220	46.967
07326:3	1	K.VGNVLVGDGVATLSLPQTFNKPFVR.F			876.824	3	2628.46	2628.45	0	2.1	159	Specific	100.8	100.8	100.8	5.67	75	>ABV_PP	2	20190103_Cass__05_Binarus_Caitlin_Neg_PNGasF_250ng.8437.8437.3	controllerType=0 controllerNumber=1 scan=8437	48.3696
06699:3	1	K.VGNVLVGDGVATLSLPQTFNKPFVR.F			876.822	3	2628.45	2628.45	0	0.1	159	Specific	103.92	103.92	103.92	6.17	75	>ABV_PP	2	20190103_Cass__05_Binarus_Caitlin_Neg_PNGasF_250ng.7595.7595.3	controllerType=0 controllerNumber=1 scan=7595	42.4121
07206:3	1	K.VGNVLVGDGVATLSLPQTFNKPFVR.F			876.822	3	2628.45	2628.45	0	0.4	159	Specific	125.62	125.62	125.62	6.23	75	>ABV_PP	2	20190103_Cass__05_Binarus_Caitlin_Neg_PNGasF_250ng.8305.8305.3	controllerType=0 controllerNumber=1 scan=8305	47.5151
07185:3	1	K.VGNVLVGDGVATLSLPQTFNKPFVR.F			876.823	3	2628.46	2628.45	0	1.6	159	Specific	134.22	134.22	134.22	5.72	75	>ABV_PP	2	20190103_Cass__05_Binarus_Caitlin_Neg_PNGasF_250ng.8282.8282.3	controllerType=0 controllerNumber=1 scan=8282	47.3678
07307:3	1	K.VGNVLVGDGVATLSLPQTFNKPFVR.F			876.823	3	2628.46	2628.45	0	1.9	159	Specific	139.76	139.76	139.76	5.72	75	>ABV_PP	2	20190103_Cass__05_Binarus_Caitlin_Neg_PNGasF_250ng.8416.8416.3	controllerType=0 controllerNumber=1 scan=8416	48.2318
07277:3	1	K.VGNVLVGDGVATLSLPQTFNKPFVR.F			876.823	3	2628.46	2628.45	0	1.9	159	Specific	166.7	166.7	166.7	6.53	75	>ABV_PP	2	20190103_Cass__05_Binarus_Caitlin_Neg_PNGasF_250ng.8383.8383.3	controllerType=0 controllerNumber=1 scan=8383	48.0182
07266:3	1	K.VGNVLVGDGVATLSLPQTFNKPFVR.F			876.822	3	2628.45	2628.45	0	-0.1	159	Specific	179.69	179.69	179.69	6.77	75	>ABV_PP	2	20190103_Cass__05_Binarus_Caitlin_Neg_PNGasF_250ng.8371.8371.3	controllerType=0 controllerNumber=1 scan=8371	47.9411
07237:3	1	K.VGNVLVGDGVATLSLPQTFNKPFVR.F			876.823	3	2628.45	2628.45	0	1.4	159	Specific	193.61	193.61	193.61	7.65	75	>ABV_PP	2	20190103_Cass__05_Binarus_Caitlin_Neg_PNGasF_250ng.8339.8339.3	controllerType=0 controllerNumber=1 scan=8339	47.7344
06417:3	1	K.VGNVLVGDGVATLSLPQTFNKPFVR.F			876.822	3	2628.45	2628.45	0	0.3	159	Specific	193.92	193.92	193.92	7.34	75	>ABV_PP	2	20190103_Cass__05_Binarus_Caitlin_Neg_PNGasF_250ng.7251.7251.3	controllerType=0 controllerNumber=1 scan=7251	40.0982
06514:3	1	K.VGNVLVGDGVATLSLPQTFNKPFVR.F			876.823	3	2628.46	2628.45	0	1.8	159	Specific	205.49	205.49	205.49	6.84	75	>ABV_PP	2	20190103_Cass__05_Binarus_Caitlin_Neg_PNGasF_250ng.7359.7359.3	controllerType=0 controllerNumber=1 scan=7359	40.7959
07135:3	1	K.VGNVLVGDGVATLSLPQTFNKPFVR.F			876.822	3	2628.45	2628.45	0	0.1	159	Specific	225.56	225.56	225.56	8.05	75	>ABV_PP	2	20190103_Cass__05_Binarus_Caitlin_Neg_PNGasF_250ng.8227.8227.3	controllerType=0 controllerNumber=1 scan=8227	47.0136
06193:3	1	K.VGNVLVGDGVATLSLPQTFNKPFVR.F			876.821	3	2628.45	2628.45	0	-1	159	Specific	231.92	231.92	231.92	7.52	75	>ABV_PP	2	20190103_Cass__05_Binarus_Caitlin_Neg_PNGasF_250ng.7004.7004.3	controllerType=0 controllerNumber=1 scan=7004	38.5411
06465:3	1	K.VGNVLVGDGVATLSLPQTFNKPFVR.F			876.823	3	2628.46	2628.45	0	1.6	159	Specific	253.95	253.95	253.95	7.85	75	>ABV_PP	2	20190103_Cass__05_Binarus_Caitlin_Neg_PNGasF_250ng.7304.7304.3	controllerType=0 controllerNumber=1 scan=7304	40.4374
07247:3	1	K.VGNVLVGDGVATLSLPQTFNKPFVR.F			876.822	3	2628.45	2628.45	0	0.7	159	Specific	263.4	263.4	263.4	8.43	75	>ABV_PP	2	20190103_Cass__05_Binarus_Caitlin_Neg_PNGasF_250ng.8350.8350.3	controllerType=0 controllerNumber=1 scan=8350	47.8054
06494:3	1	K.VGNVLVGDGVATLSLPQTFNKPFVR.F			876.824	3	2628.46	2628.45	0	2.6	159	Specific	264.21	264.21	264.21	7.35	75	>ABV_PP	2	20190103_Cass__05_Binarus_Caitlin_Neg_PNGasF_250ng.7337.7337.3	controllerType=0 controllerNumber=1 scan=7337	40.6558
06504:3	1	K.VGNVLVGDGVATLSLPQTFNKPFVR.F			876.822	3	2628.45	2628.45	0	0.3	159	Specific	268.4	268.4	268.4	8.43	75	>ABV_PP	2	20190103_Cass__05_Binarus_Caitlin_Neg_PNGasF_250ng.7348.7348.3	controllerType=0 controllerNumber=1 scan=7348	40.7262
07216:3	1	K.VGNVLVGDGVATLSLPQTFNKPFVR.F			876.822	3	2628.45	2628.45	0	0.3	159	Specific	269.55	269.55	269.55	8.43	75	>ABV_PP	2	20190103_Cass__05_Binarus_Caitlin_Neg_PNGasF_250ng.8316.8316.3	controllerType=0 controllerNumber=1 scan=8316	47.5861
06446:3	1	K.VGNVLVGDGVATLSLPQTFNKPFVR.F			876.821	3	2628.45	2628.45	0	-1.1	159	Specific	287.49	287.49	287.49	8.01	75	>ABV_PP	2	20190103_Cass__05_Binarus_Caitlin_Neg_PNGasF_250ng.7283.7283.3	controllerType=0 controllerNumber=1 scan=7283	40.303
06144:3	1	K.VGNVLVGDGVATLSLPQTFNKPFVR.F			876.821	3	2628.45	2628.45	0	-0.6	159	Specific	296.82	296.82	296.82	8.48	75	>ABV_PP	2	20190103_Cass__05_Binarus_Caitlin_Neg_PNGasF_250ng.6950.6950.3	controllerType=0 controllerNumber=1 scan=6950	38.2235
06425:3	1	K.VGNVLVGDGVATLSLPQTFNKPFVR.F			876.822	3	2628.45	2628.45	0	0.4	159	Specific	299.16	299.16	299.16	8.75	75	>ABV_PP	2	20190103_Cass__05_Binarus_Caitlin_Neg_PNGasF_250ng.7260.7260.3	controllerType=0 controllerNumber=1 scan=7260	40.156
06325:3	1	K.VGNVLVGDGVATLSLPQTFNKPFVR.F			876.821	3	2628.45	2628.45	0	-0.5	159	Specific	312.18	312.18	312.18	8.57	75	>ABV_PP	2	20190103_Cass__05_Binarus_Caitlin_Neg_PNGasF_250ng.7150.7150.3	controllerType=0 controllerNumber=1 scan=7150	39.4531
05907:3	1	K.VGNVLVGDGVATLSLPQTFNKPFVR.F			876.822	3	2628.45	2628.45	0	0.6	159	Specific	321.99	321.99	321.99	9.04	75	>ABV_PP	2	20190103_Cass__05_Binarus_Caitlin_Neg_PNGasF_250ng.6690.6690.3	controllerType=0 controllerNumber=1 scan=6690	36.5653
06346:3	1	K.VGNVLVGDGVATLSLPQTFNKPFVR.F			876.824	3	2628.46	2628.45	0	2.5	159	Specific	325.96	325.96	325.96	7.96	75	>ABV_PP	2	20190103_Cass__05_Binarus_Caitlin_Neg_PNGasF_250ng.7173.7173.3	controllerType=0 controllerNumber=1 scan=7173	39.5998
06117:3	1	K.VGNVLVGDGVATLSLPQTFNKPFVR.F			876.822	3	2628.45	2628.45	0	0.4	159	Specific	329.09	329.09	329.09	9.04	75	>ABV_PP	2	20190103_Cass__05_Binarus_Caitlin_Neg_PNGasF_250ng.6921.6921.3	controllerType=0 controllerNumber=1 scan=6921	38.043
06130:3	1	K.VGNVLVGDGVATLSLPQTFNKPFVR.F			876.823	3	2628.46	2628.45	0	1.9	159	Specific	329.42	329.42	329.42	8.54	75	>ABV_PP	2	20190103_Cass__05_Binarus_Caitlin_Neg_PNGasF_250ng.6935.6935.3	controllerType=0 controllerNumber=1 scan=6935	38.1311
06290:3	1	K.VGNVLVGDGVATLSLPQTFNKPFVR.F			876.821	3	2628.45	2628.45	0	-0.9	159	Specific	332.03	332.03	332.03	8.94	75	>ABV_PP	2	20190103_Cass__05_Binarus_Caitlin_Neg_PNGasF_250ng.7111.7111.3	controllerType=0 controllerNumber=1 scan=7111	39.2027
06375:3	1	K.VGNVLVGDGVATLSLPQTFNKPFVR.F			876.823	3	2628.46	2628.45	0	1.6	159	Specific	332.7	332.7	332.7	8.71	75	>ABV_PP	2	20190103_Cass__05_Binarus_Caitlin_Neg_PNGasF_250ng.7205.7205.3	controllerType=0 controllerNumber=1 scan=7205	39.8045
05730:3	1	K.VGNVLVGDGVATLSLPQTFNKPFVR.F			876.823	3	2628.45	2628.45	0	1.6	159	Specific	333.12	333.12	333.12	9.53	75	>ABV_PP	2	20190103_Cass__05_Binarus_Caitlin_Neg_PNGasF_250ng.6495.6495.3	controllerType=0 controllerNumber=1 scan=6495	35.3185
05759:3	1	K.VGNVLVGDGVATLSLPQTFNKPFVR.F			876.823	3	2628.46	2628.45	0	1.9	159	Specific	351.67	351.67	351.67	9.02	75	>ABV_PP	2	20190103_Cass__05_Binarus_Caitlin_Neg_PNGasF_250ng.6527.6527.3	controllerType=0 controllerNumber=1 scan=6527	35.5243
05993:3	1	K.VGNVLVGDGVATLSLPQTFNKPFVR.F			876.823	3	2628.45	2628.45	0	1.3	159	Specific	355.57	355.57	355.57	9.99	75	>ABV_PP	2	20190103_Cass__05_Binarus_Caitlin_Neg_PNGasF_250ng.6784.6784.3	controllerType=0 controllerNumber=1 scan=6784	37.165
05966:3	1	K.VGNVLVGDGVATLSLPQTFNKPFVR.F			876.823	3	2628.45	2628.45	0	1.4	159	Specific	359.25	359.25	359.25	9.99	75	>ABV_PP	2	20190103_Cass__05_Binarus_Caitlin_Neg_PNGasF_250ng.6755.6755.3	controllerType=0 controllerNumber=1 scan=6755	36.9819
06086:3	1	K.VGNVLVGDGVATLSLPQTFNKPFVR.F			876.822	3	2628.45	2628.45	0	0.7	159	Specific	365.87	365.87	365.87	9.94	75	>ABV_PP	2	20190103_Cass__05_Binarus_Caitlin_Neg_PNGasF_250ng.6887.6887.3	controllerType=0 controllerNumber=1 scan=6887	37.8259
06405:3	1	K.VGNVLVGDGVATLSLPQTFNKPFVR.F			876.823	3	2628.45	2628.45	0	1.5	159	Specific	366.68	366.68	366.68	10.25	75	>ABV_PP	2	20190103_Cass__05_Binarus_Caitlin_Neg_PNGasF_250ng.7238.7238.3	controllerType=0 controllerNumber=1 scan=7238	40.0157
06386:3	1	K.VGNVLVGDGVATLSLPQTFNKPFVR.F			876.823	3	2628.46	2628.45	0	1.6	159	Specific	369.09	369.09	369.09	9.43	75	>ABV_PP	2	20190103_Cass__05_Binarus_Caitlin_Neg_PNGasF_250ng.7217.7217.3	controllerType=0 controllerNumber=1 scan=7217	39.881
06297:3	1	K.VGNVLVGDGVATLSLPQTFNKPFVR.F			876.822	3	2628.45	2628.45	0	0.5	159	Specific	371.47	371.47	371.47	9.94	75	>ABV_PP	2	20190103_Cass__05_Binarus_Caitlin_Neg_PNGasF_250ng.7119.7119.3	controllerType=0 controllerNumber=1 scan=7119	39.2545
06026:3	1	K.VGNVLVGDGVATLSLPQTFNKPFVR.F			876.822	3	2628.45	2628.45	0	0.7	159	Specific	379.51	379.51	379.51	10.98	75	>ABV_PP	2	20190103_Cass__05_Binarus_Caitlin_Neg_PNGasF_250ng.6821.6821.3	controllerType=0 controllerNumber=1 scan=6821	37.4043
06018:3	1	K.VGNVLVGDGVATLSLPQTFNKPFVR.F			876.822	3	2628.45	2628.45	0	0.5	159	Specific	379.91	379.91	379.91	10.98	75	>ABV_PP	2	20190103_Cass__05_Binarus_Caitlin_Neg_PNGasF_250ng.6812.6812.3	controllerType=0 controllerNumber=1 scan=6812	37.3457
05899:3	1	K.VGNVLVGDGVATLSLPQTFNKPFVR.F			876.823	3	2628.45	2628.45	0	1.4	159	Specific	384.36	384.36	384.36	11.3	75	>ABV_PP	2	20190103_Cass__05_Binarus_Caitlin_Neg_PNGasF_250ng.6681.6681.3	controllerType=0 controllerNumber=1 scan=6681	36.5069
05862:3	1	K.VGNVLVGDGVATLSLPQTFNKPFVR.F			876.822	3	2628.45	2628.45	0	0.5	159	Specific	387.67	387.67	387.67	10.98	75	>ABV_PP	2	20190103_Cass__05_Binarus_Caitlin_Neg_PNGasF_250ng.6640.6640.3	controllerType=0 controllerNumber=1 scan=6640	36.2433
05958:3	1	K.VGNVLVGDGVATLSLPQTFNKPFVR.F			876.823	3	2628.45	2628.45	0	1.4	159	Specific	390.99	390.99	390.99	11.51	75	>ABV_PP	2	20190103_Cass__05_Binarus_Caitlin_Neg_PNGasF_250ng.6746.6746.3	controllerType=0 controllerNumber=1 scan=6746	36.9235
06057:3	1	K.VGNVLVGDGVATLSLPQTFNKPFVR.F			876.822	3	2628.45	2628.45	0	0.3	159	Specific	397.21	397.21	397.21	11.2	75	>ABV_PP	2	20190103_Cass__05_Binarus_Caitlin_Neg_PNGasF_250ng.6855.6855.3	controllerType=0 controllerNumber=1 scan=6855	37.621
05797:3	1	K.VGNVLVGDGVATLSLPQTFNKPFVR.F			876.823	3	2628.46	2628.45	0	1.7	159	Specific	397.4	397.4	397.4	10.7	75	>ABV_PP	2	20190103_Cass__05_Binarus_Caitlin_Neg_PNGasF_250ng.6569.6569.3	controllerType=0 controllerNumber=1 scan=6569	35.7934
06261:3	1	K.VGNVLVGDGVATLSLPQTFNKPFVR.F			876.822	3	2628.45	2628.45	0	0	159	Specific	398.83	398.83	398.83	11.2	75	>ABV_PP	2	20190103_Cass__05_Binarus_Caitlin_Neg_PNGasF_250ng.7079.7079.3	controllerType=0 controllerNumber=1 scan=7079	38.9983
06475:3	1	K.VGNVLVGDGVATLSLPQTFNKPFVR.F			876.822	3	2628.45	2628.45	0	0.2	159	Specific	405.3	405.3	405.3	11.2	75	>ABV_PP	2	20190103_Cass__05_Binarus_Caitlin_Neg_PNGasF_250ng.7315.7315.3	controllerType=0 controllerNumber=1 scan=7315	40.5072
06280:3	1	K.VGNVLVGDGVATLSLPQTFNKPFVR.F			876.822	3	2628.45	2628.45	0	-0.1	159	Specific	405.9	405.9	405.9	10.93	75	>ABV_PP	2	20190103_Cass__05_Binarus_Caitlin_Neg_PNGasF_250ng.7100.7100.3	controllerType=0 controllerNumber=1 scan=7100	39.1323
05996:3	1	K.VGNVLVGDGVATLSLPQTFNKPFVR.F			876.823	3	2628.45	2628.45	0	1.5	159	Specific	409.03	409.03	409.03	11.51	75	>ABV_PP	2	20190103_Cass__05_Binarus_Caitlin_Neg_PNGasF_250ng.6788.6788.3	controllerType=0 controllerNumber=1 scan=6788	37.1935
05769:3	1	K.VGNVLVGDGVATLSLPQTFNKPFVR.F			876.823	3	2628.46	2628.45	0	1.8	159	Specific	410.15	410.15	410.15	10.7	75	>ABV_PP	2	20190103_Cass__05_Binarus_Caitlin_Neg_PNGasF_250ng.6538.6538.3	controllerType=0 controllerNumber=1 scan=6538	35.5944
06097:3	1	K.VGNVLVGDGVATLSLPQTFNKPFVR.F			876.823	3	2628.45	2628.45	0	1.6	159	Specific	415.95	415.95	415.95	11.46	75	>ABV_PP	2	20190103_Cass__05_Binarus_Caitlin_Neg_PNGasF_250ng.6899.6899.3	controllerType=0 controllerNumber=1 scan=6899	37.9021
06365:3	1	K.VGNVLVGDGVATLSLPQTFNKPFVR.F			876.824	3	2628.46	2628.45	0	2.2	159	Specific	425.59	425.59	425.59	10.64	75	>ABV_PP	2	20190103_Cass__05_Binarus_Caitlin_Neg_PNGasF_250ng.7194.7194.3	controllerType=0 controllerNumber=1 scan=7194	39.7342
05668:3	1	K.VGNVLVGDGVATLSLPQTFNKPFVR.F			876.823	3	2628.45	2628.45	0	1.4	159	Specific	430.01	430.01	430.01	11.46	75	>ABV_PP	2	20190103_Cass__05_Binarus_Caitlin_Neg_PNGasF_250ng.6427.6427.3	controllerType=0 controllerNumber=1 scan=6427	34.8849
05926:3	1	K.VGNVLVGDGVATLSLPQTFNKPFVR.F			876.822	3	2628.45	2628.45	0	0.3	159	Specific	430.05	430.05	430.05	11.14	75	>ABV_PP	2	20190103_Cass__05_Binarus_Caitlin_Neg_PNGasF_250ng.6711.6711.3	controllerType=0 controllerNumber=1 scan=6711	36.7
06318:3	1	K.VGNVLVGDGVATLSLPQTFNKPFVR.F			876.822	3	2628.45	2628.45	0	0.1	159	Specific	432.65	432.65	432.65	11.14	75	>ABV_PP	2	20190103_Cass__05_Binarus_Caitlin_Neg_PNGasF_250ng.7142.7142.3	controllerType=0 controllerNumber=1 scan=7142	39.4009
06336:3	1	K.VGNVLVGDGVATLSLPQTFNKPFVR.F			876.823	3	2628.46	2628.45	0	2	159	Specific	439.13	439.13	439.13	10.63	75	>ABV_PP	2	20190103_Cass__05_Binarus_Caitlin_Neg_PNGasF_250ng.7162.7162.3	controllerType=0 controllerNumber=1 scan=7162	39.5291
05511:3	1	K.VGNVLVGDGVATLSLPQTFNKPFVR.F			876.823	3	2628.45	2628.45	0	1	159	Specific	455.66	455.66	455.66	11.44	75	>ABV_PP	2	20190103_Cass__05_Binarus_Caitlin_Neg_PNGasF_250ng.6254.6254.3	controllerType=0 controllerNumber=1 scan=6254	33.7942
05543:3	1	K.VGNVLVGDGVATLSLPQTFNKPFVR.F			876.822	3	2628.45	2628.45	0	0.7	159	Specific	459.94	459.94	459.94	11.05	75	>ABV_PP	2	20190103_Cass__05_Binarus_Caitlin_Neg_PNGasF_250ng.6289.6289.3	controllerType=0 controllerNumber=1 scan=6289	34.0169
06047:3	1	K.VGNVLVGDGVATLSLPQTFNKPFVR.F			876.822	3	2628.45	2628.45	0	0.8	159	Specific	462.06	462.06	462.06	11.36	75	>ABV_PP	2	20190103_Cass__05_Binarus_Caitlin_Neg_PNGasF_250ng.6844.6844.3	controllerType=0 controllerNumber=1 scan=6844	37.5509
05881:3	1	K.VGNVLVGDGVATLSLPQTFNKPFVR.F			876.823	3	2628.46	2628.45	0	1.6	159	Specific	467.8	467.8	467.8	10.55	75	>ABV_PP	2	20190103_Cass__05_Binarus_Caitlin_Neg_PNGasF_250ng.6661.6661.3	controllerType=0 controllerNumber=1 scan=6661	36.3782
05620:3	1	K.VGNVLVGDGVATLSLPQTFNKPFVR.F			876.822	3	2628.45	2628.45	0	-0.1	159	Specific	471.6	471.6	471.6	10.78	75	>ABV_PP	2	20190103_Cass__05_Binarus_Caitlin_Neg_PNGasF_250ng.6374.6374.3	controllerType=0 controllerNumber=1 scan=6374	34.5451
05829:3	1	K.VGNVLVGDGVATLSLPQTFNKPFVR.F			876.823	3	2628.45	2628.45	0	1.2	159	Specific	472.12	472.12	472.12	11.36	75	>ABV_PP	2	20190103_Cass__05_Binarus_Caitlin_Neg_PNGasF_250ng.6604.6604.3	controllerType=0 controllerNumber=1 scan=6604	36.0165
05679:3	1	K.VGNVLVGDGVATLSLPQTFNKPFVR.F			876.823	3	2628.46	2628.45	0	1.8	159	Specific	476.68	476.68	476.68	10.55	75	>ABV_PP	2	20190103_Cass__05_Binarus_Caitlin_Neg_PNGasF_250ng.6439.6439.3	controllerType=0 controllerNumber=1 scan=6439	34.9612
04952:3	1	K.VGNVLVGDGVATLSLPQTFNKPFVR.F			876.822	3	2628.45	2628.45	0	-0.3	159	Specific	477.28	477.28	477.28	10.78	75	>ABV_PP	2	20190103_Cass__05_Binarus_Caitlin_Neg_PNGasF_250ng.5639.5639.3	controllerType=0 controllerNumber=1 scan=5639	30.1999
05458:3	1	K.VGNVLVGDGVATLSLPQTFNKPFVR.F			876.822	3	2628.45	2628.45	0	-0.3	159	Specific	480.11	480.11	480.11	10.78	75	>ABV_PP	2	20190103_Cass__05_Binarus_Caitlin_Neg_PNGasF_250ng.6196.6196.3	controllerType=0 controllerNumber=1 scan=6196	33.4246
05808:3	1	K.VGNVLVGDGVATLSLPQTFNKPFVR.F			876.823	3	2628.46	2628.45	0	1.7	159	Specific	480.53	480.53	480.53	10.55	75	>ABV_PP	2	20190103_Cass__05_Binarus_Caitlin_Neg_PNGasF_250ng.6581.6581.3	controllerType=0 controllerNumber=1 scan=6581	35.8699
05593:3	1	K.VGNVLVGDGVATLSLPQTFNKPFVR.F			876.822	3	2628.45	2628.45	0	0.6	159	Specific	493.22	493.22	493.22	11.18	75	>ABV_PP	2	20190103_Cass__05_Binarus_Caitlin_Neg_PNGasF_250ng.6344.6344.3	controllerType=0 controllerNumber=1 scan=6344	34.3532
05844:3	1	K.VGNVLVGDGVATLSLPQTFNKPFVR.F			876.824	3	2628.46	2628.45	0	2.7	159	Specific	495.82	495.82	495.82	10.1	75	>ABV_PP	2	20190103_Cass__05_Binarus_Caitlin_Neg_PNGasF_250ng.6620.6620.3	controllerType=0 controllerNumber=1 scan=6620	36.1172
05333:3	1	K.VGNVLVGDGVATLSLPQTFNKPFVR.F			876.822	3	2628.45	2628.45	0	0	159	Specific	497.61	497.61	497.61	11.18	75	>ABV_PP	2	20190103_Cass__05_Binarus_Caitlin_Neg_PNGasF_250ng.6058.6058.3	controllerType=0 controllerNumber=1 scan=6058	32.5433
05172:3	1	K.VGNVLVGDGVATLSLPQTFNKPFVR.F			876.822	3	2628.45	2628.45	0	0.9	159	Specific	497.87	497.87	497.87	11.49	75	>ABV_PP	2	20190103_Cass__05_Binarus_Caitlin_Neg_PNGasF_250ng.5881.5881.3	controllerType=0 controllerNumber=1 scan=5881	31.537
05402:3	1	K.VGNVLVGDGVATLSLPQTFNKPFVR.F			876.822	3	2628.45	2628.45	0	-0.2	159	Specific	501.39	501.39	501.39	10.91	75	>ABV_PP	2	20190103_Cass__05_Binarus_Caitlin_Neg_PNGasF_250ng.6134.6134.3	controllerType=0 controllerNumber=1 scan=6134	33.0263
05741:3	1	K.VGNVLVGDGVATLSLPQTFNKPFVR.F			876.823	3	2628.45	2628.45	0	1.4	159	Specific	509.33	509.33	509.33	11.59	75	>ABV_PP	2	20190103_Cass__05_Binarus_Caitlin_Neg_PNGasF_250ng.6507.6507.3	controllerType=0 controllerNumber=1 scan=6507	35.3951
05366:3	1	K.VGNVLVGDGVATLSLPQTFNKPFVR.F			876.823	3	2628.45	2628.45	0	1.1	159	Specific	515.94	515.94	515.94	11.59	75	>ABV_PP	2	20190103_Cass__05_Binarus_Caitlin_Neg_PNGasF_250ng.6095.6095.3	controllerType=0 controllerNumber=1 scan=6095	32.7796
05380:3	1	K.VGNVLVGDGVATLSLPQTFNKPFVR.F			876.822	3	2628.45	2628.45	0	0.9	159	Specific	515.96	515.96	515.96	11.59	75	>ABV_PP	2	20190103_Cass__05_Binarus_Caitlin_Neg_PNGasF_250ng.6110.6110.3	controllerType=0 controllerNumber=1 scan=6110	32.874
05410:3	1	K.VGNVLVGDGVATLSLPQTFNKPFVR.F			876.822	3	2628.45	2628.45	0	0.1	159	Specific	516.55	516.55	516.55	11.28	75	>ABV_PP	2	20190103_Cass__05_Binarus_Caitlin_Neg_PNGasF_250ng.6143.6143.3	controllerType=0 controllerNumber=1 scan=6143	33.0848
05521:3	1	K.VGNVLVGDGVATLSLPQTFNKPFVR.F			876.823	3	2628.45	2628.45	0	1.4	159	Specific	518.66	518.66	518.66	11.59	75	>ABV_PP	2	20190103_Cass__05_Binarus_Caitlin_Neg_PNGasF_250ng.6265.6265.3	controllerType=0 controllerNumber=1 scan=6265	33.8647
05709:3	1	K.VGNVLVGDGVATLSLPQTFNKPFVR.F			876.823	3	2628.45	2628.45	0	1.2	159	Specific	520.18	520.18	520.18	11.59	75	>ABV_PP	2	20190103_Cass__05_Binarus_Caitlin_Neg_PNGasF_250ng.6472.6472.3	controllerType=0 controllerNumber=1 scan=6472	35.1715
05440:3	1	K.VGNVLVGDGVATLSLPQTFNKPFVR.F			876.822	3	2628.45	2628.45	0	0.5	159	Specific	520.21	520.21	520.21	11.28	75	>ABV_PP	2	20190103_Cass__05_Binarus_Caitlin_Neg_PNGasF_250ng.6176.6176.3	controllerType=0 controllerNumber=1 scan=6176	33.2963
05630:3	1	K.VGNVLVGDGVATLSLPQTFNKPFVR.F			876.823	3	2628.46	2628.45	0	1.8	159	Specific	521.48	521.48	521.48	10.77	75	>ABV_PP	2	20190103_Cass__05_Binarus_Caitlin_Neg_PNGasF_250ng.6385.6385.3	controllerType=0 controllerNumber=1 scan=6385	34.6156
05573:3	1	K.VGNVLVGDGVATLSLPQTFNKPFVR.F			876.823	3	2628.45	2628.45	0	1.1	159	Specific	525.12	525.12	525.12	11.59	75	>ABV_PP	2	20190103_Cass__05_Binarus_Caitlin_Neg_PNGasF_250ng.6322.6322.3	controllerType=0 controllerNumber=1 scan=6322	34.2164
04932:3	1	K.VGNVLVGDGVATLSLPQTFNKPFVR.F			876.822	3	2628.45	2628.45	0	0.3	159	Specific	527.45	527.45	527.45	11.28	75	>ABV_PP	2	20190103_Cass__05_Binarus_Caitlin_Neg_PNGasF_250ng.5617.5617.3	controllerType=0 controllerNumber=1 scan=5617	30.0709
05469:3	1	K.VGNVLVGDGVATLSLPQTFNKPFVR.F			876.824	3	2628.46	2628.45	0	2.1	159	Specific	532.29	532.29	532.29	11.04	75	>ABV_PP	2	20190103_Cass__05_Binarus_Caitlin_Neg_PNGasF_250ng.6208.6208.3	controllerType=0 controllerNumber=1 scan=6208	33.5006
05604:3	1	K.VGNVLVGDGVATLSLPQTFNKPFVR.F			876.823	3	2628.45	2628.45	0	1	159	Specific	533.05	533.05	533.05	11.86	75	>ABV_PP	2	20190103_Cass__05_Binarus_Caitlin_Neg_PNGasF_250ng.6356.6356.3	controllerType=0 controllerNumber=1 scan=6356	34.4295
05294:3	1	K.VGNVLVGDGVATLSLPQTFNKPFVR.F			876.822	3	2628.45	2628.45	0	0.3	159	Specific	545.58	545.58	545.58	11.55	75	>ABV_PP	2	20190103_Cass__05_Binarus_Caitlin_Neg_PNGasF_250ng.6015.6015.3	controllerType=0 controllerNumber=1 scan=6015	32.2749
05429:3	1	K.VGNVLVGDGVATLSLPQTFNKPFVR.F			876.822	3	2628.45	2628.45	0	0.4	159	Specific	545.6	545.6	545.6	11.55	75	>ABV_PP	2	20190103_Cass__05_Binarus_Caitlin_Neg_PNGasF_250ng.6164.6164.3	controllerType=0 controllerNumber=1 scan=6164	33.2198
04912:3	1	K.VGNVLVGDGVATLSLPQTFNKPFVR.F			876.822	3	2628.45	2628.45	0	0.1	159	Specific	547.44	547.44	547.44	11.55	75	>ABV_PP	2	20190103_Cass__05_Binarus_Caitlin_Neg_PNGasF_250ng.5595.5595.3	controllerType=0 controllerNumber=1 scan=5595	29.9542
05303:3	1	K.VGNVLVGDGVATLSLPQTFNKPFVR.F			876.823	3	2628.45	2628.45	0	1	159	Specific	582.9	582.9	582.9	12.93	75	>ABV_PP	2	20190103_Cass__05_Binarus_Caitlin_Neg_PNGasF_250ng.6025.6025.3	controllerType=0 controllerNumber=1 scan=6025	32.3391
05344:3	1	K.VGNVLVGDGVATLSLPQTFNKPFVR.F			876.822	3	2628.45	2628.45	0	0.3	159	Specific	613.09	613.09	613.09	13.62	75	>ABV_PP	2	20190103_Cass__05_Binarus_Caitlin_Neg_PNGasF_250ng.6070.6070.3	controllerType=0 controllerNumber=1 scan=6070	32.618
05161:3	1	K.VGNVLVGDGVATLSLPQTFNKPFVR.F			876.822	3	2628.45	2628.45	0	-0.1	159	Specific	626.68	626.68	626.68	13.35	75	>ABV_PP	2	20190103_Cass__05_Binarus_Caitlin_Neg_PNGasF_250ng.5869.5869.3	controllerType=0 controllerNumber=1 scan=5869	31.4628
04729:2	1	K.VGNVLVGDGVATLSLPQTFNKPFVR.F			1314.73	2	2628.45	2628.45	0	-0.8	159	Specific	669.22	669.22	669.22	13.46	75	>ABV_PP	2	20190103_Cass__05_Binarus_Caitlin_Neg_PNGasF_250ng.5394.5394.2	controllerType=0 controllerNumber=1 scan=5394	28.9332
04697:2	1	K.VGNVLVGDGVATLSLPQTFNKPFVR.F			1314.73	2	2628.45	2628.45	0	0.1	159	Specific	682.23	681.12	681.12	13.74	75	>ABV_PP	2	20190103_Cass__05_Binarus_Caitlin_Neg_PNGasF_250ng.5359.5359.2	controllerType=0 controllerNumber=1 scan=5359	28.7597
04788:3	1	K.VGNVLVGDGVATLSLPQTFNKPFVR.F			876.821	3	2628.45	2628.45	0	-0.4	159	Specific	701.6	701.6	701.6	15.35	75	>ABV_PP	2	20190103_Cass__05_Binarus_Caitlin_Neg_PNGasF_250ng.5459.5459.3	controllerType=0 controllerNumber=1 scan=5459	29.2831
04687:2	1	K.VGNVLVGDGVATLSLPQTFNKPFVR.F			1314.73	2	2628.45	2628.45	0	0.1	159	Specific	714.73	697.55	697.55	14.74	75	>ABV_PP	2	20190103_Cass__05_Binarus_Caitlin_Neg_PNGasF_250ng.5348.5348.2	controllerType=0 controllerNumber=1 scan=5348	28.7128
04839:3	1	K.VGNVLVGDGVATLSLPQTFNKPFVR.F			876.822	3	2628.45	2628.45	0	0	159	Specific	722.87	722.87	722.87	15.62	75	>ABV_PP	2	20190103_Cass__05_Binarus_Caitlin_Neg_PNGasF_250ng.5515.5515.3	controllerType=0 controllerNumber=1 scan=5515	29.5557
04648:2	1	K.VGNVLVGDGVATLSLPQTFNKPFVR.F			1314.73	2	2628.45	2628.45	0	0.4	159	Specific	738.28	735.89	735.89	14.74	75	>ABV_PP	2	20190103_Cass__05_Binarus_Caitlin_Neg_PNGasF_250ng.5305.5305.2	controllerType=0 controllerNumber=1 scan=5305	28.5231
04846:3	1	K.VGNVLVGDGVATLSLPQTFNKPFVR.F			876.822	3	2628.45	2628.45	0	0.1	159	Specific	750.77	750.77	750.77	16.62	75	>ABV_PP	2	20190103_Cass__05_Binarus_Caitlin_Neg_PNGasF_250ng.5523.5523.3	controllerType=0 controllerNumber=1 scan=5523	29.6003
04696:4	1	K.VGNVLVGDGVATLSLPQTFNKPFVR.F			657.868	4	2628.45	2628.45	0	-0.1	159	Specific	752.44	752.44	752.44	15.64	75	>ABV_PP	2	20190103_Cass__05_Binarus_Caitlin_Neg_PNGasF_250ng.5358.5358.4	controllerType=0 controllerNumber=1 scan=5358	28.7564
04656:2	1	K.VGNVLVGDGVATLSLPQTFNKPFVR.F			1314.73	2	2628.45	2628.45	0	0.3	159	Specific	752.61	740.87	740.87	15.74	75	>ABV_PP	2	20190103_Cass__05_Binarus_Caitlin_Neg_PNGasF_250ng.5314.5314.2	controllerType=0 controllerNumber=1 scan=5314	28.5648
04730:4	1	K.VGNVLVGDGVATLSLPQTFNKPFVR.F			657.868	4	2628.45	2628.45	0	0.1	159	Specific	762.34	762.34	762.34	15.92	75	>ABV_PP	2	20190103_Cass__05_Binarus_Caitlin_Neg_PNGasF_250ng.5395.5395.4	controllerType=0 controllerNumber=1 scan=5395	28.9392
04993:3	1	K.VGNVLVGDGVATLSLPQTFNKPFVR.F			876.822	3	2628.45	2628.45	0	0	159	Specific	765.53	765.53	765.53	16.62	75	>ABV_PP	2	20190103_Cass__05_Binarus_Caitlin_Neg_PNGasF_250ng.5684.5684.3	controllerType=0 controllerNumber=1 scan=5684	30.4329
04685:3	1	K.VGNVLVGDGVATLSLPQTFNKPFVR.F			876.822	3	2628.45	2628.45	0	0.2	159	Specific	770.56	770.56	770.56	16.62	75	>ABV_PP	2	20190103_Cass__05_Binarus_Caitlin_Neg_PNGasF_250ng.5346.5346.3	controllerType=0 controllerNumber=1 scan=5346	28.7081
04963:3	1	K.VGNVLVGDGVATLSLPQTFNKPFVR.F			876.822	3	2628.45	2628.45	0	-0.3	159	Specific	798.28	798.28	798.28	16.35	75	>ABV_PP	2	20190103_Cass__05_Binarus_Caitlin_Neg_PNGasF_250ng.5651.5651.3	controllerType=0 controllerNumber=1 scan=5651	30.2643
04614:3	1	K.VGNVLVGDGVATLSLPQTFNKPFVR.F			876.822	3	2628.45	2628.45	0	0	159	Specific	801.76	801.76	801.76	17.62	75	>ABV_PP	2	20190103_Cass__05_Binarus_Caitlin_Neg_PNGasF_250ng.5267.5267.3	controllerType=0 controllerNumber=1 scan=5267	28.3338
04675:3	1	K.VGNVLVGDGVATLSLPQTFNKPFVR.F			876.823	3	2628.45	2628.45	0	1	159	Specific	820.37	820.37	820.37	17.93	75	>ABV_PP	2	20190103_Cass__05_Binarus_Caitlin_Neg_PNGasF_250ng.5335.5335.3	controllerType=0 controllerNumber=1 scan=5335	28.6611
04619:3	1	K.VGNVLVGDGVATLSLPQTFNKPFVR.F			876.822	3	2628.45	2628.45	0	0.3	159	Specific	824.95	824.95	824.95	17.62	75	>ABV_PP	2	20190103_Cass__05_Binarus_Caitlin_Neg_PNGasF_250ng.5273.5273.3	controllerType=0 controllerNumber=1 scan=5273	28.3652
04755:3	1	K.VGNVLVGDGVATLSLPQTFNKPFVR.F			876.821	3	2628.45	2628.45	0	-1.1	159	Specific	846.22	846.22	846.22	17.08	75	>ABV_PP	2	20190103_Cass__05_Binarus_Caitlin_Neg_PNGasF_250ng.5423.5423.3	controllerType=0 controllerNumber=1 scan=5423	29.1011
04715:3	1	K.VGNVLVGDGVATLSLPQTFNKPFVR.F			876.821	3	2628.45	2628.45	0	-0.4	159	Specific	853.79	853.79	853.79	18.35	75	>ABV_PP	2	20190103_Cass__05_Binarus_Caitlin_Neg_PNGasF_250ng.5379.5379.3	controllerType=0 controllerNumber=1 scan=5379	28.8597
04775:3	1	K.VGNVLVGDGVATLSLPQTFNKPFVR.F			876.822	3	2628.45	2628.45	0	-0.2	159	Specific	856.58	856.58	856.58	18.35	75	>ABV_PP	2	20190103_Cass__05_Binarus_Caitlin_Neg_PNGasF_250ng.5445.5445.3	controllerType=0 controllerNumber=1 scan=5445	29.2225
04645:3	1	K.VGNVLVGDGVATLSLPQTFNKPFVR.F			876.822	3	2628.45	2628.45	0	0.6	159	Specific	858.65	858.65	858.65	18.62	75	>ABV_PP	2	20190103_Cass__05_Binarus_Caitlin_Neg_PNGasF_250ng.5302.5302.3	controllerType=0 controllerNumber=1 scan=5302	28.5144
04725:3	1	K.VGNVLVGDGVATLSLPQTFNKPFVR.F			876.821	3	2628.45	2628.45	0	-0.4	159	Specific	873.27	873.27	873.27	18.35	75	>ABV_PP	2	20190103_Cass__05_Binarus_Caitlin_Neg_PNGasF_250ng.5390.5390.3	controllerType=0 controllerNumber=1 scan=5390	28.9194
04636:3	1	K.VGNVLVGDGVATLSLPQTFNKPFVR.F			876.822	3	2628.45	2628.45	0	0.3	159	Specific	891.52	891.52	891.52	18.62	75	>ABV_PP	2	20190103_Cass__05_Binarus_Caitlin_Neg_PNGasF_250ng.5292.5292.3	controllerType=0 controllerNumber=1 scan=5292	28.4636
04745:3	1	K.VGNVLVGDGVATLSLPQTFNKPFVR.F			876.821	3	2628.45	2628.45	0	-1.2	159	Specific	892.29	892.29	892.29	18.08	75	>ABV_PP	2	20190103_Cass__05_Binarus_Caitlin_Neg_PNGasF_250ng.5412.5412.3	controllerType=0 controllerNumber=1 scan=5412	29.0417
04646:4	1	K.VGNVLVGDGVATLSLPQTFNKPFVR.F			657.869	4	2628.45	2628.45	0	0.7	159	Specific	919.56	919.56	919.56	18.92	75	>ABV_PP	2	20190103_Cass__05_Binarus_Caitlin_Neg_PNGasF_250ng.5303.5303.4	controllerType=0 controllerNumber=1 scan=5303	28.5162
04655:4	1	K.VGNVLVGDGVATLSLPQTFNKPFVR.F			657.868	4	2628.45	2628.45	0	0.4	159	Specific	922.41	922.41	922.41	18.92	75	>ABV_PP	2	20190103_Cass__05_Binarus_Caitlin_Neg_PNGasF_250ng.5313.5313.4	controllerType=0 controllerNumber=1 scan=5313	28.5629
04686:4	1	K.VGNVLVGDGVATLSLPQTFNKPFVR.F			657.868	4	2628.45	2628.45	0	0.3	159	Specific	935.85	935.85	935.85	18.92	75	>ABV_PP	2	20190103_Cass__05_Binarus_Caitlin_Neg_PNGasF_250ng.5347.5347.4	controllerType=0 controllerNumber=1 scan=5347	28.7099
06489:3	1	K.VGN[+0.984]VLVGDGVATLSLPQTFNKPFVR.F		N[+1]	877.157	3	2629.46	2629.43	0	8.5	159	Specific	94.01	94.01	94.01	3.03	75	>ABV_PP	2	20190103_Cass__05_Binarus_Caitlin_Neg_PNGasF_250ng.7330.7330.3	controllerType=0 controllerNumber=1 scan=7330	40.6016
04041:3	1	D.GVATLSLPQTFNKPFVR.F			625.688	3	1875.05	1875.05	0	0.2	167	Specific	675.16	675.16	675.16	13.59	75	>ABV_PP	2	20190103_Cass__05_Binarus_Caitlin_Neg_PNGasF_250ng.4637.4637.3	controllerType=0 controllerNumber=1 scan=4637	25.5484
04030:3	1	D.GVATLSLPQTFNKPFVR.F			625.688	3	1875.05	1875.05	0	0.3	167	Specific	778.4	758.34	758.34	15.59	75	>ABV_PP	2	20190103_Cass__05_Binarus_Caitlin_Neg_PNGasF_250ng.4625.4625.3	controllerType=0 controllerNumber=1 scan=4625	25.4943
02143:2	1	E.LIPNSNLK.K			449.772	2	898.536	898.536	0	0.1	370	Specific	327.61	129.01	129.01	4.89	75	>ABV_PP	2	20190103_Cass__05_Binarus_Caitlin_Neg_PNGasF_250ng.2549.2549.2	controllerType=0 controllerNumber=1 scan=2549	17.0987
01922:3	1	E.LIPNSNLKKNVKTE.Y			533.314	3	1597.93	1597.93	0	0.8	370	Specific	387.78	348.97	348.97	7.36	75	>ABV_PP	2	20190103_Cass__05_Binarus_Caitlin_Neg_PNGasF_250ng.2306.2306.3	controllerType=0 controllerNumber=1 scan=2306	15.7367
01942:2	1	K.TEYGHYDPAE.F			591.241	2	1181.48	1181.47	0	0.7	382	Specific	427.85	305.26	305.26	7.57	75	>ABV_PP	2	20190103_Cass__05_Binarus_Caitlin_Neg_PNGasF_250ng.2328.2328.2	controllerType=0 controllerNumber=1 scan=2328	15.8741
02678:2	1	K.TEYGHYDPAEFD.Y			722.289	2	1443.57	1443.57	0	0.7	382	Specific	522.11	483.25	483.25	9.6	75	>ABV_PP	2	20190103_Cass__05_Binarus_Caitlin_Neg_PNGasF_250ng.3138.3138.2	controllerType=0 controllerNumber=1 scan=3138	19.6757
02720:2	1	K.TEYGHYDPAEFD.Y			722.289	2	1443.57	1443.57	0	0.2	382	Specific	534.9	522.44	522.44	9.87	75	>ABV_PP	2	20190103_Cass__05_Binarus_Caitlin_Neg_PNGasF_250ng.3184.3184.2	controllerType=0 controllerNumber=1 scan=3184	19.8431
02645:2	1	K.TEYGHYDPAEFD.Y			722.289	2	1443.57	1443.57	0	0.4	382	Specific	540.48	530.89	530.89	9.87	75	>ABV_PP	2	20190103_Cass__05_Binarus_Caitlin_Neg_PNGasF_250ng.3102.3102.2	controllerType=0 controllerNumber=1 scan=3102	19.5481
02686:2	1	K.TEYGHYDPAEFD.Y			722.289	2	1443.57	1443.57	0	0.5	382	Specific	545.4	522.27	522.27	9.87	75	>ABV_PP	2	20190103_Cass__05_Binarus_Caitlin_Neg_PNGasF_250ng.3147.3147.2	controllerType=0 controllerNumber=1 scan=3147	19.7099
02639:2	1	K.TEYGHYDPAEFD.Y			722.289	2	1443.57	1443.57	0	0.4	382	Specific	545.44	525.89	525.89	9.87	75	>ABV_PP	2	20190103_Cass__05_Binarus_Caitlin_Neg_PNGasF_250ng.3095.3095.2	controllerType=0 controllerNumber=1 scan=3095	19.5163
06396:3	1	K.TEYGHYDPAEFDYVK.R			611.938	3	1833.8	1833.8	0	0.7	382	Specific	4.86	4.86	4.86	0.29	75	>ABV_PP	2	20190103_Cass__05_Binarus_Caitlin_Neg_PNGasF_250ng.7228.7228.3	controllerType=0 controllerNumber=1 scan=7228	39.9512
07177:3	1	K.TEYGHYDPAEFDYVK.R			611.937	3	1833.8	1833.8	0	-0.3	382	Specific	7.25	7.25	7.25	0.36	75	>ABV_PP	2	20190103_Cass__05_Binarus_Caitlin_Neg_PNGasF_250ng.8273.8273.3	controllerType=0 controllerNumber=1 scan=8273	47.3089
06098:3	1	K.TEYGHYDPAEFDYVK.R			611.938	3	1833.8	1833.8	0	1.3	382	Specific	24.39	24.39	24.39	1.67	75	>ABV_PP	2	20190103_Cass__05_Binarus_Caitlin_Neg_PNGasF_250ng.6900.6900.3	controllerType=0 controllerNumber=1 scan=6900	37.9081
06118:3	1	K.TEYGHYDPAEFDYVK.R			611.937	3	1833.8	1833.8	0	0	382	Specific	51.11	51.11	51.11	1.98	75	>ABV_PP	2	20190103_Cass__05_Binarus_Caitlin_Neg_PNGasF_250ng.6922.6922.3	controllerType=0 controllerNumber=1 scan=6922	38.0491
05693:3	1	K.TEYGHYDPAEFDYVK.R			611.937	3	1833.8	1833.8	0	0.3	382	Specific	64.54	64.54	64.54	2.09	75	>ABV_PP	2	20190103_Cass__05_Binarus_Caitlin_Neg_PNGasF_250ng.6454.6454.3	controllerType=0 controllerNumber=1 scan=6454	35.0554
05702:3	1	K.TEYGHYDPAEFDYVK.R			611.937	3	1833.8	1833.8	0	-0.1	382	Specific	80.41	80.41	80.41	2.15	75	>ABV_PP	2	20190103_Cass__05_Binarus_Caitlin_Neg_PNGasF_250ng.6464.6464.3	controllerType=0 controllerNumber=1 scan=6464	35.1198
05621:3	1	K.TEYGHYDPAEFDYVK.R			611.938	3	1833.8	1833.8	0	0.7	382	Specific	82.87	82.87	82.87	2.15	75	>ABV_PP	2	20190103_Cass__05_Binarus_Caitlin_Neg_PNGasF_250ng.6375.6375.3	controllerType=0 controllerNumber=1 scan=6375	34.5512
06037:3	1	K.TEYGHYDPAEFDYVK.R			611.937	3	1833.8	1833.8	0	0.6	382	Specific	94.93	94.93	94.93	2.5	75	>ABV_PP	2	20190103_Cass__05_Binarus_Caitlin_Neg_PNGasF_250ng.6833.6833.3	controllerType=0 controllerNumber=1 scan=6833	37.4805
05788:3	1	K.TEYGHYDPAEFDYVK.R			611.937	3	1833.8	1833.8	0	0.4	382	Specific	110.06	110.06	110.06	2.49	75	>ABV_PP	2	20190103_Cass__05_Binarus_Caitlin_Neg_PNGasF_250ng.6559.6559.3	controllerType=0 controllerNumber=1 scan=6559	35.7292
05982:3	1	K.TEYGHYDPAEFDYVK.R			611.937	3	1833.8	1833.8	0	0.4	382	Specific	133.22	133.22	133.22	2.19	75	>ABV_PP	2	20190103_Cass__05_Binarus_Caitlin_Neg_PNGasF_250ng.6772.6772.3	controllerType=0 controllerNumber=1 scan=6772	37.0887
05817:3	1	K.TEYGHYDPAEFDYVK.R			611.937	3	1833.8	1833.8	0	0	382	Specific	231.02	231.02	231.02	6.2	75	>ABV_PP	2	20190103_Cass__05_Binarus_Caitlin_Neg_PNGasF_250ng.6591.6591.3	controllerType=0 controllerNumber=1 scan=6591	35.9342
03112:3	1	K.TEYGHYDPAEFDYVK.R			611.937	3	1833.8	1833.8	0	0	382	Specific	512.05	512.05	512.05	9.43	75	>ABV_PP	2	20190103_Cass__05_Binarus_Caitlin_Neg_PNGasF_250ng.3615.3615.3	controllerType=0 controllerNumber=1 scan=3615	21.5143
03016:3	1	K.TEYGHYDPAEFDYVK.R			611.938	3	1833.8	1833.8	0	0.7	382	Specific	533.54	530.12	530.12	9.69	75	>ABV_PP	2	20190103_Cass__05_Binarus_Caitlin_Neg_PNGasF_250ng.3510.3510.3	controllerType=0 controllerNumber=1 scan=3510	21.1271
03101:3	1	K.TEYGHYDPAEFDYVK.R			611.937	3	1833.8	1833.8	0	-0.4	382	Specific	546.39	546.39	546.39	9.42	75	>ABV_PP	2	20190103_Cass__05_Binarus_Caitlin_Neg_PNGasF_250ng.3603.3603.3	controllerType=0 controllerNumber=1 scan=3603	21.4713
02985:3	1	K.TEYGHYDPAEFDYVK.R			611.937	3	1833.8	1833.8	0	-0.1	382	Specific	562.57	562.57	562.57	9.85	75	>ABV_PP	2	20190103_Cass__05_Binarus_Caitlin_Neg_PNGasF_250ng.3476.3476.3	controllerType=0 controllerNumber=1 scan=3476	21.0019
03025:3	1	K.TEYGHYDPAEFDYVK.R			611.937	3	1833.8	1833.8	0	0.3	382	Specific	568.06	568.06	568.06	9.85	75	>ABV_PP	2	20190103_Cass__05_Binarus_Caitlin_Neg_PNGasF_250ng.3520.3520.3	controllerType=0 controllerNumber=1 scan=3520	21.1656
03057:3	1	K.TEYGHYDPAEFDYVK.R			611.937	3	1833.8	1833.8	0	-0.7	382	Specific	577.9	577.9	577.9	10.49	75	>ABV_PP	2	20190103_Cass__05_Binarus_Caitlin_Neg_PNGasF_250ng.3555.3555.3	controllerType=0 controllerNumber=1 scan=3555	21.2985
03066:3	1	K.TEYGHYDPAEFDYVK.R			611.937	3	1833.8	1833.8	0	-0.5	382	Specific	589.74	584.36	584.36	10.49	75	>ABV_PP	2	20190103_Cass__05_Binarus_Caitlin_Neg_PNGasF_250ng.3565.3565.3	controllerType=0 controllerNumber=1 scan=3565	21.3352
02975:3	1	K.TEYGHYDPAEFDYVK.R			611.937	3	1833.8	1833.8	0	-0.5	382	Specific	601.79	601.79	601.79	11.49	75	>ABV_PP	2	20190103_Cass__05_Binarus_Caitlin_Neg_PNGasF_250ng.3465.3465.3	controllerType=0 controllerNumber=1 scan=3465	20.9601
03073:2	1	K.TEYGHYDPAEFDYVK.R			917.402	2	1833.8	1833.8	0	0	382	Specific	701.28	701.28	701.28	12.88	75	>ABV_PP	2	20190103_Cass__05_Binarus_Caitlin_Neg_PNGasF_250ng.3572.3572.2	controllerType=0 controllerNumber=1 scan=3572	21.3565
03027:2	1	K.TEYGHYDPAEFDYVK.R			917.402	2	1833.8	1833.8	0	0	382	Specific	724.55	713	713	12.88	75	>ABV_PP	2	20190103_Cass__05_Binarus_Caitlin_Neg_PNGasF_250ng.3522.3522.2	controllerType=0 controllerNumber=1 scan=3522	21.1701
03017:2	1	K.TEYGHYDPAEFDYVK.R			917.402	2	1833.8	1833.8	0	0.4	382	Specific	724.63	676.62	676.62	12.88	75	>ABV_PP	2	20190103_Cass__05_Binarus_Caitlin_Neg_PNGasF_250ng.3511.3511.2	controllerType=0 controllerNumber=1 scan=3511	21.1298
03060:2	1	K.TEYGHYDPAEFDYVK.R			917.402	2	1833.8	1833.8	0	-0.3	382	Specific	749.64	734.4	734.4	12.61	75	>ABV_PP	2	20190103_Cass__05_Binarus_Caitlin_Neg_PNGasF_250ng.3558.3558.2	controllerType=0 controllerNumber=1 scan=3558	21.307
02987:2	1	K.TEYGHYDPAEFDYVK.R			917.402	2	1833.8	1833.8	0	-0.1	382	Specific	776.21	725.51	725.51	13.61	75	>ABV_PP	2	20190103_Cass__05_Binarus_Caitlin_Neg_PNGasF_250ng.3478.3478.2	controllerType=0 controllerNumber=1 scan=3478	21.0064
02978:2	1	K.TEYGHYDPAEFDYVK.R			917.402	2	1833.8	1833.8	0	0	382	Specific	789.02	750.17	750.17	13.88	75	>ABV_PP	2	20190103_Cass__05_Binarus_Caitlin_Neg_PNGasF_250ng.3468.3468.2	controllerType=0 controllerNumber=1 scan=3468	20.968
07330:4	1	K.TEYGHYDPAEFDYVKR.I			498.23	4	1989.9	1989.9	0	0.4	382	Specific	16.63	16.63	16.63	0.61	75	>ABV_PP	2	20190103_Cass__05_Binarus_Caitlin_Neg_PNGasF_250ng.8441.8441.4	controllerType=0 controllerNumber=1 scan=8441	48.3939
06092:3	1	K.TEYGHYDPAEFDYVKR.I			663.971	3	1989.9	1989.9	0	0	382	Specific	84.43	84.43	84.43	1.99	75	>ABV_PP	2	20190103_Cass__05_Binarus_Caitlin_Neg_PNGasF_250ng.6893.6893.3	controllerType=0 controllerNumber=1 scan=6893	37.8621
06040:3	1	K.TEYGHYDPAEFDYVKR.I			663.972	3	1989.9	1989.9	0	1.7	382	Specific	103.94	103.94	103.94	2.23	75	>ABV_PP	2	20190103_Cass__05_Binarus_Caitlin_Neg_PNGasF_250ng.6836.6836.3	controllerType=0 controllerNumber=1 scan=6836	37.4986
06073:3	1	K.TEYGHYDPAEFDYVKR.I			663.971	3	1989.9	1989.9	0	0.4	382	Specific	110.79	110.79	110.79	1.92	75	>ABV_PP	2	20190103_Cass__05_Binarus_Caitlin_Neg_PNGasF_250ng.6872.6872.3	controllerType=0 controllerNumber=1 scan=6872	37.7275
02884:4	1	K.TEYGHYDPAEFDYVKR.I			498.231	4	1989.9	1989.9	0	1.5	382	Specific	163.68	163.68	163.68	4.35	75	>ABV_PP	2	20190103_Cass__05_Binarus_Caitlin_Neg_PNGasF_250ng.3364.3364.4	controllerType=0 controllerNumber=1 scan=3364	20.5577
05948:3	1	K.TEYGHYDPAEFDYVKR.I			663.972	3	1989.9	1989.9	0	2.6	382	Specific	231.28	231.28	231.28	4.68	75	>ABV_PP	2	20190103_Cass__05_Binarus_Caitlin_Neg_PNGasF_250ng.6735.6735.3	controllerType=0 controllerNumber=1 scan=6735	36.8534
02788:4	1	K.TEYGHYDPAEFDYVKR.I			498.23	4	1989.9	1989.9	0	-0.1	382	Specific	653.75	653.75	653.75	13.14	75	>ABV_PP	2	20190103_Cass__05_Binarus_Caitlin_Neg_PNGasF_250ng.3259.3259.4	controllerType=0 controllerNumber=1 scan=3259	20.1369
02776:4	1	K.TEYGHYDPAEFDYVKR.I			498.23	4	1989.9	1989.9	0	0.2	382	Specific	667.02	667.02	667.02	13.14	75	>ABV_PP	2	20190103_Cass__05_Binarus_Caitlin_Neg_PNGasF_250ng.3246.3246.4	controllerType=0 controllerNumber=1 scan=3246	20.0905
02709:4	1	K.TEYGHYDPAEFDYVKR.I			498.23	4	1989.9	1989.9	0	0.4	382	Specific	670.77	670.77	670.77	13.14	75	>ABV_PP	2	20190103_Cass__05_Binarus_Caitlin_Neg_PNGasF_250ng.3172.3172.4	controllerType=0 controllerNumber=1 scan=3172	19.7995
02699:4	1	K.TEYGHYDPAEFDYVKR.I			498.23	4	1989.9	1989.9	0	0.4	382	Specific	674.22	674.22	674.22	13.14	75	>ABV_PP	2	20190103_Cass__05_Binarus_Caitlin_Neg_PNGasF_250ng.3161.3161.4	controllerType=0 controllerNumber=1 scan=3161	19.7604
02748:4	1	K.TEYGHYDPAEFDYVKR.I			498.23	4	1989.9	1989.9	0	0.1	382	Specific	681.6	681.6	681.6	13.14	75	>ABV_PP	2	20190103_Cass__05_Binarus_Caitlin_Neg_PNGasF_250ng.3215.3215.4	controllerType=0 controllerNumber=1 scan=3215	19.9628
02737:4	1	K.TEYGHYDPAEFDYVKR.I			498.23	4	1989.9	1989.9	0	-0.3	382	Specific	684.4	684.4	684.4	12.86	75	>ABV_PP	2	20190103_Cass__05_Binarus_Caitlin_Neg_PNGasF_250ng.3203.3203.4	controllerType=0 controllerNumber=1 scan=3203	19.9196
02824:4	1	K.TEYGHYDPAEFDYVKR.I			498.23	4	1989.9	1989.9	0	0.3	382	Specific	692.4	692.4	692.4	13.14	75	>ABV_PP	2	20190103_Cass__05_Binarus_Caitlin_Neg_PNGasF_250ng.3298.3298.4	controllerType=0 controllerNumber=1 scan=3298	20.2932
02763:2	1	K.TEYGHYDPAEFDYVKR.I			995.453	2	1989.9	1989.9	0	0.7	382	Specific	735.51	669.89	669.89	12.27	75	>ABV_PP	2	20190103_Cass__05_Binarus_Caitlin_Neg_PNGasF_250ng.3231.3231.2	controllerType=0 controllerNumber=1 scan=3231	20.0213
02790:3	1	K.TEYGHYDPAEFDYVKR.I			663.971	3	1989.9	1989.9	0	-0.1	382	Specific	771.4	771.4	771.4	13.98	75	>ABV_PP	2	20190103_Cass__05_Binarus_Caitlin_Neg_PNGasF_250ng.3261.3261.3	controllerType=0 controllerNumber=1 scan=3261	20.143
02747:3	1	K.TEYGHYDPAEFDYVKR.I			663.971	3	1989.9	1989.9	0	0.1	382	Specific	787.46	787.46	787.46	14.26	75	>ABV_PP	2	20190103_Cass__05_Binarus_Caitlin_Neg_PNGasF_250ng.3214.3214.3	controllerType=0 controllerNumber=1 scan=3214	19.96
02778:3	1	K.TEYGHYDPAEFDYVKR.I			663.971	3	1989.9	1989.9	0	-0.1	382	Specific	791.09	791.09	791.09	13.98	75	>ABV_PP	2	20190103_Cass__05_Binarus_Caitlin_Neg_PNGasF_250ng.3248.3248.3	controllerType=0 controllerNumber=1 scan=3248	20.0964
02821:3	1	K.TEYGHYDPAEFDYVKR.I			663.971	3	1989.9	1989.9	0	0.7	382	Specific	792.11	792.11	792.11	14.26	75	>ABV_PP	2	20190103_Cass__05_Binarus_Caitlin_Neg_PNGasF_250ng.3295.3295.3	controllerType=0 controllerNumber=1 scan=3295	20.282
02718:2	1	K.TEYGHYDPAEFDYVKR.I			995.453	2	1989.9	1989.9	0	0.7	382	Specific	798.52	738.31	738.31	13.27	75	>ABV_PP	2	20190103_Cass__05_Binarus_Caitlin_Neg_PNGasF_250ng.3182.3182.2	controllerType=0 controllerNumber=1 scan=3182	19.8367
02697:3	1	K.TEYGHYDPAEFDYVKR.I			663.971	3	1989.9	1989.9	0	0.7	382	Specific	818.64	818.64	818.64	15.26	75	>ABV_PP	2	20190103_Cass__05_Binarus_Caitlin_Neg_PNGasF_250ng.3159.3159.3	controllerType=0 controllerNumber=1 scan=3159	19.7548
02726:2	1	K.TEYGHYDPAEFDYVKR.I			995.453	2	1989.9	1989.9	0	0.7	382	Specific	820.42	756.08	756.08	14.27	75	>ABV_PP	2	20190103_Cass__05_Binarus_Caitlin_Neg_PNGasF_250ng.3191.3191.2	controllerType=0 controllerNumber=1 scan=3191	19.8751
02736:3	1	K.TEYGHYDPAEFDYVKR.I			663.971	3	1989.9	1989.9	0	-0.2	382	Specific	830.64	830.64	830.64	14.98	75	>ABV_PP	2	20190103_Cass__05_Binarus_Caitlin_Neg_PNGasF_250ng.3202.3202.3	controllerType=0 controllerNumber=1 scan=3202	19.9168
02708:3	1	K.TEYGHYDPAEFDYVKR.I			663.971	3	1989.9	1989.9	0	0.2	382	Specific	869.17	869.17	869.17	16.26	75	>ABV_PP	2	20190103_Cass__05_Binarus_Caitlin_Neg_PNGasF_250ng.3171.3171.3	controllerType=0 controllerNumber=1 scan=3171	19.7967
02517:2	1	E.YGHYDPAEFD.Y			607.243	2	1213.48	1213.48	0	-0.1	384	Specific	411.6	355.72	355.72	8.96	75	>ABV_PP	2	20190103_Cass__05_Binarus_Caitlin_Neg_PNGasF_250ng.2961.2961.2	controllerType=0 controllerNumber=1 scan=2961	18.9827
02531:2	1	E.YGHYDPAEFD.Y			607.243	2	1213.48	1213.48	0	-0.2	384	Specific	424.91	337.67	337.67	8.75	75	>ABV_PP	2	20190103_Cass__05_Binarus_Caitlin_Neg_PNGasF_250ng.2976.2976.2	controllerType=0 controllerNumber=1 scan=2976	19.0393
02477:2	1	E.YGHYDPAEFD.Y			607.244	2	1213.48	1213.48	0	0.3	384	Specific	434.61	378.04	378.04	10.22	75	>ABV_PP	2	20190103_Cass__05_Binarus_Caitlin_Neg_PNGasF_250ng.2917.2917.2	controllerType=0 controllerNumber=1 scan=2917	18.7949
02486:2	1	E.YGHYDPAEFD.Y			607.244	2	1213.48	1213.48	0	0.1	384	Specific	452.88	404.05	404.05	10.21	75	>ABV_PP	2	20190103_Cass__05_Binarus_Caitlin_Neg_PNGasF_250ng.2927.2927.2	controllerType=0 controllerNumber=1 scan=2927	18.839
02932:3	1	E.YGHYDPAEFDYVK.R			535.24	3	1603.71	1603.71	0	-0.4	384	Specific	475.79	475.79	475.79	9.11	75	>ABV_PP	2	20190103_Cass__05_Binarus_Caitlin_Neg_PNGasF_250ng.3417.3417.3	controllerType=0 controllerNumber=1 scan=3417	20.7736
02876:3	1	E.YGHYDPAEFDYVK.R			535.24	3	1603.71	1603.71	0	0	384	Specific	541.9	541.9	541.9	9.88	75	>ABV_PP	2	20190103_Cass__05_Binarus_Caitlin_Neg_PNGasF_250ng.3356.3356.3	controllerType=0 controllerNumber=1 scan=3356	20.5286
02841:3	1	E.YGHYDPAEFDYVK.R			535.24	3	1603.71	1603.71	0	-0.7	384	Specific	550.35	550.35	550.35	9.6	75	>ABV_PP	2	20190103_Cass__05_Binarus_Caitlin_Neg_PNGasF_250ng.3317.3317.3	controllerType=0 controllerNumber=1 scan=3317	20.3696
02846:3	1	E.YGHYDPAEFDYVK.R			535.24	3	1603.71	1603.71	0	-0.1	384	Specific	551.4	551.4	551.4	9.88	75	>ABV_PP	2	20190103_Cass__05_Binarus_Caitlin_Neg_PNGasF_250ng.3323.3323.3	controllerType=0 controllerNumber=1 scan=3323	20.3955
02918:3	1	E.YGHYDPAEFDYVK.R			535.24	3	1603.71	1603.71	0	0.1	384	Specific	565.36	565.36	565.36	10.03	75	>ABV_PP	2	20190103_Cass__05_Binarus_Caitlin_Neg_PNGasF_250ng.3402.3402.3	controllerType=0 controllerNumber=1 scan=3402	20.7194
02886:3	1	E.YGHYDPAEFDYVK.R			535.24	3	1603.71	1603.71	0	-0.2	384	Specific	566.45	566.45	566.45	9.76	75	>ABV_PP	2	20190103_Cass__05_Binarus_Caitlin_Neg_PNGasF_250ng.3367.3367.3	controllerType=0 controllerNumber=1 scan=3367	20.5745
02887:2	1	E.YGHYDPAEFDYVK.R			802.357	2	1603.71	1603.71	0	0.3	384	Specific	673.98	673.98	673.98	12.06	75	>ABV_PP	2	20190103_Cass__05_Binarus_Caitlin_Neg_PNGasF_250ng.3368.3368.2	controllerType=0 controllerNumber=1 scan=3368	20.5772
02855:2	1	E.YGHYDPAEFDYVK.R			802.357	2	1603.71	1603.71	0	0.3	384	Specific	686.01	668.23	668.23	12.06	75	>ABV_PP	2	20190103_Cass__05_Binarus_Caitlin_Neg_PNGasF_250ng.3333.3333.2	controllerType=0 controllerNumber=1 scan=3333	20.436
02895:2	1	E.YGHYDPAEFDYVK.R			802.357	2	1603.71	1603.71	0	-0.1	384	Specific	689.71	689.71	689.71	11.79	75	>ABV_PP	2	20190103_Cass__05_Binarus_Caitlin_Neg_PNGasF_250ng.3377.3377.2	controllerType=0 controllerNumber=1 scan=3377	20.62
02847:2	1	E.YGHYDPAEFDYVK.R			802.357	2	1603.71	1603.71	0	0.5	384	Specific	694.96	691.13	691.13	12.06	75	>ABV_PP	2	20190103_Cass__05_Binarus_Caitlin_Neg_PNGasF_250ng.3324.3324.2	controllerType=0 controllerNumber=1 scan=3324	20.3983
06132:3	1	E.YGHYDPAEFDYVKR.I			587.274	3	1759.81	1759.81	0	0.1	384	Specific	36.19	36.19	36.19	0.22	75	>ABV_PP	2	20190103_Cass__05_Binarus_Caitlin_Neg_PNGasF_250ng.6937.6937.3	controllerType=0 controllerNumber=1 scan=6937	38.1432
02575:4	1	E.YGHYDPAEFDYVKR.I			440.708	4	1759.81	1759.81	0	0.5	384	Specific	670.23	670.23	670.23	12.77	75	>ABV_PP	2	20190103_Cass__05_Binarus_Caitlin_Neg_PNGasF_250ng.3025.3025.4	controllerType=0 controllerNumber=1 scan=3025	19.24
02541:4	1	E.YGHYDPAEFDYVKR.I			440.707	4	1759.81	1759.81	0	-0.3	384	Specific	690.75	690.75	690.75	12.49	75	>ABV_PP	2	20190103_Cass__05_Binarus_Caitlin_Neg_PNGasF_250ng.2987.2987.4	controllerType=0 controllerNumber=1 scan=2987	19.0835
02624:4	1	E.YGHYDPAEFDYVKR.I			440.707	4	1759.81	1759.81	0	-0.3	384	Specific	697.55	697.55	697.55	12.49	75	>ABV_PP	2	20190103_Cass__05_Binarus_Caitlin_Neg_PNGasF_250ng.3078.3078.4	controllerType=0 controllerNumber=1 scan=3078	19.4502
02546:4	1	E.YGHYDPAEFDYVKR.I			440.707	4	1759.81	1759.81	0	0.4	384	Specific	704.49	704.49	704.49	13.77	75	>ABV_PP	2	20190103_Cass__05_Binarus_Caitlin_Neg_PNGasF_250ng.2993.2993.4	controllerType=0 controllerNumber=1 scan=2993	19.1112
02565:2	1	E.YGHYDPAEFDYVKR.I			880.408	2	1759.81	1759.81	0	0.5	384	Specific	709.46	708.21	708.21	11.9	75	>ABV_PP	2	20190103_Cass__05_Binarus_Caitlin_Neg_PNGasF_250ng.3014.3014.2	controllerType=0 controllerNumber=1 scan=3014	19.1947
02586:4	1	E.YGHYDPAEFDYVKR.I			440.707	4	1759.81	1759.81	0	0	384	Specific	716.6	716.6	716.6	13.77	75	>ABV_PP	2	20190103_Cass__05_Binarus_Caitlin_Neg_PNGasF_250ng.3037.3037.4	controllerType=0 controllerNumber=1 scan=3037	19.2851
02634:3	1	E.YGHYDPAEFDYVKR.I			587.274	3	1759.81	1759.81	0	0	384	Specific	723.81	723.81	723.81	12.88	75	>ABV_PP	2	20190103_Cass__05_Binarus_Caitlin_Neg_PNGasF_250ng.3089.3089.3	controllerType=0 controllerNumber=1 scan=3089	19.4915
02559:2	1	E.YGHYDPAEFDYVKR.I			880.408	2	1759.81	1759.81	0	0.9	384	Specific	731.76	697.91	697.91	12.21	75	>ABV_PP	2	20190103_Cass__05_Binarus_Caitlin_Neg_PNGasF_250ng.3007.3007.2	controllerType=0 controllerNumber=1 scan=3007	19.1627
02620:3	1	E.YGHYDPAEFDYVKR.I			587.274	3	1759.81	1759.81	0	0.2	384	Specific	753.8	753.8	753.8	13.88	75	>ABV_PP	2	20190103_Cass__05_Binarus_Caitlin_Neg_PNGasF_250ng.3074.3074.3	controllerType=0 controllerNumber=1 scan=3074	19.4368
02540:3	1	E.YGHYDPAEFDYVKR.I			587.274	3	1759.81	1759.81	0	0.1	384	Specific	817.05	817.05	817.05	14.88	75	>ABV_PP	2	20190103_Cass__05_Binarus_Caitlin_Neg_PNGasF_250ng.2986.2986.3	controllerType=0 controllerNumber=1 scan=2986	19.0803
02545:3	1	E.YGHYDPAEFDYVKR.I			587.274	3	1759.81	1759.81	0	0.3	384	Specific	830.53	830.53	830.53	14.88	75	>ABV_PP	2	20190103_Cass__05_Binarus_Caitlin_Neg_PNGasF_250ng.2992.2992.3	controllerType=0 controllerNumber=1 scan=2992	19.1094
02395:3	1	R.ILQNKDQFGIR.S			444.586	3	1331.74	1331.74	0	-0.1	398	Specific	540.09	377.81	377.81	9.59	75	>ABV_PP	2	20190103_Cass__05_Binarus_Caitlin_Neg_PNGasF_250ng.2827.2827.3	controllerType=0 controllerNumber=1 scan=2827	18.4015
02387:3	1	R.ILQNKDQFGIR.S			444.586	3	1331.74	1331.74	0	0	398	Specific	547.13	394.77	394.77	9.87	75	>ABV_PP	2	20190103_Cass__05_Binarus_Caitlin_Neg_PNGasF_250ng.2818.2818.3	controllerType=0 controllerNumber=1 scan=2818	18.3587
02442:3	1	R.ILQNKDQFGIR.S			444.586	3	1331.74	1331.74	0	0	398	Specific	569.83	425.02	425.02	10.03	75	>ABV_PP	2	20190103_Cass__05_Binarus_Caitlin_Neg_PNGasF_250ng.2878.2878.3	controllerType=0 controllerNumber=1 scan=2878	18.6193
02427:3	1	R.ILQNKDQFGIR.S			444.586	3	1331.74	1331.74	0	0.2	398	Specific	573.44	423.1	423.1	10.03	75	>ABV_PP	2	20190103_Cass__05_Binarus_Caitlin_Neg_PNGasF_250ng.2862.2862.3	controllerType=0 controllerNumber=1 scan=2862	18.5569
02392:2	1	R.ILQNKDQFGIR.S			666.375	2	1331.74	1331.74	0	0.5	398	Specific	641.65	384.84	384.84	11.06	75	>ABV_PP	2	20190103_Cass__05_Binarus_Caitlin_Neg_PNGasF_250ng.2823.2823.2	controllerType=0 controllerNumber=1 scan=2823	18.3771
02396:2	1	R.ILQNKDQFGIR.S			666.375	2	1331.74	1331.74	0	0	398	Specific	645.44	400.42	400.42	10.78	75	>ABV_PP	2	20190103_Cass__05_Binarus_Caitlin_Neg_PNGasF_250ng.2828.2828.2	controllerType=0 controllerNumber=1 scan=2828	18.4034
06584:2	1	R.SVYSLPDYNR.A			607.296	2	1213.59	1213.58	0	0.5	409	Specific	129.29	129.29	129.29	2.7	75	>ABV_PP	2	20190103_Cass__05_Binarus_Caitlin_Neg_PNGasF_250ng.7443.7443.2	controllerType=0 controllerNumber=1 scan=7443	41.3524
06596:2	1	R.SVYSLPDYNR.A			607.297	2	1213.59	1213.58	0	1.6	409	Specific	194.16	194.16	194.16	4.57	75	>ABV_PP	2	20190103_Cass__05_Binarus_Caitlin_Neg_PNGasF_250ng.7461.7461.2	controllerType=0 controllerNumber=1 scan=7461	41.4859
06582:2	1	R.SVYSLPDYNR.A			607.296	2	1213.59	1213.58	0	0.3	409	Specific	200.79	200.79	200.79	5.02	75	>ABV_PP	2	20190103_Cass__05_Binarus_Caitlin_Neg_PNGasF_250ng.7440.7440.2	controllerType=0 controllerNumber=1 scan=7440	41.3304
07443:2	1	R.SVYSLPDYNR.A			607.297	2	1213.59	1213.58	0	1.8	409	Specific	223.75	182.89	182.89	5.19	75	>ABV_PP	2	20190103_Cass__05_Binarus_Caitlin_Neg_PNGasF_250ng.8566.8566.2	controllerType=0 controllerNumber=1 scan=8566	49.2133
07414:2	1	R.SVYSLPDYNR.A			607.297	2	1213.59	1213.58	0	0.9	409	Specific	230.81	195.68	195.68	6.29	75	>ABV_PP	2	20190103_Cass__05_Binarus_Caitlin_Neg_PNGasF_250ng.8534.8534.2	controllerType=0 controllerNumber=1 scan=8534	49.0031
07433:2	1	R.SVYSLPDYNR.A			607.297	2	1213.59	1213.58	0	1.2	409	Specific	241.61	194.24	194.24	6.29	75	>ABV_PP	2	20190103_Cass__05_Binarus_Caitlin_Neg_PNGasF_250ng.8555.8555.2	controllerType=0 controllerNumber=1 scan=8555	49.141
07061:2	1	R.SVYSLPDYNR.A			607.296	2	1213.59	1213.58	0	0.6	409	Specific	246.34	246.34	246.34	7.27	75	>ABV_PP	2	20190103_Cass__05_Binarus_Caitlin_Neg_PNGasF_250ng.8145.8145.6	controllerType=0 controllerNumber=1 scan=8145	46.4834
07463:2	1	R.SVYSLPDYNR.A			607.296	2	1213.59	1213.58	0	0.5	409	Specific	251.64	197.53	197.53	7.31	75	>ABV_PP	2	20190103_Cass__05_Binarus_Caitlin_Neg_PNGasF_250ng.8588.8588.2	controllerType=0 controllerNumber=1 scan=8588	49.3587
06152:2	1	R.SVYSLPDYNR.A			607.295	2	1213.58	1213.58	0	-0.8	409	Specific	252.98	196.48	196.48	7.04	75	>ABV_PP	2	20190103_Cass__05_Binarus_Caitlin_Neg_PNGasF_250ng.6959.6959.2	controllerType=0 controllerNumber=1 scan=6959	38.2815
06549:2	1	R.SVYSLPDYNR.A			607.296	2	1213.59	1213.58	0	0.4	409	Specific	253.19	193.38	193.38	7.31	75	>ABV_PP	2	20190103_Cass__05_Binarus_Caitlin_Neg_PNGasF_250ng.7400.7400.2	controllerType=0 controllerNumber=1 scan=7400	41.0661
07354:2	1	R.SVYSLPDYNR.A			607.297	2	1213.59	1213.58	0	1.1	409	Specific	259.65	217.23	217.23	7.6	75	>ABV_PP	2	20190103_Cass__05_Binarus_Caitlin_Neg_PNGasF_250ng.8468.8468.2	controllerType=0 controllerNumber=1 scan=8468	48.5724
06600:2	1	R.SVYSLPDYNR.A			607.296	2	1213.58	1213.58	0	0.1	409	Specific	266.8	266.8	266.8	7.5	75	>ABV_PP	2	20190103_Cass__05_Binarus_Caitlin_Neg_PNGasF_250ng.7466.7466.2	controllerType=0 controllerNumber=1 scan=7466	41.5193
06546:2	1	R.SVYSLPDYNR.A			607.297	2	1213.59	1213.58	0	1	409	Specific	271.73	222.94	222.94	7.67	75	>ABV_PP	2	20190103_Cass__05_Binarus_Caitlin_Neg_PNGasF_250ng.7396.7396.2	controllerType=0 controllerNumber=1 scan=7396	41.0378
07384:2	1	R.SVYSLPDYNR.A			607.297	2	1213.59	1213.58	0	1.1	409	Specific	287.52	235.8	235.8	7.67	75	>ABV_PP	2	20190103_Cass__05_Binarus_Caitlin_Neg_PNGasF_250ng.8501.8501.2	controllerType=0 controllerNumber=1 scan=8501	48.7884
07473:2	1	R.SVYSLPDYNR.A			607.297	2	1213.59	1213.58	0	1.8	409	Specific	293.59	238.08	238.08	7	75	>ABV_PP	2	20190103_Cass__05_Binarus_Caitlin_Neg_PNGasF_250ng.8599.8599.2	controllerType=0 controllerNumber=1 scan=8599	49.4311
05433:2	1	R.SVYSLPDYNR.A			607.296	2	1213.59	1213.58	0	0.2	409	Specific	294.8	255.46	255.46	7.7	75	>ABV_PP	2	20190103_Cass__05_Binarus_Caitlin_Neg_PNGasF_250ng.6168.6168.2	controllerType=0 controllerNumber=1 scan=6168	33.244
07374:2	1	R.SVYSLPDYNR.A			607.297	2	1213.59	1213.58	0	1.5	409	Specific	301.14	269.03	269.03	8.09	75	>ABV_PP	2	20190103_Cass__05_Binarus_Caitlin_Neg_PNGasF_250ng.8490.8490.2	controllerType=0 controllerNumber=1 scan=8490	48.7166
07404:2	1	R.SVYSLPDYNR.A			607.297	2	1213.59	1213.58	0	0.9	409	Specific	312.24	286.12	286.12	8.13	75	>ABV_PP	2	20190103_Cass__05_Binarus_Caitlin_Neg_PNGasF_250ng.8523.8523.2	controllerType=0 controllerNumber=1 scan=8523	48.9311
07295:2	1	R.SVYSLPDYNR.A			607.296	2	1213.58	1213.58	0	-0.7	409	Specific	312.6	250.16	250.16	7.43	75	>ABV_PP	2	20190103_Cass__05_Binarus_Caitlin_Neg_PNGasF_250ng.8403.8403.2	controllerType=0 controllerNumber=1 scan=8403	48.148
06142:2	1	R.SVYSLPDYNR.A			607.296	2	1213.58	1213.58	0	-0.4	409	Specific	319	239.29	239.29	7.62	75	>ABV_PP	2	20190103_Cass__05_Binarus_Caitlin_Neg_PNGasF_250ng.6948.6948.2	controllerType=0 controllerNumber=1 scan=6948	38.2114
07344:2	1	R.SVYSLPDYNR.A			607.297	2	1213.59	1213.58	0	1.9	409	Specific	321.21	252.84	252.84	7.39	75	>ABV_PP	2	20190103_Cass__05_Binarus_Caitlin_Neg_PNGasF_250ng.8457.8457.2	controllerType=0 controllerNumber=1 scan=8457	48.5007
07314:2	1	R.SVYSLPDYNR.A			607.297	2	1213.59	1213.58	0	1.6	409	Specific	323.28	268.07	268.07	7.47	75	>ABV_PP	2	20190103_Cass__05_Binarus_Caitlin_Neg_PNGasF_250ng.8424.8424.2	controllerType=0 controllerNumber=1 scan=8424	48.2859
05482:2	1	R.SVYSLPDYNR.A			607.296	2	1213.59	1213.58	0	0.2	409	Specific	325.73	265.93	265.93	7.97	75	>ABV_PP	2	20190103_Cass__05_Binarus_Caitlin_Neg_PNGasF_250ng.6222.6222.2	controllerType=0 controllerNumber=1 scan=6222	33.5892
07325:2	1	R.SVYSLPDYNR.A			607.297	2	1213.59	1213.58	0	1.6	409	Specific	327.22	249.27	249.27	7.39	75	>ABV_PP	2	20190103_Cass__05_Binarus_Caitlin_Neg_PNGasF_250ng.8436.8436.2	controllerType=0 controllerNumber=1 scan=8436	48.3636
06474:2	1	R.SVYSLPDYNR.A			607.297	2	1213.59	1213.58	0	1	409	Specific	327.94	269.76	269.76	8.28	75	>ABV_PP	2	20190103_Cass__05_Binarus_Caitlin_Neg_PNGasF_250ng.7314.7314.2	controllerType=0 controllerNumber=1 scan=7314	40.502
06055:2	1	R.SVYSLPDYNR.A			607.296	2	1213.58	1213.58	0	0.1	409	Specific	333.63	248.88	248.88	7.9	75	>ABV_PP	2	20190103_Cass__05_Binarus_Caitlin_Neg_PNGasF_250ng.6853.6853.2	controllerType=0 controllerNumber=1 scan=6853	37.6099
05757:2	1	R.SVYSLPDYNR.A			607.297	2	1213.59	1213.58	0	1	409	Specific	338.25	241.87	241.87	8.21	75	>ABV_PP	2	20190103_Cass__05_Binarus_Caitlin_Neg_PNGasF_250ng.6525.6525.2	controllerType=0 controllerNumber=1 scan=6525	35.5123
06204:2	1	R.SVYSLPDYNR.A			607.295	2	1213.58	1213.58	0	-0.9	409	Specific	347.22	297.21	297.21	8.05	75	>ABV_PP	2	20190103_Cass__05_Binarus_Caitlin_Neg_PNGasF_250ng.7016.7016.2	controllerType=0 controllerNumber=1 scan=7016	38.6116
02815:2	1	R.SVYSLPDYNR.A			607.296	2	1213.59	1213.58	0	0.4	409	Specific	348.6	304.69	304.69	6.96	75	>ABV_PP	2	20190103_Cass__05_Binarus_Caitlin_Neg_PNGasF_250ng.3289.3289.2	controllerType=0 controllerNumber=1 scan=3289	20.2623
07284:2	1	R.SVYSLPDYNR.A			607.296	2	1213.59	1213.58	0	0.5	409	Specific	351.19	306.11	306.11	8.33	75	>ABV_PP	2	20190103_Cass__05_Binarus_Caitlin_Neg_PNGasF_250ng.8391.8391.2	controllerType=0 controllerNumber=1 scan=8391	48.0718
07117:2	1	R.SVYSLPDYNR.A			607.296	2	1213.59	1213.58	0	0.4	409	Specific	351.94	265.08	265.08	8.28	75	>ABV_PP	2	20190103_Cass__05_Binarus_Caitlin_Neg_PNGasF_250ng.8207.8207.2	controllerType=0 controllerNumber=1 scan=8207	46.8839
05520:2	1	R.SVYSLPDYNR.A			607.297	2	1213.59	1213.58	0	0.9	409	Specific	353.24	253.71	253.71	7.15	75	>ABV_PP	2	20190103_Cass__05_Binarus_Caitlin_Neg_PNGasF_250ng.6264.6264.2	controllerType=0 controllerNumber=1 scan=6264	33.859
05717:2	1	R.SVYSLPDYNR.A			607.296	2	1213.58	1213.58	0	0	409	Specific	353.45	291.77	291.77	8.33	75	>ABV_PP	2	20190103_Cass__05_Binarus_Caitlin_Neg_PNGasF_250ng.6481.6481.2	controllerType=0 controllerNumber=1 scan=6481	35.2299
06239:2	1	R.SVYSLPDYNR.A			607.296	2	1213.58	1213.58	0	-0.6	409	Specific	354.21	293.86	293.86	8.05	75	>ABV_PP	2	20190103_Cass__05_Binarus_Caitlin_Neg_PNGasF_250ng.7055.7055.2	controllerType=0 controllerNumber=1 scan=7055	38.8511
06295:2	1	R.SVYSLPDYNR.A			607.296	2	1213.58	1213.58	0	0	409	Specific	354.42	315.39	315.39	8.42	75	>ABV_PP	2	20190103_Cass__05_Binarus_Caitlin_Neg_PNGasF_250ng.7117.7117.2	controllerType=0 controllerNumber=1 scan=7117	39.2434
06210:2	1	R.SVYSLPDYNR.A			607.295	2	1213.58	1213.58	0	-0.8	409	Specific	356.15	301.55	301.55	8.05	75	>ABV_PP	2	20190103_Cass__05_Binarus_Caitlin_Neg_PNGasF_250ng.7023.7023.2	controllerType=0 controllerNumber=1 scan=7023	38.6577
06046:2	1	R.SVYSLPDYNR.A			607.297	2	1213.59	1213.58	0	1	409	Specific	359.57	280.72	280.72	8.59	75	>ABV_PP	2	20190103_Cass__05_Binarus_Caitlin_Neg_PNGasF_250ng.6843.6843.2	controllerType=0 controllerNumber=1 scan=6843	37.5449
05695:2	1	R.SVYSLPDYNR.A			607.296	2	1213.59	1213.58	0	0.2	409	Specific	366.69	299.6	299.6	8.59	75	>ABV_PP	2	20190103_Cass__05_Binarus_Caitlin_Neg_PNGasF_250ng.6457.6457.2	controllerType=0 controllerNumber=1 scan=6457	35.0785
07174:2	1	R.SVYSLPDYNR.A			607.297	2	1213.59	1213.58	0	0.9	409	Specific	366.81	293.97	293.97	8.9	75	>ABV_PP	2	20190103_Cass__05_Binarus_Caitlin_Neg_PNGasF_250ng.8270.8270.2	controllerType=0 controllerNumber=1 scan=8270	47.2909
07224:2	1	R.SVYSLPDYNR.A			607.296	2	1213.59	1213.58	0	0.5	409	Specific	372.57	283.82	283.82	8.59	75	>ABV_PP	2	20190103_Cass__05_Binarus_Caitlin_Neg_PNGasF_250ng.8325.8325.2	controllerType=0 controllerNumber=1 scan=8325	47.6452
07146:2	1	R.SVYSLPDYNR.A			607.297	2	1213.59	1213.58	0	1.3	409	Specific	373.4	307.7	307.7	9	75	>ABV_PP	2	20190103_Cass__05_Binarus_Caitlin_Neg_PNGasF_250ng.8239.8239.2	controllerType=0 controllerNumber=1 scan=8239	47.091
05927:2	1	R.SVYSLPDYNR.A			607.297	2	1213.59	1213.58	0	1.3	409	Specific	373.44	297.13	297.13	8.9	75	>ABV_PP	2	20190103_Cass__05_Binarus_Caitlin_Neg_PNGasF_250ng.6712.6712.2	controllerType=0 controllerNumber=1 scan=6712	36.706
05747:2	1	R.SVYSLPDYNR.A			607.297	2	1213.59	1213.58	0	1.2	409	Specific	373.69	311.12	311.12	9	75	>ABV_PP	2	20190103_Cass__05_Binarus_Caitlin_Neg_PNGasF_250ng.6514.6514.2	controllerType=0 controllerNumber=1 scan=6514	35.4417
07134:2	1	R.SVYSLPDYNR.A			607.296	2	1213.59	1213.58	0	0.6	409	Specific	374.71	293.64	293.64	8.59	75	>ABV_PP	2	20190103_Cass__05_Binarus_Caitlin_Neg_PNGasF_250ng.8226.8226.2	controllerType=0 controllerNumber=1 scan=8226	47.0078
05589:2	1	R.SVYSLPDYNR.A			607.296	2	1213.59	1213.58	0	0.5	409	Specific	375.35	289.07	289.07	8.59	75	>ABV_PP	2	20190103_Cass__05_Binarus_Caitlin_Neg_PNGasF_250ng.6340.6340.2	controllerType=0 controllerNumber=1 scan=6340	34.3291
05897:2	1	R.SVYSLPDYNR.A			607.297	2	1213.59	1213.58	0	1	409	Specific	375.66	285.63	285.63	8.9	75	>ABV_PP	2	20190103_Cass__05_Binarus_Caitlin_Neg_PNGasF_250ng.6679.6679.2	controllerType=0 controllerNumber=1 scan=6679	36.4948
07265:2	1	R.SVYSLPDYNR.A			607.296	2	1213.58	1213.58	0	-0.3	409	Specific	378.78	310.45	310.45	8.41	75	>ABV_PP	2	20190103_Cass__05_Binarus_Caitlin_Neg_PNGasF_250ng.8370.8370.2	controllerType=0 controllerNumber=1 scan=8370	47.9351
07106:2	1	R.SVYSLPDYNR.A			607.296	2	1213.59	1213.58	0	0.5	409	Specific	380.68	279.93	279.93	8.54	75	>ABV_PP	2	20190103_Cass__05_Binarus_Caitlin_Neg_PNGasF_250ng.8195.8195.2	controllerType=0 controllerNumber=1 scan=8195	46.8072
07254:2	1	R.SVYSLPDYNR.A			607.297	2	1213.59	1213.58	0	1.1	409	Specific	381.36	328.94	328.94	9	75	>ABV_PP	2	20190103_Cass__05_Binarus_Caitlin_Neg_PNGasF_250ng.8358.8358.2	controllerType=0 controllerNumber=1 scan=8358	47.8586
06454:2	1	R.SVYSLPDYNR.A			607.297	2	1213.59	1213.58	0	1.9	409	Specific	382.91	315.36	315.36	8.18	75	>ABV_PP	2	20190103_Cass__05_Binarus_Caitlin_Neg_PNGasF_250ng.7292.7292.2	controllerType=0 controllerNumber=1 scan=7292	40.3619
06249:2	1	R.SVYSLPDYNR.A			607.295	2	1213.58	1213.58	0	-1.1	409	Specific	383.23	303.52	303.52	8.05	75	>ABV_PP	2	20190103_Cass__05_Binarus_Caitlin_Neg_PNGasF_250ng.7066.7066.2	controllerType=0 controllerNumber=1 scan=7066	38.9187
06444:2	1	R.SVYSLPDYNR.A			607.296	2	1213.59	1213.58	0	0.7	409	Specific	384.96	312.3	312.3	8.68	75	>ABV_PP	2	20190103_Cass__05_Binarus_Caitlin_Neg_PNGasF_250ng.7281.7281.2	controllerType=0 controllerNumber=1 scan=7281	40.2919
07234:2	1	R.SVYSLPDYNR.A			607.297	2	1213.59	1213.58	0	0.9	409	Specific	385.23	302.2	302.2	8.9	75	>ABV_PP	2	20190103_Cass__05_Binarus_Caitlin_Neg_PNGasF_250ng.8336.8336.2	controllerType=0 controllerNumber=1 scan=8336	47.7164
05965:2	1	R.SVYSLPDYNR.A			607.296	2	1213.59	1213.58	0	0.5	409	Specific	387.76	303.42	303.42	8.59	75	>ABV_PP	2	20190103_Cass__05_Binarus_Caitlin_Neg_PNGasF_250ng.6754.6754.2	controllerType=0 controllerNumber=1 scan=6754	36.9769
06115:2	1	R.SVYSLPDYNR.A			607.296	2	1213.59	1213.58	0	0.6	409	Specific	391.27	305.05	305.05	8.81	75	>ABV_PP	2	20190103_Cass__05_Binarus_Caitlin_Neg_PNGasF_250ng.6919.6919.2	controllerType=0 controllerNumber=1 scan=6919	38.0319
05997:2	1	R.SVYSLPDYNR.A			607.296	2	1213.59	1213.58	0	0.7	409	Specific	392.5	299.23	299.23	8.81	75	>ABV_PP	2	20190103_Cass__05_Binarus_Caitlin_Neg_PNGasF_250ng.6789.6789.2	controllerType=0 controllerNumber=1 scan=6789	37.1996
07194:2	1	R.SVYSLPDYNR.A			607.297	2	1213.59	1213.58	0	0.9	409	Specific	393.72	309.65	309.65	9.21	75	>ABV_PP	2	20190103_Cass__05_Binarus_Caitlin_Neg_PNGasF_250ng.8292.8292.2	controllerType=0 controllerNumber=1 scan=8292	47.4323
06307:2	1	R.SVYSLPDYNR.A			607.296	2	1213.59	1213.58	0	0.2	409	Specific	393.78	330.91	330.91	9.08	75	>ABV_PP	2	20190103_Cass__05_Binarus_Caitlin_Neg_PNGasF_250ng.7130.7130.2	controllerType=0 controllerNumber=1 scan=7130	39.3249
07163:2	1	R.SVYSLPDYNR.A			607.297	2	1213.59	1213.58	0	1.6	409	Specific	394.17	312.92	312.92	8.4	75	>ABV_PP	2	20190103_Cass__05_Binarus_Caitlin_Neg_PNGasF_250ng.8258.8258.2	controllerType=0 controllerNumber=1 scan=8258	47.2149
06266:2	1	R.SVYSLPDYNR.A			607.295	2	1213.58	1213.58	0	-1.1	409	Specific	394.78	309.21	309.21	8.37	75	>ABV_PP	2	20190103_Cass__05_Binarus_Caitlin_Neg_PNGasF_250ng.7085.7085.2	controllerType=0 controllerNumber=1 scan=7085	39.0384
05528:2	1	R.SVYSLPDYNR.A			607.296	2	1213.58	1213.58	0	-0.2	409	Specific	397.98	340.33	340.33	8.81	75	>ABV_PP	2	20190103_Cass__05_Binarus_Caitlin_Neg_PNGasF_250ng.6273.6273.2	controllerType=0 controllerNumber=1 scan=6273	33.9169
05614:2	1	R.SVYSLPDYNR.A			607.296	2	1213.59	1213.58	0	0.3	409	Specific	398.7	318.45	318.45	8.9	75	>ABV_PP	2	20190103_Cass__05_Binarus_Caitlin_Neg_PNGasF_250ng.6367.6367.2	controllerType=0 controllerNumber=1 scan=6367	34.4994
06324:2	1	R.SVYSLPDYNR.A			607.296	2	1213.58	1213.58	0	-0.6	409	Specific	399.11	324.31	324.31	8.63	75	>ABV_PP	2	20190103_Cass__05_Binarus_Caitlin_Neg_PNGasF_250ng.7149.7149.2	controllerType=0 controllerNumber=1 scan=7149	39.448
06354:2	1	R.SVYSLPDYNR.A			607.297	2	1213.59	1213.58	0	1.3	409	Specific	399.6	324.52	324.52	9.21	75	>ABV_PP	2	20190103_Cass__05_Binarus_Caitlin_Neg_PNGasF_250ng.7182.7182.2	controllerType=0 controllerNumber=1 scan=7182	39.6591
05906:2	1	R.SVYSLPDYNR.A			607.296	2	1213.59	1213.58	0	0.2	409	Specific	400.68	340.45	340.45	9.08	75	>ABV_PP	2	20190103_Cass__05_Binarus_Caitlin_Neg_PNGasF_250ng.6689.6689.2	controllerType=0 controllerNumber=1 scan=6689	36.5593
05497:2	1	R.SVYSLPDYNR.A			607.296	2	1213.58	1213.58	0	-0.3	409	Specific	401.68	338.49	338.49	8.81	75	>ABV_PP	2	20190103_Cass__05_Binarus_Caitlin_Neg_PNGasF_250ng.6239.6239.2	controllerType=0 controllerNumber=1 scan=6239	33.6993
06335:2	1	R.SVYSLPDYNR.A			607.297	2	1213.59	1213.58	0	1.2	409	Specific	402.15	323.17	323.17	9.21	75	>ABV_PP	2	20190103_Cass__05_Binarus_Caitlin_Neg_PNGasF_250ng.7161.7161.2	controllerType=0 controllerNumber=1 scan=7161	39.5233
05874:2	1	R.SVYSLPDYNR.A			607.297	2	1213.59	1213.58	0	1.7	409	Specific	402.64	320.11	320.11	8.4	75	>ABV_PP	2	20190103_Cass__05_Binarus_Caitlin_Neg_PNGasF_250ng.6653.6653.2	controllerType=0 controllerNumber=1 scan=6653	36.3262
05785:2	1	R.SVYSLPDYNR.A			607.297	2	1213.59	1213.58	0	1	409	Specific	403.13	321.6	321.6	9.21	75	>ABV_PP	2	20190103_Cass__05_Binarus_Caitlin_Neg_PNGasF_250ng.6556.6556.2	controllerType=0 controllerNumber=1 scan=6556	35.7119
06414:2	1	R.SVYSLPDYNR.A			607.297	2	1213.59	1213.58	0	1	409	Specific	405.39	340.73	340.73	9.39	75	>ABV_PP	2	20190103_Cass__05_Binarus_Caitlin_Neg_PNGasF_250ng.7248.7248.2	controllerType=0 controllerNumber=1 scan=7248	40.0809
06076:2	1	R.SVYSLPDYNR.A			607.296	2	1213.58	1213.58	0	0	409	Specific	407.52	327.11	327.11	8.9	75	>ABV_PP	2	20190103_Cass__05_Binarus_Caitlin_Neg_PNGasF_250ng.6876.6876.2	controllerType=0 controllerNumber=1 scan=6876	37.7557
05776:2	1	R.SVYSLPDYNR.A			607.296	2	1213.59	1213.58	0	0.5	409	Specific	407.57	326.98	326.98	8.9	75	>ABV_PP	2	20190103_Cass__05_Binarus_Caitlin_Neg_PNGasF_250ng.6546.6546.2	controllerType=0 controllerNumber=1 scan=6546	35.6469
07205:2	1	R.SVYSLPDYNR.A			607.297	2	1213.59	1213.58	0	0.9	409	Specific	408.05	333.96	333.96	9.39	75	>ABV_PP	2	20190103_Cass__05_Binarus_Caitlin_Neg_PNGasF_250ng.8304.8304.2	controllerType=0 controllerNumber=1 scan=8304	47.5091
05640:2	1	R.SVYSLPDYNR.A			607.296	2	1213.59	1213.58	0	0.5	409	Specific	408.11	331.95	331.95	9.08	75	>ABV_PP	2	20190103_Cass__05_Binarus_Caitlin_Neg_PNGasF_250ng.6396.6396.2	controllerType=0 controllerNumber=1 scan=6396	34.686
05629:2	1	R.SVYSLPDYNR.A			607.297	2	1213.59	1213.58	0	0.8	409	Specific	408.9	332.28	332.28	9.39	75	>ABV_PP	2	20190103_Cass__05_Binarus_Caitlin_Neg_PNGasF_250ng.6384.6384.2	controllerType=0 controllerNumber=1 scan=6384	34.6096
05358:2	1	R.SVYSLPDYNR.A			607.296	2	1213.59	1213.58	0	0.6	409	Specific	410.67	334.62	334.62	9.08	75	>ABV_PP	2	20190103_Cass__05_Binarus_Caitlin_Neg_PNGasF_250ng.6086.6086.2	controllerType=0 controllerNumber=1 scan=6086	32.7215
05663:2	1	R.SVYSLPDYNR.A			607.297	2	1213.59	1213.58	0	0.8	409	Specific	414.35	342.29	342.29	9.33	75	>ABV_PP	2	20190103_Cass__05_Binarus_Caitlin_Neg_PNGasF_250ng.6421.6421.2	controllerType=0 controllerNumber=1 scan=6421	34.8445
06085:2	1	R.SVYSLPDYNR.A			607.296	2	1213.59	1213.58	0	0.3	409	Specific	415.31	346.84	346.84	9.02	75	>ABV_PP	2	20190103_Cass__05_Binarus_Caitlin_Neg_PNGasF_250ng.6886.6886.2	controllerType=0 controllerNumber=1 scan=6886	37.8208
05936:2	1	R.SVYSLPDYNR.A			607.296	2	1213.59	1213.58	0	0.4	409	Specific	415.76	321.91	321.91	8.85	75	>ABV_PP	2	20190103_Cass__05_Binarus_Caitlin_Neg_PNGasF_250ng.6722.6722.2	controllerType=0 controllerNumber=1 scan=6722	36.7704
06279:2	1	R.SVYSLPDYNR.A			607.296	2	1213.59	1213.58	0	0.5	409	Specific	419.36	347.29	347.29	9.02	75	>ABV_PP	2	20190103_Cass__05_Binarus_Caitlin_Neg_PNGasF_250ng.7099.7099.2	controllerType=0 controllerNumber=1 scan=7099	39.1264
05369:2	1	R.SVYSLPDYNR.A			607.297	2	1213.59	1213.58	0	0.8	409	Specific	422.52	343.65	343.65	9.33	75	>ABV_PP	2	20190103_Cass__05_Binarus_Caitlin_Neg_PNGasF_250ng.6098.6098.2	controllerType=0 controllerNumber=1 scan=6098	32.7975
06394:2	1	R.SVYSLPDYNR.A			607.297	2	1213.59	1213.58	0	0.9	409	Specific	422.8	352.88	352.88	9.33	75	>ABV_PP	2	20190103_Cass__05_Binarus_Caitlin_Neg_PNGasF_250ng.7226.7226.2	controllerType=0 controllerNumber=1 scan=7226	39.9401
02825:2	1	R.SVYSLPDYNR.A			607.296	2	1213.58	1213.58	0	-0.4	409	Specific	423.07	337.83	337.83	8.75	75	>ABV_PP	2	20190103_Cass__05_Binarus_Caitlin_Neg_PNGasF_250ng.3300.3300.2	controllerType=0 controllerNumber=1 scan=3300	20.3071
06364:2	1	R.SVYSLPDYNR.A			607.297	2	1213.59	1213.58	0	1.5	409	Specific	424.18	331.88	331.88	9.33	75	>ABV_PP	2	20190103_Cass__05_Binarus_Caitlin_Neg_PNGasF_250ng.7193.7193.2	controllerType=0 controllerNumber=1 scan=7193	39.729
06384:2	1	R.SVYSLPDYNR.A			607.297	2	1213.59	1213.58	0	0.8	409	Specific	424.9	337.43	337.43	9.33	75	>ABV_PP	2	20190103_Cass__05_Binarus_Caitlin_Neg_PNGasF_250ng.7215.7215.2	controllerType=0 controllerNumber=1 scan=7215	39.8699
06106:2	1	R.SVYSLPDYNR.A			607.296	2	1213.59	1213.58	0	0.2	409	Specific	425.63	340.09	340.09	9.02	75	>ABV_PP	2	20190103_Cass__05_Binarus_Caitlin_Neg_PNGasF_250ng.6909.6909.2	controllerType=0 controllerNumber=1 scan=6909	37.9666
05883:2	1	R.SVYSLPDYNR.A			607.296	2	1213.59	1213.58	0	0.5	409	Specific	430.69	344.67	344.67	9.02	75	>ABV_PP	2	20190103_Cass__05_Binarus_Caitlin_Neg_PNGasF_250ng.6663.6663.2	controllerType=0 controllerNumber=1 scan=6663	36.3903
05957:2	1	R.SVYSLPDYNR.A			607.296	2	1213.59	1213.58	0	0.5	409	Specific	432	340.22	340.22	9.02	75	>ABV_PP	2	20190103_Cass__05_Binarus_Caitlin_Neg_PNGasF_250ng.6745.6745.2	controllerType=0 controllerNumber=1 scan=6745	36.9175
05389:2	1	R.SVYSLPDYNR.A			607.296	2	1213.59	1213.58	0	0.4	409	Specific	436.4	355.05	355.05	9.16	75	>ABV_PP	2	20190103_Cass__05_Binarus_Caitlin_Neg_PNGasF_250ng.6120.6120.2	controllerType=0 controllerNumber=1 scan=6120	32.9379
05816:2	1	R.SVYSLPDYNR.A			607.297	2	1213.59	1213.58	0	0.9	409	Specific	440.82	333.31	333.31	9.32	75	>ABV_PP	2	20190103_Cass__05_Binarus_Caitlin_Neg_PNGasF_250ng.6590.6590.2	controllerType=0 controllerNumber=1 scan=6590	35.9282
05667:2	1	R.SVYSLPDYNR.A			607.296	2	1213.59	1213.58	0	0.4	409	Specific	441.35	352.78	352.78	9.01	75	>ABV_PP	2	20190103_Cass__05_Binarus_Caitlin_Neg_PNGasF_250ng.6426.6426.2	controllerType=0 controllerNumber=1 scan=6426	34.8788
06424:2	1	R.SVYSLPDYNR.A			607.296	2	1213.59	1213.58	0	0.7	409	Specific	442.03	340.54	340.54	9.01	75	>ABV_PP	2	20190103_Cass__05_Binarus_Caitlin_Neg_PNGasF_250ng.7259.7259.2	controllerType=0 controllerNumber=1 scan=7259	40.1509
06025:2	1	R.SVYSLPDYNR.A			607.297	2	1213.59	1213.58	0	0.9	409	Specific	442.78	347.64	347.64	9.32	75	>ABV_PP	2	20190103_Cass__05_Binarus_Caitlin_Neg_PNGasF_250ng.6820.6820.2	controllerType=0 controllerNumber=1 scan=6820	37.3992
05988:2	1	R.SVYSLPDYNR.A			607.297	2	1213.59	1213.58	0	1	409	Specific	449.74	340.01	340.01	9.32	75	>ABV_PP	2	20190103_Cass__05_Binarus_Caitlin_Neg_PNGasF_250ng.6779.6779.2	controllerType=0 controllerNumber=1 scan=6779	37.1348
05687:2	1	R.SVYSLPDYNR.A			607.297	2	1213.59	1213.58	0	0.9	409	Specific	450.58	362.14	362.14	9.47	75	>ABV_PP	2	20190103_Cass__05_Binarus_Caitlin_Neg_PNGasF_250ng.6448.6448.2	controllerType=0 controllerNumber=1 scan=6448	35.0192
06016:2	1	R.SVYSLPDYNR.A			607.296	2	1213.59	1213.58	0	0.3	409	Specific	451.1	375.45	375.45	9.16	75	>ABV_PP	2	20190103_Cass__05_Binarus_Caitlin_Neg_PNGasF_250ng.6810.6810.2	controllerType=0 controllerNumber=1 scan=6810	37.3337
05839:2	1	R.SVYSLPDYNR.A			607.297	2	1213.59	1213.58	0	1.1	409	Specific	451.64	350.92	350.92	9.32	75	>ABV_PP	2	20190103_Cass__05_Binarus_Caitlin_Neg_PNGasF_250ng.6615.6615.2	controllerType=0 controllerNumber=1 scan=6615	36.087
05852:2	1	R.SVYSLPDYNR.A			607.297	2	1213.59	1213.58	0	1.2	409	Specific	454.01	359.5	359.5	9.47	75	>ABV_PP	2	20190103_Cass__05_Binarus_Caitlin_Neg_PNGasF_250ng.6629.6629.2	controllerType=0 controllerNumber=1 scan=6629	36.1733
02909:2	1	R.SVYSLPDYNR.A			607.296	2	1213.58	1213.58	0	0	409	Specific	454.36	368.94	368.94	7.98	75	>ABV_PP	2	20190103_Cass__05_Binarus_Caitlin_Neg_PNGasF_250ng.3392.3392.2	controllerType=0 controllerNumber=1 scan=3392	20.6789
05807:2	1	R.SVYSLPDYNR.A			607.297	2	1213.59	1213.58	0	0.8	409	Specific	459.77	341.35	341.35	9.24	75	>ABV_PP	2	20190103_Cass__05_Binarus_Caitlin_Neg_PNGasF_250ng.6580.6580.2	controllerType=0 controllerNumber=1 scan=6580	35.8639
02896:2	1	R.SVYSLPDYNR.A			607.296	2	1213.58	1213.58	0	-0.2	409	Specific	467.37	360.31	360.31	8.81	75	>ABV_PP	2	20190103_Cass__05_Binarus_Caitlin_Neg_PNGasF_250ng.3378.3378.2	controllerType=0 controllerNumber=1 scan=3378	20.622
02787:2	1	R.SVYSLPDYNR.A			607.296	2	1213.58	1213.58	0	-0.1	409	Specific	477.76	375.99	375.99	8.81	75	>ABV_PP	2	20190103_Cass__05_Binarus_Caitlin_Neg_PNGasF_250ng.3258.3258.2	controllerType=0 controllerNumber=1 scan=3258	20.134
02705:2	1	R.SVYSLPDYNR.A			607.297	2	1213.59	1213.58	0	1.4	409	Specific	478.51	401.68	401.68	10.44	75	>ABV_PP	2	20190103_Cass__05_Binarus_Caitlin_Neg_PNGasF_250ng.3168.3168.2	controllerType=0 controllerNumber=1 scan=3168	19.7895
02867:2	1	R.SVYSLPDYNR.A			607.296	2	1213.58	1213.58	0	0	409	Specific	483.77	388.17	388.17	10.26	75	>ABV_PP	2	20190103_Cass__05_Binarus_Caitlin_Neg_PNGasF_250ng.3346.3346.2	controllerType=0 controllerNumber=1 scan=3346	20.4863
02651:2	1	R.SVYSLPDYNR.A			607.296	2	1213.58	1213.58	0	-0.3	409	Specific	484.1	417.63	417.63	9.98	75	>ABV_PP	2	20190103_Cass__05_Binarus_Caitlin_Neg_PNGasF_250ng.3108.3108.2	controllerType=0 controllerNumber=1 scan=3108	19.5649
02745:2	1	R.SVYSLPDYNR.A			607.296	2	1213.59	1213.58	0	0.4	409	Specific	487.32	407.24	407.24	10.26	75	>ABV_PP	2	20190103_Cass__05_Binarus_Caitlin_Neg_PNGasF_250ng.3212.3212.2	controllerType=0 controllerNumber=1 scan=3212	19.9555
02695:2	1	R.SVYSLPDYNR.A			607.297	2	1213.59	1213.58	0	1.3	409	Specific	489.97	390.57	390.57	10.57	75	>ABV_PP	2	20190103_Cass__05_Binarus_Caitlin_Neg_PNGasF_250ng.3157.3157.2	controllerType=0 controllerNumber=1 scan=3157	19.7503
02656:2	1	R.SVYSLPDYNR.A			607.296	2	1213.58	1213.58	0	-0.2	409	Specific	490.38	384.86	384.86	9.98	75	>ABV_PP	2	20190103_Cass__05_Binarus_Caitlin_Neg_PNGasF_250ng.3114.3114.2	controllerType=0 controllerNumber=1 scan=3114	19.5906
02735:2	1	R.SVYSLPDYNR.A			607.296	2	1213.59	1213.58	0	0.2	409	Specific	496.37	420.42	420.42	10.26	75	>ABV_PP	2	20190103_Cass__05_Binarus_Caitlin_Neg_PNGasF_250ng.3201.3201.2	controllerType=0 controllerNumber=1 scan=3201	19.9151
02856:2	1	R.SVYSLPDYNR.A			607.296	2	1213.58	1213.58	0	0	409	Specific	507.09	417.97	417.97	10.35	75	>ABV_PP	2	20190103_Cass__05_Binarus_Caitlin_Neg_PNGasF_250ng.3334.3334.2	controllerType=0 controllerNumber=1 scan=3334	20.4379
02775:2	1	R.SVYSLPDYNR.A			607.296	2	1213.59	1213.58	0	0.3	409	Specific	516.97	417.05	417.05	10.35	75	>ABV_PP	2	20190103_Cass__05_Binarus_Caitlin_Neg_PNGasF_250ng.3245.3245.2	controllerType=0 controllerNumber=1 scan=3245	20.0886
04027:2	1	E.TFRDLYLLDSE.V			686.343	2	1371.68	1371.68	0	0.1	422	Specific	512.4	324.49	324.49	6.56	75	>ABV_PP	2	20190103_Cass__05_Binarus_Caitlin_Neg_PNGasF_250ng.4622.4622.2	controllerType=0 controllerNumber=1 scan=4622	25.4817
04303:3	1	E.TFRDLYLLDSEVIAR.S			604.328	3	1810.97	1810.97	0	0	422	Specific	578.31	503.06	503.06	10.67	75	>ABV_PP	2	20190103_Cass__05_Binarus_Caitlin_Neg_PNGasF_250ng.4925.4925.3	controllerType=0 controllerNumber=1 scan=4925	26.8611
04290:3	1	E.TFRDLYLLDSEVIAR.S			604.328	3	1810.97	1810.97	0	0.4	422	Specific	618.66	579.5	579.5	11.67	75	>ABV_PP	2	20190103_Cass__05_Binarus_Caitlin_Neg_PNGasF_250ng.4911.4911.3	controllerType=0 controllerNumber=1 scan=4911	26.8055
06977:1	1	R.DLYLLDSE.V			967.463	1	967.463	967.462	0	1.5	425	Specific	59.17	4	4	1.55	75	>ABV_PP	2	20190103_Cass__05_Binarus_Caitlin_Neg_PNGasF_250ng.8048.8048.3	controllerType=0 controllerNumber=1 scan=8048	45.8526
05820:1	1	R.DLYLLDSE.V			967.462	1	967.462	967.462	0	0.7	425	Specific	149	4	4	1.66	75	>ABV_PP	2	20190103_Cass__05_Binarus_Caitlin_Neg_PNGasF_250ng.6594.6594.2	controllerType=0 controllerNumber=1 scan=6594	35.9522
05683:1	1	R.DLYLLDSE.V			967.465	1	967.465	967.462	0	2.9	425	Specific	193.46	27.47	27.47	1.21	75	>ABV_PP	2	20190103_Cass__05_Binarus_Caitlin_Neg_PNGasF_250ng.6443.6443.2	controllerType=0 controllerNumber=1 scan=6443	34.9853
04083:2	1	R.DLYLLDSE.V			484.235	2	967.462	967.462	0	0	425	Specific	274.75	71.83	71.83	2.2	75	>ABV_PP	2	20190103_Cass__05_Binarus_Caitlin_Neg_PNGasF_250ng.4683.4683.2	controllerType=0 controllerNumber=1 scan=4683	25.7708
04058:2	1	R.DLYLLDSE.V			484.236	2	967.465	967.462	0	3.5	425	Specific	295.19	63.89	63.89	1.9	75	>ABV_PP	2	20190103_Cass__05_Binarus_Caitlin_Neg_PNGasF_250ng.4656.4656.2	controllerType=0 controllerNumber=1 scan=4656	25.6584
04033:2	1	R.DLYLLDSE.V			484.235	2	967.462	967.462	0	0	425	Specific	323.6	61.32	61.32	2.45	75	>ABV_PP	2	20190103_Cass__05_Binarus_Caitlin_Neg_PNGasF_250ng.4628.4628.2	controllerType=0 controllerNumber=1 scan=4628	25.5069
04039:2	1	R.DLYLLDSE.V			484.235	2	967.462	967.462	0	-0.1	425	Specific	348.81	56.61	56.61	2.63	75	>ABV_PP	2	20190103_Cass__05_Binarus_Caitlin_Neg_PNGasF_250ng.4635.4635.2	controllerType=0 controllerNumber=1 scan=4635	25.5408
04377:2	1	R.DLYLLDSEVIAR.S			703.88	2	1406.75	1406.75	0	-0.4	425	Specific	518.04	264.9	264.9	7.81	75	>ABV_PP	2	20190103_Cass__05_Binarus_Caitlin_Neg_PNGasF_250ng.5007.5007.2	controllerType=0 controllerNumber=1 scan=5007	27.2058
04339:2	1	R.DLYLLDSEVIAR.S			703.88	2	1406.75	1406.75	0	-0.4	425	Specific	654.84	346.91	346.91	11.47	75	>ABV_PP	2	20190103_Cass__05_Binarus_Caitlin_Neg_PNGasF_250ng.4965.4965.2	controllerType=0 controllerNumber=1 scan=4965	27.0274
04346:2	1	R.DLYLLDSEVIAR.S			703.88	2	1406.75	1406.75	0	-0.4	425	Specific	666.55	353.3	353.3	11.62	75	>ABV_PP	2	20190103_Cass__05_Binarus_Caitlin_Neg_PNGasF_250ng.4973.4973.2	controllerType=0 controllerNumber=1 scan=4973	27.0642
05219:3	1	K.GTAAAFPLSRPVVDVIDDFATNNIDR.Y			925.475	3	2774.41	2774.41	0	0.3	454	Specific	923.59	821.23	821.23	18.45	75	>ABV_PP	2	20190103_Cass__05_Binarus_Caitlin_Neg_PNGasF_250ng.5933.5933.3	controllerType=0 controllerNumber=1 scan=5933	31.8193
05192:3	1	K.GTAAAFPLSRPVVDVIDDFATNNIDR.Y			925.476	3	2774.41	2774.41	0	0.8	454	Specific	944.41	851.47	851.47	18.76	75	>ABV_PP	2	20190103_Cass__05_Binarus_Caitlin_Neg_PNGasF_250ng.5903.5903.3	controllerType=0 controllerNumber=1 scan=5903	31.664
05197:3	1	K.GTAAAFPLSRPVVDVIDDFATNNIDR.Y			925.475	3	2774.41	2774.41	0	0.4	454	Specific	949.99	873.95	873.95	18.45	75	>ABV_PP	2	20190103_Cass__05_Binarus_Caitlin_Neg_PNGasF_250ng.5909.5909.3	controllerType=0 controllerNumber=1 scan=5909	31.6989
05231:3	1	K.GTAAAFPLSRPVVDVIDDFATNNIDR.Y			925.475	3	2774.41	2774.41	0	0	454	Specific	1000.07	909.47	909.47	20.45	75	>ABV_PP	2	20190103_Cass__05_Binarus_Caitlin_Neg_PNGasF_250ng.5946.5946.3	controllerType=0 controllerNumber=1 scan=5946	31.8856
05140:3	1	K.GTAAAFPLSRPVVDVIDDFATN[+0.984]NIDR.Y		N[+1]	925.804	3	2775.4	2775.39	0	0.5	454	Specific	620.35	620.35	39.25	12.45	75	>ABV_PP	2	20190103_Cass__05_Binarus_Caitlin_Neg_PNGasF_250ng.5846.5846.3	controllerType=0 controllerNumber=1 scan=5846	31.32
05127:3	1	K.GTAAAFPLSRPVVDVIDDFATN[+0.984]NIDR.Y		N[+1]	925.803	3	2775.39	2775.39	0	0	454	Specific	869.3	869.3	38.9	17.45	75	>ABV_PP	2	20190103_Cass__05_Binarus_Caitlin_Neg_PNGasF_250ng.5832.5832.3	controllerType=0 controllerNumber=1 scan=5832	31.2344
02122:2	1	K.SAGGTPVVGAVR.S			535.801	2	1070.6	1070.6	0	0.2	483	Specific	658.72	490.1	490.1	13	75	>ABV_PP	2	20190103_Cass__05_Binarus_Caitlin_Neg_PNGasF_250ng.2526.2526.2	controllerType=0 controllerNumber=1 scan=2526	16.9772
02130:2	1	K.SAGGTPVVGAVR.S			535.802	2	1070.6	1070.6	0	0.5	483	Specific	660.26	468.44	468.44	13	75	>ABV_PP	2	20190103_Cass__05_Binarus_Caitlin_Neg_PNGasF_250ng.2535.2535.2	controllerType=0 controllerNumber=1 scan=2535	17.0233
02322:2	1	R.SAGGMPVAMAR.N			524.258	2	1047.51	1047.51	0	0.5	495	Specific	574.07	336.53	336.53	8.89	75	>ABV_PP	2	20190103_Cass__05_Binarus_Caitlin_Neg_PNGasF_250ng.2746.2746.2	controllerType=0 controllerNumber=1 scan=2746	18.0405
02332:2	1	R.SAGGMPVAMAR.N			524.258	2	1047.51	1047.51	0	0.5	495	Specific	607.78	331.08	331.08	10.8	75	>ABV_PP	2	20190103_Cass__05_Binarus_Caitlin_Neg_PNGasF_250ng.2757.2757.2	controllerType=0 controllerNumber=1 scan=2757	18.0876
03117:2	1	E.LDSFLMR.R			441.231	2	881.454	881.455	0	-1	687	Specific	428.32	168.45	168.45	5.53	75	>ABV_PP	2	20190103_Cass__05_Binarus_Caitlin_Neg_PNGasF_250ng.3621.3621.2	controllerType=0 controllerNumber=1 scan=3621	21.5394
03127:2	1	E.LDSFLMR.R			441.231	2	881.455	881.455	0	-0.5	687	Specific	431.1	164.41	164.41	5.53	75	>ABV_PP	2	20190103_Cass__05_Binarus_Caitlin_Neg_PNGasF_250ng.3632.3632.2	controllerType=0 controllerNumber=1 scan=3632	21.5816
03165:2	1	E.LDSFLMR.R			441.231	2	881.455	881.455	0	-0.1	687	Specific	436.08	175.12	175.12	6.1	75	>ABV_PP	2	20190103_Cass__05_Binarus_Caitlin_Neg_PNGasF_250ng.3674.3674.2	controllerType=0 controllerNumber=1 scan=3674	21.7475
03196:2	1	E.LDSFLMR.R			441.231	2	881.455	881.455	0	-0.1	687	Specific	436.89	176.89	176.89	7.47	75	>ABV_PP	2	20190103_Cass__05_Binarus_Caitlin_Neg_PNGasF_250ng.3708.3708.2	controllerType=0 controllerNumber=1 scan=3708	21.8755
03208:2	1	E.LDSFLMR.R			441.231	2	881.455	881.455	0	-0.1	687	Specific	440.31	173.36	173.36	5.78	75	>ABV_PP	2	20190103_Cass__05_Binarus_Caitlin_Neg_PNGasF_250ng.3721.3721.2	controllerType=0 controllerNumber=1 scan=3721	21.923
03155:2	1	E.LDSFLMR.R			441.231	2	881.455	881.455	0	-0.3	687	Specific	443.14	181.83	181.83	5.25	75	>ABV_PP	2	20190103_Cass__05_Binarus_Caitlin_Neg_PNGasF_250ng.3663.3663.2	controllerType=0 controllerNumber=1 scan=3663	21.707
02892:2	1	R.DTPNINLDEE.I			580.259	2	1159.51	1159.51	0	0	695	Specific	169.09	39.18	39.18	1.25	75	>ABV_PP	2	20190103_Cass__05_Binarus_Caitlin_Neg_PNGasF_250ng.3373.3373.2	controllerType=0 controllerNumber=1 scan=3373	20.5963
02898:2	1	R.DTPNINLDEE.I			580.259	2	1159.51	1159.51	0	-0.5	695	Specific	299.66	71.71	71.71	2.52	75	>ABV_PP	2	20190103_Cass__05_Binarus_Caitlin_Neg_PNGasF_250ng.3380.3380.2	controllerType=0 controllerNumber=1 scan=3380	20.6289
03920:2	1	R.DTPNINLDEEILK.N			757.391	2	1513.77	1513.77	0	0.3	695	Specific	533.16	492.62	492.62	9.58	75	>ABV_PP	2	20190103_Cass__05_Binarus_Caitlin_Neg_PNGasF_250ng.4504.4504.2	controllerType=0 controllerNumber=1 scan=4504	24.9935
03875:2	1	R.DTPNINLDEEILK.N			757.391	2	1513.77	1513.77	0	0.3	695	Specific	541.82	486.09	486.09	9.58	75	>ABV_PP	2	20190103_Cass__05_Binarus_Caitlin_Neg_PNGasF_250ng.4455.4455.2	controllerType=0 controllerNumber=1 scan=4455	24.8095
03885:2	1	R.DTPNINLDEEILK.N			757.391	2	1513.77	1513.77	0	0.3	695	Specific	548.21	510.61	510.61	9.58	75	>ABV_PP	2	20190103_Cass__05_Binarus_Caitlin_Neg_PNGasF_250ng.4466.4466.2	controllerType=0 controllerNumber=1 scan=4466	24.8501
05563:3	1	D.LYASNTVGALFPVLLTE.G			603.333	3	1807.98	1807.98	0	-0.1	717	Specific	48.25	48.25	48.25	0.22	75	>ABV_PP	2	20190103_Cass__05_Binarus_Caitlin_Neg_PNGasF_250ng.6311.6311.3	controllerType=0 controllerNumber=1 scan=6311	34.1548
05545:2	1	D.LYASNTVGALFPVLLTE.G			904.496	2	1807.99	1807.98	0	0.8	717	Specific	176.99	176.99	176.99	2.7	75	>ABV_PP	2	20190103_Cass__05_Binarus_Caitlin_Neg_PNGasF_250ng.6292.6292.2	controllerType=0 controllerNumber=1 scan=6292	34.0396
05222:2	1	D.LYASNTVGALFPVLLTEGTR.T			1061.58	2	2122.16	2122.15	0	0.9	717	Specific	531.02	531.02	531.02	11.09	75	>ABV_PP	2	20190103_Cass__05_Binarus_Caitlin_Neg_PNGasF_250ng.5936.5936.2	controllerType=0 controllerNumber=1 scan=5936	31.8345
02519:3	1	R.GHYTLSIN[+0.984]GYK.I		N[+1]	418.543	3	1253.62	1253.62	0	-0.3	760	Specific	526.55	358.23	358.23	8.34	75	>ABV_PP	2	20190103_Cass__05_Binarus_Caitlin_Neg_PNGasF_250ng.2963.2963.3	controllerType=0 controllerNumber=1 scan=2963	18.989
02603:3	1	R.GHYTLSIN[+0.984]GYK.I		N[+1]	418.543	3	1253.62	1253.62	0	-0.3	760	Specific	527.28	360.33	360.33	8.34	75	>ABV_PP	2	20190103_Cass__05_Binarus_Caitlin_Neg_PNGasF_250ng.3055.3055.3	controllerType=0 controllerNumber=1 scan=3055	19.3535
02509:3	1	R.GHYTLSIN[+0.984]GYK.I		N[+1]	418.543	3	1253.62	1253.62	0	-0.4	760	Specific	529.26	365.58	365.58	8.34	75	>ABV_PP	2	20190103_Cass__05_Binarus_Caitlin_Neg_PNGasF_250ng.2952.2952.3	controllerType=0 controllerNumber=1 scan=2952	18.9435
02552:3	1	R.GHYTLSIN[+0.984]GYK.I		N[+1]	418.544	3	1253.62	1253.62	0	0.5	760	Specific	532.46	389.45	389.45	9.93	75	>ABV_PP	2	20190103_Cass__05_Binarus_Caitlin_Neg_PNGasF_250ng.2999.2999.3	controllerType=0 controllerNumber=1 scan=2999	19.1296
02631:3	1	R.GHYTLSIN[+0.984]GYK.I		N[+1]	418.543	3	1253.62	1253.62	0	-0.6	760	Specific	534.7	372.88	372.88	8.61	75	>ABV_PP	2	20190103_Cass__05_Binarus_Caitlin_Neg_PNGasF_250ng.3086.3086.3	controllerType=0 controllerNumber=1 scan=3086	19.4811
02642:3	1	R.GHYTLSIN[+0.984]GYK.I		N[+1]	418.543	3	1253.62	1253.62	0	0	760	Specific	546.11	415.23	415.23	9.93	75	>ABV_PP	2	20190103_Cass__05_Binarus_Caitlin_Neg_PNGasF_250ng.3098.3098.3	controllerType=0 controllerNumber=1 scan=3098	19.5269
02562:2	1	R.GHYTLSIN[+0.984]GYK.I		N[+1]	627.312	2	1253.62	1253.62	0	0	760	Specific	628.94	486.31	486.31	10.84	75	>ABV_PP	2	20190103_Cass__05_Binarus_Caitlin_Neg_PNGasF_250ng.3010.3010.2	controllerType=0 controllerNumber=1 scan=3010	19.1726
02506:2	1	R.GHYTLSIN[+0.984]GYK.I		N[+1]	627.312	2	1253.62	1253.62	0	-0.1	760	Specific	739.46	579.82	579.82	12.84	75	>ABV_PP	2	20190103_Cass__05_Binarus_Caitlin_Neg_PNGasF_250ng.2949.2949.2	controllerType=0 controllerNumber=1 scan=2949	18.9331
02516:2	1	R.GHYTLSIN[+0.984]GYK.I		N[+1]	627.312	2	1253.62	1253.62	0	-0.3	760	Specific	741.61	580.52	580.52	12.84	75	>ABV_PP	2	20190103_Cass__05_Binarus_Caitlin_Neg_PNGasF_250ng.2960.2960.2	controllerType=0 controllerNumber=1 scan=2960	18.9797
02549:2	1	R.GHYTLSIN[+0.984]GYK.I		N[+1]	627.312	2	1253.62	1253.62	0	0.3	760	Specific	744.46	578.91	578.91	13.12	75	>ABV_PP	2	20190103_Cass__05_Binarus_Caitlin_Neg_PNGasF_250ng.2996.2996.2	controllerType=0 controllerNumber=1 scan=2996	19.1198
02637:2	1	R.GHYTLSIN[+0.984]GYK.I		N[+1]	627.312	2	1253.62	1253.62	0	0.1	760	Specific	749.54	582.99	582.99	13.12	75	>ABV_PP	2	20190103_Cass__05_Binarus_Caitlin_Neg_PNGasF_250ng.3093.3093.2	controllerType=0 controllerNumber=1 scan=3093	19.5102
02596:2	1	R.GHYTLSIN[+0.984]GYK.I		N[+1]	627.312	2	1253.62	1253.62	0	0	760	Specific	757.14	594.26	594.26	13.84	75	>ABV_PP	2	20190103_Cass__05_Binarus_Caitlin_Neg_PNGasF_250ng.3048.3048.2	controllerType=0 controllerNumber=1 scan=3048	19.3265
02593:2	1	R.GHYTLSIN[+0.984]GYK.I		N[+1]	627.312	2	1253.62	1253.62	0	0.3	760	Specific	761.51	575.93	575.93	14.12	75	>ABV_PP	2	20190103_Cass__05_Binarus_Caitlin_Neg_PNGasF_250ng.3044.3044.2	controllerType=0 controllerNumber=1 scan=3044	19.3065
02628:2	1	R.GHYTLSIN[+0.984]GYK.I		N[+1]	627.311	2	1253.62	1253.62	0	-0.5	760	Specific	771.72	584.68	584.68	13.84	75	>ABV_PP	2	20190103_Cass__05_Binarus_Caitlin_Neg_PNGasF_250ng.3083.3083.2	controllerType=0 controllerNumber=1 scan=3083	19.4714
04410:3	1	K.IHGLMNDKFDLNILSD.V			615.645	3	1844.92	1844.92	0	-0.4	771	Specific	447.84	371.45	371.45	8.43	75	>ABV_PP	2	20190103_Cass__05_Binarus_Caitlin_Neg_PNGasF_250ng.5043.5043.3	controllerType=0 controllerNumber=1 scan=5043	27.3641
04418:3	1	K.IHGLMNDKFDLNILSD.V			615.645	3	1844.92	1844.92	0	0.2	771	Specific	473.34	463.95	463.95	9.67	75	>ABV_PP	2	20190103_Cass__05_Binarus_Caitlin_Neg_PNGasF_250ng.5052.5052.3	controllerType=0 controllerNumber=1 scan=5052	27.4089
04602:2	1	E.SSC[+71.037]YGAIASVQLANWVGVK.G		C[+71]	1012.52	2	2024.03	2024.03	0	0.8	812	Specific	576.11	560.89	560.89	11.19	75	>ABV_PP	2	20190103_Cass__05_Binarus_Caitlin_Neg_PNGasF_250ng.5254.5254.2	controllerType=0 controllerNumber=1 scan=5254	28.2703
04589:2	1	E.SSC[+71.037]YGAIASVQLANWVGVK.G		C[+71]	1012.52	2	2024.03	2024.03	0	0.5	812	Specific	756.34	622.77	622.77	15.8	75	>ABV_PP	2	20190103_Cass__05_Binarus_Caitlin_Neg_PNGasF_250ng.5240.5240.2	controllerType=0 controllerNumber=1 scan=5240	28.2092
02378:2	1	K.GVAITGNVVR.A			493.293	2	985.579	985.579	0	0.3	831	Specific	498.24	231.88	231.88	8.47	75	>ABV_PP	2	20190103_Cass__05_Binarus_Caitlin_Neg_PNGasF_250ng.2808.2808.2	controllerType=0 controllerNumber=1 scan=2808	18.3148
02425:2	1	K.GVAITGNVVR.A			493.293	2	985.579	985.579	0	0.3	831	Specific	514.68	196.27	196.27	8.6	75	>ABV_PP	2	20190103_Cass__05_Binarus_Caitlin_Neg_PNGasF_250ng.2860.2860.2	controllerType=0 controllerNumber=1 scan=2860	18.5516
02386:2	1	K.GVAITGNVVR.A			493.293	2	985.579	985.579	0	0.2	831	Specific	514.81	230.85	230.85	8.57	75	>ABV_PP	2	20190103_Cass__05_Binarus_Caitlin_Neg_PNGasF_250ng.2817.2817.2	controllerType=0 controllerNumber=1 scan=2817	18.3558
02415:2	1	K.GVAITGNVVR.A			493.293	2	985.579	985.579	0	0.4	831	Specific	523.51	236.91	236.91	8.71	75	>ABV_PP	2	20190103_Cass__05_Binarus_Caitlin_Neg_PNGasF_250ng.2849.2849.2	controllerType=0 controllerNumber=1 scan=2849	18.5023
02959:2	1	R.ASYPSYDVPVTQE.L			728.336	2	1455.66	1455.66	0	0	841	Specific	531.78	452.5	452.5	9.29	75	>ABV_PP	2	20190103_Cass__05_Binarus_Caitlin_Neg_PNGasF_250ng.3447.3447.2	controllerType=0 controllerNumber=1 scan=3447	20.89
02966:2	1	R.ASYPSYDVPVTQE.L			728.336	2	1455.66	1455.66	0	0.1	841	Specific	536.61	465.74	465.74	9.29	75	>ABV_PP	2	20190103_Cass__05_Binarus_Caitlin_Neg_PNGasF_250ng.3455.3455.2	controllerType=0 controllerNumber=1 scan=3455	20.9215
04635:2	1	E.LVNSVLIPNPVSYIK.K			828.49	2	1655.97	1655.97	0	0.3	854	Specific	626.65	517.38	517.38	12.12	75	>ABV_PP	2	20190103_Cass__05_Binarus_Caitlin_Neg_PNGasF_250ng.5291.5291.2	controllerType=0 controllerNumber=1 scan=5291	28.4617
04598:2	1	E.LVNSVLIPNPVSYIK.K			828.491	2	1655.97	1655.97	0	0.6	854	Specific	652.99	544.19	544.19	13.12	75	>ABV_PP	2	20190103_Cass__05_Binarus_Caitlin_Neg_PNGasF_250ng.5250.5250.2	controllerType=0 controllerNumber=1 scan=5250	28.2551
04605:2	1	E.LVNSVLIPNPVSYIK.K			828.49	2	1655.97	1655.97	0	0	854	Specific	671.03	550.48	550.48	13.12	75	>ABV_PP	2	20190103_Cass__05_Binarus_Caitlin_Neg_PNGasF_250ng.5258.5258.2	controllerType=0 controllerNumber=1 scan=5258	28.2938
04625:2	1	E.LVNSVLIPNPVSYIK.K			828.491	2	1655.97	1655.97	0	0.7	854	Specific	691.1	567.71	567.71	13.12	75	>ABV_PP	2	20190103_Cass__05_Binarus_Caitlin_Neg_PNGasF_250ng.5280.5280.2	controllerType=0 controllerNumber=1 scan=5280	28.4081
04678:2	1	E.LVN[+0.984]SVLIPNPVSYIK.K		N[+1]	828.981	2	1656.95	1656.96	0	-1.8	854	Specific	587.39	376.61	280.32	8.78	75	>ABV_PP	2	20190103_Cass__05_Binarus_Caitlin_Neg_PNGasF_250ng.5338.5338.2	controllerType=0 controllerNumber=1 scan=5338	28.6695
04666:2	1	E.LVN[+0.984]SVLIPNPVSYIK.K		N[+1]	828.981	2	1656.95	1656.96	0	-2	854	Specific	617.14	399.39	310.37	10.83	75	>ABV_PP	2	20190103_Cass__05_Binarus_Caitlin_Neg_PNGasF_250ng.5325.5325.2	controllerType=0 controllerNumber=1 scan=5325	28.613
04739:2	1	E.LVN[+0.984]SVLIPNPVSYIK.K		N[+1]	828.98	2	1656.95	1656.96	0	-2.3	854	Specific	626.87	395.15	324.28	10.83	75	>ABV_PP	2	20190103_Cass__05_Binarus_Caitlin_Neg_PNGasF_250ng.5405.5405.2	controllerType=0 controllerNumber=1 scan=5405	28.9956
04718:2	1	E.LVN[+0.984]SVLIPNPVSYIK.K		N[+1]	828.981	2	1656.95	1656.96	0	-1.7	854	Specific	632.29	411.28	342.39	11.59	75	>ABV_PP	2	20190103_Cass__05_Binarus_Caitlin_Neg_PNGasF_250ng.5382.5382.2	controllerType=0 controllerNumber=1 scan=5382	28.8707
04713:2	1	E.LVN[+0.984]SVLIPNPVSYIK.K		N[+1]	828.983	2	1656.96	1656.96	0	0.7	854	Specific	641.29	401.48	348.75	12.12	75	>ABV_PP	2	20190103_Cass__05_Binarus_Caitlin_Neg_PNGasF_250ng.5376.5376.2	controllerType=0 controllerNumber=1 scan=5376	28.8379
04462:2	1	K.KEYLASIGLQMIE.S			747.897	2	1494.79	1494.79	0	-0.3	869	Specific	579.79	487.62	487.62	10.79	75	>ABV_PP	2	20190103_Cass__05_Binarus_Caitlin_Neg_PNGasF_250ng.5100.5100.2	controllerType=0 controllerNumber=1 scan=5100	27.6083
04452:2	1	K.KEYLASIGLQMIE.S			747.897	2	1494.79	1494.79	0	-0.8	869	Specific	606.23	502.44	502.44	11.79	75	>ABV_PP	2	20190103_Cass__05_Binarus_Caitlin_Neg_PNGasF_250ng.5089.5089.2	controllerType=0 controllerNumber=1 scan=5089	27.5645
04903:2	1	K.EYLASIGLQMIE.S			683.85	2	1366.69	1366.69	0	-0.4	870	Specific	181.43	100.48	100.48	1.12	75	>ABV_PP	2	20190103_Cass__05_Binarus_Caitlin_Neg_PNGasF_250ng.5585.5585.2	controllerType=0 controllerNumber=1 scan=5585	29.9029
04886:2	1	K.EYLASIGLQMIE.S			683.85	2	1366.69	1366.69	0	-0.1	870	Specific	502.12	348.35	348.35	7.39	75	>ABV_PP	2	20190103_Cass__05_Binarus_Caitlin_Neg_PNGasF_250ng.5567.5567.2	controllerType=0 controllerNumber=1 scan=5567	29.8229
04859:2	1	K.EYLASIGLQMIE.S			683.85	2	1366.69	1366.69	0	0.2	870	Specific	678.76	411.06	411.06	12.3	75	>ABV_PP	2	20190103_Cass__05_Binarus_Caitlin_Neg_PNGasF_250ng.5537.5537.2	controllerType=0 controllerNumber=1 scan=5537	29.6734
04869:2	1	K.EYLASIGLQMIE.S			683.85	2	1366.69	1366.69	0	0.3	870	Specific	687.44	393.97	393.97	12.3	75	>ABV_PP	2	20190103_Cass__05_Binarus_Caitlin_Neg_PNGasF_250ng.5548.5548.2	controllerType=0 controllerNumber=1 scan=5548	29.7233
05061:2	1	K.EYLASIGLQMIESTE.T			842.411	2	1683.81	1683.81	0	0.2	870	Specific	166.83	166.83	166.83	2.48	75	>ABV_PP	2	20190103_Cass__05_Binarus_Caitlin_Neg_PNGasF_250ng.5759.5759.2	controllerType=0 controllerNumber=1 scan=5759	30.8514
05073:2	1	K.EYLASIGLQMIESTE.T			842.411	2	1683.81	1683.81	0	-0.4	870	Specific	358.56	294.89	294.89	6.84	75	>ABV_PP	2	20190103_Cass__05_Binarus_Caitlin_Neg_PNGasF_250ng.5772.5772.2	controllerType=0 controllerNumber=1 scan=5772	30.915
03998:2	1	R.AVIQLMSTYPQAE.V			725.866	2	1450.72	1450.72	0	-0.3	892	Specific	358.73	269.37	269.37	4.8	75	>ABV_PP	2	20190103_Cass__05_Binarus_Caitlin_Neg_PNGasF_250ng.4590.4590.2	controllerType=0 controllerNumber=1 scan=4590	25.3352
03946:2	1	R.AVIQLMSTYPQAE.V			725.866	2	1450.72	1450.72	0	-0.1	892	Specific	395.68	319.51	319.51	7.24	75	>ABV_PP	2	20190103_Cass__05_Binarus_Caitlin_Neg_PNGasF_250ng.4533.4533.2	controllerType=0 controllerNumber=1 scan=4533	25.1078
03986:2	1	R.AVIQLMSTYPQAE.V			725.866	2	1450.72	1450.72	0	-0.3	892	Specific	396.38	313.66	313.66	5.82	75	>ABV_PP	2	20190103_Cass__05_Binarus_Caitlin_Neg_PNGasF_250ng.4577.4577.2	controllerType=0 controllerNumber=1 scan=4577	25.281
03955:2	1	R.AVIQLMSTYPQAE.V			725.866	2	1450.72	1450.72	0	-0.2	892	Specific	411.19	327.73	327.73	6.06	75	>ABV_PP	2	20190103_Cass__05_Binarus_Caitlin_Neg_PNGasF_250ng.4543.4543.2	controllerType=0 controllerNumber=1 scan=4543	25.1476
03392:2	1	E.LSMAILDK.I			445.754	2	890.501	890.501	0	-0.9	918	Specific	401.31	136.2	136.2	6.85	75	>ABV_PP	2	20190103_Cass__05_Binarus_Caitlin_Neg_PNGasF_250ng.3923.3923.2	controllerType=0 controllerNumber=1 scan=3923	22.6844
03267:2	1	E.LSMAILDK.I			445.754	2	890.501	890.501	0	-0.3	918	Specific	518.95	129.6	129.6	6.92	75	>ABV_PP	2	20190103_Cass__05_Binarus_Caitlin_Neg_PNGasF_250ng.3786.3786.2	controllerType=0 controllerNumber=1 scan=3786	22.1766
03362:2	1	E.LSMAILDK.I			445.754	2	890.5	890.501	0	-1.2	918	Specific	519.82	155.52	155.52	7.21	75	>ABV_PP	2	20190103_Cass__05_Binarus_Caitlin_Neg_PNGasF_250ng.3890.3890.2	controllerType=0 controllerNumber=1 scan=3890	22.5584
03347:2	1	E.LSMAILDK.I			445.754	2	890.5	890.501	0	-1.2	918	Specific	532.69	125.03	125.03	6.93	75	>ABV_PP	2	20190103_Cass__05_Binarus_Caitlin_Neg_PNGasF_250ng.3874.3874.2	controllerType=0 controllerNumber=1 scan=3874	22.5012
03315:2	1	E.LSMAILDK.I			445.754	2	890.501	890.501	0	-0.5	918	Specific	539.07	140.39	140.39	7.19	75	>ABV_PP	2	20190103_Cass__05_Binarus_Caitlin_Neg_PNGasF_250ng.3839.3839.2	controllerType=0 controllerNumber=1 scan=3839	22.3725
03306:2	1	E.LSMAILDK.I			445.754	2	890.501	890.501	0	-0.5	918	Specific	542.8	145.84	145.84	7.74	75	>ABV_PP	2	20190103_Cass__05_Binarus_Caitlin_Neg_PNGasF_250ng.3829.3829.2	controllerType=0 controllerNumber=1 scan=3829	22.3342
03275:2	1	E.LSMAILDK.I			445.754	2	890.501	890.501	0	-0.1	918	Specific	554.34	124.57	124.57	7.62	75	>ABV_PP	2	20190103_Cass__05_Binarus_Caitlin_Neg_PNGasF_250ng.3795.3795.2	controllerType=0 controllerNumber=1 scan=3795	22.212
06430:2	1	R.EGIDVLNWLYK.N			675.359	2	1349.71	1349.71	0	0.9	991	Specific	28.79	28.79	28.79	1.85	75	>ABV_PP	2	20190103_Cass__05_Binarus_Caitlin_Neg_PNGasF_250ng.7265.7265.2	controllerType=0 controllerNumber=1 scan=7265	40.1862
06472:2	1	R.EGIDVLNWLYK.N			675.359	2	1349.71	1349.71	0	0.5	991	Specific	40.92	40.92	40.92	1.29	75	>ABV_PP	2	20190103_Cass__05_Binarus_Caitlin_Neg_PNGasF_250ng.7311.7311.2	controllerType=0 controllerNumber=1 scan=7311	40.4795
06044:2	1	R.EGIDVLNWLYK.N			675.359	2	1349.71	1349.71	0	0.1	991	Specific	48.67	48.67	48.67	1.14	75	>ABV_PP	2	20190103_Cass__05_Binarus_Caitlin_Neg_PNGasF_250ng.6840.6840.2	controllerType=0 controllerNumber=1 scan=6840	37.5227
05922:2	1	R.EGIDVLNWLYK.N			675.359	2	1349.71	1349.71	0	0.9	991	Specific	72.67	72.67	72.67	2.11	75	>ABV_PP	2	20190103_Cass__05_Binarus_Caitlin_Neg_PNGasF_250ng.6706.6706.2	controllerType=0 controllerNumber=1 scan=6706	36.666
05973:2	1	R.EGIDVLNWLYK.N			675.359	2	1349.71	1349.71	0	-0.2	991	Specific	101.72	101.72	101.72	1.74	75	>ABV_PP	2	20190103_Cass__05_Binarus_Caitlin_Neg_PNGasF_250ng.6762.6762.2	controllerType=0 controllerNumber=1 scan=6762	37.0245
06409:2	1	R.EGIDVLNWLYK.N			675.36	2	1349.71	1349.71	0	1.5	991	Specific	124.35	124.35	124.35	2.5	75	>ABV_PP	2	20190103_Cass__05_Binarus_Caitlin_Neg_PNGasF_250ng.7242.7242.2	controllerType=0 controllerNumber=1 scan=7242	40.0398
05824:2	1	R.EGIDVLNWLYK.N			675.359	2	1349.71	1349.71	0	0.7	991	Specific	255.83	227.82	227.82	4.74	75	>ABV_PP	2	20190103_Cass__05_Binarus_Caitlin_Neg_PNGasF_250ng.6598.6598.2	controllerType=0 controllerNumber=1 scan=6598	35.9765
05780:2	1	R.EGIDVLNWLYK.N			675.359	2	1349.71	1349.71	0	0.3	991	Specific	297.25	234.58	234.58	5.51	75	>ABV_PP	2	20190103_Cass__05_Binarus_Caitlin_Neg_PNGasF_250ng.6550.6550.2	controllerType=0 controllerNumber=1 scan=6550	35.671
05372:2	1	R.EGIDVLNWLYK.N			675.359	2	1349.71	1349.71	0	0.4	991	Specific	367.42	254.64	254.64	5.87	75	>ABV_PP	2	20190103_Cass__05_Binarus_Caitlin_Neg_PNGasF_250ng.6101.6101.2	controllerType=0 controllerNumber=1 scan=6101	32.8156
05361:2	1	R.EGIDVLNWLYK.N			675.359	2	1349.71	1349.71	0	0.1	991	Specific	390.6	240.63	240.63	6.09	75	>ABV_PP	2	20190103_Cass__05_Binarus_Caitlin_Neg_PNGasF_250ng.6089.6089.2	controllerType=0 controllerNumber=1 scan=6089	32.7396
05708:2	1	R.EGIDVLNWLYK.N			675.359	2	1349.71	1349.71	0	0.5	991	Specific	414.3	328.54	328.54	6.83	75	>ABV_PP	2	20190103_Cass__05_Binarus_Caitlin_Neg_PNGasF_250ng.6471.6471.2	controllerType=0 controllerNumber=1 scan=6471	35.1657
05133:2	1	R.EGIDVLNWLYK.N			675.359	2	1349.71	1349.71	0	0.5	991	Specific	447.94	294.53	294.53	6.24	75	>ABV_PP	2	20190103_Cass__05_Binarus_Caitlin_Neg_PNGasF_250ng.5838.5838.2	controllerType=0 controllerNumber=1 scan=5838	31.2705
05123:2	1	R.EGIDVLNWLYK.N			675.359	2	1349.71	1349.71	0	0.1	991	Specific	492.86	334.61	334.61	7.05	75	>ABV_PP	2	20190103_Cass__05_Binarus_Caitlin_Neg_PNGasF_250ng.5827.5827.2	controllerType=0 controllerNumber=1 scan=5827	31.2002
05163:2	1	R.EGIDVLNWLYK.N			675.359	2	1349.71	1349.71	0	0.9	991	Specific	523.54	356.15	356.15	8.98	75	>ABV_PP	2	20190103_Cass__05_Binarus_Caitlin_Neg_PNGasF_250ng.5871.5871.2	controllerType=0 controllerNumber=1 scan=5871	31.4748
05074:2	1	R.EGIDVLNWLYK.N			675.358	2	1349.71	1349.71	0	-0.3	991	Specific	563.65	375.42	375.42	8.82	75	>ABV_PP	2	20190103_Cass__05_Binarus_Caitlin_Neg_PNGasF_250ng.5773.5773.2	controllerType=0 controllerNumber=1 scan=5773	30.9203
05083:2	1	R.EGIDVLNWLYK.N			675.359	2	1349.71	1349.71	0	-0.1	991	Specific	579.64	387.62	387.62	10.78	75	>ABV_PP	2	20190103_Cass__05_Binarus_Caitlin_Neg_PNGasF_250ng.5783.5783.2	controllerType=0 controllerNumber=1 scan=5783	30.9631
04985:2	1	R.EGIDVLNWLYK.N			675.359	2	1349.71	1349.71	0	-0.1	991	Specific	580.43	419.03	419.03	10.78	75	>ABV_PP	2	20190103_Cass__05_Binarus_Caitlin_Neg_PNGasF_250ng.5676.5676.2	controllerType=0 controllerNumber=1 scan=5676	30.3946
05005:2	1	R.EGIDVLNWLYK.N			675.359	2	1349.71	1349.71	0	0.6	991	Specific	584.14	407.02	407.02	11.05	75	>ABV_PP	2	20190103_Cass__05_Binarus_Caitlin_Neg_PNGasF_250ng.5698.5698.2	controllerType=0 controllerNumber=1 scan=5698	30.5173
04978:2	1	R.EGIDVLNWLYK.N			675.359	2	1349.71	1349.71	0	-0.1	991	Specific	588.36	409.53	409.53	10.78	75	>ABV_PP	2	20190103_Cass__05_Binarus_Caitlin_Neg_PNGasF_250ng.5668.5668.2	controllerType=0 controllerNumber=1 scan=5668	30.3507
05046:2	1	R.EGIDVLNWLYK.N			675.359	2	1349.71	1349.71	0	0.3	991	Specific	590.74	373.27	373.27	10.01	75	>ABV_PP	2	20190103_Cass__05_Binarus_Caitlin_Neg_PNGasF_250ng.5743.5743.2	controllerType=0 controllerNumber=1 scan=5743	30.7741
05015:2	1	R.EGIDVLNWLYK.N			675.359	2	1349.71	1349.71	0	-0.2	991	Specific	591.49	404.6	404.6	10.78	75	>ABV_PP	2	20190103_Cass__05_Binarus_Caitlin_Neg_PNGasF_250ng.5709.5709.2	controllerType=0 controllerNumber=1 scan=5709	30.5808
05035:2	1	R.EGIDVLNWLYK.N			675.358	2	1349.71	1349.71	0	-0.3	991	Specific	591.83	422.34	422.34	10.78	75	>ABV_PP	2	20190103_Cass__05_Binarus_Caitlin_Neg_PNGasF_250ng.5731.5731.2	controllerType=0 controllerNumber=1 scan=5731	30.7069
04543:2	1	R.EGIDVLN[+0.984]WLYK.N		N[+1]	675.851	2	1350.69	1350.69	0	0.4	991	Specific	440.95	339.59	339.59	7.19	75	>ABV_PP	2	20190103_Cass__05_Binarus_Caitlin_Neg_PNGasF_250ng.5189.5189.2	controllerType=0 controllerNumber=1 scan=5189	27.9792
04915:2	1	E.GIDVLNWLYK.N			610.837	2	1220.67	1220.67	0	-0.1	992	Specific	537.84	312.73	312.73	8.97	75	>ABV_PP	2	20190103_Cass__05_Binarus_Caitlin_Neg_PNGasF_250ng.5599.5599.2	controllerType=0 controllerNumber=1 scan=5599	29.9822
04890:2	1	E.GIDVLNWLYK.N			610.837	2	1220.67	1220.67	0	-0.2	992	Specific	537.93	327.71	327.71	8.97	75	>ABV_PP	2	20190103_Cass__05_Binarus_Caitlin_Neg_PNGasF_250ng.5571.5571.2	controllerType=0 controllerNumber=1 scan=5571	29.8382
04925:2	1	E.GIDVLNWLYK.N			610.837	2	1220.67	1220.67	0	-0.2	992	Specific	540.47	299.43	299.43	8.88	75	>ABV_PP	2	20190103_Cass__05_Binarus_Caitlin_Neg_PNGasF_250ng.5610.5610.2	controllerType=0 controllerNumber=1 scan=5610	30.0365
04895:2	1	E.GIDVLNWLYK.N			610.837	2	1220.67	1220.67	0	-0.6	992	Specific	586.64	337.69	337.69	10.22	75	>ABV_PP	2	20190103_Cass__05_Binarus_Caitlin_Neg_PNGasF_250ng.5577.5577.2	controllerType=0 controllerNumber=1 scan=5577	29.8707
07271:2	1	K.LVTTMGEYIR.T			591.813	2	1182.62	1182.62	0	0.5	1004	Specific	69.62	55.91	55.91	2.23	75	>ABV_PP	2	20190103_Cass__05_Binarus_Caitlin_Neg_PNGasF_250ng.8376.8376.2	controllerType=0 controllerNumber=1 scan=8376	47.9713
07231:2	1	K.LVTTMGEYIR.T			591.813	2	1182.62	1182.62	0	0.7	1004	Specific	103.19	22.13	22.13	1.89	75	>ABV_PP	2	20190103_Cass__05_Binarus_Caitlin_Neg_PNGasF_250ng.8332.8332.2	controllerType=0 controllerNumber=1 scan=8332	47.6874
06458:2	1	K.LVTTMGEYIR.T			591.813	2	1182.62	1182.62	0	0.6	1004	Specific	117.74	78.53	78.53	2.62	75	>ABV_PP	2	20190103_Cass__05_Binarus_Caitlin_Neg_PNGasF_250ng.7296.7296.2	controllerType=0 controllerNumber=1 scan=7296	40.3851
06342:2	1	K.LVTTMGEYIR.T			591.813	2	1182.62	1182.62	0	0.3	1004	Specific	150.03	78.87	78.87	2.86	75	>ABV_PP	2	20190103_Cass__05_Binarus_Caitlin_Neg_PNGasF_250ng.7168.7168.2	controllerType=0 controllerNumber=1 scan=7168	39.5654
06478:2	1	K.LVTTMGEYIR.T			591.813	2	1182.62	1182.62	0	0.5	1004	Specific	174.15	117.52	117.52	2.62	75	>ABV_PP	2	20190103_Cass__05_Binarus_Caitlin_Neg_PNGasF_250ng.7318.7318.2	controllerType=0 controllerNumber=1 scan=7318	40.5252
06089:2	1	K.LVTTMGEYIR.T			591.813	2	1182.62	1182.62	0	0	1004	Specific	175.79	166.82	166.82	4.39	75	>ABV_PP	2	20190103_Cass__05_Binarus_Caitlin_Neg_PNGasF_250ng.6890.6890.2	controllerType=0 controllerNumber=1 scan=6890	37.844
06294:2	1	K.LVTTMGEYIR.T			591.812	2	1182.62	1182.62	0	-1.5	1004	Specific	195.96	144.34	144.34	3.58	75	>ABV_PP	2	20190103_Cass__05_Binarus_Caitlin_Neg_PNGasF_250ng.7115.7115.2	controllerType=0 controllerNumber=1 scan=7115	39.2268
03102:2	1	K.LVTTMGEYIR.T			591.813	2	1182.62	1182.62	0	-0.3	1004	Specific	466.8	281.98	281.98	8.34	75	>ABV_PP	2	20190103_Cass__05_Binarus_Caitlin_Neg_PNGasF_250ng.3604.3604.2	controllerType=0 controllerNumber=1 scan=3604	21.4744
03005:2	1	K.LVTTMGEYIR.T			591.813	2	1182.62	1182.62	0	-0.2	1004	Specific	481.72	273.68	273.68	8.34	75	>ABV_PP	2	20190103_Cass__05_Binarus_Caitlin_Neg_PNGasF_250ng.3498.3498.2	controllerType=0 controllerNumber=1 scan=3498	21.0824
03056:2	1	K.LVTTMGEYIR.T			591.813	2	1182.62	1182.62	0	-0.6	1004	Specific	482.84	280.1	280.1	8.47	75	>ABV_PP	2	20190103_Cass__05_Binarus_Caitlin_Neg_PNGasF_250ng.3554.3554.2	controllerType=0 controllerNumber=1 scan=3554	21.2957
03018:2	1	K.LVTTMGEYIR.T			591.813	2	1182.62	1182.62	0	0.4	1004	Specific	490.69	276.89	276.89	8.74	75	>ABV_PP	2	20190103_Cass__05_Binarus_Caitlin_Neg_PNGasF_250ng.3512.3512.2	controllerType=0 controllerNumber=1 scan=3512	21.1326
03045:2	1	K.LVTTMGEYIR.T			591.813	2	1182.62	1182.62	0	-0.2	1004	Specific	493.43	280.86	280.86	8.47	75	>ABV_PP	2	20190103_Cass__05_Binarus_Caitlin_Neg_PNGasF_250ng.3542.3542.2	controllerType=0 controllerNumber=1 scan=3542	21.2524
03089:2	1	K.LVTTMGEYIR.T			591.813	2	1182.62	1182.62	0	0	1004	Specific	497.21	288.57	288.57	8.79	75	>ABV_PP	2	20190103_Cass__05_Binarus_Caitlin_Neg_PNGasF_250ng.3590.3590.2	controllerType=0 controllerNumber=1 scan=3590	21.425
02354:2	1	K.LVTTM[+15.995]GEYIR.T		M[+16]	599.81	2	1198.61	1198.61	0	0	1004	Specific	308.01	185.78	185.78	4.73	75	>ABV_PP	2	20190103_Cass__05_Binarus_Caitlin_Neg_PNGasF_250ng.2781.2781.2	controllerType=0 controllerNumber=1 scan=2781	18.1878
02310:2	1	K.LVTTM[+15.995]GEYIR.T		M[+16]	599.811	2	1198.61	1198.61	0	0.3	1004	Specific	353.67	196.17	196.17	6.67	75	>ABV_PP	2	20190103_Cass__05_Binarus_Caitlin_Neg_PNGasF_250ng.2733.2733.2	controllerType=0 controllerNumber=1 scan=2733	17.9862
02316:2	1	K.LVTTM[+15.995]GEYIR.T		M[+16]	599.811	2	1198.61	1198.61	0	0.6	1004	Specific	354.66	210.28	210.28	6.72	75	>ABV_PP	2	20190103_Cass__05_Binarus_Caitlin_Neg_PNGasF_250ng.2740.2740.2	controllerType=0 controllerNumber=1 scan=2740	18.0181
02993:2	1	R.RMMVNYVTNVE.G			678.326	2	1355.64	1355.64	0	-0.4	1023	Specific	517.62	402.77	402.77	8.21	75	>ABV_PP	2	20190103_Cass__05_Binarus_Caitlin_Neg_PNGasF_250ng.3484.3484.2	controllerType=0 controllerNumber=1 scan=3484	21.0239
02976:2	1	R.RMMVNYVTNVE.G			678.326	2	1355.64	1355.64	0	-0.3	1023	Specific	545.27	448.16	448.16	9.65	75	>ABV_PP	2	20190103_Cass__05_Binarus_Caitlin_Neg_PNGasF_250ng.3466.3466.2	controllerType=0 controllerNumber=1 scan=3466	20.962
03420:2	1	R.MMVNYVTNVE.G			600.276	2	1199.54	1199.54	0	0.3	1024	Specific	160.98	66	66	1.68	75	>ABV_PP	2	20190103_Cass__05_Binarus_Caitlin_Neg_PNGasF_250ng.3954.3954.2	controllerType=0 controllerNumber=1 scan=3954	22.809
03337:2	1	R.MMVNYVTNVE.G			600.275	2	1199.54	1199.54	0	-0.3	1024	Specific	397	261.39	261.39	5.77	75	>ABV_PP	2	20190103_Cass__05_Binarus_Caitlin_Neg_PNGasF_250ng.3863.3863.2	controllerType=0 controllerNumber=1 scan=3863	22.4597
03345:2	1	R.MMVNYVTNVE.G			600.275	2	1199.54	1199.54	0	-0.8	1024	Specific	416.36	264.05	264.05	5.71	75	>ABV_PP	2	20190103_Cass__05_Binarus_Caitlin_Neg_PNGasF_250ng.3872.3872.2	controllerType=0 controllerNumber=1 scan=3872	22.4962
03385:2	1	R.MMVNYVTNVE.G			600.275	2	1199.54	1199.54	0	-0.1	1024	Specific	416.45	276.03	276.03	5.71	75	>ABV_PP	2	20190103_Cass__05_Binarus_Caitlin_Neg_PNGasF_250ng.3916.3916.2	controllerType=0 controllerNumber=1 scan=3916	22.6617
03377:2	1	R.MMVNYVTNVE.G			600.275	2	1199.54	1199.54	0	-0.2	1024	Specific	416.52	261.15	261.15	6.25	75	>ABV_PP	2	20190103_Cass__05_Binarus_Caitlin_Neg_PNGasF_250ng.3907.3907.2	controllerType=0 controllerNumber=1 scan=3907	22.625
01808:2	1	R.LTANPTAADAQR.A			614.818	2	1228.63	1228.63	0	0.7	1038	Specific	446.58	273.49	273.49	8.05	75	>ABV_PP	2	20190103_Cass__05_Binarus_Caitlin_Neg_PNGasF_250ng.2181.2181.2	controllerType=0 controllerNumber=1 scan=2181	14.9456
01801:2	1	R.LTANPTAADAQR.A			614.819	2	1228.63	1228.63	0	1.6	1038	Specific	484.05	281.8	281.8	8.41	75	>ABV_PP	2	20190103_Cass__05_Binarus_Caitlin_Neg_PNGasF_250ng.2173.2173.2	controllerType=0 controllerNumber=1 scan=2173	14.8931
04477:3	1	R.LATSLQQQYPDITASWVIK.N			721.388	3	2162.15	2162.15	0	0.1	1055	Specific	670.37	651.29	651.29	13.15	75	>ABV_PP	2	20190103_Cass__05_Binarus_Caitlin_Neg_PNGasF_250ng.5117.5117.3	controllerType=0 controllerNumber=1 scan=5117	27.679
04467:3	1	R.LATSLQQQYPDITASWVIK.N			721.388	3	2162.15	2162.15	0	-0.3	1055	Specific	713.78	713.78	713.78	13.88	75	>ABV_PP	2	20190103_Cass__05_Binarus_Caitlin_Neg_PNGasF_250ng.5106.5106.3	controllerType=0 controllerNumber=1 scan=5106	27.6357
04438:3	1	R.LATSLQQQYPDITASWVIK.N			721.388	3	2162.15	2162.15	0	-0.1	1055	Specific	718	689.46	689.46	13.88	75	>ABV_PP	2	20190103_Cass__05_Binarus_Caitlin_Neg_PNGasF_250ng.5074.5074.3	controllerType=0 controllerNumber=1 scan=5074	27.5057
04433:3	1	R.LATSLQQQYPDITASWVIK.N			721.388	3	2162.15	2162.15	0	-0.1	1055	Specific	728	699.63	699.63	13.88	75	>ABV_PP	2	20190103_Cass__05_Binarus_Caitlin_Neg_PNGasF_250ng.5068.5068.3	controllerType=0 controllerNumber=1 scan=5068	27.4791
04509:2	1	R.LATSLQQQYPDITASWVIK.N			1081.58	2	2162.15	2162.15	0	0.1	1055	Specific	739.78	641.84	641.84	14.85	75	>ABV_PP	2	20190103_Cass__05_Binarus_Caitlin_Neg_PNGasF_250ng.5152.5152.2	controllerType=0 controllerNumber=1 scan=5152	27.8166
04476:2	1	R.LATSLQQQYPDITASWVIK.N			1081.58	2	2162.15	2162.15	0	0.4	1055	Specific	751.71	625.98	625.98	15.85	75	>ABV_PP	2	20190103_Cass__05_Binarus_Caitlin_Neg_PNGasF_250ng.5116.5116.2	controllerType=0 controllerNumber=1 scan=5116	27.6761
04466:2	1	R.LATSLQQQYPDITASWVIK.N			1081.58	2	2162.15	2162.15	0	-0.2	1055	Specific	762.15	601.01	601.01	15.58	75	>ABV_PP	2	20190103_Cass__05_Binarus_Caitlin_Neg_PNGasF_250ng.5105.5105.2	controllerType=0 controllerNumber=1 scan=5105	27.6329
04435:2	1	R.LATSLQQQYPDITASWVIK.N			1081.58	2	2162.15	2162.15	0	-0.1	1055	Specific	763.21	635.28	635.28	15.85	75	>ABV_PP	2	20190103_Cass__05_Binarus_Caitlin_Neg_PNGasF_250ng.5071.5071.2	controllerType=0 controllerNumber=1 scan=5071	27.4978
04429:2	1	R.LATSLQQQYPDITASWVIK.N			1081.58	2	2162.15	2162.15	0	0.3	1055	Specific	797.5	637.95	637.95	15.85	75	>ABV_PP	2	20190103_Cass__05_Binarus_Caitlin_Neg_PNGasF_250ng.5064.5064.2	controllerType=0 controllerNumber=1 scan=5064	27.464
04188:3	1	R.LATSLQQQYPDITASWVIKN[+0.984]GYR.G		N[+1]	885.125	3	2653.36	2653.36	0	0	1055	Specific	954.88	912.8	912.8	19.24	75	>ABV_PP	2	20190103_Cass__05_Binarus_Caitlin_Neg_PNGasF_250ng.4799.4799.3	controllerType=0 controllerNumber=1 scan=4799	26.287
03445:2	1	E.AGYTPIDALGDKVE.A			724.867	2	1448.73	1448.73	0	0	1096	Specific	485.46	213.35	213.35	7.6	75	>ABV_PP	2	20190103_Cass__05_Binarus_Caitlin_Neg_PNGasF_250ng.3982.3982.2	controllerType=0 controllerNumber=1 scan=3982	22.9327
03416:2	1	E.AGYTPIDALGDKVE.A			724.867	2	1448.73	1448.73	0	0.3	1096	Specific	486.99	224.52	224.52	7.6	75	>ABV_PP	2	20190103_Cass__05_Binarus_Caitlin_Neg_PNGasF_250ng.3950.3950.2	controllerType=0 controllerNumber=1 scan=3950	22.7964
03455:2	1	E.AGYTPIDALGDKVE.A			724.867	2	1448.73	1448.73	0	0	1096	Specific	490.46	220.91	220.91	7.6	75	>ABV_PP	2	20190103_Cass__05_Binarus_Caitlin_Neg_PNGasF_250ng.3993.3993.2	controllerType=0 controllerNumber=1 scan=3993	22.9748
03411:2	1	E.AGYTPIDALGDKVE.A			724.867	2	1448.73	1448.73	0	0.2	1096	Specific	491.6	221.78	221.78	7.6	75	>ABV_PP	2	20190103_Cass__05_Binarus_Caitlin_Neg_PNGasF_250ng.3944.3944.2	controllerType=0 controllerNumber=1 scan=3944	22.7691
03500:2	1	E.AGYTPIDALGDKVE.A			724.867	2	1448.73	1448.73	0	-0.5	1096	Specific	496.39	247.13	247.13	7.46	75	>ABV_PP	2	20190103_Cass__05_Binarus_Caitlin_Neg_PNGasF_250ng.4042.4042.2	controllerType=0 controllerNumber=1 scan=4042	23.158
03486:2	1	E.AGYTPIDALGDKVE.A			724.866	2	1448.73	1448.73	0	-0.7	1096	Specific	499.48	259.65	259.65	7.46	75	>ABV_PP	2	20190103_Cass__05_Binarus_Caitlin_Neg_PNGasF_250ng.4027.4027.2	controllerType=0 controllerNumber=1 scan=4027	23.1024
07351:2	1	E.AIVLNVLK.G			435.295	2	869.582	869.582	0	0.7	1110	Specific	0.63	0.63	0.63	0.73	75	>ABV_PP	2	20190103_Cass__05_Binarus_Caitlin_Neg_PNGasF_250ng.8464.8464.2	controllerType=0 controllerNumber=1 scan=8464	48.5429
07329:2	1	E.AIVLNVLK.G			435.295	2	869.582	869.582	0	-0.1	1110	Specific	159.4	31.98	31.98	2.2	75	>ABV_PP	2	20190103_Cass__05_Binarus_Caitlin_Neg_PNGasF_250ng.8440.8440.2	controllerType=0 controllerNumber=1 scan=8440	48.3878
07201:2	1	E.AIVLNVLK.G			435.294	2	869.582	869.582	0	-0.3	1110	Specific	202.88	35.51	35.51	2.53	75	>ABV_PP	2	20190103_Cass__05_Binarus_Caitlin_Neg_PNGasF_250ng.8299.8299.2	controllerType=0 controllerNumber=1 scan=8299	47.4745
03626:2	1	E.AIVLNVLK.G			435.294	2	869.582	869.582	0	-0.4	1110	Specific	406.29	74.34	74.34	6.75	75	>ABV_PP	2	20190103_Cass__05_Binarus_Caitlin_Neg_PNGasF_250ng.4181.4181.2	controllerType=0 controllerNumber=1 scan=4181	23.6991
03639:2	1	E.AIVLNVLK.G			435.294	2	869.582	869.582	0	-0.4	1110	Specific	422.04	60.87	60.87	6.38	75	>ABV_PP	2	20190103_Cass__05_Binarus_Caitlin_Neg_PNGasF_250ng.4195.4195.2	controllerType=0 controllerNumber=1 scan=4195	23.7505
03585:2	1	E.AIVLNVLK.G			435.294	2	869.582	869.582	0	-0.3	1110	Specific	427.91	99.34	99.34	6.67	75	>ABV_PP	2	20190103_Cass__05_Binarus_Caitlin_Neg_PNGasF_250ng.4136.4136.2	controllerType=0 controllerNumber=1 scan=4136	23.5268
03596:2	1	E.AIVLNVLK.G			435.295	2	869.582	869.582	0	-0.1	1110	Specific	433.66	63.04	63.04	6.38	75	>ABV_PP	2	20190103_Cass__05_Binarus_Caitlin_Neg_PNGasF_250ng.4148.4148.2	controllerType=0 controllerNumber=1 scan=4148	23.5712
03557:2	1	E.AIVLNVLK.G			435.294	2	869.582	869.582	0	-0.3	1110	Specific	435.75	54.16	54.16	6.37	75	>ABV_PP	2	20190103_Cass__05_Binarus_Caitlin_Neg_PNGasF_250ng.4105.4105.2	controllerType=0 controllerNumber=1 scan=4105	23.4075
03547:2	1	E.AIVLNVLK.G			435.295	2	869.582	869.582	0	0.3	1110	Specific	465.36	67.28	67.28	6.57	75	>ABV_PP	2	20190103_Cass__05_Binarus_Caitlin_Neg_PNGasF_250ng.4094.4094.2	controllerType=0 controllerNumber=1 scan=4094	23.366
02557:2	1	E.LHQIFGVGR.G			513.796	2	1026.58	1026.58	0	0.3	1146	Specific	464.84	294.73	294.73	7.38	75	>ABV_PP	2	20190103_Cass__05_Binarus_Caitlin_Neg_PNGasF_250ng.3005.3005.2	controllerType=0 controllerNumber=1 scan=3005	19.1564
02547:2	1	E.LHQIFGVGR.G			513.796	2	1026.58	1026.58	0	0.6	1146	Specific	496.48	323.09	323.09	7.61	75	>ABV_PP	2	20190103_Cass__05_Binarus_Caitlin_Neg_PNGasF_250ng.2994.2994.2	controllerType=0 controllerNumber=1 scan=2994	19.114
02508:2	1	E.LHQIFGVGR.G			513.796	2	1026.58	1026.58	0	0.2	1146	Specific	519.13	349.36	349.36	7.88	75	>ABV_PP	2	20190103_Cass__05_Binarus_Caitlin_Neg_PNGasF_250ng.2951.2951.2	controllerType=0 controllerNumber=1 scan=2951	18.9398
02515:2	1	E.LHQIFGVGR.G			513.796	2	1026.58	1026.58	0	0.2	1146	Specific	533.3	379.67	379.67	9.35	75	>ABV_PP	2	20190103_Cass__05_Binarus_Caitlin_Neg_PNGasF_250ng.2959.2959.2	controllerType=0 controllerNumber=1 scan=2959	18.9778
02498:3	1	R.VINNTISNNRLNPEEAAAAR.A			723.046	3	2167.12	2167.12	0	0.5	1160	Specific	658.81	601.24	601.24	13.44	75	>ABV_PP	2	20190103_Cass__05_Binarus_Caitlin_Neg_PNGasF_250ng.2940.2940.3	controllerType=0 controllerNumber=1 scan=2940	18.8905
02510:3	1	R.VINNTISNNRLNPEEAAAAR.A			723.046	3	2167.12	2167.12	0	0.3	1160	Specific	662.12	578.02	578.02	13.44	75	>ABV_PP	2	20190103_Cass__05_Binarus_Caitlin_Neg_PNGasF_250ng.2953.2953.3	controllerType=0 controllerNumber=1 scan=2953	18.9469
07171:3	1	R.TRLEPLAPAAPIYTTPGPSR.G			703.388	3	2108.15	2108.15	0	0.1	1206	Specific	26.79	26.79	26.79	2.38	75	>ABV_PP	2	20190103_Cass__05_Binarus_Caitlin_Neg_PNGasF_250ng.8266.8266.3	controllerType=0 controllerNumber=1 scan=8266	47.2622
07179:3	1	R.TRLEPLAPAAPIYTTPGPSR.G			703.389	3	2108.15	2108.15	0	0.6	1206	Specific	33.4	33.4	33.4	2.38	75	>ABV_PP	2	20190103_Cass__05_Binarus_Caitlin_Neg_PNGasF_250ng.8275.8275.3	controllerType=0 controllerNumber=1 scan=8275	47.321
07309:3	1	R.TRLEPLAPAAPIYTTPGPSR.G			703.389	3	2108.15	2108.15	0	1.9	1206	Specific	47.09	47.09	47.09	2.22	75	>ABV_PP	2	20190103_Cass__05_Binarus_Caitlin_Neg_PNGasF_250ng.8418.8418.3	controllerType=0 controllerNumber=1 scan=8418	48.2439
06103:3	1	R.TRLEPLAPAAPIYTTPGPSR.G			703.389	3	2108.15	2108.15	0	0.7	1206	Specific	87.05	87.05	87.05	2.66	75	>ABV_PP	2	20190103_Cass__05_Binarus_Caitlin_Neg_PNGasF_250ng.6905.6905.3	controllerType=0 controllerNumber=1 scan=6905	37.9383
06371:3	1	R.TRLEPLAPAAPIYTTPGPSR.G			703.389	3	2108.15	2108.15	0	1.2	1206	Specific	108.56	108.56	108.56	2.76	75	>ABV_PP	2	20190103_Cass__05_Binarus_Caitlin_Neg_PNGasF_250ng.7200.7200.3	controllerType=0 controllerNumber=1 scan=7200	39.7704
06418:3	1	R.TRLEPLAPAAPIYTTPGPSR.G			703.389	3	2108.15	2108.15	0	1.8	1206	Specific	109.5	109.5	109.5	2.69	75	>ABV_PP	2	20190103_Cass__05_Binarus_Caitlin_Neg_PNGasF_250ng.7252.7252.3	controllerType=0 controllerNumber=1 scan=7252	40.1041
06080:3	1	R.TRLEPLAPAAPIYTTPGPSR.G			703.389	3	2108.15	2108.15	0	1.2	1206	Specific	110.56	110.56	110.56	3.47	75	>ABV_PP	2	20190103_Cass__05_Binarus_Caitlin_Neg_PNGasF_250ng.6880.6880.3	controllerType=0 controllerNumber=1 scan=6880	37.7798
07219:3	1	R.TRLEPLAPAAPIYTTPGPSR.G			703.388	3	2108.15	2108.15	0	0	1206	Specific	146.01	146.01	146.01	6.02	75	>ABV_PP	2	20190103_Cass__05_Binarus_Caitlin_Neg_PNGasF_250ng.8319.8319.3	controllerType=0 controllerNumber=1 scan=8319	47.6041
07161:3	1	R.TRLEPLAPAAPIYTTPGPSR.G			703.389	3	2108.15	2108.15	0	0.6	1206	Specific	151.08	151.08	151.08	4.7	75	>ABV_PP	2	20190103_Cass__05_Binarus_Caitlin_Neg_PNGasF_250ng.8255.8255.3	controllerType=0 controllerNumber=1 scan=8255	47.1916
07207:3	1	R.TRLEPLAPAAPIYTTPGPSR.G			703.389	3	2108.15	2108.15	0	0.7	1206	Specific	151.08	151.08	151.08	4.88	75	>ABV_PP	2	20190103_Cass__05_Binarus_Caitlin_Neg_PNGasF_250ng.8306.8306.3	controllerType=0 controllerNumber=1 scan=8306	47.5212
07241:3	1	R.TRLEPLAPAAPIYTTPGPSR.G			703.389	3	2108.15	2108.15	0	0.9	1206	Specific	160.63	160.63	160.63	6.32	75	>ABV_PP	2	20190103_Cass__05_Binarus_Caitlin_Neg_PNGasF_250ng.8343.8343.3	controllerType=0 controllerNumber=1 scan=8343	47.7587
06338:3	1	R.TRLEPLAPAAPIYTTPGPSR.G			703.39	3	2108.15	2108.15	0	2.2	1206	Specific	171.44	171.44	171.44	4.5	75	>ABV_PP	2	20190103_Cass__05_Binarus_Caitlin_Neg_PNGasF_250ng.7164.7164.3	controllerType=0 controllerNumber=1 scan=7164	39.5412
06071:3	1	R.TRLEPLAPAAPIYTTPGPSR.G			703.389	3	2108.15	2108.15	0	0.6	1206	Specific	175.99	175.99	175.99	4.89	75	>ABV_PP	2	20190103_Cass__05_Binarus_Caitlin_Neg_PNGasF_250ng.6870.6870.3	controllerType=0 controllerNumber=1 scan=6870	37.7153
05794:3	1	R.TRLEPLAPAAPIYTTPGPSR.G			703.389	3	2108.15	2108.15	0	0.7	1206	Specific	177.63	177.63	177.63	4.94	75	>ABV_PP	2	20190103_Cass__05_Binarus_Caitlin_Neg_PNGasF_250ng.6565.6565.3	controllerType=0 controllerNumber=1 scan=6565	35.7653
06382:3	1	R.TRLEPLAPAAPIYTTPGPSR.G			703.389	3	2108.15	2108.15	0	0.9	1206	Specific	178.44	178.44	178.44	5.42	75	>ABV_PP	2	20190103_Cass__05_Binarus_Caitlin_Neg_PNGasF_250ng.7212.7212.3	controllerType=0 controllerNumber=1 scan=7212	39.8467
06012:3	1	R.TRLEPLAPAAPIYTTPGPSR.G			703.388	3	2108.15	2108.15	0	0.1	1206	Specific	180.08	180.08	180.08	5.12	75	>ABV_PP	2	20190103_Cass__05_Binarus_Caitlin_Neg_PNGasF_250ng.6805.6805.3	controllerType=0 controllerNumber=1 scan=6805	37.2999
07250:3	1	R.TRLEPLAPAAPIYTTPGPSR.G			703.389	3	2108.15	2108.15	0	1.3	1206	Specific	189.2	189.2	189.2	6.58	75	>ABV_PP	2	20190103_Cass__05_Binarus_Caitlin_Neg_PNGasF_250ng.8353.8353.3	controllerType=0 controllerNumber=1 scan=8353	47.8236
06352:3	1	R.TRLEPLAPAAPIYTTPGPSR.G			703.389	3	2108.15	2108.15	0	0.6	1206	Specific	198.73	198.73	198.73	5.22	75	>ABV_PP	2	20190103_Cass__05_Binarus_Caitlin_Neg_PNGasF_250ng.7179.7179.3	controllerType=0 controllerNumber=1 scan=7179	39.636
03320:2	1	R.TRLEPLAPAAPIYTTPGPSR.G			1054.58	2	2108.15	2108.15	0	0.3	1206	Specific	568.32	511.53	511.53	10.06	75	>ABV_PP	2	20190103_Cass__05_Binarus_Caitlin_Neg_PNGasF_250ng.3844.3844.2	controllerType=0 controllerNumber=1 scan=3844	22.3864
03316:3	1	R.TRLEPLAPAAPIYTTPGPSR.G			703.388	3	2108.15	2108.15	0	0	1206	Specific	684.33	684.33	684.33	13.58	75	>ABV_PP	2	20190103_Cass__05_Binarus_Caitlin_Neg_PNGasF_250ng.3840.3840.3	controllerType=0 controllerNumber=1 scan=3840	22.3743
03409:3	1	R.TRLEPLAPAAPIYTTPGPSR.G			703.389	3	2108.15	2108.15	0	0.6	1206	Specific	708.38	708.38	708.38	14.85	75	>ABV_PP	2	20190103_Cass__05_Binarus_Caitlin_Neg_PNGasF_250ng.3942.3942.3	controllerType=0 controllerNumber=1 scan=3942	22.7624
03355:3	1	R.TRLEPLAPAAPIYTTPGPSR.G			703.388	3	2108.15	2108.15	0	-0.6	1206	Specific	726.68	726.68	726.68	14.58	75	>ABV_PP	2	20190103_Cass__05_Binarus_Caitlin_Neg_PNGasF_250ng.3883.3883.3	controllerType=0 controllerNumber=1 scan=3883	22.5381
03396:3	1	R.TRLEPLAPAAPIYTTPGPSR.G			703.389	3	2108.15	2108.15	0	0.6	1206	Specific	735	735	735	14.85	75	>ABV_PP	2	20190103_Cass__05_Binarus_Caitlin_Neg_PNGasF_250ng.3928.3928.3	controllerType=0 controllerNumber=1 scan=3928	22.7085
03325:3	1	R.TRLEPLAPAAPIYTTPGPSR.G			703.388	3	2108.15	2108.15	0	0	1206	Specific	737.99	737.99	737.99	14.85	75	>ABV_PP	2	20190103_Cass__05_Binarus_Caitlin_Neg_PNGasF_250ng.3850.3850.3	controllerType=0 controllerNumber=1 scan=3850	22.4142
03365:3	1	R.TRLEPLAPAAPIYTTPGPSR.G			703.388	3	2108.15	2108.15	0	0	1206	Specific	743.72	743.72	743.72	14.58	75	>ABV_PP	2	20190103_Cass__05_Binarus_Caitlin_Neg_PNGasF_250ng.3894.3894.3	controllerType=0 controllerNumber=1 scan=3894	22.5792
03371:2	1	R.TRLEPLAPAAPIYTTPGPSR.G			1054.58	2	2108.15	2108.15	0	0	1206	Specific	769.73	634.18	634.18	14.97	75	>ABV_PP	2	20190103_Cass__05_Binarus_Caitlin_Neg_PNGasF_250ng.3900.3900.2	controllerType=0 controllerNumber=1 scan=3900	22.5958
03357:2	1	R.TRLEPLAPAAPIYTTPGPSR.G			1054.58	2	2108.15	2108.15	0	-0.5	1206	Specific	784.22	646.01	646.01	14.7	75	>ABV_PP	2	20190103_Cass__05_Binarus_Caitlin_Neg_PNGasF_250ng.3885.3885.2	controllerType=0 controllerNumber=1 scan=3885	22.5427
03328:2	1	R.TRLEPLAPAAPIYTTPGPSR.G			1054.58	2	2108.15	2108.15	0	0.4	1206	Specific	801.54	669.2	669.2	15.97	75	>ABV_PP	2	20190103_Cass__05_Binarus_Caitlin_Neg_PNGasF_250ng.3853.3853.2	controllerType=0 controllerNumber=1 scan=3853	22.4216
03590:3	1	R.LEPLAPAAPIYTTPGPSR.G			617.672	3	1851	1851	0	0.2	1208	Specific	445.44	445.44	445.44	10.01	75	>ABV_PP	2	20190103_Cass__05_Binarus_Caitlin_Neg_PNGasF_250ng.4141.4141.3	controllerType=0 controllerNumber=1 scan=4141	23.5407
03650:2	1	R.LEPLAPAAPIYTTPGPSR.G			926.004	2	1851	1851	0	0.3	1208	Specific	625.16	537.66	537.66	13.2	75	>ABV_PP	2	20190103_Cass__05_Binarus_Caitlin_Neg_PNGasF_250ng.4207.4207.2	controllerType=0 controllerNumber=1 scan=4207	23.7952
03659:2	1	R.LEPLAPAAPIYTTPGPSR.G			926.004	2	1851	1851	0	0	1208	Specific	634.8	550.77	550.77	13.2	75	>ABV_PP	2	20190103_Cass__05_Binarus_Caitlin_Neg_PNGasF_250ng.4217.4217.2	controllerType=0 controllerNumber=1 scan=4217	23.8351
03570:2	1	R.LEPLAPAAPIYTTPGPSR.G			926.005	2	1851	1851	0	1	1208	Specific	666.42	607.19	607.19	14.51	75	>ABV_PP	2	20190103_Cass__05_Binarus_Caitlin_Neg_PNGasF_250ng.4119.4119.2	controllerType=0 controllerNumber=1 scan=4119	23.4577
03615:2	1	R.LEPLAPAAPIYTTPGPSR.G			926.005	2	1851	1851	0	0.6	1208	Specific	675.39	596.77	596.77	14.2	75	>ABV_PP	2	20190103_Cass__05_Binarus_Caitlin_Neg_PNGasF_250ng.4169.4169.2	controllerType=0 controllerNumber=1 scan=4169	23.6545
03606:2	1	R.LEPLAPAAPIYTTPGPSR.G			926.005	2	1851	1851	0	0.4	1208	Specific	680.74	633.5	633.5	14.2	75	>ABV_PP	2	20190103_Cass__05_Binarus_Caitlin_Neg_PNGasF_250ng.4159.4159.2	controllerType=0 controllerNumber=1 scan=4159	23.6142
03576:2	1	R.LEPLAPAAPIYTTPGPSR.G			926.005	2	1851	1851	0	0.6	1208	Specific	682.62	623.74	623.74	14.2	75	>ABV_PP	2	20190103_Cass__05_Binarus_Caitlin_Neg_PNGasF_250ng.4126.4126.2	controllerType=0 controllerNumber=1 scan=4126	23.4877
03360:2	1	R.MLATNTELV.-			496.26	2	991.512	991.513	0	-1	1231	CRagged	381.56	251.94	251.94	4.96	75	>ABV_PP	2	20190103_Cass__05_Binarus_Caitlin_Neg_PNGasF_250ng.3888.3888.2	controllerType=0 controllerNumber=1 scan=3888	22.5519
03354:2	1	R.MLATNTELV.-			496.26	2	991.512	991.513	0	-1	1231	CRagged	388.38	249.02	249.02	4.81	75	>ABV_PP	2	20190103_Cass__05_Binarus_Caitlin_Neg_PNGasF_250ng.3881.3881.2	controllerType=0 controllerNumber=1 scan=3881	22.5237
02630:2	2	K.FWKPVESTE.L			561.777	2	1122.55	1122.55	0	-0.3	34	Specific	116.29	78.61	78.61	1.95	40	>VP1	11	20190103_Cass__05_Binarus_Caitlin_Neg_PNGasF_250ng.3085.3085.2	controllerType=0 controllerNumber=1 scan=3085	19.4778
02616:2	2	K.FWKPVESTE.L			561.777	2	1122.55	1122.55	0	0.2	34	Specific	452.12	282.8	282.8	6.93	40	>VP1	11	20190103_Cass__05_Binarus_Caitlin_Neg_PNGasF_250ng.3070.3070.2	controllerType=0 controllerNumber=1 scan=3070	19.4242
02587:2	2	K.FWKPVESTE.L			561.777	2	1122.55	1122.55	0	0.3	34	Specific	452.29	278.94	278.94	8.35	40	>VP1	11	20190103_Cass__05_Binarus_Caitlin_Neg_PNGasF_250ng.3038.3038.2	controllerType=0 controllerNumber=1 scan=3038	19.2878
02577:2	2	K.FWKPVESTE.L			561.777	2	1122.55	1122.55	0	0.6	34	Specific	454.82	275.83	275.83	6.98	40	>VP1	11	20190103_Cass__05_Binarus_Caitlin_Neg_PNGasF_250ng.3027.3027.2	controllerType=0 controllerNumber=1 scan=3027	19.2449
05929:3	2	R.GIPTMVDVPATSVISPLLSTLMVPGAR.L			908.169	3	2722.49	2722.49	0	2	68	Specific	94.76	94.76	94.76	4.88	40	>VP1	11	20190103_Cass__05_Binarus_Caitlin_Neg_PNGasF_250ng.6714.6714.3	controllerType=0 controllerNumber=1 scan=6714	36.7181
05917:2	2	R.GIPTMVDVPATSVISPLLSTLMVPGAR.L			1361.75	2	2722.49	2722.49	0	0.7	68	Specific	98.78	98.78	98.78	4.68	40	>VP1	11	20190103_Cass__05_Binarus_Caitlin_Neg_PNGasF_250ng.6701.6701.2	controllerType=0 controllerNumber=1 scan=6701	36.6358
05886:2	2	R.GIPTMVDVPATSVISPLLSTLMVPGAR.L			1361.75	2	2722.49	2722.49	0	1.7	68	Specific	118.52	118.52	118.52	4.47	40	>VP1	11	20190103_Cass__05_Binarus_Caitlin_Neg_PNGasF_250ng.6667.6667.2	controllerType=0 controllerNumber=1 scan=6667	36.4186
05903:2	2	R.GIPTMVDVPATSVISPLLSTLMVPGAR.L			1361.75	2	2722.49	2722.49	0	2.4	68	Specific	144.93	144.93	144.93	5.58	40	>VP1	11	20190103_Cass__05_Binarus_Caitlin_Neg_PNGasF_250ng.6685.6685.2	controllerType=0 controllerNumber=1 scan=6685	36.5311
05898:3	2	R.GIPTMVDVPATSVISPLLSTLMVPGAR.L			908.169	3	2722.49	2722.49	0	1.3	68	Specific	285.55	285.55	285.55	8.03	40	>VP1	11	20190103_Cass__05_Binarus_Caitlin_Neg_PNGasF_250ng.6680.6680.3	controllerType=0 controllerNumber=1 scan=6680	36.5008
05905:3	2	R.GIPTMVDVPATSVISPLLSTLMVPGAR.L			908.168	3	2722.49	2722.49	0	0.8	68	Specific	349.49	349.49	349.49	9	40	>VP1	11	20190103_Cass__05_Binarus_Caitlin_Neg_PNGasF_250ng.6688.6688.3	controllerType=0 controllerNumber=1 scan=6688	36.5542
05833:2	2	R.GIPTMVDVPATSVISPLLSTLMVPGAR.L			1361.75	2	2722.49	2722.49	0	1.3	68	Specific	362.4	362.4	362.4	9.86	40	>VP1	11	20190103_Cass__05_Binarus_Caitlin_Neg_PNGasF_250ng.6608.6608.2	controllerType=0 controllerNumber=1 scan=6608	36.0407
05866:2	2	R.GIPTMVDVPATSVISPLLSTLMVPGAR.L			1361.75	2	2722.49	2722.49	0	1.3	68	Specific	424.65	424.65	424.65	11.32	40	>VP1	11	20190103_Cass__05_Binarus_Caitlin_Neg_PNGasF_250ng.6645.6645.2	controllerType=0 controllerNumber=1 scan=6645	36.2776
05877:3	2	R.GIPTMVDVPATSVISPLLSTLMVPGAR.L			908.168	3	2722.49	2722.49	0	0.8	68	Specific	453.08	453.08	453.08	10.61	40	>VP1	11	20190103_Cass__05_Binarus_Caitlin_Neg_PNGasF_250ng.6657.6657.3	controllerType=0 controllerNumber=1 scan=6657	36.3541
05865:3	2	R.GIPTMVDVPATSVISPLLSTLMVPGAR.L			908.169	3	2722.49	2722.49	0	1.4	68	Specific	600.77	600.77	600.77	13.1	40	>VP1	11	20190103_Cass__05_Binarus_Caitlin_Neg_PNGasF_250ng.6644.6644.3	controllerType=0 controllerNumber=1 scan=6644	36.2725
05836:2	2	R.GIPTMVDVPATSVISPLLSTLMVPGAR.L			1361.75	2	2722.49	2722.49	0	1.5	68	Specific	647.5	629.15	629.15	12.98	40	>VP1	11	20190103_Cass__05_Binarus_Caitlin_Neg_PNGasF_250ng.6612.6612.2	controllerType=0 controllerNumber=1 scan=6612	36.0688
05855:2	2	R.GIPTMVDVPATSVISPLLSTLMVPGAR.L			1361.75	2	2722.49	2722.49	0	0.1	68	Specific	667.27	667.27	667.27	14.49	40	>VP1	11	20190103_Cass__05_Binarus_Caitlin_Neg_PNGasF_250ng.6633.6633.2	controllerType=0 controllerNumber=1 scan=6633	36.202
05835:3	2	R.GIPTMVDVPATSVISPLLSTLMVPGAR.L			908.169	3	2722.49	2722.49	0	1.5	68	Specific	778.42	778.42	778.42	16.1	40	>VP1	11	20190103_Cass__05_Binarus_Caitlin_Neg_PNGasF_250ng.6611.6611.3	controllerType=0 controllerNumber=1 scan=6611	36.0638
05845:3	2	R.GIPTMVDVPATSVISPLLSTLMVPGAR.L			908.169	3	2722.49	2722.49	0	1.4	68	Specific	832.82	832.82	832.82	17.1	40	>VP1	11	20190103_Cass__05_Binarus_Caitlin_Neg_PNGasF_250ng.6622.6622.3	controllerType=0 controllerNumber=1 scan=6622	36.1338
05682:2	2	R.GIPTM[+15.995]VDVPATSVISPLLSTLMVPGAR.L		M[+16]	1369.75	2	2738.49	2738.48	0	1	68	Specific	2.42	2.42	2.42	2.59	40	>VP1	11	20190103_Cass__05_Binarus_Caitlin_Neg_PNGasF_250ng.6442.6442.2	controllerType=0 controllerNumber=1 scan=6442	34.9793
05675:3	2	R.GIPTMVDVPATSVISPLLSTLM[+15.995]VPGAR.L		M[+16]	913.501	3	2738.49	2738.48	0	1.6	68	Specific	246	246	25.88	6.86	40	>VP1	11	20190103_Cass__05_Binarus_Caitlin_Neg_PNGasF_250ng.6435.6435.3	controllerType=0 controllerNumber=1 scan=6435	34.938
05655:2	2	R.GIPTM[+15.995]VDVPATSVISPLLSTLMVPGAR.L		M[+16]	1369.75	2	2738.49	2738.48	0	1	68	Specific	342.22	342.22	49.08	9.71	40	>VP1	11	20190103_Cass__05_Binarus_Caitlin_Neg_PNGasF_250ng.6413.6413.2	controllerType=0 controllerNumber=1 scan=6413	34.7972
05646:2	2	R.GIPTM[+15.995]VDVPATSVISPLLSTLMVPGAR.L		M[+16]	1369.75	2	2738.49	2738.48	0	1.9	68	Specific	417.18	417.18	200.77	10.51	40	>VP1	11	20190103_Cass__05_Binarus_Caitlin_Neg_PNGasF_250ng.6403.6403.2	controllerType=0 controllerNumber=1 scan=6403	34.7319
05665:3	2	R.GIPTM[+15.995]VDVPATSVISPLLSTLMVPGAR.L		M[+16]	913.5	3	2738.49	2738.48	0	0.9	68	Specific	417.29	417.29	46.65	10.62	40	>VP1	11	20190103_Cass__05_Binarus_Caitlin_Neg_PNGasF_250ng.6424.6424.3	controllerType=0 controllerNumber=1 scan=6424	34.8677
05638:3	2	R.GIPTM[+15.995]VDVPATSVISPLLSTLMVPGAR.L		M[+16]	913.501	3	2738.49	2738.48	0	1.9	68	Specific	468.11	468.11	339.78	9.71	40	>VP1	11	20190103_Cass__05_Binarus_Caitlin_Neg_PNGasF_250ng.6394.6394.3	controllerType=0 controllerNumber=1 scan=6394	34.674
05645:3	2	R.GIPTM[+15.995]VDVPATSVISPLLSTLMVPGAR.L		M[+16]	913.501	3	2738.49	2738.48	0	1.5	68	Specific	516.45	516.45	269.71	10.76	40	>VP1	11	20190103_Cass__05_Binarus_Caitlin_Neg_PNGasF_250ng.6402.6402.3	controllerType=0 controllerNumber=1 scan=6402	34.7268
03625:2	2	E.NYDLPILK.Q			488.279	2	975.551	975.551	0	0	121	Specific	386.92	223.61	223.61	7.99	40	>VP1	11	20190103_Cass__05_Binarus_Caitlin_Neg_PNGasF_250ng.4180.4180.2	controllerType=0 controllerNumber=1 scan=4180	23.697
03655:2	2	E.NYDLPILK.Q			488.279	2	975.551	975.551	0	-0.3	121	Specific	387.1	210.39	210.39	7.74	40	>VP1	11	20190103_Cass__05_Binarus_Caitlin_Neg_PNGasF_250ng.4213.4213.2	controllerType=0 controllerNumber=1 scan=4213	23.8236
03667:2	2	E.NYDLPILK.Q			488.279	2	975.551	975.551	0	-0.3	121	Specific	393.62	236.55	236.55	8.07	40	>VP1	11	20190103_Cass__05_Binarus_Caitlin_Neg_PNGasF_250ng.4226.4226.2	controllerType=0 controllerNumber=1 scan=4226	23.8728
03617:2	2	E.NYDLPILK.Q			488.279	2	975.551	975.551	0	0.4	121	Specific	411.28	234.78	234.78	8.21	40	>VP1	11	20190103_Cass__05_Binarus_Caitlin_Neg_PNGasF_250ng.4171.4171.2	controllerType=0 controllerNumber=1 scan=4171	23.6598
02979:2	2	R.RITLGEEVVE.G			572.814	2	1144.62	1144.62	0	-0.6	134	Specific	478.43	143.93	143.93	7.47	40	>VP1	11	20190103_Cass__05_Binarus_Caitlin_Neg_PNGasF_250ng.3469.3469.2	controllerType=0 controllerNumber=1 scan=3469	20.9711
02974:2	2	R.RITLGEEVVE.G			572.814	2	1144.62	1144.62	0	-0.1	134	Specific	487.75	152.87	152.87	7.6	40	>VP1	11	20190103_Cass__05_Binarus_Caitlin_Neg_PNGasF_250ng.3463.3463.2	controllerType=0 controllerNumber=1 scan=3463	20.9459
04885:3	2	R.EHHILTNEPFLSLLWK.S			659.691	3	1977.06	1977.06	0	0	146	Specific	665.3	636.81	636.81	12.71	40	>VP1	11	20190103_Cass__05_Binarus_Caitlin_Neg_PNGasF_250ng.5566.5566.3	controllerType=0 controllerNumber=1 scan=5566	29.8207
04857:3	2	R.EHHILTNEPFLSLLWK.S			659.691	3	1977.06	1977.06	0	0	146	Specific	672.47	577.56	577.56	12.71	40	>VP1	11	20190103_Cass__05_Binarus_Caitlin_Neg_PNGasF_250ng.5535.5535.3	controllerType=0 controllerNumber=1 scan=5535	29.6662
04884:4	2	R.EHHILTNEPFLSLLWK.S			495.02	4	1977.06	1977.06	0	-0.1	146	Specific	676.31	631.45	631.45	13.32	40	>VP1	11	20190103_Cass__05_Binarus_Caitlin_Neg_PNGasF_250ng.5564.5564.4	controllerType=0 controllerNumber=1 scan=5564	29.8057
04900:3	2	R.EHHILTNEPFLSLLWK.S			659.691	3	1977.06	1977.06	0	-0.3	146	Specific	707.22	667.86	667.86	13.44	40	>VP1	11	20190103_Cass__05_Binarus_Caitlin_Neg_PNGasF_250ng.5582.5582.3	controllerType=0 controllerNumber=1 scan=5582	29.8883
04865:3	2	R.EHHILTNEPFLSLLWK.S			659.691	3	1977.06	1977.06	0	0.3	146	Specific	733.35	702.08	702.08	13.71	40	>VP1	11	20190103_Cass__05_Binarus_Caitlin_Neg_PNGasF_250ng.5544.5544.3	controllerType=0 controllerNumber=1 scan=5544	29.7102
04876:2	2	R.EHHILTNEPFLSLLWK.S			989.034	2	1977.06	1977.06	0	0.4	146	Specific	915.09	889.67	889.67	16.73	40	>VP1	11	20190103_Cass__05_Binarus_Caitlin_Neg_PNGasF_250ng.5556.5556.2	controllerType=0 controllerNumber=1 scan=5556	29.7637
04874:2	2	R.EHHILTNEPFLSLLWK.S			989.034	2	1977.06	1977.06	0	0.6	146	Specific	945.97	849.76	849.76	16.73	40	>VP1	11	20190103_Cass__05_Binarus_Caitlin_Neg_PNGasF_250ng.5553.5553.2	controllerType=0 controllerNumber=1 scan=5553	29.7441
02988:2	2	K.TTSYGN[+0.984]GSLIGQVER.L		N[+1]	791.889	2	1582.77	1582.77	0	-0.2	165	Specific	634.94	485.13	485.13	11.9	40	>VP1	11	20190103_Cass__05_Binarus_Caitlin_Neg_PNGasF_250ng.3479.3479.2	controllerType=0 controllerNumber=1 scan=3479	21.0092
02995:2	2	K.TTSYGN[+0.984]GSLIGQVER.L		N[+1]	791.889	2	1582.77	1582.77	0	-0.3	165	Specific	636.25	459.31	459.31	11.9	40	>VP1	11	20190103_Cass__05_Binarus_Caitlin_Neg_PNGasF_250ng.3487.3487.2	controllerType=0 controllerNumber=1 scan=3487	21.0413
02951:2	2	K.TTSYGN[+0.984]GSLIGQVER.L		N[+1]	791.889	2	1582.77	1582.77	0	0	165	Specific	642.75	485.42	485.42	12.18	40	>VP1	11	20190103_Cass__05_Binarus_Caitlin_Neg_PNGasF_250ng.3438.3438.2	controllerType=0 controllerNumber=1 scan=3438	20.8547
02961:2	2	K.TTSYGN[+0.984]GSLIGQVER.L		N[+1]	791.889	2	1582.77	1582.77	0	-0.1	165	Specific	665.6	501.25	501.25	12.9	40	>VP1	11	20190103_Cass__05_Binarus_Caitlin_Neg_PNGasF_250ng.3449.3449.2	controllerType=0 controllerNumber=1 scan=3449	20.896
02181:2	2	R.GEDGYFPSR.S			514.227	2	1027.45	1027.45	0	-1.2	189	Specific	404.83	228.01	228.01	6.19	40	>VP1	11	20190103_Cass__05_Binarus_Caitlin_Neg_PNGasF_250ng.2591.2591.3	controllerType=0 controllerNumber=1 scan=2591	17.3204
04434:2	2	R.SLVSGYDLSDSSLPLE.T			841.412	2	1681.82	1681.82	0	0.4	198	Specific	79.82	56.48	56.48	1.62	40	>VP1	11	20190103_Cass__05_Binarus_Caitlin_Neg_PNGasF_250ng.5069.5069.2	controllerType=0 controllerNumber=1 scan=5069	27.4829
04492:2	2	R.SLVSGYDLSDSSLPLETLSK.F			1056.04	2	2111.08	2111.08	0	0.1	198	Specific	551.47	551.47	551.47	10.37	40	>VP1	11	20190103_Cass__05_Binarus_Caitlin_Neg_PNGasF_250ng.5133.5133.2	controllerType=0 controllerNumber=1 scan=5133	27.7405
04541:2	2	R.SLVSGYDLSDSSLPLETLSK.F			1056.04	2	2111.08	2111.08	0	0.9	198	Specific	555.55	525.56	525.56	10.84	40	>VP1	11	20190103_Cass__05_Binarus_Caitlin_Neg_PNGasF_250ng.5187.5187.2	controllerType=0 controllerNumber=1 scan=5187	27.9712
04527:2	2	R.SLVSGYDLSDSSLPLETLSK.F			1056.04	2	2111.08	2111.08	0	0.8	198	Specific	641.48	572.84	572.84	12.75	40	>VP1	11	20190103_Cass__05_Binarus_Caitlin_Neg_PNGasF_250ng.5172.5172.2	controllerType=0 controllerNumber=1 scan=5172	27.9094
04498:2	2	R.SLVSGYDLSDSSLPLETLSK.F			1056.04	2	2111.08	2111.08	0	0.7	198	Specific	710.79	633.24	633.24	14.44	40	>VP1	11	20190103_Cass__05_Binarus_Caitlin_Neg_PNGasF_250ng.5140.5140.2	controllerType=0 controllerNumber=1 scan=5140	27.7701
04136:2	2	R.YLPLGPASSITYE.G			705.861	2	1410.72	1410.72	0	0	222	Specific	495.57	325.12	325.12	6.07	40	>VP1	11	20190103_Cass__05_Binarus_Caitlin_Neg_PNGasF_250ng.4742.4742.2	controllerType=0 controllerNumber=1 scan=4742	26.0228
04134:2	2	R.YLPLGPASSITYE.G			705.861	2	1410.72	1410.72	0	0	222	Specific	548.25	368.83	368.83	8.19	40	>VP1	11	20190103_Cass__05_Binarus_Caitlin_Neg_PNGasF_250ng.4739.4739.2	controllerType=0 controllerNumber=1 scan=4739	26.0062
04165:2	2	R.YLPLGPASSITYE.G			705.861	2	1410.72	1410.72	0	0.3	222	Specific	557.33	327.62	327.62	8.02	40	>VP1	11	20190103_Cass__05_Binarus_Caitlin_Neg_PNGasF_250ng.4774.4774.2	controllerType=0 controllerNumber=1 scan=4774	26.1689
02694:2	2	E.GGWVGLTQR.P			487.264	2	973.521	973.521	0	-0.1	235	Specific	313.23	145.39	145.39	2.97	40	>VP1	11	20190103_Cass__05_Binarus_Caitlin_Neg_PNGasF_250ng.3155.3155.2	controllerType=0 controllerNumber=1 scan=3155	19.7356
04318:4	2	E.GGWVGLTQRPSSYLKPYDPNAPEDSDYDWLPK.I			913.69	4	3651.74	3651.74	0	-0.2	235	Specific	417.17	417.17	417.17	8.73	40	>VP1	11	20190103_Cass__05_Binarus_Caitlin_Neg_PNGasF_250ng.4942.4942.4	controllerType=0 controllerNumber=1 scan=4942	26.9329
04312:4	2	E.GGWVGLTQRPSSYLKPYDPNAPEDSDYDWLPK.I			913.691	4	3651.74	3651.74	0	0.4	235	Specific	444.83	444.83	444.83	10.17	40	>VP1	11	20190103_Cass__05_Binarus_Caitlin_Neg_PNGasF_250ng.4935.4935.4	controllerType=0 controllerNumber=1 scan=4935	26.9015
03900:3	2	R.PSSYLKPYDPNAPEDSDYDWLPK.I			899.75	3	2697.24	2697.24	0	0.6	244	Specific	734.27	734.27	734.27	13.85	40	>VP1	11	20190103_Cass__05_Binarus_Caitlin_Neg_PNGasF_250ng.4482.4482.3	controllerType=0 controllerNumber=1 scan=4482	24.9082
03938:3	2	R.PSSYLKPYDPNAPEDSDYDWLPK.I			899.75	3	2697.24	2697.24	0	0	244	Specific	749.63	749.63	749.63	13.85	40	>VP1	11	20190103_Cass__05_Binarus_Caitlin_Neg_PNGasF_250ng.4524.4524.3	controllerType=0 controllerNumber=1 scan=4524	25.0723
03909:3	2	R.PSSYLKPYDPNAPEDSDYDWLPK.I			899.75	3	2697.24	2697.24	0	0.1	244	Specific	801.04	801.04	801.04	15.85	40	>VP1	11	20190103_Cass__05_Binarus_Caitlin_Neg_PNGasF_250ng.4492.4492.3	controllerType=0 controllerNumber=1 scan=4492	24.9486
02452:2	2	K.IRGDSSAGLPYVGK.T			710.383	2	1419.76	1419.76	0	0	267	Specific	345.22	226.28	226.28	4.75	40	>VP1	11	20190103_Cass__05_Binarus_Caitlin_Neg_PNGasF_250ng.2889.2889.2	controllerType=0 controllerNumber=1 scan=2889	18.664
02439:3	2	K.IRGDSSAGLPYVGK.T			473.925	3	1419.76	1419.76	0	0.1	267	Specific	520.62	487.67	487.67	9.72	40	>VP1	11	20190103_Cass__05_Binarus_Caitlin_Neg_PNGasF_250ng.2875.2875.3	controllerType=0 controllerNumber=1 scan=2875	18.6092
02429:3	2	K.IRGDSSAGLPYVGK.T			473.925	3	1419.76	1419.76	0	0.3	267	Specific	525.76	476.78	476.78	9.72	40	>VP1	11	20190103_Cass__05_Binarus_Caitlin_Neg_PNGasF_250ng.2864.2864.3	controllerType=0 controllerNumber=1 scan=2864	18.5633
02567:2	2	R.GDSSAGLPYVGK.T			575.791	2	1150.57	1150.57	0	0.7	269	Specific	603.68	437.79	437.79	12.05	40	>VP1	11	20190103_Cass__05_Binarus_Caitlin_Neg_PNGasF_250ng.3016.3016.2	controllerType=0 controllerNumber=1 scan=3016	19.2
02522:2	2	R.GDSSAGLPYVGK.T			575.79	2	1150.57	1150.57	0	-0.3	269	Specific	613.18	426.79	426.79	11.78	40	>VP1	11	20190103_Cass__05_Binarus_Caitlin_Neg_PNGasF_250ng.2966.2966.2	controllerType=0 controllerNumber=1 scan=2966	18.9987
02526:2	2	R.GDSSAGLPYVGK.T			575.79	2	1150.57	1150.57	0	-0.2	269	Specific	625.72	451.1	451.1	11.78	40	>VP1	11	20190103_Cass__05_Binarus_Caitlin_Neg_PNGasF_250ng.2971.2971.2	controllerType=0 controllerNumber=1 scan=2971	19.0232
02556:2	2	R.GDSSAGLPYVGK.T			575.791	2	1150.57	1150.57	0	0.7	269	Specific	633.12	461.44	461.44	12.05	40	>VP1	11	20190103_Cass__05_Binarus_Caitlin_Neg_PNGasF_250ng.3004.3004.2	controllerType=0 controllerNumber=1 scan=3004	19.1534
04447:2	2	E.DYWYLSC[+71.037]GMEFPK.G		C[+71]	855.37	2	1709.73	1709.73	0	-0.6	329	Specific	613.34	610.17	610.17	10.61	40	>VP1	11	20190103_Cass__05_Binarus_Caitlin_Neg_PNGasF_250ng.5084.5084.2	controllerType=0 controllerNumber=1 scan=5084	27.546
04443:2	2	E.DYWYLSC[+71.037]GMEFPK.G		C[+71]	855.37	2	1709.73	1709.73	0	-0.1	329	Specific	657.12	588.53	588.53	13.06	40	>VP1	11	20190103_Cass__05_Binarus_Caitlin_Neg_PNGasF_250ng.5079.5079.2	controllerType=0 controllerNumber=1 scan=5079	27.5226
04023:2	2	E.DYWYLSC[+71.037]GMEFPKGER.Y		C[+71]	1026.45	2	2051.9	2051.9	0	-0.1	329	Specific	606.67	516.83	516.83	11.35	40	>VP1	11	20190103_Cass__05_Binarus_Caitlin_Neg_PNGasF_250ng.4617.4617.2	controllerType=0 controllerNumber=1 scan=4617	25.4554
04009:3	2	E.DYWYLSC[+71.037]GMEFPKGER.Y		C[+71]	684.638	3	2051.9	2051.9	0	0	329	Specific	683.67	683.67	683.67	13.23	40	>VP1	11	20190103_Cass__05_Binarus_Caitlin_Neg_PNGasF_250ng.4602.4602.3	controllerType=0 controllerNumber=1 scan=4602	25.3883
04019:3	2	E.DYWYLSC[+71.037]GMEFPKGER.Y		C[+71]	684.638	3	2051.9	2051.9	0	0	329	Specific	708.31	700.54	700.54	14.23	40	>VP1	11	20190103_Cass__05_Binarus_Caitlin_Neg_PNGasF_250ng.4613.4613.3	controllerType=0 controllerNumber=1 scan=4613	25.4376
04071:2	2	K.TWYSLDLVR.G			576.806	2	1152.61	1152.6	0	0.4	434	Specific	424.15	255.18	255.18	6.33	40	>VP1	11	20190103_Cass__05_Binarus_Caitlin_Neg_PNGasF_250ng.4670.4670.2	controllerType=0 controllerNumber=1 scan=4670	25.7164
04063:2	2	K.TWYSLDLVR.G			576.808	2	1152.61	1152.6	0	3.7	434	Specific	435.51	272.27	272.27	5.7	40	>VP1	11	20190103_Cass__05_Binarus_Caitlin_Neg_PNGasF_250ng.4661.4661.2	controllerType=0 controllerNumber=1 scan=4661	25.6776
04873:3	2	K.EDAQLLAYYLLTR.G			523.615	3	1568.83	1568.83	0	-0.1	450	Specific	628.72	555.1	555.1	11.08	40	>VP1	11	20190103_Cass__05_Binarus_Caitlin_Neg_PNGasF_250ng.5552.5552.3	controllerType=0 controllerNumber=1 scan=5552	29.7397
04864:3	2	K.EDAQLLAYYLLTR.G			523.615	3	1568.83	1568.83	0	-0.3	450	Specific	670.2	565.73	565.73	12.08	40	>VP1	11	20190103_Cass__05_Binarus_Caitlin_Neg_PNGasF_250ng.5542.5542.3	controllerType=0 controllerNumber=1 scan=5542	29.6947
04891:2	2	K.EDAQLLAYYLLTR.G			784.919	2	1568.83	1568.83	0	-0.1	450	Specific	717.84	627.29	627.29	13.79	40	>VP1	11	20190103_Cass__05_Binarus_Caitlin_Neg_PNGasF_250ng.5572.5572.2	controllerType=0 controllerNumber=1 scan=5572	29.8425
04904:2	2	K.EDAQLLAYYLLTR.G			784.919	2	1568.83	1568.83	0	-0.4	450	Specific	734.48	628.56	628.56	13.79	40	>VP1	11	20190103_Cass__05_Binarus_Caitlin_Neg_PNGasF_250ng.5586.5586.2	controllerType=0 controllerNumber=1 scan=5586	29.909
04866:2	2	K.EDAQLLAYYLLTR.G			784.92	2	1568.83	1568.83	0	0.2	450	Specific	782.06	664.97	664.97	15.06	40	>VP1	11	20190103_Cass__05_Binarus_Caitlin_Neg_PNGasF_250ng.5545.5545.2	controllerType=0 controllerNumber=1 scan=5545	29.7125
04855:2	2	K.EDAQLLAYYLLTR.G			784.92	2	1568.83	1568.83	0	0	450	Specific	814.93	695.91	695.91	16.06	40	>VP1	11	20190103_Cass__05_Binarus_Caitlin_Neg_PNGasF_250ng.5533.5533.2	controllerType=0 controllerNumber=1 scan=5533	29.66
04938:2	2	E.DAQLLAYYLLTR.G			720.398	2	1439.79	1439.79	0	-0.1	451	Specific	694.61	616.32	616.32	12.72	40	>VP1	11	20190103_Cass__05_Binarus_Caitlin_Neg_PNGasF_250ng.5624.5624.2	controllerType=0 controllerNumber=1 scan=5624	30.1158
04929:2	2	E.DAQLLAYYLLTR.G			720.398	2	1439.79	1439.79	0	0.1	451	Specific	727.64	653.07	653.07	14	40	>VP1	11	20190103_Cass__05_Binarus_Caitlin_Neg_PNGasF_250ng.5614.5614.2	controllerType=0 controllerNumber=1 scan=5614	30.0541
05714:2	2	K.SLGINFTIER.V			575.316	2	1149.63	1149.63	0	-0.8	551	Specific	253.12	136.43	136.43	4.63	40	>VP1	11	20190103_Cass__05_Binarus_Caitlin_Neg_PNGasF_250ng.6477.6477.2	controllerType=0 controllerNumber=1 scan=6477	35.2018
03816:2	2	K.SLGINFTIER.V			575.317	2	1149.63	1149.63	0	0	551	Specific	531.21	287.95	287.95	9.15	40	>VP1	11	20190103_Cass__05_Binarus_Caitlin_Neg_PNGasF_250ng.4390.4390.2	controllerType=0 controllerNumber=1 scan=4390	24.5407
03809:2	2	K.SLGINFTIER.V			575.317	2	1149.63	1149.63	0	-0.3	551	Specific	532.09	289.88	289.88	7.7	40	>VP1	11	20190103_Cass__05_Binarus_Caitlin_Neg_PNGasF_250ng.4382.4382.2	controllerType=0 controllerNumber=1 scan=4382	24.5042
04047:2	2	K.NQAQLPDYYSGTNYPPPDPPYNLE.L			1377.13	2	2753.26	2753.24	0	9.4	574	Specific	210.45	210.45	210.45	5.24	40	>VP1	11	20190103_Cass__05_Binarus_Caitlin_Neg_PNGasF_250ng.4644.4644.2	controllerType=0 controllerNumber=1 scan=4644	25.5901
05186:2	2	E.LDLLGWSAVWSGNLNR.W			900.974	2	1800.94	1800.94	0	0.8	598	Specific	678.9	511.32	511.32	13.96	40	>VP1	11	20190103_Cass__05_Binarus_Caitlin_Neg_PNGasF_250ng.5897.5897.2	controllerType=0 controllerNumber=1 scan=5897	31.6324
05176:2	2	E.LDLLGWSAVWSGNLNR.W			900.974	2	1800.94	1800.94	0	0.5	598	Specific	712.7	549.27	549.27	14.65	40	>VP1	11	20190103_Cass__05_Binarus_Caitlin_Neg_PNGasF_250ng.5886.5886.2	controllerType=0 controllerNumber=1 scan=5886	31.5681
04414:2	2	R.WLPVLE.A			378.718	2	756.429	756.429	0	-0.4	614	Specific	402.89	126.56	126.56	2.75	40	>VP1	11	20190103_Cass__05_Binarus_Caitlin_Neg_PNGasF_250ng.5047.5047.2	controllerType=0 controllerNumber=1 scan=5047	27.3832
03170:3	2	R.KADNTDYIIQNC[+71.037]YALAR.M		C[+71]	681.671	3	2043	2043	0	0.9	637	Specific	683.05	683.05	683.05	13.84	40	>VP1	11	20190103_Cass__05_Binarus_Caitlin_Neg_PNGasF_250ng.3679.3679.3	controllerType=0 controllerNumber=1 scan=3679	21.7616
03161:3	2	R.KADNTDYIIQNC[+71.037]YALAR.M		C[+71]	681.67	3	2043	2043	0	0.3	637	Specific	703.59	703.59	703.59	14.53	40	>VP1	11	20190103_Cass__05_Binarus_Caitlin_Neg_PNGasF_250ng.3669.3669.3	controllerType=0 controllerNumber=1 scan=3669	21.724
05145:2	2	R.MVGAWQYWPVDIALR.E			902.964	2	1804.92	1804.92	0	0	659	Specific	666.12	647.26	647.26	13.18	40	>VP1	11	20190103_Cass__05_Binarus_Caitlin_Neg_PNGasF_250ng.5852.5852.2	controllerType=0 controllerNumber=1 scan=5852	31.3606
05189:2	2	R.MVGAWQYWPVDIALR.E			902.964	2	1804.92	1804.92	0	0.5	659	Specific	674.75	674.75	674.75	13.18	40	>VP1	11	20190103_Cass__05_Binarus_Caitlin_Neg_PNGasF_250ng.5900.5900.2	controllerType=0 controllerNumber=1 scan=5900	31.6473
05155:2	2	R.MVGAWQYWPVDIALR.E			902.964	2	1804.92	1804.92	0	0	659	Specific	696.38	679.47	679.47	13.18	40	>VP1	11	20190103_Cass__05_Binarus_Caitlin_Neg_PNGasF_250ng.5863.5863.2	controllerType=0 controllerNumber=1 scan=5863	31.4302
05027:2	2	R.M[+15.995]VGAWQYWPVDIALR.E		M[+16]	910.961	2	1820.91	1820.92	0	-0.5	659	Specific	660.71	566.4	566.4	12.9	40	>VP1	11	20190103_Cass__05_Binarus_Caitlin_Neg_PNGasF_250ng.5722.5722.2	controllerType=0 controllerNumber=1 scan=5722	30.6507
05019:2	2	R.M[+15.995]VGAWQYWPVDIALR.E		M[+16]	910.961	2	1820.91	1820.92	0	-0.7	659	Specific	685.8	610.39	610.39	12.9	40	>VP1	11	20190103_Cass__05_Binarus_Caitlin_Neg_PNGasF_250ng.5713.5713.2	controllerType=0 controllerNumber=1 scan=5713	30.5956
02605:3	2	R.YTYNTPKPTVSGVISK.S			585.649	3	1754.93	1754.93	0	0.3	750	Specific	715.66	715.66	715.66	14.59	40	>VP1	11	20190103_Cass__05_Binarus_Caitlin_Neg_PNGasF_250ng.3058.3058.3	controllerType=0 controllerNumber=1 scan=3058	19.3726
02585:3	2	R.YTYNTPKPTVSGVISK.S			585.649	3	1754.93	1754.93	0	0.6	750	Specific	774.84	774.84	774.84	15.59	40	>VP1	11	20190103_Cass__05_Binarus_Caitlin_Neg_PNGasF_250ng.3036.3036.3	controllerType=0 controllerNumber=1 scan=3036	19.2832
02591:2	2	R.YTYNTPKPTVSGVISK.S			877.97	2	1754.93	1754.93	0	0.5	750	Specific	855.1	763.87	763.87	16.71	40	>VP1	11	20190103_Cass__05_Binarus_Caitlin_Neg_PNGasF_250ng.3042.3042.2	controllerType=0 controllerNumber=1 scan=3042	19.3
02580:2	2	R.YTYNTPKPTVSGVISK.S			877.971	2	1754.93	1754.93	0	0.8	750	Specific	911.28	827.84	827.84	18.02	40	>VP1	11	20190103_Cass__05_Binarus_Caitlin_Neg_PNGasF_250ng.3030.3030.2	controllerType=0 controllerNumber=1 scan=3030	19.2548
04305:2	2	K.SDINLLTLPYAR.D			688.383	2	1375.76	1375.76	0	-0.1	766	Specific	623.44	430.05	430.05	12.05	40	>VP1	11	20190103_Cass__05_Binarus_Caitlin_Neg_PNGasF_250ng.4928.4928.2	controllerType=0 controllerNumber=1 scan=4928	26.8797
04316:2	2	K.SDINLLTLPYAR.D			688.382	2	1375.76	1375.76	0	-0.5	766	Specific	637.12	418.15	418.15	11.78	40	>VP1	11	20190103_Cass__05_Binarus_Caitlin_Neg_PNGasF_250ng.4940.4940.2	controllerType=0 controllerNumber=1 scan=4940	26.927
03612:2	2	R.IHDMFLGVGTSE.G			653.311	2	1305.61	1305.61	0	0.2	813	Specific	513.29	397.88	397.88	9.71	40	>VP1	11	20190103_Cass__05_Binarus_Caitlin_Neg_PNGasF_250ng.4165.4165.2	controllerType=0 controllerNumber=1 scan=4165	23.6331
03602:2	2	R.IHDMFLGVGTSE.G			653.311	2	1305.61	1305.61	0	0.4	813	Specific	522.71	408.82	408.82	9.71	40	>VP1	11	20190103_Cass__05_Binarus_Caitlin_Neg_PNGasF_250ng.4154.4154.2	controllerType=0 controllerNumber=1 scan=4154	23.5906
03029:3	2	R.IHDMFLGVGTSEGNK.D			535.596	3	1604.77	1604.77	0	-0.2	813	Specific	565.61	486.01	486.01	9.88	40	>VP1	11	20190103_Cass__05_Binarus_Caitlin_Neg_PNGasF_250ng.3524.3524.3	controllerType=0 controllerNumber=1 scan=3524	21.1761
03020:3	2	R.IHDMFLGVGTSEGNK.D			535.596	3	1604.77	1604.77	0	0	813	Specific	581.19	506.46	506.46	11.06	40	>VP1	11	20190103_Cass__05_Binarus_Caitlin_Neg_PNGasF_250ng.3514.3514.3	controllerType=0 controllerNumber=1 scan=3514	21.1384
03031:2	2	R.IHDMFLGVGTSEGNK.D			802.89	2	1604.77	1604.77	0	0	813	Specific	709.47	590.09	590.09	13.18	40	>VP1	11	20190103_Cass__05_Binarus_Caitlin_Neg_PNGasF_250ng.3526.3526.2	controllerType=0 controllerNumber=1 scan=3526	21.1825
03021:2	2	R.IHDMFLGVGTSEGNK.D			802.891	2	1604.77	1604.77	0	0.5	813	Specific	746.42	597.15	597.15	13.18	40	>VP1	11	20190103_Cass__05_Binarus_Caitlin_Neg_PNGasF_250ng.3515.3515.2	controllerType=0 controllerNumber=1 scan=3515	21.1414
03239:2	2	E.GNKDIIPNVTPNQTTNIEE.V			1049.03	2	2097.05	2097.05	0	0.7	825	Specific	469.66	423.2	423.2	9.87	40	>VP1	11	20190103_Cass__05_Binarus_Caitlin_Neg_PNGasF_250ng.3755.3755.2	controllerType=0 controllerNumber=1 scan=3755	22.0535
03233:2	2	E.GNKDIIPNVTPNQTTNIEE.V			1049.03	2	2097.05	2097.05	0	0.1	825	Specific	546.89	481.88	481.88	10.37	40	>VP1	11	20190103_Cass__05_Binarus_Caitlin_Neg_PNGasF_250ng.3748.3748.2	controllerType=0 controllerNumber=1 scan=3748	22.0222
03733:2	2	K.DIIPNVTPNQTTNIEE.V			899.447	2	1797.89	1797.89	0	-0.4	828	Specific	72.38	72.38	72.38	1.32	40	>VP1	11	20190103_Cass__05_Binarus_Caitlin_Neg_PNGasF_250ng.4298.4298.2	controllerType=0 controllerNumber=1 scan=4298	24.148
03741:2	2	K.DIIPNVTPNQTTNIEE.V			899.447	2	1797.89	1797.89	0	0.1	828	Specific	76.09	68.38	68.38	1.67	40	>VP1	11	20190103_Cass__05_Binarus_Caitlin_Neg_PNGasF_250ng.4307.4307.2	controllerType=0 controllerNumber=1 scan=4307	24.1861
02626:2	2	E.VANPVGFYR.I			511.774	2	1022.54	1022.54	0	-0.3	844	Specific	438	245.83	245.83	7.95	40	>VP1	11	20190103_Cass__05_Binarus_Caitlin_Neg_PNGasF_250ng.3081.3081.2	controllerType=0 controllerNumber=1 scan=3081	19.4656
02671:2	2	E.VANPVGFYR.I			511.775	2	1022.54	1022.54	0	0.1	844	Specific	446.46	256.38	256.38	8.22	40	>VP1	11	20190103_Cass__05_Binarus_Caitlin_Neg_PNGasF_250ng.3130.3130.2	controllerType=0 controllerNumber=1 scan=3130	19.6453
02636:2	2	E.VANPVGFYR.I			511.775	2	1022.54	1022.54	0	0.3	844	Specific	450.7	233.62	233.62	8.08	40	>VP1	11	20190103_Cass__05_Binarus_Caitlin_Neg_PNGasF_250ng.3092.3092.2	controllerType=0 controllerNumber=1 scan=3092	19.5074
03931:3	2	R.IPSTLPAGALFNVTGHGPGPSHIPGK.L			841.456	3	2522.35	2522.35	0	0.6	853	Specific	683.33	664.78	664.78	13.02	40	>VP1	11	20190103_Cass__05_Binarus_Caitlin_Neg_PNGasF_250ng.4516.4516.3	controllerType=0 controllerNumber=1 scan=4516	25.0389
03941:3	2	R.IPSTLPAGALFNVTGHGPGPSHIPGK.L			841.455	3	2522.35	2522.35	0	0.1	853	Specific	697.6	676.36	676.36	13.02	40	>VP1	11	20190103_Cass__05_Binarus_Caitlin_Neg_PNGasF_250ng.4527.4527.3	controllerType=0 controllerNumber=1 scan=4527	25.0818
03917:4	2	R.IPSTLPAGALFNVTGHGPGPSHIPGK.L			631.344	4	2522.35	2522.35	0	0.5	853	Specific	839.96	839.96	839.96	16.9	40	>VP1	11	20190103_Cass__05_Binarus_Caitlin_Neg_PNGasF_250ng.4501.4501.4	controllerType=0 controllerNumber=1 scan=4501	24.9848
03912:4	2	R.IPSTLPAGALFNVTGHGPGPSHIPGK.L			631.343	4	2522.35	2522.35	0	0.1	853	Specific	871.35	871.35	871.35	17.9	40	>VP1	11	20190103_Cass__05_Binarus_Caitlin_Neg_PNGasF_250ng.4495.4495.4	controllerType=0 controllerNumber=1 scan=4495	24.9581
04760:4	2	R.IPSTLPAGALFNVTGHGPGPSHIPGKLPVVLE.R			793.943	4	3172.75	3172.75	0	-0.9	853	Specific	410.84	410.84	410.84	10.47	40	>VP1	11	20190103_Cass__05_Binarus_Caitlin_Neg_PNGasF_250ng.5428.5428.4	controllerType=0 controllerNumber=1 scan=5428	29.1214
04734:4	2	R.IPSTLPAGALFNVTGHGPGPSHIPGKLPVVLE.R			793.943	4	3172.75	3172.75	0	-0.1	853	Specific	512.75	512.75	512.75	10.82	40	>VP1	11	20190103_Cass__05_Binarus_Caitlin_Neg_PNGasF_250ng.5399.5399.4	controllerType=0 controllerNumber=1 scan=5399	28.9607
04735:4	2	R.IPSTLPAGALFNVTGHGPGPSHIPGKLPVVLE.R			793.943	4	3172.75	3172.75	0	0.2	853	Specific	597.07	597.07	597.07	12.16	40	>VP1	11	20190103_Cass__05_Binarus_Caitlin_Neg_PNGasF_250ng.5401.5401.4	controllerType=0 controllerNumber=1 scan=5401	28.9769
04442:4	2	R.IPSTLPAGALFNVTGHGPGPSHIPGKLPVVLER.G			832.968	4	3328.85	3328.85	0	-0.7	853	Specific	985	985	985	18.89	40	>VP1	11	20190103_Cass__05_Binarus_Caitlin_Neg_PNGasF_250ng.5078.5078.4	controllerType=0 controllerNumber=1 scan=5078	27.5189
04436:5	2	R.IPSTLPAGALFNVTGHGPGPSHIPGKLPVVLER.G			666.576	5	3328.85	3328.85	0	-0.2	853	Specific	1005.31	1005.31	1005.31	20.77	40	>VP1	11	20190103_Cass__05_Binarus_Caitlin_Neg_PNGasF_250ng.5072.5072.5	controllerType=0 controllerNumber=1 scan=5072	27.4998
04428:5	2	R.IPSTLPAGALFNVTGHGPGPSHIPGKLPVVLER.G			666.576	5	3328.85	3328.85	0	-0.1	853	Specific	1025.72	1025.72	1025.72	20.77	40	>VP1	11	20190103_Cass__05_Binarus_Caitlin_Neg_PNGasF_250ng.5063.5063.5	controllerType=0 controllerNumber=1 scan=5063	27.4609
04450:4	2	R.IPSTLPAGALFNVTGHGPGPSHIPGKLPVVLER.G			832.968	4	3328.85	3328.85	0	-0.9	853	Specific	1072.35	1072.35	1072.35	20.89	40	>VP1	11	20190103_Cass__05_Binarus_Caitlin_Neg_PNGasF_250ng.5087.5087.4	controllerType=0 controllerNumber=1 scan=5087	27.5565
02849:2	2	K.LPVVLER.G			413.263	2	825.519	825.519	0	0	879	Specific	349.93	70.87	70.87	5.9	40	>VP1	11	20190103_Cass__05_Binarus_Caitlin_Neg_PNGasF_250ng.3326.3326.2	controllerType=0 controllerNumber=1 scan=3326	20.4043
02800:2	2	K.LPVVLER.G			413.263	2	825.519	825.519	0	0.2	879	Specific	358	77.73	77.73	5.05	40	>VP1	11	20190103_Cass__05_Binarus_Caitlin_Neg_PNGasF_250ng.3272.3272.2	controllerType=0 controllerNumber=1 scan=3272	20.1865
02807:2	2	K.LPVVLER.G			413.263	2	825.519	825.519	0	-0.2	879	Specific	364.8	70	70	5.88	40	>VP1	11	20190103_Cass__05_Binarus_Caitlin_Neg_PNGasF_250ng.3280.3280.2	controllerType=0 controllerNumber=1 scan=3280	20.2223
02838:2	2	K.LPVVLER.G			413.263	2	825.519	825.519	0	-0.7	879	Specific	365.33	48.51	48.51	5.49	40	>VP1	11	20190103_Cass__05_Binarus_Caitlin_Neg_PNGasF_250ng.3314.3314.2	controllerType=0 controllerNumber=1 scan=3314	20.3598
02471:2	3	K.VSSDC[+71.037]SNC[+71.037]PANSGSFGYE.L		C[+71]*2	983.384	2	1965.76	1965.76	0	1.3	23	Specific	557.76	557.76	557.76	10.95	17	>XP_019528968.1 PREDICTED: fibrinogen-like protein A isoform X1 [Aedes albopictus]	1	20190103_Cass__05_Binarus_Caitlin_Neg_PNGasF_250ng.2910.2910.2	controllerType=0 controllerNumber=1 scan=2910	18.7603
02457:2	3	K.VSSDC[+71.037]SNC[+71.037]PANSGSFGYE.L		C[+71]*2	983.384	2	1965.76	1965.76	0	1	23	Specific	622.3	622.3	622.3	12.86	17	>XP_019528968.1 PREDICTED: fibrinogen-like protein A isoform X1 [Aedes albopictus]	1	20190103_Cass__05_Binarus_Caitlin_Neg_PNGasF_250ng.2895.2895.2	controllerType=0 controllerNumber=1 scan=2895	18.6928
04140:2	3	E.LLLGKLEDLE.A			571.837	2	1142.67	1142.67	0	-0.1	41	Specific	352.8	45.56	45.56	4.3	17	>XP_019528968.1 PREDICTED: fibrinogen-like protein A isoform X1 [Aedes albopictus]	1	20190103_Cass__05_Binarus_Caitlin_Neg_PNGasF_250ng.4746.4746.2	controllerType=0 controllerNumber=1 scan=4746	26.0364
04154:2	3	E.LLLGKLEDLE.A			571.837	2	1142.67	1142.67	0	-0.1	41	Specific	387.21	8.47	8.47	5.37	17	>XP_019528968.1 PREDICTED: fibrinogen-like protein A isoform X1 [Aedes albopictus]	1	20190103_Cass__05_Binarus_Caitlin_Neg_PNGasF_250ng.4761.4761.2	controllerType=0 controllerNumber=1 scan=4761	26.1006
04099:2	3	E.LLLGKLEDLE.A			571.837	2	1142.67	1142.67	0	0.2	41	Specific	520.82	93.63	93.63	7.08	17	>XP_019528968.1 PREDICTED: fibrinogen-like protein A isoform X1 [Aedes albopictus]	1	20190103_Cass__05_Binarus_Caitlin_Neg_PNGasF_250ng.4701.4701.2	controllerType=0 controllerNumber=1 scan=4701	25.8476
04106:2	3	E.LLLGKLEDLE.A			571.837	2	1142.67	1142.67	0	-0.3	41	Specific	541.85	85.02	85.02	7.07	17	>XP_019528968.1 PREDICTED: fibrinogen-like protein A isoform X1 [Aedes albopictus]	1	20190103_Cass__05_Binarus_Caitlin_Neg_PNGasF_250ng.4709.4709.2	controllerType=0 controllerNumber=1 scan=4709	25.8833
05012:2	3	K.FWNMWLE.M			513.231	2	1025.46	1025.45	0	0.3	53	Specific	314.35	227.92	227.92	4.29	17	>XP_019528968.1 PREDICTED: fibrinogen-like protein A isoform X1 [Aedes albopictus]	1	20190103_Cass__05_Binarus_Caitlin_Neg_PNGasF_250ng.5705.5705.2	controllerType=0 controllerNumber=1 scan=5705	30.5523
03083:2	3	K.TVLAMQLGR.R			494.784	2	988.56	988.561	0	-0.6	107	Specific	514.83	225.52	225.52	7.95	17	>XP_019528968.1 PREDICTED: fibrinogen-like protein A isoform X1 [Aedes albopictus]	1	20190103_Cass__05_Binarus_Caitlin_Neg_PNGasF_250ng.3583.3583.2	controllerType=0 controllerNumber=1 scan=3583	21.3971
03028:2	3	K.TVLAMQLGR.R			494.784	2	988.561	988.561	0	-0.3	107	Specific	542.01	260.17	260.17	8.44	17	>XP_019528968.1 PREDICTED: fibrinogen-like protein A isoform X1 [Aedes albopictus]	1	20190103_Cass__05_Binarus_Caitlin_Neg_PNGasF_250ng.3523.3523.2	controllerType=0 controllerNumber=1 scan=3523	21.1729
03070:2	3	K.TVLAMQLGR.R			494.784	2	988.56	988.561	0	-0.4	107	Specific	547.83	268.01	268.01	8.44	17	>XP_019528968.1 PREDICTED: fibrinogen-like protein A isoform X1 [Aedes albopictus]	1	20190103_Cass__05_Binarus_Caitlin_Neg_PNGasF_250ng.3569.3569.2	controllerType=0 controllerNumber=1 scan=3569	21.347
03035:2	3	K.TVLAMQLGR.R			494.784	2	988.56	988.561	0	-0.5	107	Specific	575.04	304.8	304.8	8.64	17	>XP_019528968.1 PREDICTED: fibrinogen-like protein A isoform X1 [Aedes albopictus]	1	20190103_Cass__05_Binarus_Caitlin_Neg_PNGasF_250ng.3531.3531.2	controllerType=0 controllerNumber=1 scan=3531	21.2074
03162:3	3	R.RSN[+1038.375]SSLLDNLKPFK.S	HexNAc(2)Hex(3)Fuc(1)	N[+1038]	886.427	3	2657.27	2657.27	0	0.5	116	Specific	490.09	326.7	326.7	7.49	17	>XP_019528968.1 PREDICTED: fibrinogen-like protein A isoform X1 [Aedes albopictus]	1	20190103_Cass__05_Binarus_Caitlin_Neg_PNGasF_250ng.3670.3670.3	controllerType=0 controllerNumber=1 scan=3670	21.7271
03154:3	3	R.RSN[+1038.375]SSLLDNLKPFK.S	HexNAc(2)Hex(3)Fuc(1)	N[+1038]	886.428	3	2657.27	2657.27	0	0.8	116	Specific	532.87	399.36	399.36	9.23	17	>XP_019528968.1 PREDICTED: fibrinogen-like protein A isoform X1 [Aedes albopictus]	1	20190103_Cass__05_Binarus_Caitlin_Neg_PNGasF_250ng.3661.3661.3	controllerType=0 controllerNumber=1 scan=3661	21.6922
03744:3	3	K.YTIHPLGFEKPFE.A			526.604	3	1577.8	1577.8	0	-0.7	142	Specific	485.78	376.99	376.99	9.35	17	>XP_019528968.1 PREDICTED: fibrinogen-like protein A isoform X1 [Aedes albopictus]	1	20190103_Cass__05_Binarus_Caitlin_Neg_PNGasF_250ng.4310.4310.3	controllerType=0 controllerNumber=1 scan=4310	24.1991
03753:3	3	K.YTIHPLGFEKPFE.A			526.605	3	1577.8	1577.8	0	-0.3	142	Specific	491.76	464.95	464.95	9.35	17	>XP_019528968.1 PREDICTED: fibrinogen-like protein A isoform X1 [Aedes albopictus]	1	20190103_Cass__05_Binarus_Caitlin_Neg_PNGasF_250ng.4320.4320.3	controllerType=0 controllerNumber=1 scan=4320	24.2394
03978:3	3	K.YTIHPLGFEKPFEAYC[+71.037]E.Q		C[+71]	705.668	3	2114.99	2114.99	0	0.1	142	Specific	397.89	332.57	332.57	7.5	17	>XP_019528968.1 PREDICTED: fibrinogen-like protein A isoform X1 [Aedes albopictus]	1	20190103_Cass__05_Binarus_Caitlin_Neg_PNGasF_250ng.4568.4568.3	controllerType=0 controllerNumber=1 scan=4568	25.243
03966:3	3	K.YTIHPLGFEKPFEAYC[+71.037]E.Q		C[+71]	705.668	3	2114.99	2114.99	0	0.5	142	Specific	425.96	387.87	387.87	8.64	17	>XP_019528968.1 PREDICTED: fibrinogen-like protein A isoform X1 [Aedes albopictus]	1	20190103_Cass__05_Binarus_Caitlin_Neg_PNGasF_250ng.4555.4555.3	controllerType=0 controllerNumber=1 scan=4555	25.1919
03936:3	3	K.YTIHPLGFEKPFEAYC[+71.037]E.Q		C[+71]	705.668	3	2114.99	2114.99	0	0.3	142	Specific	476.6	401.55	401.55	9.97	17	>XP_019528968.1 PREDICTED: fibrinogen-like protein A isoform X1 [Aedes albopictus]	1	20190103_Cass__05_Binarus_Caitlin_Neg_PNGasF_250ng.4522.4522.3	controllerType=0 controllerNumber=1 scan=4522	25.0665
03926:3	3	K.YTIHPLGFEKPFEAYC[+71.037]E.Q		C[+71]	705.668	3	2114.99	2114.99	0	0.7	142	Specific	499.67	409.56	409.56	10.1	17	>XP_019528968.1 PREDICTED: fibrinogen-like protein A isoform X1 [Aedes albopictus]	1	20190103_Cass__05_Binarus_Caitlin_Neg_PNGasF_250ng.4511.4511.3	controllerType=0 controllerNumber=1 scan=4511	25.0232
03952:2	3	K.YTIHPLGFEKPFEAYC[+71.037]E.Q		C[+71]	1058	2	2114.99	2114.99	0	0.5	142	Specific	529.72	518.38	518.38	9.58	17	>XP_019528968.1 PREDICTED: fibrinogen-like protein A isoform X1 [Aedes albopictus]	1	20190103_Cass__05_Binarus_Caitlin_Neg_PNGasF_250ng.4539.4539.2	controllerType=0 controllerNumber=1 scan=4539	25.1263
03942:2	3	K.YTIHPLGFEKPFEAYC[+71.037]E.Q		C[+71]	1058	2	2114.99	2114.99	0	0.1	142	Specific	553.44	553.44	553.44	9.74	17	>XP_019528968.1 PREDICTED: fibrinogen-like protein A isoform X1 [Aedes albopictus]	1	20190103_Cass__05_Binarus_Caitlin_Neg_PNGasF_250ng.4528.4528.2	controllerType=0 controllerNumber=1 scan=4528	25.0849
04052:2	3	E.QSVFDGGWTVVQYR.F			821.412	2	1641.82	1641.8	0	9.1	159	Specific	667.67	544.37	544.37	11.93	17	>XP_019528968.1 PREDICTED: fibrinogen-like protein A isoform X1 [Aedes albopictus]	1	20190103_Cass__05_Binarus_Caitlin_Neg_PNGasF_250ng.4649.4649.2	controllerType=0 controllerNumber=1 scan=4649	25.6203
04060:2	3	E.QSVFDGGWTVVQYR.F			821.409	2	1641.81	1641.8	0	5	159	Specific	718.41	580.24	580.24	12.69	17	>XP_019528968.1 PREDICTED: fibrinogen-like protein A isoform X1 [Aedes albopictus]	1	20190103_Cass__05_Binarus_Caitlin_Neg_PNGasF_250ng.4658.4658.2	controllerType=0 controllerNumber=1 scan=4658	25.6651
02467:2	3	R.FDGSVDFNR.N			528.741	2	1056.47	1056.47	0	0.3	173	Specific	482.23	253.7	253.7	8.09	17	>XP_019528968.1 PREDICTED: fibrinogen-like protein A isoform X1 [Aedes albopictus]	1	20190103_Cass__05_Binarus_Caitlin_Neg_PNGasF_250ng.2906.2906.2	controllerType=0 controllerNumber=1 scan=2906	18.7454
02479:2	3	R.FDGSVDFNR.N			528.741	2	1056.47	1056.47	0	-0.1	173	Specific	484.85	247.59	247.59	7.94	17	>XP_019528968.1 PREDICTED: fibrinogen-like protein A isoform X1 [Aedes albopictus]	1	20190103_Cass__05_Binarus_Caitlin_Neg_PNGasF_250ng.2919.2919.2	controllerType=0 controllerNumber=1 scan=2919	18.8015
02432:2	3	R.FDGSVDFNR.N			528.741	2	1056.47	1056.47	0	0.5	173	Specific	528.22	303.46	303.46	8.43	17	>XP_019528968.1 PREDICTED: fibrinogen-like protein A isoform X1 [Aedes albopictus]	1	20190103_Cass__05_Binarus_Caitlin_Neg_PNGasF_250ng.2867.2867.2	controllerType=0 controllerNumber=1 scan=2867	18.574
02437:2	3	R.FDGSVDFNR.N			528.741	2	1056.47	1056.47	0	0.5	173	Specific	536.09	310.58	310.58	8.8	17	>XP_019528968.1 PREDICTED: fibrinogen-like protein A isoform X1 [Aedes albopictus]	1	20190103_Cass__05_Binarus_Caitlin_Neg_PNGasF_250ng.2873.2873.2	controllerType=0 controllerNumber=1 scan=2873	18.6028
03177:3	3	R.FDGSVDFNRN[+1038.375]WTDYR.N	HexNAc(2)Hex(3)Fuc(1)	N[+1038]	977.409	3	2930.21	2930.21	0	0.9	173	Specific	424.08	280.43	280.43	7.99	17	>XP_019528968.1 PREDICTED: fibrinogen-like protein A isoform X1 [Aedes albopictus]	1	20190103_Cass__05_Binarus_Caitlin_Neg_PNGasF_250ng.3687.3687.3	controllerType=0 controllerNumber=1 scan=3687	21.7932
03169:3	3	R.FDGSVDFNRN[+1038.375]WTDYR.N	HexNAc(2)Hex(3)Fuc(1)	N[+1038]	977.409	3	2930.21	2930.21	0	0.6	173	Specific	493	351.18	351.18	8.04	17	>XP_019528968.1 PREDICTED: fibrinogen-like protein A isoform X1 [Aedes albopictus]	1	20190103_Cass__05_Binarus_Caitlin_Neg_PNGasF_250ng.3678.3678.3	controllerType=0 controllerNumber=1 scan=3678	21.7588
02053:2	3	R.N[+1038.375]WTDYR.N	HexNAc(2)Hex(3)Fuc(1)	N[+1038]	946.882	2	1892.76	1892.75	0	1.4	182	Specific	189.22	36.9	36.9	2.42	17	>XP_019528968.1 PREDICTED: fibrinogen-like protein A isoform X1 [Aedes albopictus]	1	20190103_Cass__05_Binarus_Caitlin_Neg_PNGasF_250ng.2450.2450.2	controllerType=0 controllerNumber=1 scan=2450	16.5544
02022:2	3	R.N[+1038.375]WTDYR.N	HexNAc(2)Hex(3)Fuc(1)	N[+1038]	946.883	2	1892.76	1892.75	0	1.8	182	Specific	269.31	121.27	121.27	4.99	17	>XP_019528968.1 PREDICTED: fibrinogen-like protein A isoform X1 [Aedes albopictus]	1	20190103_Cass__05_Binarus_Caitlin_Neg_PNGasF_250ng.2416.2416.2	controllerType=0 controllerNumber=1 scan=2416	16.3568
02416:2	3	K.LDGEFWIGLE.K			589.788	2	1178.57	1178.57	0	-2.8	193	Specific	225.69	5.6	5.6	0.2	17	>XP_019528968.1 PREDICTED: fibrinogen-like protein A isoform X1 [Aedes albopictus]	1	20190103_Cass__05_Binarus_Caitlin_Neg_PNGasF_250ng.2850.2850.2	controllerType=0 controllerNumber=1 scan=2850	18.5043
02385:2	3	K.LDGEFWIGLE.K			589.788	2	1178.57	1178.57	0	-3	193	Specific	239.73	10.49	10.49	0.2	17	>XP_019528968.1 PREDICTED: fibrinogen-like protein A isoform X1 [Aedes albopictus]	1	20190103_Cass__05_Binarus_Caitlin_Neg_PNGasF_250ng.2816.2816.2	controllerType=0 controllerNumber=1 scan=2816	18.3537
02426:2	3	K.LDGEFWIGLE.K			589.788	2	1178.57	1178.57	0	-3	193	Specific	243.52	2.7	2.7	0.2	17	>XP_019528968.1 PREDICTED: fibrinogen-like protein A isoform X1 [Aedes albopictus]	1	20190103_Cass__05_Binarus_Caitlin_Neg_PNGasF_250ng.2861.2861.2	controllerType=0 controllerNumber=1 scan=2861	18.5538
04340:2	3	K.LDGEFWIGLEK.L			653.837	2	1306.67	1306.67	0	-1.4	193	Specific	367.91	203.32	203.32	5.36	17	>XP_019528968.1 PREDICTED: fibrinogen-like protein A isoform X1 [Aedes albopictus]	1	20190103_Cass__05_Binarus_Caitlin_Neg_PNGasF_250ng.4966.4966.2	controllerType=0 controllerNumber=1 scan=4966	27.031
04329:2	3	K.LDGEFWIGLEK.L			653.837	2	1306.67	1306.67	0	-1.3	193	Specific	459.08	271.55	271.55	5.66	17	>XP_019528968.1 PREDICTED: fibrinogen-like protein A isoform X1 [Aedes albopictus]	1	20190103_Cass__05_Binarus_Caitlin_Neg_PNGasF_250ng.4954.4954.2	controllerType=0 controllerNumber=1 scan=4954	26.9829
03747:2	3	E.FWIGLEK.L			446.75	2	892.492	892.493	0	-0.6	197	Specific	367.67	85.32	85.32	2.85	17	>XP_019528968.1 PREDICTED: fibrinogen-like protein A isoform X1 [Aedes albopictus]	1	20190103_Cass__05_Binarus_Caitlin_Neg_PNGasF_250ng.4314.4314.2	controllerType=0 controllerNumber=1 scan=4314	24.2185
03756:2	3	E.FWIGLEK.L			446.75	2	892.492	892.493	0	-0.9	197	Specific	367.72	77.14	77.14	2.85	17	>XP_019528968.1 PREDICTED: fibrinogen-like protein A isoform X1 [Aedes albopictus]	1	20190103_Cass__05_Binarus_Caitlin_Neg_PNGasF_250ng.4324.4324.2	controllerType=0 controllerNumber=1 scan=4324	24.26
03797:2	3	E.FWIGLEK.L			446.75	2	892.492	892.493	0	-1	197	Specific	369.75	84.67	84.67	2.88	17	>XP_019528968.1 PREDICTED: fibrinogen-like protein A isoform X1 [Aedes albopictus]	1	20190103_Cass__05_Binarus_Caitlin_Neg_PNGasF_250ng.4369.4369.2	controllerType=0 controllerNumber=1 scan=4369	24.4478
03787:2	3	E.FWIGLEK.L			446.75	2	892.492	892.493	0	-1	197	Specific	371.83	87.01	87.01	2.89	17	>XP_019528968.1 PREDICTED: fibrinogen-like protein A isoform X1 [Aedes albopictus]	1	20190103_Cass__05_Binarus_Caitlin_Neg_PNGasF_250ng.4358.4358.2	controllerType=0 controllerNumber=1 scan=4358	24.3987
01849:2	3	K.VGSYN[+1038.375]GSAGDGLK.Y	HexNAc(2)Hex(3)Fuc(1)	N[+1038]	1131.99	2	2262.96	2262.96	0	1.6	248	Specific	369.14	291.39	291.39	7.45	17	>XP_019528968.1 PREDICTED: fibrinogen-like protein A isoform X1 [Aedes albopictus]	1	20190103_Cass__05_Binarus_Caitlin_Neg_PNGasF_250ng.2226.2226.2	controllerType=0 controllerNumber=1 scan=2226	15.2306
01839:2	3	K.VGSYN[+1038.375]GSAGDGLK.Y	HexNAc(2)Hex(3)Fuc(1)	N[+1038]	1131.99	2	2262.97	2262.96	0	2.5	248	Specific	414.02	324.3	324.3	7.13	17	>XP_019528968.1 PREDICTED: fibrinogen-like protein A isoform X1 [Aedes albopictus]	1	20190103_Cass__05_Binarus_Caitlin_Neg_PNGasF_250ng.2215.2215.2	controllerType=0 controllerNumber=1 scan=2215	15.1604
02650:2	3	K.YHINMQFSTK.D			634.808	2	1268.61	1268.61	0	0.3	261	Specific	657.81	529.08	529.08	12.76	17	>XP_019528968.1 PREDICTED: fibrinogen-like protein A isoform X1 [Aedes albopictus]	1	20190103_Cass__05_Binarus_Caitlin_Neg_PNGasF_250ng.3107.3107.2	controllerType=0 controllerNumber=1 scan=3107	19.5617
02657:2	3	K.YHINMQFSTK.D			634.808	2	1268.61	1268.61	0	-0.1	261	Specific	659.42	519.53	519.53	12.48	17	>XP_019528968.1 PREDICTED: fibrinogen-like protein A isoform X1 [Aedes albopictus]	1	20190103_Cass__05_Binarus_Caitlin_Neg_PNGasF_250ng.3115.3115.2	controllerType=0 controllerNumber=1 scan=3115	19.5934
03211:2	3	K.GAWWYNNC[+71.037]YR.S		C[+71]	702.301	2	1403.6	1403.6	0	0.2	287	Specific	404.24	379.7	379.7	7.62	17	>XP_019528968.1 PREDICTED: fibrinogen-like protein A isoform X1 [Aedes albopictus]	1	20190103_Cass__05_Binarus_Caitlin_Neg_PNGasF_250ng.3724.3724.2	controllerType=0 controllerNumber=1 scan=3724	21.9321
03221:2	3	K.GAWWYNNC[+71.037]YR.S		C[+71]	702.301	2	1403.6	1403.6	0	0.2	287	Specific	410.6	410.6	410.6	7.64	17	>XP_019528968.1 PREDICTED: fibrinogen-like protein A isoform X1 [Aedes albopictus]	1	20190103_Cass__05_Binarus_Caitlin_Neg_PNGasF_250ng.3735.3735.2	controllerType=0 controllerNumber=1 scan=3735	21.9731
05152:2	4	K.DGTFDLFGASLFGC[+71.037]K.D		C[+71]	824.887	2	1648.77	1648.77	0	-0.2	773	Specific	569.43	534.42	534.42	9.99	9	>tr|A0A182GEA7|A0A182GEA7_AEDAL Uncharacterized protein OS=Aedes albopictus OX=7160 GN=RP20_CCG008431 PE=4 SV=1	6585	20190103_Cass__05_Binarus_Caitlin_Neg_PNGasF_250ng.5859.5859.2	controllerType=0 controllerNumber=1 scan=5859	31.4012
05141:2	4	K.DGTFDLFGASLFGC[+71.037]K.D		C[+71]	824.888	2	1648.77	1648.77	0	0.1	773	Specific	647.29	555.28	555.28	12.18	9	>tr|A0A182GEA7|A0A182GEA7_AEDAL Uncharacterized protein OS=Aedes albopictus OX=7160 GN=RP20_CCG008431 PE=4 SV=1	6585	20190103_Cass__05_Binarus_Caitlin_Neg_PNGasF_250ng.5847.5847.2	controllerType=0 controllerNumber=1 scan=5847	31.326
03484:2	4	K.GEIPSPVVLDPGR.Y			668.367	2	1335.73	1335.73	0	-0.6	940	Specific	453.58	271.56	271.56	7.78	9	>tr|A0A182GEA7|A0A182GEA7_AEDAL Uncharacterized protein OS=Aedes albopictus OX=7160 GN=RP20_CCG008431 PE=4 SV=1	6585	20190103_Cass__05_Binarus_Caitlin_Neg_PNGasF_250ng.4024.4024.2	controllerType=0 controllerNumber=1 scan=4024	23.0852
02443:3	4	R.KPITVSSQDPTGSVAIK.S			576.656	3	1727.95	1727.95	0	0.3	1130	Specific	514.22	428.95	428.95	10.25	9	>tr|A0A182GEA7|A0A182GEA7_AEDAL Uncharacterized protein OS=Aedes albopictus OX=7160 GN=RP20_CCG008431 PE=4 SV=1	6585	20190103_Cass__05_Binarus_Caitlin_Neg_PNGasF_250ng.2879.2879.3	controllerType=0 controllerNumber=1 scan=2879	18.6227
02434:3	4	R.KPITVSSQDPTGSVAIK.S			576.656	3	1727.95	1727.95	0	0.5	1130	Specific	635.65	535.7	535.7	12.59	9	>tr|A0A182GEA7|A0A182GEA7_AEDAL Uncharacterized protein OS=Aedes albopictus OX=7160 GN=RP20_CCG008431 PE=4 SV=1	6585	20190103_Cass__05_Binarus_Caitlin_Neg_PNGasF_250ng.2869.2869.3	controllerType=0 controllerNumber=1 scan=2869	18.5828
02054:2	4	R.IAETNPSDLSDDSTK.L			796.869	2	1592.73	1592.73	0	0.9	1198	Specific	655.38	619.57	619.57	12.98	9	>tr|A0A182GEA7|A0A182GEA7_AEDAL Uncharacterized protein OS=Aedes albopictus OX=7160 GN=RP20_CCG008431 PE=4 SV=1	6585	20190103_Cass__05_Binarus_Caitlin_Neg_PNGasF_250ng.2451.2451.2	controllerType=0 controllerNumber=1 scan=2451	16.5604
02584:3	4	K.FYQPNHPTYNIQYR.I			614.297	3	1840.88	1840.88	0	0.2	1241	Specific	498.54	498.54	498.54	9.69	9	>tr|A0A182GEA7|A0A182GEA7_AEDAL Uncharacterized protein OS=Aedes albopictus OX=7160 GN=RP20_CCG008431 PE=4 SV=1	6585	20190103_Cass__05_Binarus_Caitlin_Neg_PNGasF_250ng.3034.3034.3	controllerType=0 controllerNumber=1 scan=3034	19.2689
01906:3	4	R.GC[+71.037]MAC[+71.037]DC[+71.037]GIASN[+1038.375]STQC[+71.037]DDHTGK.C	HexNAc(2)Hex(3)Fuc(1)	C[+71]*4, N[+1038]	1180.45	3	3539.34	3539.34	0	1	2013	Specific	360.15	360.15	173.59	8.31	9	>tr|A0A182GEA7|A0A182GEA7_AEDAL Uncharacterized protein OS=Aedes albopictus OX=7160 GN=RP20_CCG008431 PE=4 SV=1	6585	20190103_Cass__05_Binarus_Caitlin_Neg_PNGasF_250ng.2289.2289.3	controllerType=0 controllerNumber=1 scan=2289	15.6307
04111:2	4	E.ALNYLQLIK.Q			538.329	2	1075.65	1075.65	0	-0.5	2259	Specific	543.45	285.91	285.91	8.48	9	>tr|A0A182GEA7|A0A182GEA7_AEDAL Uncharacterized protein OS=Aedes albopictus OX=7160 GN=RP20_CCG008431 PE=4 SV=1	6585	20190103_Cass__05_Binarus_Caitlin_Neg_PNGasF_250ng.4714.4714.2	controllerType=0 controllerNumber=1 scan=4714	25.9016
04104:2	4	E.ALNYLQLIK.Q			538.329	2	1075.65	1075.65	0	0.2	2259	Specific	547.3	283.18	283.18	8.76	9	>tr|A0A182GEA7|A0A182GEA7_AEDAL Uncharacterized protein OS=Aedes albopictus OX=7160 GN=RP20_CCG008431 PE=4 SV=1	6585	20190103_Cass__05_Binarus_Caitlin_Neg_PNGasF_250ng.4706.4706.2	controllerType=0 controllerNumber=1 scan=4706	25.8667
04216:2	4	K.ILDPIITDLPK.S			619.374	2	1237.74	1237.74	0	0.1	2582	Specific	524.35	193.67	193.67	8.01	9	>tr|A0A182GEA7|A0A182GEA7_AEDAL Uncharacterized protein OS=Aedes albopictus OX=7160 GN=RP20_CCG008431 PE=4 SV=1	6585	20190103_Cass__05_Binarus_Caitlin_Neg_PNGasF_250ng.4830.4830.2	controllerType=0 controllerNumber=1 scan=4830	26.4322
04228:2	4	K.ILDPIITDLPK.S			619.374	2	1237.74	1237.74	0	0.6	2582	Specific	532.7	199.85	199.85	8.28	9	>tr|A0A182GEA7|A0A182GEA7_AEDAL Uncharacterized protein OS=Aedes albopictus OX=7160 GN=RP20_CCG008431 PE=4 SV=1	6585	20190103_Cass__05_Binarus_Caitlin_Neg_PNGasF_250ng.4843.4843.2	controllerType=0 controllerNumber=1 scan=4843	26.4958
02223:3	4	K.VFHSFNC[+71.037]GSGSAN[+892.317]ISSER.R	HexNAc(2)Hex(3)	C[+71], N[+892]	954.739	3	2862.2	2862.2	0	1.4	3400	Specific	869.31	796.75	796.75	18.56	9	>tr|A0A182GEA7|A0A182GEA7_AEDAL Uncharacterized protein OS=Aedes albopictus OX=7160 GN=RP20_CCG008431 PE=4 SV=1	6585	20190103_Cass__05_Binarus_Caitlin_Neg_PNGasF_250ng.2637.2637.3	controllerType=0 controllerNumber=1 scan=2637	17.5478
02213:3	4	K.VFHSFNC[+71.037]GSGSAN[+892.317]ISSER.R	HexNAc(2)Hex(3)	C[+71], N[+892]	954.739	3	2862.2	2862.2	0	1.3	3400	Specific	901.49	782.19	782.19	19.56	9	>tr|A0A182GEA7|A0A182GEA7_AEDAL Uncharacterized protein OS=Aedes albopictus OX=7160 GN=RP20_CCG008431 PE=4 SV=1	6585	20190103_Cass__05_Binarus_Caitlin_Neg_PNGasF_250ng.2626.2626.3	controllerType=0 controllerNumber=1 scan=2626	17.4986
04221:2	5	R.DLYSYINEPSDVLPR.G			890.942	2	1780.88	1780.88	0	1	25	Specific	621	527.34	527.34	12.49	4	>tr|A0A182GF26|A0A182GF26_AEDAL Uncharacterized protein OS=Aedes albopictus OX=7160 GN=RP20_CCG008809 PE=4 SV=1	9843	20190103_Cass__05_Binarus_Caitlin_Neg_PNGasF_250ng.4835.4835.2	controllerType=0 controllerNumber=1 scan=4835	26.4528
01786:3	5	E.GNVQEPSVHDDGPHEPR.S			623.955	3	1869.85	1869.85	0	1	251	Specific	460.96	460.96	460.96	9.4	4	>tr|A0A182GF26|A0A182GF26_AEDAL Uncharacterized protein OS=Aedes albopictus OX=7160 GN=RP20_CCG008809 PE=4 SV=1	9843	20190103_Cass__05_Binarus_Caitlin_Neg_PNGasF_250ng.2157.2157.3	controllerType=0 controllerNumber=1 scan=2157	14.7926
01798:4	5	E.GNVQEPSVHDDGPHEPR.S			468.218	4	1869.85	1869.85	0	0.9	251	Specific	625.61	625.61	625.61	12.84	4	>tr|A0A182GF26|A0A182GF26_AEDAL Uncharacterized protein OS=Aedes albopictus OX=7160 GN=RP20_CCG008809 PE=4 SV=1	9843	20190103_Cass__05_Binarus_Caitlin_Neg_PNGasF_250ng.2170.2170.4	controllerType=0 controllerNumber=1 scan=2170	14.8751
01770:4	5	E.GNVQEPSVHDDGPHEPR.S			468.217	4	1869.85	1869.85	0	0.1	251	Specific	738.46	700.54	700.54	14.53	4	>tr|A0A182GF26|A0A182GF26_AEDAL Uncharacterized protein OS=Aedes albopictus OX=7160 GN=RP20_CCG008809 PE=4 SV=1	9843	20190103_Cass__05_Binarus_Caitlin_Neg_PNGasF_250ng.2139.2139.4	controllerType=0 controllerNumber=1 scan=2139	14.6751
01777:3	5	E.GNVQEPSVHDDGPHEPR.S			623.955	3	1869.85	1869.85	0	0.9	251	Specific	745.42	745.42	745.42	13.96	4	>tr|A0A182GF26|A0A182GF26_AEDAL Uncharacterized protein OS=Aedes albopictus OX=7160 GN=RP20_CCG008809 PE=4 SV=1	9843	20190103_Cass__05_Binarus_Caitlin_Neg_PNGasF_250ng.2147.2147.3	controllerType=0 controllerNumber=1 scan=2147	14.7274
01776:4	5	E.GNVQEPSVHDDGPHEPR.S			468.218	4	1869.85	1869.85	0	0.5	251	Specific	770.14	718.66	718.66	15.53	4	>tr|A0A182GF26|A0A182GF26_AEDAL Uncharacterized protein OS=Aedes albopictus OX=7160 GN=RP20_CCG008809 PE=4 SV=1	9843	20190103_Cass__05_Binarus_Caitlin_Neg_PNGasF_250ng.2146.2146.4	controllerType=0 controllerNumber=1 scan=2146	14.7214
01707:3	5	K.C[+71.037]HSAATC[+71.037]TDTNTGYC[+71.037]C[+71.037]SC[+71.037]K.S		C[+71]*5	775.302	3	2323.89	2323.89	0	1.6	277	Specific	71.2	71.2	71.2	2.66	4	>tr|A0A182GF26|A0A182GF26_AEDAL Uncharacterized protein OS=Aedes albopictus OX=7160 GN=RP20_CCG008809 PE=4 SV=1	9843	20190103_Cass__05_Binarus_Caitlin_Neg_PNGasF_250ng.2070.2070.3	controllerType=0 controllerNumber=1 scan=2070	14.2313
01695:3	5	K.C[+71.037]HSAATC[+71.037]TDTNTGYC[+71.037]C[+71.037]SC[+71.037]K.S		C[+71]*5	775.301	3	2323.89	2323.89	0	1	277	Specific	363.43	363.43	363.43	9.22	4	>tr|A0A182GF26|A0A182GF26_AEDAL Uncharacterized protein OS=Aedes albopictus OX=7160 GN=RP20_CCG008809 PE=4 SV=1	9843	20190103_Cass__05_Binarus_Caitlin_Neg_PNGasF_250ng.2057.2057.3	controllerType=0 controllerNumber=1 scan=2057	14.1492
04193:2	5	E.SGFLLISQGVATVK.L			710.414	2	1419.82	1419.82	0	-0.1	994	Specific	646.66	420.58	420.58	12.12	4	>tr|A0A182GF26|A0A182GF26_AEDAL Uncharacterized protein OS=Aedes albopictus OX=7160 GN=RP20_CCG008809 PE=4 SV=1	9843	20190103_Cass__05_Binarus_Caitlin_Neg_PNGasF_250ng.4804.4804.2	controllerType=0 controllerNumber=1 scan=4804	26.3099
05420:3	6	R.ETDLMGSN[+0.984]GVVHVIDSVLSTDSGMPISNTLANR.N		N[+1]	1144.22	3	3430.64	3430.65	0	-1.4	541	Specific	500.14	500.14	500.14	9.77	4	>tr|A0A182HCW1|A0A182HCW1_AEDAL Uncharacterized protein OS=Aedes albopictus OX=7160 GN=RP20_CCG026813 PE=4 SV=1	16144	20190103_Cass__05_Binarus_Caitlin_Neg_PNGasF_250ng.6154.6154.3	controllerType=0 controllerNumber=1 scan=6154	33.1556
05425:3	6	R.ETDLMGSN[+0.984]GVVHVIDSVLSTDSGMPISNTLANR.N		N[+1]	1144.22	3	3430.65	3430.65	0	1	541	Specific	624.64	624.64	570.34	13.06	4	>tr|A0A182HCW1|A0A182HCW1_AEDAL Uncharacterized protein OS=Aedes albopictus OX=7160 GN=RP20_CCG026813 PE=4 SV=1	16144	20190103_Cass__05_Binarus_Caitlin_Neg_PNGasF_250ng.6160.6160.3	controllerType=0 controllerNumber=1 scan=6160	33.1966
04001:2	6	R.VNLYNTNPVFSNVMNR.A			941.467	2	1881.93	1881.93	0	-0.2	666	Specific	660.2	560.21	560.21	13.32	4	>tr|A0A182HCW1|A0A182HCW1_AEDAL Uncharacterized protein OS=Aedes albopictus OX=7160 GN=RP20_CCG026813 PE=4 SV=1	16144	20190103_Cass__05_Binarus_Caitlin_Neg_PNGasF_250ng.4593.4593.2	controllerType=0 controllerNumber=1 scan=4593	25.3478
02803:3	6	R.LMHFDDETC[+71.037]GSVVHE.V		C[+71]	597.256	3	1789.75	1789.75	0	0.6	689	Specific	423.76	400.25	400.25	7.87	4	>tr|A0A182HCW1|A0A182HCW1_AEDAL Uncharacterized protein OS=Aedes albopictus OX=7160 GN=RP20_CCG026813 PE=4 SV=1	16144	20190103_Cass__05_Binarus_Caitlin_Neg_PNGasF_250ng.3275.3275.3	controllerType=0 controllerNumber=1 scan=3275	20.1978
04812:2	6	R.TNPDYSMFLQLVEK.A			842.916	2	1684.83	1684.83	0	0.1	721	Specific	449.66	439.49	439.49	9.58	4	>tr|A0A182HCW1|A0A182HCW1_AEDAL Uncharacterized protein OS=Aedes albopictus OX=7160 GN=RP20_CCG026813 PE=4 SV=1	16144	20190103_Cass__05_Binarus_Caitlin_Neg_PNGasF_250ng.5485.5485.2	controllerType=0 controllerNumber=1 scan=5485	29.3999
04819:2	6	R.TNPDYSMFLQLVEK.A			842.917	2	1684.83	1684.83	0	0.4	721	Specific	481.39	415.6	415.6	9.5	4	>tr|A0A182HCW1|A0A182HCW1_AEDAL Uncharacterized protein OS=Aedes albopictus OX=7160 GN=RP20_CCG026813 PE=4 SV=1	16144	20190103_Cass__05_Binarus_Caitlin_Neg_PNGasF_250ng.5493.5493.2	controllerType=0 controllerNumber=1 scan=5493	29.4418
01745:3	7	R.VSGGVC[+71.037]DNC[+71.037]QHNTQGYHC[+71.037]EE.C		C[+71]*3	798.318	3	2392.94	2392.93	0	2.4	207	Specific	256.73	256.73	256.73	6.39	5	>tr|A0A182H7X6|A0A182H7X6_AEDAL Uncharacterized protein OS=Aedes albopictus OX=7160 GN=RP20_CCG023664 PE=4 SV=1	15166	20190103_Cass__05_Binarus_Caitlin_Neg_PNGasF_250ng.2112.2112.3	controllerType=0 controllerNumber=1 scan=2112	14.5037
01735:3	7	R.VSGGVC[+71.037]DNC[+71.037]QHNTQGYHC[+71.037]EE.C		C[+71]*3	798.317	3	2392.94	2392.93	0	0.8	207	Specific	507.43	507.43	507.43	10.71	5	>tr|A0A182H7X6|A0A182H7X6_AEDAL Uncharacterized protein OS=Aedes albopictus OX=7160 GN=RP20_CCG023664 PE=4 SV=1	15166	20190103_Cass__05_Binarus_Caitlin_Neg_PNGasF_250ng.2101.2101.3	controllerType=0 controllerNumber=1 scan=2101	14.433
05544:2	7	R.DN[+0.984]GAAQILIDSLVLVPR.I		N[+1]	898.003	2	1795	1795	0	1.6	548	Specific	408.75	408.75	408.75	10.54	5	>tr|A0A182H7X6|A0A182H7X6_AEDAL Uncharacterized protein OS=Aedes albopictus OX=7160 GN=RP20_CCG023664 PE=4 SV=1	15166	20190103_Cass__05_Binarus_Caitlin_Neg_PNGasF_250ng.6290.6290.2	controllerType=0 controllerNumber=1 scan=6290	34.023
01994:2	7	R.C[+71.037]PDTIASGHSYANE.C		C[+71]	768.326	2	1535.64	1535.64	0	0.7	770	Specific	551.59	451.28	451.28	8.93	5	>tr|A0A182H7X6|A0A182H7X6_AEDAL Uncharacterized protein OS=Aedes albopictus OX=7160 GN=RP20_CCG023664 PE=4 SV=1	15166	20190103_Cass__05_Binarus_Caitlin_Neg_PNGasF_250ng.2385.2385.2	controllerType=0 controllerNumber=1 scan=2385	16.1828
02041:2	7	K.GLLTNTISDR.E			545.299	2	1089.59	1089.59	0	0.4	1078	Specific	194.53	3.95	3.95	1.6	5	>tr|A0A182H7X6|A0A182H7X6_AEDAL Uncharacterized protein OS=Aedes albopictus OX=7160 GN=RP20_CCG023664 PE=4 SV=1	15166	20190103_Cass__05_Binarus_Caitlin_Neg_PNGasF_250ng.2437.2437.2	controllerType=0 controllerNumber=1 scan=2437	16.4752
03784:2	7	K.VMDYTLQLDPDQIQK.L			903.951	2	1806.9	1806.89	0	0.6	1366	Specific	545	449.89	449.89	9.99	5	>tr|A0A182H7X6|A0A182H7X6_AEDAL Uncharacterized protein OS=Aedes albopictus OX=7160 GN=RP20_CCG023664 PE=4 SV=1	15166	20190103_Cass__05_Binarus_Caitlin_Neg_PNGasF_250ng.4354.4354.2	controllerType=0 controllerNumber=1 scan=4354	24.378
04248:2	8	K.IHPLGFDEPLEVYC[+71.037]E.Q		C[+71]	916.433	2	1831.86	1831.86	0	0.5	141	Specific	480.74	480.74	480.74	9.5	3	>tr|A0A182GC90|A0A182GC90_AEDAL Uncharacterized protein OS=Aedes albopictus OX=7160 GN=RP20_CCG007376 PE=4 SV=1	3943	20190103_Cass__05_Binarus_Caitlin_Neg_PNGasF_250ng.4865.4865.2	controllerType=0 controllerNumber=1 scan=4865	26.5946
04243:2	8	K.IHPLGFDEPLEVYC[+71.037]E.Q		C[+71]	916.433	2	1831.86	1831.86	0	1.2	141	Specific	510.35	510.35	510.35	10.04	3	>tr|A0A182GC90|A0A182GC90_AEDAL Uncharacterized protein OS=Aedes albopictus OX=7160 GN=RP20_CCG007376 PE=4 SV=1	3943	20190103_Cass__05_Binarus_Caitlin_Neg_PNGasF_250ng.4859.4859.2	controllerType=0 controllerNumber=1 scan=4859	26.5663
03862:3	8	K.IHPLGFDEPLEVYC[+71.037]EQK.V		C[+71]	696.675	3	2088.01	2088.01	0	-0.1	141	Specific	659.33	659.33	659.33	13.23	3	>tr|A0A182GC90|A0A182GC90_AEDAL Uncharacterized protein OS=Aedes albopictus OX=7160 GN=RP20_CCG007376 PE=4 SV=1	3943	20190103_Cass__05_Binarus_Caitlin_Neg_PNGasF_250ng.4440.4440.3	controllerType=0 controllerNumber=1 scan=4440	24.7448
03818:2	8	K.VFDGGWIVVQQR.L			702.375	2	1403.74	1403.74	0	0	158	Specific	657.82	548.6	548.6	13.05	3	>tr|A0A182GC90|A0A182GC90_AEDAL Uncharacterized protein OS=Aedes albopictus OX=7160 GN=RP20_CCG007376 PE=4 SV=1	3943	20190103_Cass__05_Binarus_Caitlin_Neg_PNGasF_250ng.4392.4392.2	controllerType=0 controllerNumber=1 scan=4392	24.5469
03811:2	8	K.VFDGGWIVVQQR.L			702.375	2	1403.74	1403.74	0	-0.2	158	Specific	667.19	569.85	569.85	12.78	3	>tr|A0A182GC90|A0A182GC90_AEDAL Uncharacterized protein OS=Aedes albopictus OX=7160 GN=RP20_CCG007376 PE=4 SV=1	3943	20190103_Cass__05_Binarus_Caitlin_Neg_PNGasF_250ng.4384.4384.2	controllerType=0 controllerNumber=1 scan=4384	24.5114
05010:2	9	K.IGYNPAAVAFVPISGWHGDNMLE.V			1229.6	2	2458.19	2458.19	0	0.3	181	Specific	424.69	412.5	412.5	9.88	4	>tr|A0A182GCR7|A0A182GCR7_AEDAL Elongation factor 1-alpha OS=Aedes albopictus OX=7160 GN=RP20_CCG007667 PE=3 SV=1	14817	20190103_Cass__05_Binarus_Caitlin_Neg_PNGasF_250ng.5703.5703.2	controllerType=0 controllerNumber=1 scan=5703	30.5402
02802:2	9	R.LPLQDVYK.I			488.279	2	975.551	975.551	0	0.1	248	Specific	397.88	140.29	140.29	5.75	4	>tr|A0A182GCR7|A0A182GCR7_AEDAL Elongation factor 1-alpha OS=Aedes albopictus OX=7160 GN=RP20_CCG007667 PE=3 SV=1	14817	20190103_Cass__05_Binarus_Caitlin_Neg_PNGasF_250ng.3274.3274.2	controllerType=0 controllerNumber=1 scan=3274	20.1939
02810:2	9	R.LPLQDVYK.I			488.279	2	975.551	975.551	0	-0.3	248	Specific	445.42	157.41	157.41	6.16	4	>tr|A0A182GCR7|A0A182GCR7_AEDAL Elongation factor 1-alpha OS=Aedes albopictus OX=7160 GN=RP20_CCG007667 PE=3 SV=1	14817	20190103_Cass__05_Binarus_Caitlin_Neg_PNGasF_250ng.3283.3283.2	controllerType=0 controllerNumber=1 scan=3283	20.2327
04662:2	9	E.TGVLKPGTVVVFAPVNLTTE.V			1021.58	2	2042.15	2042.15	0	0.7	269	Specific	401.62	401.62	401.62	10.38	4	>tr|A0A182GCR7|A0A182GCR7_AEDAL Elongation factor 1-alpha OS=Aedes albopictus OX=7160 GN=RP20_CCG007667 PE=3 SV=1	14817	20190103_Cass__05_Binarus_Caitlin_Neg_PNGasF_250ng.5320.5320.2	controllerType=0 controllerNumber=1 scan=5320	28.5858
04651:2	9	E.TGVLKPGTVVVFAPVNLTTE.V			1021.58	2	2042.16	2042.15	0	1	269	Specific	584.77	527.43	527.43	12.11	4	>tr|A0A182GCR7|A0A182GCR7_AEDAL Elongation factor 1-alpha OS=Aedes albopictus OX=7160 GN=RP20_CCG007667 PE=3 SV=1	14817	20190103_Cass__05_Binarus_Caitlin_Neg_PNGasF_250ng.5308.5308.2	controllerType=0 controllerNumber=1 scan=5308	28.5349
03431:2	9	E.SFQEFPPLGR.F			589.304	2	1177.6	1177.6	0	0.1	414	Specific	481.01	375.78	375.78	9.08	4	>tr|A0A182GCR7|A0A182GCR7_AEDAL Elongation factor 1-alpha OS=Aedes albopictus OX=7160 GN=RP20_CCG007667 PE=3 SV=1	14817	20190103_Cass__05_Binarus_Caitlin_Neg_PNGasF_250ng.3966.3966.2	controllerType=0 controllerNumber=1 scan=3966	22.8614
03399:3	10	R.VAPEEHPVLLTEAPLNPK.A			652.027	3	1954.07	1954.06	0	0.5	97	Specific	387.47	387.47	387.47	10.2	3	>tr|A0A023EQZ8|A0A023EQZ8_AEDAL Putative actin-related protein OS=Aedes albopictus OX=7160 GN=109397804 PE=2 SV=1	730	20190103_Cass__05_Binarus_Caitlin_Neg_PNGasF_250ng.3931.3931.3	controllerType=0 controllerNumber=1 scan=3931	22.7181
03386:3	10	R.VAPEEHPVLLTEAPLNPK.A			652.026	3	1954.06	1954.06	0	0.1	97	Specific	520.01	520.01	520.01	10.5	3	>tr|A0A023EQZ8|A0A023EQZ8_AEDAL Putative actin-related protein OS=Aedes albopictus OX=7160 GN=109397804 PE=2 SV=1	730	20190103_Cass__05_Binarus_Caitlin_Neg_PNGasF_250ng.3917.3917.3	controllerType=0 controllerNumber=1 scan=3917	22.6639
03353:3	10	R.VAPEEHPVLLTEAPLNPK.A			652.026	3	1954.06	1954.06	0	-0.3	97	Specific	561.58	545.09	545.09	10.65	3	>tr|A0A023EQZ8|A0A023EQZ8_AEDAL Putative actin-related protein OS=Aedes albopictus OX=7160 GN=109397804 PE=2 SV=1	730	20190103_Cass__05_Binarus_Caitlin_Neg_PNGasF_250ng.3880.3880.3	controllerType=0 controllerNumber=1 scan=3880	22.5203
03359:3	10	R.VAPEEHPVLLTEAPLNPK.A			652.026	3	1954.06	1954.06	0	-0.3	97	Specific	586.5	586.5	586.5	11.56	3	>tr|A0A023EQZ8|A0A023EQZ8_AEDAL Putative actin-related protein OS=Aedes albopictus OX=7160 GN=109397804 PE=2 SV=1	730	20190103_Cass__05_Binarus_Caitlin_Neg_PNGasF_250ng.3887.3887.3	controllerType=0 controllerNumber=1 scan=3887	22.5488
02224:2	10	R.GYSFTTTAER.E			566.767	2	1132.53	1132.53	0	0.5	198	Specific	445.3	192.84	192.84	8.51	3	>tr|A0A023EQZ8|A0A023EQZ8_AEDAL Putative actin-related protein OS=Aedes albopictus OX=7160 GN=109397804 PE=2 SV=1	730	20190103_Cass__05_Binarus_Caitlin_Neg_PNGasF_250ng.2638.2638.2	controllerType=0 controllerNumber=1 scan=2638	17.5524
02227:2	10	R.GYSFTTTAER.E			566.767	2	1132.53	1132.53	0	0.3	198	Specific	448.85	234.09	234.09	8.48	3	>tr|A0A023EQZ8|A0A023EQZ8_AEDAL Putative actin-related protein OS=Aedes albopictus OX=7160 GN=109397804 PE=2 SV=1	730	20190103_Cass__05_Binarus_Caitlin_Neg_PNGasF_250ng.2642.2642.2	controllerType=0 controllerNumber=1 scan=2642	17.5739
03840:2	10	K.SYELPDGQVITIGNER.F			895.95	2	1790.89	1790.89	0	0	240	Specific	618.96	566.51	566.51	12.23	3	>tr|A0A023EQZ8|A0A023EQZ8_AEDAL Putative actin-related protein OS=Aedes albopictus OX=7160 GN=109397804 PE=2 SV=1	730	20190103_Cass__05_Binarus_Caitlin_Neg_PNGasF_250ng.4416.4416.2	controllerType=0 controllerNumber=1 scan=4416	24.6488
03799:2	10	K.SYELPDGQVITIGNER.F			895.949	2	1790.89	1790.89	0	-0.5	240	Specific	649.9	564.58	564.58	11.96	3	>tr|A0A023EQZ8|A0A023EQZ8_AEDAL Putative actin-related protein OS=Aedes albopictus OX=7160 GN=109397804 PE=2 SV=1	730	20190103_Cass__05_Binarus_Caitlin_Neg_PNGasF_250ng.4371.4371.2	controllerType=0 controllerNumber=1 scan=4371	24.4549
03807:2	10	K.SYELPDGQVITIGNER.F			895.949	2	1790.89	1790.89	0	-0.1	240	Specific	663.99	583.78	583.78	13.23	3	>tr|A0A023EQZ8|A0A023EQZ8_AEDAL Putative actin-related protein OS=Aedes albopictus OX=7160 GN=109397804 PE=2 SV=1	730	20190103_Cass__05_Binarus_Caitlin_Neg_PNGasF_250ng.4380.4380.2	controllerType=0 controllerNumber=1 scan=4380	24.4978
02174:3	11	E.GLMTTVHATTATQK.T			487.257	3	1459.76	1459.76	0	-0.1	170	Specific	591.76	456.34	456.34	11.12	4	>tr|A0A023EPY3|A0A023EPY3_AEDAL Glyceraldehyde-3-phosphate dehydrogenase OS=Aedes albopictus OX=7160 GN=109409617 PE=2 SV=1	4913	20190103_Cass__05_Binarus_Caitlin_Neg_PNGasF_250ng.2583.2583.3	controllerType=0 controllerNumber=1 scan=2583	17.2747
02164:3	11	E.GLMTTVHATTATQK.T			487.257	3	1459.76	1459.76	0	0.1	170	Specific	635.88	524.19	524.19	12.12	4	>tr|A0A023EPY3|A0A023EPY3_AEDAL Glyceraldehyde-3-phosphate dehydrogenase OS=Aedes albopictus OX=7160 GN=109409617 PE=2 SV=1	4913	20190103_Cass__05_Binarus_Caitlin_Neg_PNGasF_250ng.2572.2572.3	controllerType=0 controllerNumber=1 scan=2572	17.2199
02472:2	11	R.GAGQNIIPAATGAAK.A			670.37	2	1339.73	1339.73	0	0.5	198	Specific	204.31	160.79	160.79	2.63	4	>tr|A0A023EPY3|A0A023EPY3_AEDAL Glyceraldehyde-3-phosphate dehydrogenase OS=Aedes albopictus OX=7160 GN=109409617 PE=2 SV=1	4913	20190103_Cass__05_Binarus_Caitlin_Neg_PNGasF_250ng.2911.2911.2	controllerType=0 controllerNumber=1 scan=2911	18.7644
02482:2	11	R.GAGQNIIPAATGAAK.A			670.37	2	1339.73	1339.73	0	-0.1	198	Specific	506.53	499.84	499.84	9.51	4	>tr|A0A023EPY3|A0A023EPY3_AEDAL Glyceraldehyde-3-phosphate dehydrogenase OS=Aedes albopictus OX=7160 GN=109409617 PE=2 SV=1	4913	20190103_Cass__05_Binarus_Caitlin_Neg_PNGasF_250ng.2922.2922.2	controllerType=0 controllerNumber=1 scan=2922	18.8133
03493:3	11	E.VVSTDFVGDTHSSIFDAK.A			642.315	3	1924.93	1924.93	0	0.6	278	Specific	284.1	284.1	284.1	6.35	4	>tr|A0A023EPY3|A0A023EPY3_AEDAL Glyceraldehyde-3-phosphate dehydrogenase OS=Aedes albopictus OX=7160 GN=109409617 PE=2 SV=1	4913	20190103_Cass__05_Binarus_Caitlin_Neg_PNGasF_250ng.4034.4034.3	controllerType=0 controllerNumber=1 scan=4034	23.1259
03444:2	11	K.AGIQLSDTFVK.L			589.824	2	1178.64	1178.64	0	-0.5	296	Specific	431.24	209.17	209.17	6.43	4	>tr|A0A023EPY3|A0A023EPY3_AEDAL Glyceraldehyde-3-phosphate dehydrogenase OS=Aedes albopictus OX=7160 GN=109409617 PE=2 SV=1	4913	20190103_Cass__05_Binarus_Caitlin_Neg_PNGasF_250ng.3980.3980.2	controllerType=0 controllerNumber=1 scan=3980	22.9182
02783:3	12	R.NLDIERPTYTNLNR.L			573.632	3	1718.88	1718.88	0	0.2	216	Specific	438.9	267.43	267.43	8.06	3	>tr|A0A182G9P4|A0A182G9P4_AEDAL Tubulin alpha chain OS=Aedes albopictus OX=7160 GN=109402175 PE=3 SV=1	5457	20190103_Cass__05_Binarus_Caitlin_Neg_PNGasF_250ng.3253.3253.3	controllerType=0 controllerNumber=1 scan=3253	20.1118
02792:3	12	R.NLDIERPTYTNLNR.L			573.632	3	1718.88	1718.88	0	-0.1	216	Specific	511.43	335.93	335.93	8.53	3	>tr|A0A182G9P4|A0A182G9P4_AEDAL Tubulin alpha chain OS=Aedes albopictus OX=7160 GN=109402175 PE=3 SV=1	5457	20190103_Cass__05_Binarus_Caitlin_Neg_PNGasF_250ng.3263.3263.3	controllerType=0 controllerNumber=1 scan=3263	20.1494
04174:3	12	R.IHFPLATYAPVISAEK.A			586.326	3	1756.96	1756.96	0	0	265	Specific	87.96	49.1	49.1	1.81	3	>tr|A0A182G9P4|A0A182G9P4_AEDAL Tubulin alpha chain OS=Aedes albopictus OX=7160 GN=109402175 PE=3 SV=1	5457	20190103_Cass__05_Binarus_Caitlin_Neg_PNGasF_250ng.4783.4783.3	controllerType=0 controllerNumber=1 scan=4783	26.2091
04183:3	12	R.IHFPLATYAPVISAEK.A			586.326	3	1756.96	1756.96	0	-0.1	265	Specific	569.92	512.44	512.44	10.73	3	>tr|A0A182G9P4|A0A182G9P4_AEDAL Tubulin alpha chain OS=Aedes albopictus OX=7160 GN=109402175 PE=3 SV=1	5457	20190103_Cass__05_Binarus_Caitlin_Neg_PNGasF_250ng.4793.4793.3	controllerType=0 controllerNumber=1 scan=4793	26.2572
03623:2	12	K.VGINYQPPTVVPGGDLAK.V			912.997	2	1824.99	1824.99	0	0.5	353	Specific	540.63	537.88	537.88	11.18	3	>tr|A0A182G9P4|A0A182G9P4_AEDAL Tubulin alpha chain OS=Aedes albopictus OX=7160 GN=109402175 PE=3 SV=1	5457	20190103_Cass__05_Binarus_Caitlin_Neg_PNGasF_250ng.4177.4177.2	controllerType=0 controllerNumber=1 scan=4177	23.6786
02864:2	13	R.TTPSYVAFTDTER.L			744.355	2	1487.7	1487.7	0	1	37	Specific	475.96	377.08	377.08	8.32	2	>tr|A0A0E3J979|A0A0E3J979_AEDAL Heat shock cognate 70 isoform B OS=Aedes albopictus OX=7160 GN=109411564 PE=2 SV=1	11521	20190103_Cass__05_Binarus_Caitlin_Neg_PNGasF_250ng.3342.3342.2	controllerType=0 controllerNumber=1 scan=3342	20.4658
02070:3	13	K.STAGDTHLGGEDFDNR.L			564.581	3	1691.73	1691.73	0	0.9	221	Specific	544.81	523.55	523.55	10.38	2	>tr|A0A0E3J979|A0A0E3J979_AEDAL Heat shock cognate 70 isoform B OS=Aedes albopictus OX=7160 GN=109411564 PE=2 SV=1	11521	20190103_Cass__05_Binarus_Caitlin_Neg_PNGasF_250ng.2469.2469.3	controllerType=0 controllerNumber=1 scan=2469	16.6658
02183:3	14	R.TSGNYASVIAHNPDTK.R			558.944	3	1674.82	1674.81	0	5.3	129	Specific	210.85	99.11	99.11	0.9	1	>sp|P41569|RL8_AEDAL 60S ribosomal protein L8 OS=Aedes albopictus OX=7160 GN=RpL8 PE=3 SV=1	16	20190103_Cass__05_Binarus_Caitlin_Neg_PNGasF_250ng.2593.2593.3	controllerType=0 controllerNumber=1 scan=2593	17.3319
02193:3	14	R.TSGNYASVIAHNPDTK.R			558.944	3	1674.82	1674.81	0	5	129	Specific	680.08	596.53	596.53	12.18	1	>sp|P41569|RL8_AEDAL 60S ribosomal protein L8 OS=Aedes albopictus OX=7160 GN=RpL8 PE=3 SV=1	16	20190103_Cass__05_Binarus_Caitlin_Neg_PNGasF_250ng.2604.2604.3	controllerType=0 controllerNumber=1 scan=2604	17.3904
02211:3	14	R.TSGNYASVIAHNPDTK.R			558.941	3	1674.81	1674.81	0	0.8	129	Specific	736.35	665.34	665.34	14.65	1	>sp|P41569|RL8_AEDAL 60S ribosomal protein L8 OS=Aedes albopictus OX=7160 GN=RpL8 PE=3 SV=1	16	20190103_Cass__05_Binarus_Caitlin_Neg_PNGasF_250ng.2624.2624.3	controllerType=0 controllerNumber=1 scan=2624	17.4874
05518:2	15	R.C[+71.037]SDLVDLLAIFK.L		C[+71]	704.382	2	1407.76	1407.76	0	0.8	438	Specific	496.96	335.31	335.31	8.62	1	>tr|A0A182GSY6|A0A182GSY6_AEDAL Uncharacterized protein OS=Aedes albopictus OX=7160 GN=RP20_CCG015200 PE=4 SV=1	1844	20190103_Cass__05_Binarus_Caitlin_Neg_PNGasF_250ng.6262.6262.2	controllerType=0 controllerNumber=1 scan=6262	33.8466
05509:2	15	R.C[+71.037]SDLVDLLAIFK.L		C[+71]	704.381	2	1407.76	1407.76	0	0	438	Specific	589.44	393.24	393.24	10.94	1	>tr|A0A182GSY6|A0A182GSY6_AEDAL Uncharacterized protein OS=Aedes albopictus OX=7160 GN=RP20_CCG015200 PE=4 SV=1	1844	20190103_Cass__05_Binarus_Caitlin_Neg_PNGasF_250ng.6252.6252.2	controllerType=0 controllerNumber=1 scan=6252	33.7822
03824:3	16	E.TAITNLQHGTFSQLTALK.R			648.69	3	1944.06	1944.05	0	0.2	343	Specific	411.94	329.02	329.02	9.35	2	>tr|A0A182GZ85|A0A182GZ85_AEDAL Uncharacterized protein OS=Aedes albopictus OX=7160 GN=RP20_CCG018537 PE=4 SV=1	12100	20190103_Cass__05_Binarus_Caitlin_Neg_PNGasF_250ng.4398.4398.3	controllerType=0 controllerNumber=1 scan=4398	24.5733
05180:3	16	K.ISIADNNWNC[+71.037]TFLTR.M		C[+71]	613.634	3	1838.89	1838.89	0	0.6	411	Specific	182.73	26.71	26.71	0.34	2	>tr|A0A182GZ85|A0A182GZ85_AEDAL Uncharacterized protein OS=Aedes albopictus OX=7160 GN=RP20_CCG018537 PE=4 SV=1	12100	20190103_Cass__05_Binarus_Caitlin_Neg_PNGasF_250ng.5890.5890.3	controllerType=0 controllerNumber=1 scan=5890	31.5889
02192:2	17	E.VEPSDTIENVK.A			615.814	2	1230.62	1230.62	0	0.4	17	Specific	482.67	281.61	281.61	7.99	1	>tr|Q5MIQ5|Q5MIQ5_AEDAL 60S ribosomal protein L40 OS=Aedes albopictus OX=7160 GN=109404633 PE=2 SV=1	5243	20190103_Cass__05_Binarus_Caitlin_Neg_PNGasF_250ng.2603.2603.2	controllerType=0 controllerNumber=1 scan=2603	17.3844
02200:2	17	E.VEPSDTIENVK.A			615.815	2	1230.62	1230.62	0	0.8	17	Specific	516.28	304.96	304.96	8.44	1	>tr|Q5MIQ5|Q5MIQ5_AEDAL 60S ribosomal protein L40 OS=Aedes albopictus OX=7160 GN=109404633 PE=2 SV=1	5243	20190103_Cass__05_Binarus_Caitlin_Neg_PNGasF_250ng.2612.2612.2	controllerType=0 controllerNumber=1 scan=2612	17.4282
02600:3	18	K.GAVDGGLNIPHSVK.R			455.249	3	1363.73	1363.73	0	-0.8	164	Specific	537.38	318.36	318.36	8.46	1	>tr|A0A182H2T3|A0A182H2T3_AEDAL 60S ribosomal protein L5 OS=Aedes albopictus OX=7160 GN=RP20_CCG020547 PE=3 SV=1	16690	20190103_Cass__05_Binarus_Caitlin_Neg_PNGasF_250ng.3052.3052.3	controllerType=0 controllerNumber=1 scan=3052	19.3417
05102:2	19	R.ESLPLVIFLR.N			593.863	2	1186.72	1186.72	0	0.1	40	Specific	320.51	189.81	189.81	7.73	1	>tr|A0A182GK69|A0A182GK69_AEDAL 40S ribosomal protein S4 OS=Aedes albopictus OX=7160 GN=109403131 PE=3 SV=1	6179	20190103_Cass__05_Binarus_Caitlin_Neg_PNGasF_250ng.5804.5804.2	controllerType=0 controllerNumber=1 scan=5804	31.0804
02052:2	20	K.GVAQAADTHFFTK.K			696.849	2	1392.69	1392.69	0	0.3	220	Specific	423.11	223.23	223.23	4.37	1	>Reverse >tr|A0A182GGX4|A0A182GGX4_AEDAL Uncharacterized protein OS=Aedes albopictus OX=7160 GN=RP20_CCG009703 PE=3 SV=1	34146	20190103_Cass__05_Binarus_Caitlin_Neg_PNGasF_250ng.2449.2449.2	controllerType=0 controllerNumber=1 scan=2449	16.5483
02062:2	20	K.GVAQAADTHFFTK.K			696.85	2	1392.69	1392.69	0	0.9	220	Specific	439.87	236.21	236.21	4.67	1	>Reverse >tr|A0A182GGX4|A0A182GGX4_AEDAL Uncharacterized protein OS=Aedes albopictus OX=7160 GN=RP20_CCG009703 PE=3 SV=1	34146	20190103_Cass__05_Binarus_Caitlin_Neg_PNGasF_250ng.2460.2460.2	controllerType=0 controllerNumber=1 scan=2460	16.6152
02902:3	21	K.NLYLDSRPAPNLDPK.K			571.637	3	1712.9	1712.9	0	-0.3	178	Specific	323.17	233.5	233.5	4.36	1	>tr|A0A182G7C8|A0A182G7C8_AEDAL Uncharacterized protein OS=Aedes albopictus OX=7160 GN=RP20_CCG004551 PE=4 SV=1	2756	20190103_Cass__05_Binarus_Caitlin_Neg_PNGasF_250ng.3384.3384.3	controllerType=0 controllerNumber=1 scan=3384	20.6455
03501:2	22	R.LLLPGELAK.H			477.305	2	953.602	953.603	0	-0.9	110	Specific	414.42	103.45	103.45	4.08	1	>tr|A0A182GXH7|A0A182GXH7_AEDAL Histone H2B OS=Aedes albopictus OX=7160 GN=RP20_CCG017598 PE=3 SV=1	2297	20190103_Cass__05_Binarus_Caitlin_Neg_PNGasF_250ng.4043.4043.2	controllerType=0 controllerNumber=1 scan=4043	23.1613
03510:2	22	R.LLLPGELAK.H			477.305	2	953.603	953.603	0	-0.3	110	Specific	415.87	103.75	103.75	4.08	1	>tr|A0A182GXH7|A0A182GXH7_AEDAL Histone H2B OS=Aedes albopictus OX=7160 GN=RP20_CCG017598 PE=3 SV=1	2297	20190103_Cass__05_Binarus_Caitlin_Neg_PNGasF_250ng.4053.4053.2	controllerType=0 controllerNumber=1 scan=4053	23.2021
03704:2	23	K.SQLYLILDK.N			546.818	2	1092.63	1092.63	0	-0.4	679	Specific	408.2	195.63	195.63	3.94	1	>Reverse >tr|A0A182GD20|A0A182GD20_AEDAL Uncharacterized protein OS=Aedes albopictus OX=7160 GN=RP20_CCG007801 PE=4 SV=1	21636	20190103_Cass__05_Binarus_Caitlin_Neg_PNGasF_250ng.4266.4266.2	controllerType=0 controllerNumber=1 scan=4266	24.0226
03346:2	24	K.GLTVWYPK.S			482.268	2	963.529	963.53	0	-1.1	42	Specific	490.21	191.73	191.73	3.55	1	>tr|A0A182G7C7|A0A182G7C7_AEDAL Uncharacterized protein OS=Aedes albopictus OX=7160 GN=RP20_CCG004550 PE=4 SV=1	1250	20190103_Cass__05_Binarus_Caitlin_Neg_PNGasF_250ng.3873.3873.2	controllerType=0 controllerNumber=1 scan=3873	22.4981
03339:2	24	K.GLTVWYPK.S			482.268	2	963.529	963.53	0	-0.5	42	Specific	520.25	209.98	209.98	3.91	1	>tr|A0A182G7C7|A0A182G7C7_AEDAL Uncharacterized protein OS=Aedes albopictus OX=7160 GN=RP20_CCG004550 PE=4 SV=1	1250	20190103_Cass__05_Binarus_Caitlin_Neg_PNGasF_250ng.3865.3865.2	controllerType=0 controllerNumber=1 scan=3865	22.4657
02524:2	25	R.INYPLK.K			374.224	2	747.44	747.44	0	-0.3	151	Specific	217.08	0	0	0	2	>tr|A0A182GDY8|A0A182GDY8_AEDAL Uncharacterized protein OS=Aedes albopictus OX=7160 GN=RP20_CCG008259 PE=4 SV=1	14850	20190103_Cass__05_Binarus_Caitlin_Neg_PNGasF_250ng.2968.2968.2	controllerType=0 controllerNumber=1 scan=2968	19.0067
02529:2	25	R.INYPLK.K			374.224	2	747.44	747.44	0	-0.3	151	Specific	218.63	0	0	0	2	>tr|A0A182GDY8|A0A182GDY8_AEDAL Uncharacterized protein OS=Aedes albopictus OX=7160 GN=RP20_CCG008259 PE=4 SV=1	14850	20190103_Cass__05_Binarus_Caitlin_Neg_PNGasF_250ng.2974.2974.2	controllerType=0 controllerNumber=1 scan=2974	19.0327
02564:2	25	R.INYPLK.K			374.224	2	747.44	747.44	0	0.3	151	Specific	251.96	0	0	0.05	2	>tr|A0A182GDY8|A0A182GDY8_AEDAL Uncharacterized protein OS=Aedes albopictus OX=7160 GN=RP20_CCG008259 PE=4 SV=1	14850	20190103_Cass__05_Binarus_Caitlin_Neg_PNGasF_250ng.3012.3012.2	controllerType=0 controllerNumber=1 scan=3012	19.1802
03791:2	25	R.SLMNFVVR.Y			483.265	2	965.523	965.524	0	-0.8	486	Specific	401.88	201.5	201.5	3.4	2	>tr|A0A182GDY8|A0A182GDY8_AEDAL Uncharacterized protein OS=Aedes albopictus OX=7160 GN=RP20_CCG008259 PE=4 SV=1	14850	20190103_Cass__05_Binarus_Caitlin_Neg_PNGasF_250ng.4362.4362.2	controllerType=0 controllerNumber=1 scan=4362	24.4136
03284:2	26	E.LNISNNTVASPTK.L			679.867	2	1358.73	1358.73	0	0.2	2371	Specific	369.47	159.39	159.39	3.04	1	>Reverse >tr|A0A182GVS9|A0A182GVS9_AEDAL Uncharacterized protein OS=Aedes albopictus OX=7160 GN=RP20_CCG016666 PE=4 SV=1	26843	20190103_Cass__05_Binarus_Caitlin_Neg_PNGasF_250ng.3804.3804.2	controllerType=0 controllerNumber=1 scan=3804	22.2381
04220:2	27	E.ELLDLDVLR.T			543.313	2	1085.62	1085.62	0	-0.3	38	Specific	437.06	83.24	83.24	2.61	1	>Reverse >tr|A0A182GXW1|A0A182GXW1_AEDAL Uncharacterized protein OS=Aedes albopictus OX=7160 GN=RP20_CCG017808 PE=4 SV=1	31094	20190103_Cass__05_Binarus_Caitlin_Neg_PNGasF_250ng.4834.4834.2	controllerType=0 controllerNumber=1 scan=4834	26.4476
04214:2	27	E.ELLDLDVLR.T			543.314	2	1085.62	1085.62	0	0.1	38	Specific	462.59	87.26	87.26	2.99	1	>Reverse >tr|A0A182GXW1|A0A182GXW1_AEDAL Uncharacterized protein OS=Aedes albopictus OX=7160 GN=RP20_CCG017808 PE=4 SV=1	31094	20190103_Cass__05_Binarus_Caitlin_Neg_PNGasF_250ng.4827.4827.2	controllerType=0 controllerNumber=1 scan=4827	26.4141
04126:2	28	M.ALVPILLR.D			447.81	2	894.613	894.614	0	-0.4	2	NRagged	340.57	24.41	24.41	2.2	1	>tr|A0A182G9B3|A0A182G9B3_AEDAL Uncharacterized protein OS=Aedes albopictus OX=7160 GN=RP20_CCG005660 PE=3 SV=1	15364	20190103_Cass__05_Binarus_Caitlin_Neg_PNGasF_250ng.4731.4731.2	controllerType=0 controllerNumber=1 scan=4731	25.9796
04095:2	28	M.ALVPILLR.D			447.81	2	894.613	894.614	0	-0.2	2	NRagged	361.7	23.34	23.34	2.48	1	>tr|A0A182G9B3|A0A182G9B3_AEDAL Uncharacterized protein OS=Aedes albopictus OX=7160 GN=RP20_CCG005660 PE=3 SV=1	15364	20190103_Cass__05_Binarus_Caitlin_Neg_PNGasF_250ng.4697.4697.2	controllerType=0 controllerNumber=1 scan=4697	25.8357
04138:2	28	M.ALVPILLR.D			447.81	2	894.613	894.614	0	-0.5	2	NRagged	364.1	22.69	22.69	2.48	1	>tr|A0A182G9B3|A0A182G9B3_AEDAL Uncharacterized protein OS=Aedes albopictus OX=7160 GN=RP20_CCG005660 PE=3 SV=1	15364	20190103_Cass__05_Binarus_Caitlin_Neg_PNGasF_250ng.4744.4744.2	controllerType=0 controllerNumber=1 scan=4744	26.0291
04094:2	28	M.ALVPILLR.D			447.81	2	894.613	894.614	0	-0.2	2	NRagged	384.19	24.05	24.05	2.74	1	>tr|A0A182G9B3|A0A182G9B3_AEDAL Uncharacterized protein OS=Aedes albopictus OX=7160 GN=RP20_CCG005660 PE=3 SV=1	15364	20190103_Cass__05_Binarus_Caitlin_Neg_PNGasF_250ng.4695.4695.2	controllerType=0 controllerNumber=1 scan=4695	25.8209
02916:2	29	E.QPTSSSPAVVE.E			551.275	2	1101.54	1101.54	0	0.3	493	Specific	380.88	26.85	26.85	0.4	1	>tr|A0A182G0Z4|A0A182G0Z4_AEDAL Uncharacterized protein OS=Aedes albopictus OX=7160 GN=RP20_CCG000344 PE=4 SV=1	5011	20190103_Cass__05_Binarus_Caitlin_Neg_PNGasF_250ng.3400.3400.2	controllerType=0 controllerNumber=1 scan=3400	20.7134
02965:2	29	E.QPTSSSPAVVE.E			551.275	2	1101.54	1101.54	0	-0.2	493	Specific	398.21	15.82	15.82	0.43	1	>tr|A0A182G0Z4|A0A182G0Z4_AEDAL Uncharacterized protein OS=Aedes albopictus OX=7160 GN=RP20_CCG000344 PE=4 SV=1	5011	20190103_Cass__05_Binarus_Caitlin_Neg_PNGasF_250ng.3454.3454.2	controllerType=0 controllerNumber=1 scan=3454	20.9196
02926:2	29	E.QPTSSSPAVVE.E			551.275	2	1101.54	1101.54	0	-0.2	493	Specific	418.93	18.47	18.47	1.96	1	>tr|A0A182G0Z4|A0A182G0Z4_AEDAL Uncharacterized protein OS=Aedes albopictus OX=7160 GN=RP20_CCG000344 PE=4 SV=1	5011	20190103_Cass__05_Binarus_Caitlin_Neg_PNGasF_250ng.3411.3411.2	controllerType=0 controllerNumber=1 scan=3411	20.7556
02955:2	29	E.QPTSSSPAVVE.E			551.275	2	1101.54	1101.54	0	-0.3	493	Specific	440.59	39.59	39.59	2.35	1	>tr|A0A182G0Z4|A0A182G0Z4_AEDAL Uncharacterized protein OS=Aedes albopictus OX=7160 GN=RP20_CCG000344 PE=4 SV=1	5011	20190103_Cass__05_Binarus_Caitlin_Neg_PNGasF_250ng.3443.3443.2	controllerType=0 controllerNumber=1 scan=3443	20.8796
02819:2	30	K.IQSQNLTSPPSSTSNR.S			858.93	2	1716.85	1716.85	0	0.8	126	Specific	288.25	132.08	132.08	1.67	1	>Reverse >tr|A0A182G3X3|A0A182G3X3_AEDAL Uncharacterized protein OS=Aedes albopictus OX=7160 GN=RP20_CCG002390 PE=4 SV=1	24746	20190103_Cass__05_Binarus_Caitlin_Neg_PNGasF_250ng.3293.3293.2	controllerType=0 controllerNumber=1 scan=3293	20.2741
02830:2	30	K.IQSQNLTSPPSSTSNR.S			858.929	2	1716.85	1716.85	0	0.1	126	Specific	303.36	148.24	148.24	2.35	1	>Reverse >tr|A0A182G3X3|A0A182G3X3_AEDAL Uncharacterized protein OS=Aedes albopictus OX=7160 GN=RP20_CCG002390 PE=4 SV=1	24746	20190103_Cass__05_Binarus_Caitlin_Neg_PNGasF_250ng.3305.3305.2	controllerType=0 controllerNumber=1 scan=3305	20.3219
03426:2	31	D.EWNHLYVAE.I			580.772	2	1160.54	1160.54	0	0.1	70	Specific	336.9	119.45	119.45	0.97	1	>tr|A0A182G0M4|A0A182G0M4_AEDAL Uncharacterized protein OS=Aedes albopictus OX=7160 GN=RP20_CCG000078 PE=4 SV=1	9349	20190103_Cass__05_Binarus_Caitlin_Neg_PNGasF_250ng.3961.3961.2	controllerType=0 controllerNumber=1 scan=3961	22.8426
03440:2	31	D.EWNHLYVAE.I			580.772	2	1160.54	1160.54	0	-0.5	70	Specific	362.49	117.01	117.01	1.85	1	>tr|A0A182G0M4|A0A182G0M4_AEDAL Uncharacterized protein OS=Aedes albopictus OX=7160 GN=RP20_CCG000078 PE=4 SV=1	9349	20190103_Cass__05_Binarus_Caitlin_Neg_PNGasF_250ng.3976.3976.2	controllerType=0 controllerNumber=1 scan=3976	22.9046
03537:2	32	K.NVMIFLK.A			432.754	2	864.501	864.501	0	-0.3	68	Specific	333.3	145.71	145.71	0.62	1	>tr|A0A182G5S3|A0A182G5S3_AEDAL Uncharacterized protein OS=Aedes albopictus OX=7160 GN=RP20_CCG003572 PE=4 SV=1	7501	20190103_Cass__05_Binarus_Caitlin_Neg_PNGasF_250ng.4083.4083.2	controllerType=0 controllerNumber=1 scan=4083	23.3226
03533:2	32	K.NVMIFLK.A			432.754	2	864.501	864.501	0	-0.1	68	Specific	335.85	170.43	170.43	1.66	1	>tr|A0A182G5S3|A0A182G5S3_AEDAL Uncharacterized protein OS=Aedes albopictus OX=7160 GN=RP20_CCG003572 PE=4 SV=1	7501	20190103_Cass__05_Binarus_Caitlin_Neg_PNGasF_250ng.4078.4078.2	controllerType=0 controllerNumber=1 scan=4078	23.2996
02924:2	33	E.LC[+71.037]LLDYR.N		C[+71]	483.758	2	966.508	966.508	0	0.3	514	Specific	295.75	114.84	114.84	0.39	1	>Reverse >tr|A0A182GPY4|A0A182GPY4_AEDAL Uncharacterized protein OS=Aedes albopictus OX=7160 GN=RP20_CCG013668 PE=4 SV=1	33047	20190103_Cass__05_Binarus_Caitlin_Neg_PNGasF_250ng.3408.3408.2	controllerType=0 controllerNumber=1 scan=3408	20.7395
02933:2	33	E.LC[+71.037]LLDYR.N		C[+71]	483.757	2	966.508	966.508	0	-0.2	514	Specific	338.89	115.95	115.95	0.37	1	>Reverse >tr|A0A182GPY4|A0A182GPY4_AEDAL Uncharacterized protein OS=Aedes albopictus OX=7160 GN=RP20_CCG013668 PE=4 SV=1	33047	20190103_Cass__05_Binarus_Caitlin_Neg_PNGasF_250ng.3418.3418.2	controllerType=0 controllerNumber=1 scan=3418	20.7768
02941:2	33	E.LC[+71.037]LLDYR.N		C[+71]	483.757	2	966.507	966.508	0	-0.8	514	Specific	353.81	104.4	104.4	1.61	1	>Reverse >tr|A0A182GPY4|A0A182GPY4_AEDAL Uncharacterized protein OS=Aedes albopictus OX=7160 GN=RP20_CCG013668 PE=4 SV=1	33047	20190103_Cass__05_Binarus_Caitlin_Neg_PNGasF_250ng.3427.3427.2	controllerType=0 controllerNumber=1 scan=3427	20.8122
07209:2	34	K.VEYTVIVQR.H			553.814	2	1106.62	1106.62	0	1.1	34	Specific	59.24	23.97	23.97	0.06	1	>Reverse >tr|A0A182GB79|A0A182GB79_AEDAL Uncharacterized protein OS=Aedes albopictus OX=7160 GN=RP20_CCG006798 PE=4 SV=1	33574	20190103_Cass__05_Binarus_Caitlin_Neg_PNGasF_250ng.8308.8308.2	controllerType=0 controllerNumber=1 scan=8308	47.5333
04630:2	34	K.VEYTVIVQR.H			553.814	2	1106.62	1106.62	0	0.3	34	Specific	142.58	9.05	9.05	0.01	1	>Reverse >tr|A0A182GB79|A0A182GB79_AEDAL Uncharacterized protein OS=Aedes albopictus OX=7160 GN=RP20_CCG006798 PE=4 SV=1	33574	20190103_Cass__05_Binarus_Caitlin_Neg_PNGasF_250ng.5285.5285.2	controllerType=0 controllerNumber=1 scan=5285	28.4262
04465:2	34	K.VEYTVIVQR.H			553.813	2	1106.62	1106.62	0	-0.6	34	Specific	253.71	91.3	91.3	0.62	1	>Reverse >tr|A0A182GB79|A0A182GB79_AEDAL Uncharacterized protein OS=Aedes albopictus OX=7160 GN=RP20_CCG006798 PE=4 SV=1	33574	20190103_Cass__05_Binarus_Caitlin_Neg_PNGasF_250ng.5104.5104.2	controllerType=0 controllerNumber=1 scan=5104	27.6311
04545:2	34	K.VEYTVIVQR.H			553.814	2	1106.62	1106.62	0	0.2	34	Specific	277.03	123.2	123.2	1.25	1	>Reverse >tr|A0A182GB79|A0A182GB79_AEDAL Uncharacterized protein OS=Aedes albopictus OX=7160 GN=RP20_CCG006798 PE=4 SV=1	33574	20190103_Cass__05_Binarus_Caitlin_Neg_PNGasF_250ng.5192.5192.2	controllerType=0 controllerNumber=1 scan=5192	27.9993
04587:2	34	K.VEYTVIVQR.H			553.814	2	1106.62	1106.62	0	0.3	34	Specific	278.82	104.3	104.3	1.07	1	>Reverse >tr|A0A182GB79|A0A182GB79_AEDAL Uncharacterized protein OS=Aedes albopictus OX=7160 GN=RP20_CCG006798 PE=4 SV=1	33574	20190103_Cass__05_Binarus_Caitlin_Neg_PNGasF_250ng.5238.5238.2	controllerType=0 controllerNumber=1 scan=5238	28.2018
04575:2	34	K.VEYTVIVQR.H			553.814	2	1106.62	1106.62	0	-0.1	34	Specific	280.28	117.27	117.27	0.67	1	>Reverse >tr|A0A182GB79|A0A182GB79_AEDAL Uncharacterized protein OS=Aedes albopictus OX=7160 GN=RP20_CCG006798 PE=4 SV=1	33574	20190103_Cass__05_Binarus_Caitlin_Neg_PNGasF_250ng.5225.5225.2	controllerType=0 controllerNumber=1 scan=5225	28.1436
04495:2	34	K.VEYTVIVQR.H			553.814	2	1106.62	1106.62	0	0.2	34	Specific	281.02	124.17	124.17	1.25	1	>Reverse >tr|A0A182GB79|A0A182GB79_AEDAL Uncharacterized protein OS=Aedes albopictus OX=7160 GN=RP20_CCG006798 PE=4 SV=1	33574	20190103_Cass__05_Binarus_Caitlin_Neg_PNGasF_250ng.5137.5137.2	controllerType=0 controllerNumber=1 scan=5137	27.7628
04617:2	34	K.VEYTVIVQR.H			553.814	2	1106.62	1106.62	0	0.4	34	Specific	281.84	126.58	126.58	1.63	1	>Reverse >tr|A0A182GB79|A0A182GB79_AEDAL Uncharacterized protein OS=Aedes albopictus OX=7160 GN=RP20_CCG006798 PE=4 SV=1	33574	20190103_Cass__05_Binarus_Caitlin_Neg_PNGasF_250ng.5271.5271.2	controllerType=0 controllerNumber=1 scan=5271	28.3561
04456:2	34	K.VEYTVIVQR.H			553.814	2	1106.62	1106.62	0	-0.5	34	Specific	284.13	130.33	130.33	0.47	1	>Reverse >tr|A0A182GB79|A0A182GB79_AEDAL Uncharacterized protein OS=Aedes albopictus OX=7160 GN=RP20_CCG006798 PE=4 SV=1	33574	20190103_Cass__05_Binarus_Caitlin_Neg_PNGasF_250ng.5094.5094.2	controllerType=0 controllerNumber=1 scan=5094	27.5894
04535:2	34	K.VEYTVIVQR.H			553.814	2	1106.62	1106.62	0	0.1	34	Specific	285.63	122.46	122.46	1.25	1	>Reverse >tr|A0A182GB79|A0A182GB79_AEDAL Uncharacterized protein OS=Aedes albopictus OX=7160 GN=RP20_CCG006798 PE=4 SV=1	33574	20190103_Cass__05_Binarus_Caitlin_Neg_PNGasF_250ng.5181.5181.2	controllerType=0 controllerNumber=1 scan=5181	27.9524
04505:2	34	K.VEYTVIVQR.H			553.814	2	1106.62	1106.62	0	-0.3	34	Specific	288.34	131.22	131.22	0.85	1	>Reverse >tr|A0A182GB79|A0A182GB79_AEDAL Uncharacterized protein OS=Aedes albopictus OX=7160 GN=RP20_CCG006798 PE=4 SV=1	33574	20190103_Cass__05_Binarus_Caitlin_Neg_PNGasF_250ng.5148.5148.2	controllerType=0 controllerNumber=1 scan=5148	27.8055
04665:2	35	E.GAELVDSVLDVVR.K			686.38	2	1371.75	1371.75	0	3.2	109	Specific	162.7	82.4	82.4	0	1	>tr|A0A182GVV4|A0A182GVV4_AEDAL Uncharacterized protein OS=Aedes albopictus OX=7160 GN=RP20_CCG016695 PE=3 SV=1	12145	20190103_Cass__05_Binarus_Caitlin_Neg_PNGasF_250ng.5324.5324.2	controllerType=0 controllerNumber=1 scan=5324	28.6107
04661:2	35	E.GAELVDSVLDVVR.K			686.38	2	1371.75	1371.75	0	3	109	Specific	299.84	167.63	167.63	0.85	1	>tr|A0A182GVV4|A0A182GVV4_AEDAL Uncharacterized protein OS=Aedes albopictus OX=7160 GN=RP20_CCG016695 PE=3 SV=1	12145	20190103_Cass__05_Binarus_Caitlin_Neg_PNGasF_250ng.5319.5319.2	controllerType=0 controllerNumber=1 scan=5319	28.581
02614:2	36	D.SYIGLLK.Q			397.245	2	793.482	793.482	0	0	187	Specific	379.21	45.07	45.07	0.78	1	>tr|A0A182H6Q3|A0A182H6Q3_AEDAL Uncharacterized protein OS=Aedes albopictus OX=7160 GN=RP20_CCG022858 PE=4 SV=1	4789	20190103_Cass__05_Binarus_Caitlin_Neg_PNGasF_250ng.3067.3067.2	controllerType=0 controllerNumber=1 scan=3067	19.4069
03979:2	37	E.ISSLATASDKAQDDD.D			768.855	2	1536.7	1536.7	0	0.4	567	Specific	260.88	95.76	95.76	0.33	2	>Reverse >tr|A0A182GAF3|A0A182GAF3_AEDAL Uncharacterized protein OS=Aedes albopictus OX=7160 GN=RP20_CCG006333 PE=4 SV=1	21287	20190103_Cass__05_Binarus_Caitlin_Neg_PNGasF_250ng.4569.4569.2	controllerType=0 controllerNumber=1 scan=4569	25.2462
03987:2	37	E.ISSLATASDKAQDDD.D			768.855	2	1536.7	1536.7	0	0.4	567	Specific	273.47	147.58	147.58	0.54	2	>Reverse >tr|A0A182GAF3|A0A182GAF3_AEDAL Uncharacterized protein OS=Aedes albopictus OX=7160 GN=RP20_CCG006333 PE=4 SV=1	21287	20190103_Cass__05_Binarus_Caitlin_Neg_PNGasF_250ng.4578.4578.2	controllerType=0 controllerNumber=1 scan=4578	25.2843
02721:2	37	D.DDPYYEDVSMN[+0.984]SER.T		N[+1]	860.837	2	1720.67	1720.66	0	1.1	727	Specific	61.75	61.75	61.75	0.14	2	>Reverse >tr|A0A182GAF3|A0A182GAF3_AEDAL Uncharacterized protein OS=Aedes albopictus OX=7160 GN=RP20_CCG006333 PE=4 SV=1	21287	20190103_Cass__05_Binarus_Caitlin_Neg_PNGasF_250ng.3185.3185.2	controllerType=0 controllerNumber=1 scan=3185	19.8467
03747:2	38	E.FWLGLEK.L			446.75	2	892.492	892.493	0	-0.6	102	Specific	367.67	85.32	85.32	0.45	1	>tr|A0A182G6Z8|A0A182G6Z8_AEDAL Uncharacterized protein OS=Aedes albopictus OX=7160 GN=RP20_CCG004321 PE=4 SV=1	12877	20190103_Cass__05_Binarus_Caitlin_Neg_PNGasF_250ng.4314.4314.2	controllerType=0 controllerNumber=1 scan=4314	24.2185
03756:2	38	E.FWLGLEK.L			446.75	2	892.492	892.493	0	-0.9	102	Specific	367.72	77.14	77.14	0.45	1	>tr|A0A182G6Z8|A0A182G6Z8_AEDAL Uncharacterized protein OS=Aedes albopictus OX=7160 GN=RP20_CCG004321 PE=4 SV=1	12877	20190103_Cass__05_Binarus_Caitlin_Neg_PNGasF_250ng.4324.4324.2	controllerType=0 controllerNumber=1 scan=4324	24.26
03797:2	38	E.FWLGLEK.L			446.75	2	892.492	892.493	0	-1	102	Specific	369.75	84.67	84.67	0.47	1	>tr|A0A182G6Z8|A0A182G6Z8_AEDAL Uncharacterized protein OS=Aedes albopictus OX=7160 GN=RP20_CCG004321 PE=4 SV=1	12877	20190103_Cass__05_Binarus_Caitlin_Neg_PNGasF_250ng.4369.4369.2	controllerType=0 controllerNumber=1 scan=4369	24.4478
03787:2	38	E.FWLGLEK.L			446.75	2	892.492	892.493	0	-1	102	Specific	371.83	87.01	87.01	0.48	1	>tr|A0A182G6Z8|A0A182G6Z8_AEDAL Uncharacterized protein OS=Aedes albopictus OX=7160 GN=RP20_CCG004321 PE=4 SV=1	12877	20190103_Cass__05_Binarus_Caitlin_Neg_PNGasF_250ng.4358.4358.2	controllerType=0 controllerNumber=1 scan=4358	24.3987
03929:2	39	D.SLLPGAMMGDDHLD.L			736.331	2	1471.65	1471.66	0	-1.1	11	Specific	270.78	131.04	131.04	0.28	1	>Reverse >tr|A0A182GFN0|A0A182GFN0_AEDAL Uncharacterized protein OS=Aedes albopictus OX=7160 GN=RP20_CCG009090 PE=4 SV=1	17163	20190103_Cass__05_Binarus_Caitlin_Neg_PNGasF_250ng.4514.4514.2	controllerType=0 controllerNumber=1 scan=4514	25.0323
03924:2	39	D.SLLPGAMMGDDHLD.L			736.331	2	1471.65	1471.66	0	-0.8	11	Specific	306.09	142.66	142.66	0.43	1	>Reverse >tr|A0A182GFN0|A0A182GFN0_AEDAL Uncharacterized protein OS=Aedes albopictus OX=7160 GN=RP20_CCG009090 PE=4 SV=1	17163	20190103_Cass__05_Binarus_Caitlin_Neg_PNGasF_250ng.4508.4508.2	controllerType=0 controllerNumber=1 scan=4508	25.0064
02883:2	40	K.AIFTAFAK.R			434.75	2	868.493	868.493	0	0	96	Specific	190.97	65.76	65.76	0.18	1	>Reverse >tr|A0A182G3V0|A0A182G3V0_AEDAL Uncharacterized protein OS=Aedes albopictus OX=7160 GN=RP20_CCG002345 PE=4 SV=1	19030	20190103_Cass__05_Binarus_Caitlin_Neg_PNGasF_250ng.3363.3363.2	controllerType=0 controllerNumber=1 scan=3363	20.5531
02889:2	40	K.AIFTAFAK.R			434.75	2	868.493	868.493	0	0	96	Specific	262.23	108.14	108.14	0.41	1	>Reverse >tr|A0A182G3V0|A0A182G3V0_AEDAL Uncharacterized protein OS=Aedes albopictus OX=7160 GN=RP20_CCG002345 PE=4 SV=1	19030	20190103_Cass__05_Binarus_Caitlin_Neg_PNGasF_250ng.3370.3370.2	controllerType=0 controllerNumber=1 scan=3370	20.5839
03992:2	41	R.SGGSFVLFAFPHR.G			711.375	2	1421.74	1421.73	0	6.8	54	Specific	220.8	129.53	129.53	0.01	1	>Reverse >tr|A0A182GCX4|A0A182GCX4_AEDAL Uncharacterized protein OS=Aedes albopictus OX=7160 GN=RP20_CCG007747 PE=4 SV=1	24046	20190103_Cass__05_Binarus_Caitlin_Neg_PNGasF_250ng.4583.4583.2	controllerType=0 controllerNumber=1 scan=4583	25.3027
03935:2	41	R.SGGSFVLFAFPHR.G			711.375	2	1421.74	1421.73	0	7.1	54	Specific	325.78	169.32	169.32	0.87	1	>Reverse >tr|A0A182GCX4|A0A182GCX4_AEDAL Uncharacterized protein OS=Aedes albopictus OX=7160 GN=RP20_CCG007747 PE=4 SV=1	24046	20190103_Cass__05_Binarus_Caitlin_Neg_PNGasF_250ng.4521.4521.2	controllerType=0 controllerNumber=1 scan=4521	25.0646
03982:2	41	R.SGGSFVLFAFPHR.G			711.375	2	1421.74	1421.73	0	6.9	54	Specific	325.81	171.86	171.86	0.87	1	>Reverse >tr|A0A182GCX4|A0A182GCX4_AEDAL Uncharacterized protein OS=Aedes albopictus OX=7160 GN=RP20_CCG007747 PE=4 SV=1	24046	20190103_Cass__05_Binarus_Caitlin_Neg_PNGasF_250ng.4572.4572.2	controllerType=0 controllerNumber=1 scan=4572	25.257
03898:2	41	R.SGGSFVLFAFPHR.G			711.375	2	1421.74	1421.73	0	7.3	54	Specific	330.97	161.51	161.51	0.6	1	>Reverse >tr|A0A182GCX4|A0A182GCX4_AEDAL Uncharacterized protein OS=Aedes albopictus OX=7160 GN=RP20_CCG007747 PE=4 SV=1	24046	20190103_Cass__05_Binarus_Caitlin_Neg_PNGasF_250ng.4480.4480.2	controllerType=0 controllerNumber=1 scan=4480	24.9015
03907:2	41	R.SGGSFVLFAFPHR.G			711.375	2	1421.74	1421.73	0	6.9	54	Specific	337.63	186.75	186.75	0.31	1	>Reverse >tr|A0A182GCX4|A0A182GCX4_AEDAL Uncharacterized protein OS=Aedes albopictus OX=7160 GN=RP20_CCG007747 PE=4 SV=1	24046	20190103_Cass__05_Binarus_Caitlin_Neg_PNGasF_250ng.4490.4490.2	controllerType=0 controllerNumber=1 scan=4490	24.9429
03947:2	41	R.SGGSFVLFAFPHR.G			711.375	2	1421.74	1421.73	0	7.2	54	Specific	340.98	161.04	161.04	0.23	1	>Reverse >tr|A0A182GCX4|A0A182GCX4_AEDAL Uncharacterized protein OS=Aedes albopictus OX=7160 GN=RP20_CCG007747 PE=4 SV=1	24046	20190103_Cass__05_Binarus_Caitlin_Neg_PNGasF_250ng.4534.4534.2	controllerType=0 controllerNumber=1 scan=4534	25.1107
03080:2	42	E.QVPDVPLAKR.D			561.835	2	1122.66	1122.66	0	-0.5	130	Specific	222.35	110.95	110.95	0.11	1	>Reverse >tr|A0A182H9K7|A0A182H9K7_AEDAL Uncharacterized protein OS=Aedes albopictus OX=7160 GN=RP20_CCG024732 PE=4 SV=1	27769	20190103_Cass__05_Binarus_Caitlin_Neg_PNGasF_250ng.3580.3580.2	controllerType=0 controllerNumber=1 scan=3580	21.3875
03041:2	42	E.QVPDVPLAKR.D			561.835	2	1122.66	1122.66	0	-0.2	130	Specific	234.05	120.4	120.4	0.23	1	>Reverse >tr|A0A182H9K7|A0A182H9K7_AEDAL Uncharacterized protein OS=Aedes albopictus OX=7160 GN=RP20_CCG024732 PE=4 SV=1	27769	20190103_Cass__05_Binarus_Caitlin_Neg_PNGasF_250ng.3537.3537.2	controllerType=0 controllerNumber=1 scan=3537	21.2261
03047:2	42	E.QVPDVPLAKR.D			561.835	2	1122.66	1122.66	0	-0.3	130	Specific	254.08	118.28	118.28	0.35	1	>Reverse >tr|A0A182H9K7|A0A182H9K7_AEDAL Uncharacterized protein OS=Aedes albopictus OX=7160 GN=RP20_CCG024732 PE=4 SV=1	27769	20190103_Cass__05_Binarus_Caitlin_Neg_PNGasF_250ng.3544.3544.2	controllerType=0 controllerNumber=1 scan=3544	21.2571
03833:2	43	D.FDVFDGLK.T			470.742	2	940.477	940.477	0	-0.6	148	Specific	285.74	121.35	121.35	0.36	1	>Reverse >tr|A0A182GR64|A0A182GR64_AEDAL Uncharacterized protein OS=Aedes albopictus OX=7160 GN=RP20_CCG014279 PE=4 SV=1	25561	20190103_Cass__05_Binarus_Caitlin_Neg_PNGasF_250ng.4408.4408.2	controllerType=0 controllerNumber=1 scan=4408	24.6159
03821:2	43	D.FDVFDGLK.T			470.742	2	940.477	940.477	0	-0.2	148	Specific	286.27	117.07	117.07	0.35	1	>Reverse >tr|A0A182GR64|A0A182GR64_AEDAL Uncharacterized protein OS=Aedes albopictus OX=7160 GN=RP20_CCG014279 PE=4 SV=1	25561	20190103_Cass__05_Binarus_Caitlin_Neg_PNGasF_250ng.4395.4395.2	controllerType=0 controllerNumber=1 scan=4395	24.5584
02294:2	44	D.LSQMILNNKE.S			595.316	2	1189.63	1189.62	0	0.8	212	Specific	295.85	57.1	57.1	0.38	1	>Reverse >tr|A0A182GXR4|A0A182GXR4_AEDAL Uncharacterized protein OS=Aedes albopictus OX=7160 GN=RP20_CCG017750 PE=3 SV=1	27878	20190103_Cass__05_Binarus_Caitlin_Neg_PNGasF_250ng.2715.2715.2	controllerType=0 controllerNumber=1 scan=2715	17.9118
02873:2	45	D.NVLPLLTTK.R			499.816	2	998.625	998.624	0	0.7	78	Specific	263.33	126.75	126.75	0.54	1	>tr|A0A182G6R8|A0A182G6R8_AEDAL Uncharacterized protein OS=Aedes albopictus OX=7160 GN=RP20_CCG004180 PE=3 SV=1	8823	20190103_Cass__05_Binarus_Caitlin_Neg_PNGasF_250ng.3352.3352.2	controllerType=0 controllerNumber=1 scan=3352	20.5075
02891:2	45	D.NVLPLLTTK.R			499.817	2	998.626	998.624	0	1.9	78	Specific	270.09	76.83	76.83	0.35	1	>tr|A0A182G6R8|A0A182G6R8_AEDAL Uncharacterized protein OS=Aedes albopictus OX=7160 GN=RP20_CCG004180 PE=3 SV=1	8823	20190103_Cass__05_Binarus_Caitlin_Neg_PNGasF_250ng.3372.3372.2	controllerType=0 controllerNumber=1 scan=3372	20.5923
06133:2	46	E.AILGEQAGYINK.Q			638.849	2	1276.69	1276.69	0	0.2	113	Specific	3.28	3.28	3.28	0	1	>Reverse >tr|A0A182HB62|A0A182HB62_AEDAL Uncharacterized protein OS=Aedes albopictus OX=7160 GN=RP20_CCG025733 PE=4 SV=1	32298	20190103_Cass__05_Binarus_Caitlin_Neg_PNGasF_250ng.6938.6938.2	controllerType=0 controllerNumber=1 scan=6938	38.1493
06487:2	46	E.AILGEQAGYINK.Q			638.848	2	1276.69	1276.69	0	0.1	113	Specific	9.95	3.99	3.99	0	1	>Reverse >tr|A0A182HB62|A0A182HB62_AEDAL Uncharacterized protein OS=Aedes albopictus OX=7160 GN=RP20_CCG025733 PE=4 SV=1	32298	20190103_Cass__05_Binarus_Caitlin_Neg_PNGasF_250ng.7328.7328.2	controllerType=0 controllerNumber=1 scan=7328	40.5895
06378:2	46	E.AILGEQAGYINK.Q			638.849	2	1276.69	1276.69	0	0.3	113	Specific	21.96	21.96	21.96	0	1	>Reverse >tr|A0A182HB62|A0A182HB62_AEDAL Uncharacterized protein OS=Aedes albopictus OX=7160 GN=RP20_CCG025733 PE=4 SV=1	32298	20190103_Cass__05_Binarus_Caitlin_Neg_PNGasF_250ng.7208.7208.2	controllerType=0 controllerNumber=1 scan=7208	39.8226
07102:2	46	E.AILGEQAGYINK.Q			638.849	2	1276.69	1276.69	0	1.5	113	Specific	36.69	36.69	36.69	0.07	1	>Reverse >tr|A0A182HB62|A0A182HB62_AEDAL Uncharacterized protein OS=Aedes albopictus OX=7160 GN=RP20_CCG025733 PE=4 SV=1	32298	20190103_Cass__05_Binarus_Caitlin_Neg_PNGasF_250ng.8190.8190.2	controllerType=0 controllerNumber=1 scan=8190	46.7725
05821:2	46	E.AILGEQAGYINK.Q			638.849	2	1276.69	1276.69	0	0.6	113	Specific	57.12	27.59	27.59	0.06	1	>Reverse >tr|A0A182HB62|A0A182HB62_AEDAL Uncharacterized protein OS=Aedes albopictus OX=7160 GN=RP20_CCG025733 PE=4 SV=1	32298	20190103_Cass__05_Binarus_Caitlin_Neg_PNGasF_250ng.6595.6595.2	controllerType=0 controllerNumber=1 scan=6595	35.9583
07120:2	46	E.AILGEQAGYINK.Q			638.849	2	1276.69	1276.69	0	1.5	113	Specific	58.13	19.83	19.83	0.05	1	>Reverse >tr|A0A182HB62|A0A182HB62_AEDAL Uncharacterized protein OS=Aedes albopictus OX=7160 GN=RP20_CCG025733 PE=4 SV=1	32298	20190103_Cass__05_Binarus_Caitlin_Neg_PNGasF_250ng.8210.8210.2	controllerType=0 controllerNumber=1 scan=8210	46.9021
03194:2	46	E.AILGEQAGYINK.Q			638.848	2	1276.69	1276.69	0	-0.2	113	Specific	127.47	37.61	37.61	0.01	1	>Reverse >tr|A0A182HB62|A0A182HB62_AEDAL Uncharacterized protein OS=Aedes albopictus OX=7160 GN=RP20_CCG025733 PE=4 SV=1	32298	20190103_Cass__05_Binarus_Caitlin_Neg_PNGasF_250ng.3705.3705.2	controllerType=0 controllerNumber=1 scan=3705	21.8592
03145:2	46	E.AILGEQAGYINK.Q			638.849	2	1276.69	1276.69	0	0.3	113	Specific	223.27	61.87	61.87	0.13	1	>Reverse >tr|A0A182HB62|A0A182HB62_AEDAL Uncharacterized protein OS=Aedes albopictus OX=7160 GN=RP20_CCG025733 PE=4 SV=1	32298	20190103_Cass__05_Binarus_Caitlin_Neg_PNGasF_250ng.3652.3652.2	controllerType=0 controllerNumber=1 scan=3652	21.6618
03065:2	46	E.AILGEQAGYINK.Q			638.848	2	1276.69	1276.69	0	-0.2	113	Specific	229.63	56.62	56.62	0.24	1	>Reverse >tr|A0A182HB62|A0A182HB62_AEDAL Uncharacterized protein OS=Aedes albopictus OX=7160 GN=RP20_CCG025733 PE=4 SV=1	32298	20190103_Cass__05_Binarus_Caitlin_Neg_PNGasF_250ng.3564.3564.2	controllerType=0 controllerNumber=1 scan=3564	21.3334
03075:2	46	E.AILGEQAGYINK.Q			638.848	2	1276.69	1276.69	0	-0.2	113	Specific	229.78	38.78	38.78	0.15	1	>Reverse >tr|A0A182HB62|A0A182HB62_AEDAL Uncharacterized protein OS=Aedes albopictus OX=7160 GN=RP20_CCG025733 PE=4 SV=1	32298	20190103_Cass__05_Binarus_Caitlin_Neg_PNGasF_250ng.3575.3575.2	controllerType=0 controllerNumber=1 scan=3575	21.3737
03115:2	46	E.AILGEQAGYINK.Q			638.848	2	1276.69	1276.69	0	-0.5	113	Specific	233.2	28.13	28.13	0.1	1	>Reverse >tr|A0A182HB62|A0A182HB62_AEDAL Uncharacterized protein OS=Aedes albopictus OX=7160 GN=RP20_CCG025733 PE=4 SV=1	32298	20190103_Cass__05_Binarus_Caitlin_Neg_PNGasF_250ng.3619.3619.2	controllerType=0 controllerNumber=1 scan=3619	21.5348
03105:2	46	E.AILGEQAGYINK.Q			638.848	2	1276.69	1276.69	0	-0.1	113	Specific	245.54	47.62	47.62	0.19	1	>Reverse >tr|A0A182HB62|A0A182HB62_AEDAL Uncharacterized protein OS=Aedes albopictus OX=7160 GN=RP20_CCG025733 PE=4 SV=1	32298	20190103_Cass__05_Binarus_Caitlin_Neg_PNGasF_250ng.3608.3608.2	controllerType=0 controllerNumber=1 scan=3608	21.4944
03158:2	46	E.AILGEQAGYINK.Q			638.848	2	1276.69	1276.69	0	0	113	Specific	247.4	47.71	47.71	0.17	1	>Reverse >tr|A0A182HB62|A0A182HB62_AEDAL Uncharacterized protein OS=Aedes albopictus OX=7160 GN=RP20_CCG025733 PE=4 SV=1	32298	20190103_Cass__05_Binarus_Caitlin_Neg_PNGasF_250ng.3666.3666.2	controllerType=0 controllerNumber=1 scan=3666	21.7146
02912:2	47	R.LKQEAESLWE.L			616.812	2	1232.62	1232.62	0	0	263	Specific	253.89	96.12	96.12	0.32	1	>Reverse >tr|A0A182H8S2|A0A182H8S2_AEDAL Uncharacterized protein OS=Aedes albopictus OX=7160 GN=RP20_CCG024239 PE=4 SV=1	23801	20190103_Cass__05_Binarus_Caitlin_Neg_PNGasF_250ng.3395.3395.2	controllerType=0 controllerNumber=1 scan=3395	20.6897
02904:2	47	R.LKQEAESLWE.L			616.811	2	1232.62	1232.62	0	-0.3	263	Specific	292.25	132.06	132.06	0.28	1	>Reverse >tr|A0A182H8S2|A0A182H8S2_AEDAL Uncharacterized protein OS=Aedes albopictus OX=7160 GN=RP20_CCG024239 PE=4 SV=1	23801	20190103_Cass__05_Binarus_Caitlin_Neg_PNGasF_250ng.3386.3386.2	controllerType=0 controllerNumber=1 scan=3386	20.6531
02938:2	47	R.LKQEAESLWE.L			616.811	2	1232.61	1232.62	0	-0.7	263	Specific	316.3	138.23	138.23	0.32	1	>Reverse >tr|A0A182H8S2|A0A182H8S2_AEDAL Uncharacterized protein OS=Aedes albopictus OX=7160 GN=RP20_CCG024239 PE=4 SV=1	23801	20190103_Cass__05_Binarus_Caitlin_Neg_PNGasF_250ng.3424.3424.2	controllerType=0 controllerNumber=1 scan=3424	20.8024
04162:2	48	D.IVVEFIK.N			424.268	2	847.529	847.529	0	0.1	86	Specific	232.26	43.11	43.11	0.11	1	>tr|A0A182GKV9|A0A182GKV9_AEDAL Uncharacterized protein OS=Aedes albopictus OX=7160 GN=RP20_CCG011676 PE=4 SV=1	16564	20190103_Cass__05_Binarus_Caitlin_Neg_PNGasF_250ng.4770.4770.2	controllerType=0 controllerNumber=1 scan=4770	26.1419
04172:2	48	D.IVVEFIK.N			424.268	2	847.529	847.529	0	0	86	Specific	234.93	78.26	78.26	0.32	1	>tr|A0A182GKV9|A0A182GKV9_AEDAL Uncharacterized protein OS=Aedes albopictus OX=7160 GN=RP20_CCG011676 PE=4 SV=1	16564	20190103_Cass__05_Binarus_Caitlin_Neg_PNGasF_250ng.4781.4781.2	controllerType=0 controllerNumber=1 scan=4781	26.1987
02543:2	49	D.TAFQIYK.C			435.74	2	870.472	870.472	0	-0.1	131	Specific	313.45	54.97	54.97	0.33	1	>tr|A0A182H9Z0|A0A182H9Z0_AEDAL Uncharacterized protein OS=Aedes albopictus OX=7160 GN=RP20_CCG024997 PE=4 SV=1	14235	20190103_Cass__05_Binarus_Caitlin_Neg_PNGasF_250ng.2989.2989.2	controllerType=0 controllerNumber=1 scan=2989	19.0904
02030:2	50	K.ISQIDSSALR.F			545.299	2	1089.59	1089.59	0	1	57	Specific	227.21	1.66	1.66	0.2	1	>tr|A0A182GM01|A0A182GM01_AEDAL Uncharacterized protein OS=Aedes albopictus OX=7160 GN=RP20_CCG012237 PE=4 SV=1	1271	20190103_Cass__05_Binarus_Caitlin_Neg_PNGasF_250ng.2425.2425.2	controllerType=0 controllerNumber=1 scan=2425	16.4037
02076:2	50	K.ISQIDSSALR.F			545.299	2	1089.59	1089.59	0	0.5	57	Specific	228.47	15.66	15.66	0.17	1	>tr|A0A182GM01|A0A182GM01_AEDAL Uncharacterized protein OS=Aedes albopictus OX=7160 GN=RP20_CCG012237 PE=4 SV=1	1271	20190103_Cass__05_Binarus_Caitlin_Neg_PNGasF_250ng.2476.2476.2	controllerType=0 controllerNumber=1 scan=2476	16.7089
02004:2	50	K.ISQIDSSALR.F			545.299	2	1089.59	1089.59	0	0.7	57	Specific	232.23	1.57	1.57	0.24	1	>tr|A0A182GM01|A0A182GM01_AEDAL Uncharacterized protein OS=Aedes albopictus OX=7160 GN=RP20_CCG012237 PE=4 SV=1	1271	20190103_Cass__05_Binarus_Caitlin_Neg_PNGasF_250ng.2396.2396.2	controllerType=0 controllerNumber=1 scan=2396	16.2435
02010:2	50	K.ISQIDSSALR.F			545.299	2	1089.59	1089.59	0	0.4	57	Specific	238.71	10.93	10.93	0.14	1	>tr|A0A182GM01|A0A182GM01_AEDAL Uncharacterized protein OS=Aedes albopictus OX=7160 GN=RP20_CCG012237 PE=4 SV=1	1271	20190103_Cass__05_Binarus_Caitlin_Neg_PNGasF_250ng.2403.2403.2	controllerType=0 controllerNumber=1 scan=2403	16.2791
02066:2	50	K.ISQIDSSALR.F			545.299	2	1089.59	1089.59	0	0.7	57	Specific	244.76	36.32	36.32	0.26	1	>tr|A0A182GM01|A0A182GM01_AEDAL Uncharacterized protein OS=Aedes albopictus OX=7160 GN=RP20_CCG012237 PE=4 SV=1	1271	20190103_Cass__05_Binarus_Caitlin_Neg_PNGasF_250ng.2465.2465.2	controllerType=0 controllerNumber=1 scan=2465	16.6464
04394:4	51	D.LSIISYVAVTINVEDN[+0.984]GYK.N		N[+1]	525.528	4	2099.09	2099.09	0	-1	223	Specific	195.59	135.08	0	0.01	2	>Reverse >tr|A0A182GBZ0|A0A182GBZ0_AEDAL Uncharacterized protein OS=Aedes albopictus OX=7160 GN=RP20_CCG007219 PE=3 SV=1	28537	20190103_Cass__05_Binarus_Caitlin_Neg_PNGasF_250ng.5025.5025.4	controllerType=0 controllerNumber=1 scan=5025	27.2839
04370:3	51	D.LSIISYVAVTINVEDN[+0.984]GYK.N		N[+1]	700.367	3	2099.09	2099.09	0	-1.9	223	Specific	206.27	48.34	0	0	2	>Reverse >tr|A0A182GBZ0|A0A182GBZ0_AEDAL Uncharacterized protein OS=Aedes albopictus OX=7160 GN=RP20_CCG007219 PE=3 SV=1	28537	20190103_Cass__05_Binarus_Caitlin_Neg_PNGasF_250ng.4999.4999.3	controllerType=0 controllerNumber=1 scan=4999	27.1672
04378:3	51	D.LSIISYVAVTIN[+0.984]VEDNGYK.N		N[+1]	700.367	3	2099.09	2099.09	0	-1.4	223	Specific	260.15	63.41	0	0.44	2	>Reverse >tr|A0A182GBZ0|A0A182GBZ0_AEDAL Uncharacterized protein OS=Aedes albopictus OX=7160 GN=RP20_CCG007219 PE=3 SV=1	28537	20190103_Cass__05_Binarus_Caitlin_Neg_PNGasF_250ng.5008.5008.3	controllerType=0 controllerNumber=1 scan=5008	27.2098
05082:2	52	K.IGVSYADPVAVSVR.F			716.892	2	1432.78	1432.78	0	-1.6	221	Specific	230.16	127.64	127.64	0.26	1	>tr|A0A182GQC3|A0A182GQC3_AEDAL Uncharacterized protein OS=Aedes albopictus OX=7160 GN=RP20_CCG013862 PE=4 SV=1	10103	20190103_Cass__05_Binarus_Caitlin_Neg_PNGasF_250ng.5782.5782.2	controllerType=0 controllerNumber=1 scan=5782	30.9583
05067:2	52	K.IGVSYADPVAVSVR.F			716.892	2	1432.78	1432.78	0	-2	221	Specific	255.76	151.49	151.49	0.25	1	>tr|A0A182GQC3|A0A182GQC3_AEDAL Uncharacterized protein OS=Aedes albopictus OX=7160 GN=RP20_CCG013862 PE=4 SV=1	10103	20190103_Cass__05_Binarus_Caitlin_Neg_PNGasF_250ng.5766.5766.2	controllerType=0 controllerNumber=1 scan=5766	30.8899
05036:2	52	K.IGVSYADPVAVSVR.F			716.892	2	1432.78	1432.78	0	-2	221	Specific	261.16	147.26	147.26	0.25	1	>tr|A0A182GQC3|A0A182GQC3_AEDAL Uncharacterized protein OS=Aedes albopictus OX=7160 GN=RP20_CCG013862 PE=4 SV=1	10103	20190103_Cass__05_Binarus_Caitlin_Neg_PNGasF_250ng.5732.5732.2	controllerType=0 controllerNumber=1 scan=5732	30.7097
05045:2	52	K.IGVSYADPVAVSVR.F			716.892	2	1432.78	1432.78	0	-1.3	221	Specific	266.62	174.17	174.17	0.46	1	>tr|A0A182GQC3|A0A182GQC3_AEDAL Uncharacterized protein OS=Aedes albopictus OX=7160 GN=RP20_CCG013862 PE=4 SV=1	10103	20190103_Cass__05_Binarus_Caitlin_Neg_PNGasF_250ng.5742.5742.2	controllerType=0 controllerNumber=1 scan=5742	30.7717
03604:2	53	E.FSQLLAYR.R			499.277	2	997.547	997.547	0	0.9	253	Specific	243.25	18.69	18.69	0.16	1	>tr|A0A182GGB0|A0A182GGB0_AEDAL Uncharacterized protein OS=Aedes albopictus OX=7160 GN=RP20_CCG009413 PE=4 SV=1	2425	20190103_Cass__05_Binarus_Caitlin_Neg_PNGasF_250ng.4156.4156.2	controllerType=0 controllerNumber=1 scan=4156	23.5977
03614:2	53	E.FSQLLAYR.R			499.277	2	997.547	997.547	0	0.5	253	Specific	285.14	46.13	46.13	0.29	1	>tr|A0A182GGB0|A0A182GGB0_AEDAL Uncharacterized protein OS=Aedes albopictus OX=7160 GN=RP20_CCG009413 PE=4 SV=1	2425	20190103_Cass__05_Binarus_Caitlin_Neg_PNGasF_250ng.4167.4167.2	controllerType=0 controllerNumber=1 scan=4167	23.6399
04205:2	54	E.VTVEIFSQLDK.K			639.851	2	1278.69	1278.69	0	0	152	Specific	257.76	38.46	38.46	0.21	1	>Reverse >tr|A0A182GZC9|A0A182GZC9_AEDAL Uncharacterized protein OS=Aedes albopictus OX=7160 GN=RP20_CCG018606 PE=4 SV=1	31187	20190103_Cass__05_Binarus_Caitlin_Neg_PNGasF_250ng.4818.4818.2	controllerType=0 controllerNumber=1 scan=4818	26.3819
04200:2	54	E.VTVEIFSQLDK.K			639.851	2	1278.69	1278.69	0	0	152	Specific	266.63	51.22	51.22	0.28	1	>Reverse >tr|A0A182GZC9|A0A182GZC9_AEDAL Uncharacterized protein OS=Aedes albopictus OX=7160 GN=RP20_CCG018606 PE=4 SV=1	31187	20190103_Cass__05_Binarus_Caitlin_Neg_PNGasF_250ng.4812.4812.2	controllerType=0 controllerNumber=1 scan=4812	26.3475
02320:2	55	R.ASLPLQRSE.S			500.775	2	1000.54	1000.54	0	0.7	350	Specific	254.79	14.1	14.1	0.25	1	>tr|A0A182G8S5|A0A182G8S5_AEDAL Uncharacterized protein OS=Aedes albopictus OX=7160 GN=RP20_CCG005329 PE=3 SV=1	14578	20190103_Cass__05_Binarus_Caitlin_Neg_PNGasF_250ng.2744.2744.2	controllerType=0 controllerNumber=1 scan=2744	18.0322
02328:2	55	R.ASLPLQRSE.S			500.775	2	1000.54	1000.54	0	0.2	350	Specific	291.61	10.91	10.91	0.26	1	>tr|A0A182G8S5|A0A182G8S5_AEDAL Uncharacterized protein OS=Aedes albopictus OX=7160 GN=RP20_CCG005329 PE=3 SV=1	14578	20190103_Cass__05_Binarus_Caitlin_Neg_PNGasF_250ng.2753.2753.2	controllerType=0 controllerNumber=1 scan=2753	18.073
04202:2	56	R.PYFLGPGSVRK.H			610.843	2	1220.68	1220.68	0	0	221	Specific	261.27	62.23	62.23	0.26	1	>tr|A0A182GPP1|A0A182GPP1_AEDAL Uncharacterized protein OS=Aedes albopictus OX=7160 GN=RP20_CCG013537 PE=4 SV=1	7062	20190103_Cass__05_Binarus_Caitlin_Neg_PNGasF_250ng.4814.4814.2	controllerType=0 controllerNumber=1 scan=4814	26.3566
04191:2	56	R.PYFLGPGSVRK.H			610.843	2	1220.68	1220.68	0	-0.1	221	Specific	271.59	48.35	48.35	0.07	1	>tr|A0A182GPP1|A0A182GPP1_AEDAL Uncharacterized protein OS=Aedes albopictus OX=7160 GN=RP20_CCG013537 PE=4 SV=1	7062	20190103_Cass__05_Binarus_Caitlin_Neg_PNGasF_250ng.4802.4802.2	controllerType=0 controllerNumber=1 scan=4802	26.2997
03352:3	57	E.VDIVKTQIGSIVE.K			467.604	3	1400.8	1400.8	0	-1.1	293	Specific	149.25	45.55	45.55	0	1	>Reverse >tr|A0A182H7D8|A0A182H7D8_AEDAL Queuosine salvage protein OS=Aedes albopictus OX=7160 GN=RP20_CCG023328 PE=3 SV=1	21468	20190103_Cass__05_Binarus_Caitlin_Neg_PNGasF_250ng.3879.3879.3	controllerType=0 controllerNumber=1 scan=3879	22.5171
03348:2	57	E.VDIVKTQIGSIVE.K			700.903	2	1400.8	1400.8	0	-0.3	293	Specific	238.94	39.52	39.52	0.26	1	>Reverse >tr|A0A182H7D8|A0A182H7D8_AEDAL Queuosine salvage protein OS=Aedes albopictus OX=7160 GN=RP20_CCG023328 PE=3 SV=1	21468	20190103_Cass__05_Binarus_Caitlin_Neg_PNGasF_250ng.3875.3875.2	controllerType=0 controllerNumber=1 scan=3875	22.5043
03358:2	57	E.VDIVKTQIGSIVE.K			700.903	2	1400.8	1400.8	0	-0.4	293	Specific	246.69	51.4	51.4	0.25	1	>Reverse >tr|A0A182H7D8|A0A182H7D8_AEDAL Queuosine salvage protein OS=Aedes albopictus OX=7160 GN=RP20_CCG023328 PE=3 SV=1	21468	20190103_Cass__05_Binarus_Caitlin_Neg_PNGasF_250ng.3886.3886.2	controllerType=0 controllerNumber=1 scan=3886	22.5457
04717:2	58	D.LQGDEVFLVNGHVLC[+71.037]AFYFID.V		C[+71]	1235.61	2	2470.21	2470.21	0	1.3	107	Specific	107.24	107.24	107.24	0.16	1	>Reverse >tr|A0A182GW13|A0A182GW13_AEDAL AP complex subunit beta OS=Aedes albopictus OX=7160 GN=109428024 PE=3 SV=1	20644	20190103_Cass__05_Binarus_Caitlin_Neg_PNGasF_250ng.5381.5381.2	controllerType=0 controllerNumber=1 scan=5381	28.8663
04707:2	58	D.LQGDEVFLVNGHVLC[+71.037]AFYFID.V		C[+71]	1235.61	2	2470.21	2470.21	0	1.4	107	Specific	116.91	116.91	116.91	0.25	1	>Reverse >tr|A0A182GW13|A0A182GW13_AEDAL AP complex subunit beta OS=Aedes albopictus OX=7160 GN=109428024 PE=3 SV=1	20644	20190103_Cass__05_Binarus_Caitlin_Neg_PNGasF_250ng.5370.5370.2	controllerType=0 controllerNumber=1 scan=5370	28.8094

## Sheet: Protein_SuppData
Protein Rank	Description	|Log Prob|	Best |Log Prob|	Best score	Total Intensity	# of spectra	# of unique peptides	# of mod peptides	Coverage %	# AA's in protein	Protein DB number
1	>ABV_PP	531.64	16.01	1000.1	2.45683e+09	918	75	17	44.71	1239	2
2	>VP1	335	20.12	1072.3	1.46433e+08	127	40	7	44.25	904	11
3	>XP_019528968.1 PREDICTED: fibrinogen-like protein A isoform X1 [Aedes albopictus]	88.69	10.21	718.4	5.63412e+07	46	17	7	43.27	342	1
4	>tr|A0A182GEA7|A0A182GEA7_AEDAL Uncharacterized protein OS=Aedes albopictus OX=7160 GN=RP20_CCG008431 PE=4 SV=1	75.21	16.33	901.5	4.22781e+06	14	9	3	3.62	3702	6585
4	>tr|A0A182GTB6|A0A182GTB6_AEDAL Uncharacterized protein OS=Aedes albopictus OX=7160 GN=RP20_CCG015389 PE=4 SV=1
5	>tr|A0A182GF26|A0A182GF26_AEDAL Uncharacterized protein OS=Aedes albopictus OX=7160 GN=RP20_CCG008809 PE=4 SV=1	38.86	12.88	770.1	711495	9	4	1	5	1299	9843
6	>tr|A0A182HCW1|A0A182HCW1_AEDAL Uncharacterized protein OS=Aedes albopictus OX=7160 GN=RP20_CCG026813 PE=4 SV=1	32.6	10.67	660.2	969812	6	4	2	6.87	1136	16144
7	>tr|A0A182H7X6|A0A182H7X6_AEDAL Uncharacterized protein OS=Aedes albopictus OX=7160 GN=RP20_CCG023664 PE=4 SV=1	29.05	8.06	551.6	471166	6	5	3	4.68	1624	15166
8	>tr|A0A182GC90|A0A182GC90_AEDAL Uncharacterized protein OS=Aedes albopictus OX=7160 GN=RP20_CCG007376 PE=4 SV=1	28.41	10.59	667.2	3.69956e+06	5	3	2	9.7	299	3943
9	>tr|A0A182GCR7|A0A182GCR7_AEDAL Elongation factor 1-alpha OS=Aedes albopictus OX=7160 GN=RP20_CCG007667 PE=3 SV=1	26.67	9.46	584.8	1.83758e+06	6	4	0	13.17	463	14817
10	>tr|A0A023EQZ8|A0A023EQZ8_AEDAL Putative actin-related protein OS=Aedes albopictus OX=7160 GN=109397804 PE=2 SV=1	25.47	10.59	664	1.28009e+07	9	3	0	11.7	376	730
10	>tr|A0A023ES50|A0A023ES50_AEDAL Putative actin-related protein OS=Aedes albopictus OX=7160 GN=109426671 PE=2 SV=1
10	>tr|A0A182H2T8|A0A182H2T8_AEDAL Uncharacterized protein OS=Aedes albopictus OX=7160 GN=109401547 PE=3 SV=1
10	>tr|A0A023EPU9|A0A023EPU9_AEDAL Putative actin-related protein OS=Aedes albopictus OX=7160 GN=109432056 PE=2 SV=1
10	>tr|A0A182GF96|A0A182GF96_AEDAL Uncharacterized protein OS=Aedes albopictus OX=7160 GN=109401543 PE=3 SV=1
10	>tr|A0A182H2T7|A0A182H2T7_AEDAL Uncharacterized protein OS=Aedes albopictus OX=7160 GN=RP20_CCG020551 PE=3 SV=1
11	>tr|A0A023EPY3|A0A023EPY3_AEDAL Glyceraldehyde-3-phosphate dehydrogenase OS=Aedes albopictus OX=7160 GN=109409617 PE=2 SV=1	23.84	9.47	635.9	1.43399e+06	6	4	0	17.47	332	4913
12	>tr|A0A182G9P4|A0A182G9P4_AEDAL Tubulin alpha chain OS=Aedes albopictus OX=7160 GN=109402175 PE=3 SV=1	22.53	8.53	569.9	2.51869e+06	5	3	0	10.69	449	5457
13	>tr|A0A0E3J979|A0A0E3J979_AEDAL Heat shock cognate 70 isoform B OS=Aedes albopictus OX=7160 GN=109411564 PE=2 SV=1	13.39	7.73	544.8	590416	2	2	0	4.45	651	11521
14	>sp|P41569|RL8_AEDAL 60S ribosomal protein L8 OS=Aedes albopictus OX=7160 GN=RpL8 PE=3 SV=1	12.02	12	736.3	856728	3	1	0	6.13	261	16
14	>tr|A0A182G6L7|A0A182G6L7_AEDAL Uncharacterized protein OS=Aedes albopictus OX=7160 GN=109414825 PE=4 SV=1
15	>tr|A0A182GSY6|A0A182GSY6_AEDAL Uncharacterized protein OS=Aedes albopictus OX=7160 GN=RP20_CCG015200 PE=4 SV=1	8.31	8.29	589.4	86581.4	2	1	1	2.55	471	1844
16	>tr|A0A182GZ85|A0A182GZ85_AEDAL Uncharacterized protein OS=Aedes albopictus OX=7160 GN=RP20_CCG018537 PE=4 SV=1	6.7	6.7	411.9	200200	2	2	1	4.69	703	12100
17	>tr|Q5MIQ5|Q5MIQ5_AEDAL 60S ribosomal protein L40 OS=Aedes albopictus OX=7160 GN=109404633 PE=2 SV=1	5.81	5.79	516.3	681119	2	1	0	8.59	128	5243
17	>tr|A0A182H316|A0A182H316_AEDAL Uncharacterized protein OS=Aedes albopictus OX=7160 GN=RP20_CCG020666 PE=4 SV=1
17	>tr|A0A182G3H1|A0A182G3H1_AEDAL Uncharacterized protein OS=Aedes albopictus OX=7160 GN=RP20_CCG002118 PE=4 SV=1
18	>tr|A0A182H2T3|A0A182H2T3_AEDAL 60S ribosomal protein L5 OS=Aedes albopictus OX=7160 GN=RP20_CCG020547 PE=3 SV=1	5.81	5.81	537.4	598001	1	1	0	4.73	296	16690
19	>tr|A0A182GK69|A0A182GK69_AEDAL 40S ribosomal protein S4 OS=Aedes albopictus OX=7160 GN=109403131 PE=3 SV=1	5.08	5.08	320.5	32482.7	1	1	0	3.82	262	6179
20	>Reverse >tr|A0A182GGX4|A0A182GGX4_AEDAL Uncharacterized protein OS=Aedes albopictus OX=7160 GN=RP20_CCG009703 PE=3 SV=1	4.64	4.62	439.9	184065	2	1	0	2.91	447	34146
21	>tr|A0A182G7C8|A0A182G7C8_AEDAL Uncharacterized protein OS=Aedes albopictus OX=7160 GN=RP20_CCG004551 PE=4 SV=1	4.32	4.32	323.2	904866	1	1	0	5.86	256	2756
22	>tr|A0A182GXH7|A0A182GXH7_AEDAL Histone H2B OS=Aedes albopictus OX=7160 GN=RP20_CCG017598 PE=3 SV=1	4.1	4.08	415.9	1.39964e+06	2	1	0	6.62	136	2297
22	>tr|A0A023EDK0|A0A023EDK0_AEDAL Histone H2B OS=Aedes albopictus OX=7160 GN=109621659 PE=2 SV=1
22	>tr|A0A182H2K5|A0A182H2K5_AEDAL Histone H2B OS=Aedes albopictus OX=7160 GN=109415266 PE=3 SV=1
22	>tr|A0A182GMP2|A0A182GMP2_AEDAL Histone H2B OS=Aedes albopictus OX=7160 GN=RP20_CCG012584 PE=3 SV=1
22	>tr|A0A182GRN8|A0A182GRN8_AEDAL Histone H2B OS=Aedes albopictus OX=7160 GN=109420106 PE=3 SV=1
22	>tr|A0A182GER1|A0A182GER1_AEDAL Histone H2B OS=Aedes albopictus OX=7160 GN=109417408 PE=3 SV=1
22	>tr|A0A182GFF7|A0A182GFF7_AEDAL Histone H2B OS=Aedes albopictus OX=7160 GN=RP20_CCG000790 PE=3 SV=1
23	>Reverse >tr|A0A182GD20|A0A182GD20_AEDAL Uncharacterized protein OS=Aedes albopictus OX=7160 GN=RP20_CCG007801 PE=4 SV=1	3.94	3.94	408.2	522186	1	1	0	1.2	748	21636
24	>tr|A0A182G7C7|A0A182G7C7_AEDAL Uncharacterized protein OS=Aedes albopictus OX=7160 GN=RP20_CCG004550 PE=4 SV=1	3.93	3.91	520.3	3.51319e+06	2	1	0	2.82	284	1250
25	>tr|A0A182GDY8|A0A182GDY8_AEDAL Uncharacterized protein OS=Aedes albopictus OX=7160 GN=RP20_CCG008259 PE=4 SV=1	3.42	3.4	401.9	2.21836e+06	4	2	0	2.43	576	14850
26	>Reverse >tr|A0A182GVS9|A0A182GVS9_AEDAL Uncharacterized protein OS=Aedes albopictus OX=7160 GN=RP20_CCG016666 PE=4 SV=1	3.02	3.04	369.5	564961	1	1	0	0.28	4632	26843
27	>Reverse >tr|A0A182GXW1|A0A182GXW1_AEDAL Uncharacterized protein OS=Aedes albopictus OX=7160 GN=RP20_CCG017808 PE=4 SV=1	3.01	2.99	462.6	479143	2	1	0	2.6	346	31094
28	>tr|A0A182G9B3|A0A182G9B3_AEDAL Uncharacterized protein OS=Aedes albopictus OX=7160 GN=RP20_CCG005660 PE=3 SV=1	2.79	2.74	384.2	6.86818e+06	4	1	0	4.08	196	15364
29	>tr|A0A182G0Z4|A0A182G0Z4_AEDAL Uncharacterized protein OS=Aedes albopictus OX=7160 GN=RP20_CCG000344 PE=4 SV=1	2.41	2.35	440.6	1.12285e+07	4	1	0	0.66	1675	5011
29	>tr|A0A182GW63|A0A182GW63_AEDAL Uncharacterized protein OS=Aedes albopictus OX=7160 GN=RP20_CCG016858 PE=4 SV=1
30	>Reverse >tr|A0A182G3X3|A0A182G3X3_AEDAL Uncharacterized protein OS=Aedes albopictus OX=7160 GN=RP20_CCG002390 PE=4 SV=1	2.37	2.35	303.4	1770896	2	1	0	3.46	463	24746
31	>tr|A0A182G0M4|A0A182G0M4_AEDAL Uncharacterized protein OS=Aedes albopictus OX=7160 GN=RP20_CCG000078 PE=4 SV=1	1.87	1.85	362.5	1.00021e+06	2	1	0	2.18	413	9349
32	>tr|A0A182G5S3|A0A182G5S3_AEDAL Uncharacterized protein OS=Aedes albopictus OX=7160 GN=RP20_CCG003572 PE=4 SV=1	1.67	1.66	335.9	2.92397e+06	2	1	0	1.55	451	7501
33	>Reverse >tr|A0A182GPY4|A0A182GPY4_AEDAL Uncharacterized protein OS=Aedes albopictus OX=7160 GN=RP20_CCG013668 PE=4 SV=1	1.65	1.61	353.8	3.44942e+06	3	1	1	1.18	591	33047
34	>Reverse >tr|A0A182GB79|A0A182GB79_AEDAL Uncharacterized protein OS=Aedes albopictus OX=7160 GN=RP20_CCG006798 PE=4 SV=1	1.04	0.85	288.3	4.25839e+07	11	1	0	1.58	569	33574
35	>tr|A0A182GVV4|A0A182GVV4_AEDAL Uncharacterized protein OS=Aedes albopictus OX=7160 GN=RP20_CCG016695 PE=3 SV=1	0.85	0.85	299.8	526084	2	1	0	2.9	448	12145
35	>tr|A0A182H8F4|A0A182H8F4_AEDAL Tubulin beta chain OS=Aedes albopictus OX=7160 GN=RP20_CCG024018 PE=3 SV=1
36	>tr|A0A182H6Q3|A0A182H6Q3_AEDAL Uncharacterized protein OS=Aedes albopictus OX=7160 GN=RP20_CCG022858 PE=4 SV=1	0.78	0.78	379.2	215054	1	1	0	2.37	295	4789
37	>Reverse >tr|A0A182GAF3|A0A182GAF3_AEDAL Uncharacterized protein OS=Aedes albopictus OX=7160 GN=RP20_CCG006333 PE=4 SV=1	0.63	0.54	273.5	1.34839e+06	3	2	1	3.31	875	21287
38	>tr|A0A182G6Z8|A0A182G6Z8_AEDAL Uncharacterized protein OS=Aedes albopictus OX=7160 GN=RP20_CCG004321 PE=4 SV=1	0.54	0.48	371.8	6.05688e+06	4	1	0	2.73	256	12877
39	>Reverse >tr|A0A182GFN0|A0A182GFN0_AEDAL Uncharacterized protein OS=Aedes albopictus OX=7160 GN=RP20_CCG009090 PE=4 SV=1	0.45	0.43	306.1	2.25825e+06	2	1	0	0.67	2078	17163
40	>Reverse >tr|A0A182G3V0|A0A182G3V0_AEDAL Uncharacterized protein OS=Aedes albopictus OX=7160 GN=RP20_CCG002345 PE=4 SV=1	0.42	0.41	262.2	721052	2	1	0	1.26	637	19030
41	>Reverse >tr|A0A182GCX4|A0A182GCX4_AEDAL Uncharacterized protein OS=Aedes albopictus OX=7160 GN=RP20_CCG007747 PE=4 SV=1	0.4	0.31	341	2.01965e+07	6	1	0	3.25	400	24046
41	>Reverse >tr|A0A182HF38|A0A182HF38_AEDAL Uncharacterized protein OS=Aedes albopictus OX=7160 GN=RP20_CCG028321 PE=3 SV=1
42	>Reverse >tr|A0A182H9K7|A0A182H9K7_AEDAL Uncharacterized protein OS=Aedes albopictus OX=7160 GN=RP20_CCG024732 PE=4 SV=1	0.39	0.35	254.1	6.2438e+06	3	1	0	1.95	514	27769
42	>Reverse >tr|A0A182H7D1|A0A182H7D1_AEDAL Uncharacterized protein OS=Aedes albopictus OX=7160 GN=RP20_CCG023321 PE=4 SV=1
43	>Reverse >tr|A0A182GR64|A0A182GR64_AEDAL Uncharacterized protein OS=Aedes albopictus OX=7160 GN=RP20_CCG014279 PE=4 SV=1	0.38	0.36	286.3	1.14949e+06	2	1	0	2.33	344	25561
44	>Reverse >tr|A0A182GXR4|A0A182GXR4_AEDAL Uncharacterized protein OS=Aedes albopictus OX=7160 GN=RP20_CCG017750 PE=3 SV=1	0.38	0.38	295.8	31309.7	1	1	0	3.5	286	27878
45	>tr|A0A182G6R8|A0A182G6R8_AEDAL Uncharacterized protein OS=Aedes albopictus OX=7160 GN=RP20_CCG004180 PE=3 SV=1	0.37	0.35	270.1	283594	2	1	0	2.8	322	8823
46	>Reverse >tr|A0A182HB62|A0A182HB62_AEDAL Uncharacterized protein OS=Aedes albopictus OX=7160 GN=RP20_CCG025733 PE=4 SV=1	0.36	0.19	247.4	9.16413e+07	13	1	0	1.78	676	32298
47	>Reverse >tr|A0A182H8S2|A0A182H8S2_AEDAL Uncharacterized protein OS=Aedes albopictus OX=7160 GN=RP20_CCG024239 PE=4 SV=1	0.34	0.32	316.3	2.26694e+06	3	1	0	0.14	7047	23801
47	>Reverse >tr|A0A182G9E7|A0A182G9E7_AEDAL Uncharacterized protein OS=Aedes albopictus OX=7160 GN=RP20_CCG005708 PE=4 SV=1
48	>tr|A0A182GKV9|A0A182GKV9_AEDAL Uncharacterized protein OS=Aedes albopictus OX=7160 GN=RP20_CCG011676 PE=4 SV=1	0.34	0.32	234.9	691845	2	1	0	1.97	356	16564
49	>tr|A0A182H9Z0|A0A182H9Z0_AEDAL Uncharacterized protein OS=Aedes albopictus OX=7160 GN=RP20_CCG024997 PE=4 SV=1	0.33	0.33	313.4	319035	1	1	0	4.64	151	14235
50	>tr|A0A182GM01|A0A182GM01_AEDAL Uncharacterized protein OS=Aedes albopictus OX=7160 GN=RP20_CCG012237 PE=4 SV=1	0.32	0.24	244.8	1.98067e+06	5	1	0	11.24	89	1271
51	>Reverse >tr|A0A182GBZ0|A0A182GBZ0_AEDAL Uncharacterized protein OS=Aedes albopictus OX=7160 GN=RP20_CCG007219 PE=3 SV=1	0.32	0.32	260.2	1.01973e+06	3	2	2	4.67	407	28537
51	>Reverse >tr|A0A182H3K7|A0A182H3K7_AEDAL Uncharacterized protein OS=Aedes albopictus OX=7160 GN=RP20_CCG020988 PE=3 SV=1
52	>tr|A0A182GQC3|A0A182GQC3_AEDAL Uncharacterized protein OS=Aedes albopictus OX=7160 GN=RP20_CCG013862 PE=4 SV=1	0.31	0.25	266.6	2.78648e+06	4	1	0	2.86	489	10103
53	>tr|A0A182GGB0|A0A182GGB0_AEDAL Uncharacterized protein OS=Aedes albopictus OX=7160 GN=RP20_CCG009413 PE=4 SV=1	0.31	0.29	285.1	977505	2	1	0	0.56	1420	2425
53	>tr|A0A182GFJ8|A0A182GFJ8_AEDAL Uncharacterized protein OS=Aedes albopictus OX=7160 GN=RP20_CCG009038 PE=4 SV=1
54	>Reverse >tr|A0A182GZC9|A0A182GZC9_AEDAL Uncharacterized protein OS=Aedes albopictus OX=7160 GN=RP20_CCG018606 PE=4 SV=1	0.3	0.28	266.6	3406808	2	1	0	2.48	443	31187
55	>tr|A0A182G8S5|A0A182G8S5_AEDAL Uncharacterized protein OS=Aedes albopictus OX=7160 GN=RP20_CCG005329 PE=3 SV=1	0.28	0.26	291.6	1313651	2	1	0	1.16	773	14578
56	>tr|A0A182GPP1|A0A182GPP1_AEDAL Uncharacterized protein OS=Aedes albopictus OX=7160 GN=RP20_CCG013537 PE=4 SV=1	0.28	0.26	271.6	578962	2	1	0	1.78	619	7062
57	>Reverse >tr|A0A182H7D8|A0A182H7D8_AEDAL Queuosine salvage protein OS=Aedes albopictus OX=7160 GN=RP20_CCG023328 PE=3 SV=1	0.27	0.25	246.7	4552192	3	1	0	3.89	334	21468
58	>Reverse >tr|A0A182GW13|A0A182GW13_AEDAL AP complex subunit beta OS=Aedes albopictus OX=7160 GN=109428024 PE=3 SV=1	0.27	0.25	116.9	452848	2	1	1	2.22	945	20644

## Sheet: Glycopeptide Supp_Data
Peptide	Glycans	Observed m/z	z	Observed (M+H)	Calc. mass (M+H)	Mass error (ppm)	Starting position	Cleavage	Score	Delta	Delta Mod	|Log Prob|	Protein Name	Scan #	Scan Time
R.RSN[+1038.375]SSLLDNLKPFK.S	HexNAc(2)Hex(3)Fuc(1)	886.428	3	2657.27	2657.27	0.8	116	Specific	532.87	399.36	399.36	9.23	>XP_019528968.1 PREDICTED: fibrinogen-like protein A isoform X1 [Aedes albopictus]	3661	21.6922
R.FDGSVDFNRN[+1038.375]WTDYR.N	HexNAc(2)Hex(3)Fuc(1)	977.409	3	2930.21	2930.21	0.6	173	Specific	493	351.18	351.18	8.04	>XP_019528968.1 PREDICTED: fibrinogen-like protein A isoform X1 [Aedes albopictus]	3678	21.7588
R.N[+1038.375]WTDYR.N	HexNAc(2)Hex(3)Fuc(1)	946.883	2	1892.76	1892.75	1.8	182	Specific	269.31	121.27	121.27	4.99	>XP_019528968.1 PREDICTED: fibrinogen-like protein A isoform X1 [Aedes albopictus]	2416	16.3568
K.VGSYN[+1038.375]GSAGDGLK.Y	HexNAc(2)Hex(3)Fuc(1)	1131.99	2	2262.97	2262.96	2.5	248	Specific	414.02	324.3	324.3	7.13	>XP_019528968.1 PREDICTED: fibrinogen-like protein A isoform X1 [Aedes albopictus]	2215	15.1604
R.GC[+71.037]MAC[+71.037]DC[+71.037]GIASN[+1038.375]STQC[+71.037]DDHTGK.C	HexNAc(2)Hex(3)Fuc(1)	1180.45	3	3539.34	3539.34	1	2013	Specific	360.15	360.15	173.59	8.31	>tr|A0A182GEA7|A0A182GEA7_AEDAL Uncharacterized protein OS=Aedes albopictus OX=7160 GN=RP20_CCG008431 PE=4 SV=1	2289	15.6307
K.VFHSFNC[+71.037]GSGSAN[+892.317]ISSER.R	HexNAc(2)Hex(3)	954.739	3	2862.2	2862.2	1.3	3400	Specific	901.49	782.19	782.19	19.56	>tr|A0A182GEA7|A0A182GEA7_AEDAL Uncharacterized protein OS=Aedes albopictus OX=7160 GN=RP20_CCG008431 PE=4 SV=1	2626	17.4986
RFDGSVDFNRNWTDYRN	fibrinogen-like protein A isoform X1 [Aedes albopictus]	XP_019528968.1
RNWTDYRN	fibrinogen-like protein A isoform X1 [Aedes albopictus]	XP_019528968.1
